# Supplementary material for: Inside the Microreactor: In Situ Real‐Time Observation of Vapor–Liquid–Solid Growth of Monolayer TMDCs
Source: Adv Sci (Weinh). 2025 Dec 12;13(11):e16784. doi: 10.1002/advs.202516784 (PMC12931242; doi:10.1002/advs.202516784)
Supplement: Supplementary file 10 — Supplemental Movie 9 [file ADVS-13-e16784-s001.zip]

Archive with 9 entries (8 files):
- MD_structures/
- MD_structures/a_Na2WO4_Al2O3_large.xyz
- MD_structures/b_Na2WO4_Al2O3_large_opt.xyz
- MD_structures/c_Na2WO4_Al2O3_large_md_last.xyz
- MD_structures/d_Na2WO4_Al2O3_large_md2_last.xyz
- MD_structures/e_Na2WO4_Al2O3_large_S_init.xyz
- MD_structures/f_Na2WO4_Al2O3_large_S_opt.xyz
- MD_structures/g_Na2WO4_Al2O3_large_S_md_last.xyz
- MD_structures/README.md
