# Supplementary material for: Inside the Microreactor: In Situ Real‐Time Observation of Vapor–Liquid–Solid Growth of Monolayer TMDCs
Source: Adv Sci (Weinh). 2025 Dec 12;13(11):e16784. doi: 10.1002/advs.202516784 (PMC12931242; doi:10.1002/advs.202516784)
Supplement: Supplementary file 10 — Supplemental Movie 9 [file ADVS-13-e16784-s001.zip › MD_structures/a_Na2WO4_Al2O3_large.xyz]

4048
Lattice="48.050270080999994 0.0 0.0 0.0 49.9353046416 0.0 0.0 0.0 46.2325057983" Properties=species:S:1:pos:R:3 pbc="T T T"
Al       0.00000000       2.77418367       0.24609587
Al       2.40251350       6.93545931       0.24609587
Al       0.00000000       0.00000000       1.93994619
Al       2.40251350       4.16127539       1.93994619
Al       2.40251350       1.38709184       2.43213804
Al       0.00000000       5.54836735       2.43213804
Al       0.00000000       2.77418367       4.12598841
Al       2.40251350       6.93545931       4.12598841
Al       0.00000000       0.00000000       4.61818008
Al       2.40251350       4.16127539       4.61818008
Al       2.40251350       1.38709184       6.31203042
Al       0.00000000       5.54836735       6.31203042
Al       0.00000000       2.77418367       6.80422209
Al       2.40251350       6.93545931       6.80422209
Al       0.00000000       0.00000000       8.49807243
Al       2.40251350       4.16127539       8.49807243
Al       2.40251350       1.38709184       8.99026449
Al       0.00000000       5.54836735       8.99026449
Al       0.00000000       2.77418367      10.68411486
Al       2.40251350       6.93545931      10.68411486
Al       0.00000000       0.00000000      11.17630692
Al       2.40251350       4.16127539      11.17630692
Al       2.40251350       1.38709184      12.87015726
Al       0.00000000       5.54836735      12.87015726
O        1.66699483       0.11313604       1.09302111
O        4.06950848       4.27441141       1.09302111
O        1.66699483       2.66104765       1.09302111
O        4.06950848       6.82232329       1.09302111
O        3.87355085       1.38709184       1.09302111
O        1.47103706       5.54836735       1.09302111
O        3.33398967       0.00000000       3.27906322
O        0.93147644       4.16127539       3.27906322
O        0.73551860       1.27395557       3.27906322
O        3.13803203       5.43523083       3.27906322
O        3.13803203       2.88731969       3.27906322
O        0.73551853       7.04859533       3.27906322
O        4.06950819       1.50022799       5.46510523
O        1.66699440       5.66150337       5.46510523
O        1.47103749       2.77418367       5.46510523
O        3.87355114       6.93545931       5.46510523
O        4.06950848       4.04813936       5.46510523
O        1.66699497       8.20941475       5.46510523
O        0.93147602       1.38709196       7.65114727
O        3.33398938       5.54836735       7.65114727
O        3.13803203       2.66104765       7.65114727
O        0.73551853       6.82232329       7.65114727
O        3.13803232       0.11313604       7.65114727
O        0.73551910       4.27441141       7.65114727
O        1.66699483       2.88731969       9.83718967
O        4.06950848       7.04859533       9.83718967
O        4.06950848       1.27395557       9.83718967
O        1.66699497       5.43523083       9.83718967
O        1.47103720       0.00000000       9.83718967
O        3.87355056       4.16127539       9.83718967
O        3.33398967       2.77418367      12.02323208
O        0.93147644       6.93545931      12.02323208
O        0.73551867       1.50022799      12.02323208
O        3.13803203       5.66150337      12.02323208
O        0.73551881       4.04813936      12.02323208
O        3.13803232       8.20941475      12.02323208
Al       0.00000000      11.09673445       0.24609587
Al       2.40251350      15.25801008       0.24609587
Al       0.00000000       8.32255077       1.93994619
Al       2.40251350      12.48382616       1.93994619
Al       2.40251350       9.70964261       2.43213804
Al       0.00000000      13.87091813       2.43213804
Al       0.00000000      11.09673445       4.12598841
Al       2.40251350      15.25801008       4.12598841
Al       0.00000000       8.32255077       4.61818008
Al       2.40251350      12.48382616       4.61818008
Al       2.40251350       9.70964261       6.31203042
Al       0.00000000      13.87091813       6.31203042
Al       0.00000000      11.09673445       6.80422209
Al       2.40251350      15.25801008       6.80422209
Al       0.00000000       8.32255077       8.49807243
Al       2.40251350      12.48382616       8.49807243
Al       2.40251350       9.70964261       8.99026449
Al       0.00000000      13.87091813       8.99026449
Al       0.00000000      11.09673445      10.68411486
Al       2.40251350      15.25801008      10.68411486
Al       0.00000000       8.32255077      11.17630692
Al       2.40251350      12.48382616      11.17630692
Al       2.40251350       9.70964261      12.87015726
Al       0.00000000      13.87091813      12.87015726
O        1.66699483       8.43568681       1.09302111
O        4.06950848      12.59696218       1.09302111
O        1.66699483      10.98359842       1.09302111
O        4.06950848      15.14487406       1.09302111
O        3.87355085       9.70964261       1.09302111
O        1.47103706      13.87091813       1.09302111
O        3.33398967       8.32255077       3.27906322
O        0.93147644      12.48382616       3.27906322
O        0.73551860       9.59650634       3.27906322
O        3.13803203      13.75778160       3.27906322
O        3.13803203      11.20987047       3.27906322
O        0.73551853      15.37114610       3.27906322
O        4.06950819       9.82277876       5.46510523
O        1.66699440      13.98405415       5.46510523
O        1.47103749      11.09673445       5.46510523
O        3.87355114      15.25801008       5.46510523
O        4.06950848      12.37069014       5.46510523
O        1.66699497      16.53196552       5.46510523
O        0.93147602       9.70964274       7.65114727
O        3.33398938      13.87091813       7.65114727
O        3.13803203      10.98359842       7.65114727
O        0.73551853      15.14487406       7.65114727
O        3.13803232       8.43568681       7.65114727
O        0.73551910      12.59696218       7.65114727
O        1.66699483      11.20987047       9.83718967
O        4.06950848      15.37114610       9.83718967
O        4.06950848       9.59650634       9.83718967
O        1.66699497      13.75778160       9.83718967
O        1.47103720       8.32255077       9.83718967
O        3.87355056      12.48382616       9.83718967
O        3.33398967      11.09673445      12.02323208
O        0.93147644      15.25801008      12.02323208
O        0.73551867       9.82277876      12.02323208
O        3.13803203      13.98405415      12.02323208
O        0.73551881      12.37069014      12.02323208
O        3.13803232      16.53196552      12.02323208
Al       0.00000000      19.41928522       0.24609587
Al       2.40251350      23.58056086       0.24609587
Al       0.00000000      16.64510155       1.93994619
Al       2.40251350      20.80637693       1.93994619
Al       2.40251350      18.03219339       2.43213804
Al       0.00000000      22.19346890       2.43213804
Al       0.00000000      19.41928522       4.12598841
Al       2.40251350      23.58056086       4.12598841
Al       0.00000000      16.64510155       4.61818008
Al       2.40251350      20.80637693       4.61818008
Al       2.40251350      18.03219339       6.31203042
Al       0.00000000      22.19346890       6.31203042
Al       0.00000000      19.41928522       6.80422209
Al       2.40251350      23.58056086       6.80422209
Al       0.00000000      16.64510155       8.49807243
Al       2.40251350      20.80637693       8.49807243
Al       2.40251350      18.03219339       8.99026449
Al       0.00000000      22.19346890       8.99026449
Al       0.00000000      19.41928522      10.68411486
Al       2.40251350      23.58056086      10.68411486
Al       0.00000000      16.64510155      11.17630692
Al       2.40251350      20.80637693      11.17630692
Al       2.40251350      18.03219339      12.87015726
Al       0.00000000      22.19346890      12.87015726
O        1.66699483      16.75823759       1.09302111
O        4.06950848      20.91951296       1.09302111
O        1.66699483      19.30614920       1.09302111
O        4.06950848      23.46742483       1.09302111
O        3.87355085      18.03219339       1.09302111
O        1.47103706      22.19346890       1.09302111
O        3.33398967      16.64510155       3.27906322
O        0.93147644      20.80637693       3.27906322
O        0.73551860      17.91905711       3.27906322
O        3.13803203      22.08033238       3.27906322
O        3.13803203      19.53242124       3.27906322
O        0.73551853      23.69369688       3.27906322
O        4.06950819      18.14532953       5.46510523
O        1.66699440      22.30660492       5.46510523
O        1.47103749      19.41928522       5.46510523
O        3.87355114      23.58056086       5.46510523
O        4.06950848      20.69324091       5.46510523
O        1.66699497      24.85451630       5.46510523
O        0.93147602      18.03219351       7.65114727
O        3.33398938      22.19346890       7.65114727
O        3.13803203      19.30614920       7.65114727
O        0.73551853      23.46742483       7.65114727
O        3.13803232      16.75823759       7.65114727
O        0.73551910      20.91951296       7.65114727
O        1.66699483      19.53242124       9.83718967
O        4.06950848      23.69369688       9.83718967
O        4.06950848      17.91905711       9.83718967
O        1.66699497      22.08033238       9.83718967
O        1.47103720      16.64510155       9.83718967
O        3.87355056      20.80637693       9.83718967
O        3.33398967      19.41928522      12.02323208
O        0.93147644      23.58056086      12.02323208
O        0.73551867      18.14532953      12.02323208
O        3.13803203      22.30660492      12.02323208
O        0.73551881      20.69324091      12.02323208
O        3.13803232      24.85451630      12.02323208
Al       0.00000000      27.74183599       0.24609587
Al       2.40251350      31.90311163       0.24609587
Al       0.00000000      24.96765232       1.93994619
Al       2.40251350      29.12892771       1.93994619
Al       2.40251350      26.35474416       2.43213804
Al       0.00000000      30.51601967       2.43213804
Al       0.00000000      27.74183599       4.12598841
Al       2.40251350      31.90311163       4.12598841
Al       0.00000000      24.96765232       4.61818008
Al       2.40251350      29.12892771       4.61818008
Al       2.40251350      26.35474416       6.31203042
Al       0.00000000      30.51601967       6.31203042
Al       0.00000000      27.74183599       6.80422209
Al       2.40251350      31.90311163       6.80422209
Al       0.00000000      24.96765232       8.49807243
Al       2.40251350      29.12892771       8.49807243
Al       2.40251350      26.35474416       8.99026449
Al       0.00000000      30.51601967       8.99026449
Al       0.00000000      27.74183599      10.68411486
Al       2.40251350      31.90311163      10.68411486
Al       0.00000000      24.96765232      11.17630692
Al       2.40251350      29.12892771      11.17630692
Al       2.40251350      26.35474416      12.87015726
Al       0.00000000      30.51601967      12.87015726
O        1.66699483      25.08078836       1.09302111
O        4.06950848      29.24206373       1.09302111
O        1.66699483      27.62869997       1.09302111
O        4.06950848      31.78997561       1.09302111
O        3.87355085      26.35474416       1.09302111
O        1.47103706      30.51601967       1.09302111
O        3.33398967      24.96765232       3.27906322
O        0.93147644      29.12892771       3.27906322
O        0.73551860      26.24160789       3.27906322
O        3.13803203      30.40288315       3.27906322
O        3.13803203      27.85497202       3.27906322
O        0.73551853      32.01624765       3.27906322
O        4.06950819      26.46788031       5.46510523
O        1.66699440      30.62915570       5.46510523
O        1.47103749      27.74183599       5.46510523
O        3.87355114      31.90311163       5.46510523
O        4.06950848      29.01579168       5.46510523
O        1.66699497      33.17706707       5.46510523
O        0.93147602      26.35474429       7.65114727
O        3.33398938      30.51601967       7.65114727
O        3.13803203      27.62869997       7.65114727
O        0.73551853      31.78997561       7.65114727
O        3.13803232      25.08078836       7.65114727
O        0.73551910      29.24206373       7.65114727
O        1.66699483      27.85497202       9.83718967
O        4.06950848      32.01624765       9.83718967
O        4.06950848      26.24160789       9.83718967
O        1.66699497      30.40288315       9.83718967
O        1.47103720      24.96765232       9.83718967
O        3.87355056      29.12892771       9.83718967
O        3.33398967      27.74183599      12.02323208
O        0.93147644      31.90311163      12.02323208
O        0.73551867      26.46788031      12.02323208
O        3.13803203      30.62915570      12.02323208
O        0.73551881      29.01579168      12.02323208
O        3.13803232      33.17706707      12.02323208
Al       0.00000000      36.06438677       0.24609587
Al       2.40251350      40.22566240       0.24609587
Al       0.00000000      33.29020309       1.93994619
Al       2.40251350      37.45147848       1.93994619
Al       2.40251350      34.67729493       2.43213804
Al       0.00000000      38.83857045       2.43213804
Al       0.00000000      36.06438677       4.12598841
Al       2.40251350      40.22566240       4.12598841
Al       0.00000000      33.29020309       4.61818008
Al       2.40251350      37.45147848       4.61818008
Al       2.40251350      34.67729493       6.31203042
Al       0.00000000      38.83857045       6.31203042
Al       0.00000000      36.06438677       6.80422209
Al       2.40251350      40.22566240       6.80422209
Al       0.00000000      33.29020309       8.49807243
Al       2.40251350      37.45147848       8.49807243
Al       2.40251350      34.67729493       8.99026449
Al       0.00000000      38.83857045       8.99026449
Al       0.00000000      36.06438677      10.68411486
Al       2.40251350      40.22566240      10.68411486
Al       0.00000000      33.29020309      11.17630692
Al       2.40251350      37.45147848      11.17630692
Al       2.40251350      34.67729493      12.87015726
Al       0.00000000      38.83857045      12.87015726
O        1.66699483      33.40333913       1.09302111
O        4.06950848      37.56461450       1.09302111
O        1.66699483      35.95125074       1.09302111
O        4.06950848      40.11252638       1.09302111
O        3.87355085      34.67729493       1.09302111
O        1.47103706      38.83857045       1.09302111
O        3.33398967      33.29020309       3.27906322
O        0.93147644      37.45147848       3.27906322
O        0.73551860      34.56415866       3.27906322
O        3.13803203      38.72543392       3.27906322
O        3.13803203      36.17752279       3.27906322
O        0.73551853      40.33879843       3.27906322
O        4.06950819      34.79043108       5.46510523
O        1.66699440      38.95170647       5.46510523
O        1.47103749      36.06438677       5.46510523
O        3.87355114      40.22566240       5.46510523
O        4.06950848      37.33834246       5.46510523
O        1.66699497      41.49961785       5.46510523
O        0.93147602      34.67729506       7.65114727
O        3.33398938      38.83857045       7.65114727
O        3.13803203      35.95125074       7.65114727
O        0.73551853      40.11252638       7.65114727
O        3.13803232      33.40333913       7.65114727
O        0.73551910      37.56461450       7.65114727
O        1.66699483      36.17752279       9.83718967
O        4.06950848      40.33879843       9.83718967
O        4.06950848      34.56415866       9.83718967
O        1.66699497      38.72543392       9.83718967
O        1.47103720      33.29020309       9.83718967
O        3.87355056      37.45147848       9.83718967
O        3.33398967      36.06438677      12.02323208
O        0.93147644      40.22566240      12.02323208
O        0.73551867      34.79043108      12.02323208
O        3.13803203      38.95170647      12.02323208
O        0.73551881      37.33834246      12.02323208
O        3.13803232      41.49961785      12.02323208
Al       0.00000000      44.38693754       0.24609587
Al       2.40251350      48.54821318       0.24609587
Al       0.00000000      41.61275387       1.93994619
Al       2.40251350      45.77402925       1.93994619
Al       2.40251350      42.99984571       2.43213804
Al       0.00000000      47.16112122       2.43213804
Al       0.00000000      44.38693754       4.12598841
Al       2.40251350      48.54821318       4.12598841
Al       0.00000000      41.61275387       4.61818008
Al       2.40251350      45.77402925       4.61818008
Al       2.40251350      42.99984571       6.31203042
Al       0.00000000      47.16112122       6.31203042
Al       0.00000000      44.38693754       6.80422209
Al       2.40251350      48.54821318       6.80422209
Al       0.00000000      41.61275387       8.49807243
Al       2.40251350      45.77402925       8.49807243
Al       2.40251350      42.99984571       8.99026449
Al       0.00000000      47.16112122       8.99026449
Al       0.00000000      44.38693754      10.68411486
Al       2.40251350      48.54821318      10.68411486
Al       0.00000000      41.61275387      11.17630692
Al       2.40251350      45.77402925      11.17630692
Al       2.40251350      42.99984571      12.87015726
Al       0.00000000      47.16112122      12.87015726
O        1.66699483      41.72588991       1.09302111
O        4.06950848      45.88716528       1.09302111
O        1.66699483      44.27380152       1.09302111
O        4.06950848      48.43507715       1.09302111
O        3.87355085      42.99984571       1.09302111
O        1.47103706      47.16112122       1.09302111
O        3.33398967      41.61275387       3.27906322
O        0.93147644      45.77402925       3.27906322
O        0.73551860      42.88670944       3.27906322
O        3.13803203      47.04798470       3.27906322
O        3.13803203      44.50007356       3.27906322
O        0.73551853      48.66134920       3.27906322
O        4.06950819      43.11298186       5.46510523
O        1.66699440      47.27425724       5.46510523
O        1.47103749      44.38693754       5.46510523
O        3.87355114      48.54821318       5.46510523
O        4.06950848      45.66089323       5.46510523
O        1.66699497      49.82216862       5.46510523
O        0.93147602      42.99984583       7.65114727
O        3.33398938      47.16112122       7.65114727
O        3.13803203      44.27380152       7.65114727
O        0.73551853      48.43507715       7.65114727
O        3.13803232      41.72588991       7.65114727
O        0.73551910      45.88716528       7.65114727
O        1.66699483      44.50007356       9.83718967
O        4.06950848      48.66134920       9.83718967
O        4.06950848      42.88670944       9.83718967
O        1.66699497      47.04798470       9.83718967
O        1.47103720      41.61275387       9.83718967
O        3.87355056      45.77402925       9.83718967
O        3.33398967      44.38693754      12.02323208
O        0.93147644      48.54821318      12.02323208
O        0.73551867      43.11298186      12.02323208
O        3.13803203      47.27425724      12.02323208
O        0.73551881      45.66089323      12.02323208
O        3.13803232      49.82216862      12.02323208
Al       4.80502701       2.77418367       0.24609587
Al       7.20754051       6.93545931       0.24609587
Al       4.80502701       0.00000000       1.93994619
Al       7.20754051       4.16127539       1.93994619
Al       7.20754051       1.38709184       2.43213804
Al       4.80502701       5.54836735       2.43213804
Al       4.80502701       2.77418367       4.12598841
Al       7.20754051       6.93545931       4.12598841
Al       4.80502701       0.00000000       4.61818008
Al       7.20754051       4.16127539       4.61818008
Al       7.20754051       1.38709184       6.31203042
Al       4.80502701       5.54836735       6.31203042
Al       4.80502701       2.77418367       6.80422209
Al       7.20754051       6.93545931       6.80422209
Al       4.80502701       0.00000000       8.49807243
Al       7.20754051       4.16127539       8.49807243
Al       7.20754051       1.38709184       8.99026449
Al       4.80502701       5.54836735       8.99026449
Al       4.80502701       2.77418367      10.68411486
Al       7.20754051       6.93545931      10.68411486
Al       4.80502701       0.00000000      11.17630692
Al       7.20754051       4.16127539      11.17630692
Al       7.20754051       1.38709184      12.87015726
Al       4.80502701       5.54836735      12.87015726
O        6.47202184       0.11313604       1.09302111
O        8.87453549       4.27441141       1.09302111
O        6.47202184       2.66104765       1.09302111
O        8.87453549       6.82232329       1.09302111
O        8.67857786       1.38709184       1.09302111
O        6.27606407       5.54836735       1.09302111
O        8.13901667       0.00000000       3.27906322
O        5.73650345       4.16127539       3.27906322
O        5.54054561       1.27395557       3.27906322
O        7.94305904       5.43523083       3.27906322
O        7.94305904       2.88731969       3.27906322
O        5.54054554       7.04859533       3.27906322
O        8.87453520       1.50022799       5.46510523
O        6.47202141       5.66150337       5.46510523
O        6.27606450       2.77418367       5.46510523
O        8.67857814       6.93545931       5.46510523
O        8.87453549       4.04813936       5.46510523
O        6.47202198       8.20941475       5.46510523
O        5.73650302       1.38709196       7.65114727
O        8.13901638       5.54836735       7.65114727
O        7.94305904       2.66104765       7.65114727
O        5.54054554       6.82232329       7.65114727
O        7.94305933       0.11313604       7.65114727
O        5.54054611       4.27441141       7.65114727
O        6.47202184       2.88731969       9.83718967
O        8.87453549       7.04859533       9.83718967
O        8.87453549       1.27395557       9.83718967
O        6.47202198       5.43523083       9.83718967
O        6.27606421       0.00000000       9.83718967
O        8.67857757       4.16127539       9.83718967
O        8.13901667       2.77418367      12.02323208
O        5.73650345       6.93545931      12.02323208
O        5.54054568       1.50022799      12.02323208
O        7.94305904       5.66150337      12.02323208
O        5.54054582       4.04813936      12.02323208
O        7.94305933       8.20941475      12.02323208
Al       4.80502701      11.09673445       0.24609587
Al       7.20754051      15.25801008       0.24609587
Al       4.80502701       8.32255077       1.93994619
Al       7.20754051      12.48382616       1.93994619
Al       7.20754051       9.70964261       2.43213804
Al       4.80502701      13.87091813       2.43213804
Al       4.80502701      11.09673445       4.12598841
Al       7.20754051      15.25801008       4.12598841
Al       4.80502701       8.32255077       4.61818008
Al       7.20754051      12.48382616       4.61818008
Al       7.20754051       9.70964261       6.31203042
Al       4.80502701      13.87091813       6.31203042
Al       4.80502701      11.09673445       6.80422209
Al       7.20754051      15.25801008       6.80422209
Al       4.80502701       8.32255077       8.49807243
Al       7.20754051      12.48382616       8.49807243
Al       7.20754051       9.70964261       8.99026449
Al       4.80502701      13.87091813       8.99026449
Al       4.80502701      11.09673445      10.68411486
Al       7.20754051      15.25801008      10.68411486
Al       4.80502701       8.32255077      11.17630692
Al       7.20754051      12.48382616      11.17630692
Al       7.20754051       9.70964261      12.87015726
Al       4.80502701      13.87091813      12.87015726
O        6.47202184       8.43568681       1.09302111
O        8.87453549      12.59696218       1.09302111
O        6.47202184      10.98359842       1.09302111
O        8.87453549      15.14487406       1.09302111
O        8.67857786       9.70964261       1.09302111
O        6.27606407      13.87091813       1.09302111
O        8.13901667       8.32255077       3.27906322
O        5.73650345      12.48382616       3.27906322
O        5.54054561       9.59650634       3.27906322
O        7.94305904      13.75778160       3.27906322
O        7.94305904      11.20987047       3.27906322
O        5.54054554      15.37114610       3.27906322
O        8.87453520       9.82277876       5.46510523
O        6.47202141      13.98405415       5.46510523
O        6.27606450      11.09673445       5.46510523
O        8.67857814      15.25801008       5.46510523
O        8.87453549      12.37069014       5.46510523
O        6.47202198      16.53196552       5.46510523
O        5.73650302       9.70964274       7.65114727
O        8.13901638      13.87091813       7.65114727
O        7.94305904      10.98359842       7.65114727
O        5.54054554      15.14487406       7.65114727
O        7.94305933       8.43568681       7.65114727
O        5.54054611      12.59696218       7.65114727
O        6.47202184      11.20987047       9.83718967
O        8.87453549      15.37114610       9.83718967
O        8.87453549       9.59650634       9.83718967
O        6.47202198      13.75778160       9.83718967
O        6.27606421       8.32255077       9.83718967
O        8.67857757      12.48382616       9.83718967
O        8.13901667      11.09673445      12.02323208
O        5.73650345      15.25801008      12.02323208
O        5.54054568       9.82277876      12.02323208
O        7.94305904      13.98405415      12.02323208
O        5.54054582      12.37069014      12.02323208
O        7.94305933      16.53196552      12.02323208
Al       4.80502701      19.41928522       0.24609587
Al       7.20754051      23.58056086       0.24609587
Al       4.80502701      16.64510155       1.93994619
Al       7.20754051      20.80637693       1.93994619
Al       7.20754051      18.03219339       2.43213804
Al       4.80502701      22.19346890       2.43213804
Al       4.80502701      19.41928522       4.12598841
Al       7.20754051      23.58056086       4.12598841
Al       4.80502701      16.64510155       4.61818008
Al       7.20754051      20.80637693       4.61818008
Al       7.20754051      18.03219339       6.31203042
Al       4.80502701      22.19346890       6.31203042
Al       4.80502701      19.41928522       6.80422209
Al       7.20754051      23.58056086       6.80422209
Al       4.80502701      16.64510155       8.49807243
Al       7.20754051      20.80637693       8.49807243
Al       7.20754051      18.03219339       8.99026449
Al       4.80502701      22.19346890       8.99026449
Al       4.80502701      19.41928522      10.68411486
Al       7.20754051      23.58056086      10.68411486
Al       4.80502701      16.64510155      11.17630692
Al       7.20754051      20.80637693      11.17630692
Al       7.20754051      18.03219339      12.87015726
Al       4.80502701      22.19346890      12.87015726
O        6.47202184      16.75823759       1.09302111
O        8.87453549      20.91951296       1.09302111
O        6.47202184      19.30614920       1.09302111
O        8.87453549      23.46742483       1.09302111
O        8.67857786      18.03219339       1.09302111
O        6.27606407      22.19346890       1.09302111
O        8.13901667      16.64510155       3.27906322
O        5.73650345      20.80637693       3.27906322
O        5.54054561      17.91905711       3.27906322
O        7.94305904      22.08033238       3.27906322
O        7.94305904      19.53242124       3.27906322
O        5.54054554      23.69369688       3.27906322
O        8.87453520      18.14532953       5.46510523
O        6.47202141      22.30660492       5.46510523
O        6.27606450      19.41928522       5.46510523
O        8.67857814      23.58056086       5.46510523
O        8.87453549      20.69324091       5.46510523
O        6.47202198      24.85451630       5.46510523
O        5.73650302      18.03219351       7.65114727
O        8.13901638      22.19346890       7.65114727
O        7.94305904      19.30614920       7.65114727
O        5.54054554      23.46742483       7.65114727
O        7.94305933      16.75823759       7.65114727
O        5.54054611      20.91951296       7.65114727
O        6.47202184      19.53242124       9.83718967
O        8.87453549      23.69369688       9.83718967
O        8.87453549      17.91905711       9.83718967
O        6.47202198      22.08033238       9.83718967
O        6.27606421      16.64510155       9.83718967
O        8.67857757      20.80637693       9.83718967
O        8.13901667      19.41928522      12.02323208
O        5.73650345      23.58056086      12.02323208
O        5.54054568      18.14532953      12.02323208
O        7.94305904      22.30660492      12.02323208
O        5.54054582      20.69324091      12.02323208
O        7.94305933      24.85451630      12.02323208
Al       4.80502701      27.74183599       0.24609587
Al       7.20754051      31.90311163       0.24609587
Al       4.80502701      24.96765232       1.93994619
Al       7.20754051      29.12892771       1.93994619
Al       7.20754051      26.35474416       2.43213804
Al       4.80502701      30.51601967       2.43213804
Al       4.80502701      27.74183599       4.12598841
Al       7.20754051      31.90311163       4.12598841
Al       4.80502701      24.96765232       4.61818008
Al       7.20754051      29.12892771       4.61818008
Al       7.20754051      26.35474416       6.31203042
Al       4.80502701      30.51601967       6.31203042
Al       4.80502701      27.74183599       6.80422209
Al       7.20754051      31.90311163       6.80422209
Al       4.80502701      24.96765232       8.49807243
Al       7.20754051      29.12892771       8.49807243
Al       7.20754051      26.35474416       8.99026449
Al       4.80502701      30.51601967       8.99026449
Al       4.80502701      27.74183599      10.68411486
Al       7.20754051      31.90311163      10.68411486
Al       4.80502701      24.96765232      11.17630692
Al       7.20754051      29.12892771      11.17630692
Al       7.20754051      26.35474416      12.87015726
Al       4.80502701      30.51601967      12.87015726
O        6.47202184      25.08078836       1.09302111
O        8.87453549      29.24206373       1.09302111
O        6.47202184      27.62869997       1.09302111
O        8.87453549      31.78997561       1.09302111
O        8.67857786      26.35474416       1.09302111
O        6.27606407      30.51601967       1.09302111
O        8.13901667      24.96765232       3.27906322
O        5.73650345      29.12892771       3.27906322
O        5.54054561      26.24160789       3.27906322
O        7.94305904      30.40288315       3.27906322
O        7.94305904      27.85497202       3.27906322
O        5.54054554      32.01624765       3.27906322
O        8.87453520      26.46788031       5.46510523
O        6.47202141      30.62915570       5.46510523
O        6.27606450      27.74183599       5.46510523
O        8.67857814      31.90311163       5.46510523
O        8.87453549      29.01579168       5.46510523
O        6.47202198      33.17706707       5.46510523
O        5.73650302      26.35474429       7.65114727
O        8.13901638      30.51601967       7.65114727
O        7.94305904      27.62869997       7.65114727
O        5.54054554      31.78997561       7.65114727
O        7.94305933      25.08078836       7.65114727
O        5.54054611      29.24206373       7.65114727
O        6.47202184      27.85497202       9.83718967
O        8.87453549      32.01624765       9.83718967
O        8.87453549      26.24160789       9.83718967
O        6.47202198      30.40288315       9.83718967
O        6.27606421      24.96765232       9.83718967
O        8.67857757      29.12892771       9.83718967
O        8.13901667      27.74183599      12.02323208
O        5.73650345      31.90311163      12.02323208
O        5.54054568      26.46788031      12.02323208
O        7.94305904      30.62915570      12.02323208
O        5.54054582      29.01579168      12.02323208
O        7.94305933      33.17706707      12.02323208
Al       4.80502701      36.06438677       0.24609587
Al       7.20754051      40.22566240       0.24609587
Al       4.80502701      33.29020309       1.93994619
Al       7.20754051      37.45147848       1.93994619
Al       7.20754051      34.67729493       2.43213804
Al       4.80502701      38.83857045       2.43213804
Al       4.80502701      36.06438677       4.12598841
Al       7.20754051      40.22566240       4.12598841
Al       4.80502701      33.29020309       4.61818008
Al       7.20754051      37.45147848       4.61818008
Al       7.20754051      34.67729493       6.31203042
Al       4.80502701      38.83857045       6.31203042
Al       4.80502701      36.06438677       6.80422209
Al       7.20754051      40.22566240       6.80422209
Al       4.80502701      33.29020309       8.49807243
Al       7.20754051      37.45147848       8.49807243
Al       7.20754051      34.67729493       8.99026449
Al       4.80502701      38.83857045       8.99026449
Al       4.80502701      36.06438677      10.68411486
Al       7.20754051      40.22566240      10.68411486
Al       4.80502701      33.29020309      11.17630692
Al       7.20754051      37.45147848      11.17630692
Al       7.20754051      34.67729493      12.87015726
Al       4.80502701      38.83857045      12.87015726
O        6.47202184      33.40333913       1.09302111
O        8.87453549      37.56461450       1.09302111
O        6.47202184      35.95125074       1.09302111
O        8.87453549      40.11252638       1.09302111
O        8.67857786      34.67729493       1.09302111
O        6.27606407      38.83857045       1.09302111
O        8.13901667      33.29020309       3.27906322
O        5.73650345      37.45147848       3.27906322
O        5.54054561      34.56415866       3.27906322
O        7.94305904      38.72543392       3.27906322
O        7.94305904      36.17752279       3.27906322
O        5.54054554      40.33879843       3.27906322
O        8.87453520      34.79043108       5.46510523
O        6.47202141      38.95170647       5.46510523
O        6.27606450      36.06438677       5.46510523
O        8.67857814      40.22566240       5.46510523
O        8.87453549      37.33834246       5.46510523
O        6.47202198      41.49961785       5.46510523
O        5.73650302      34.67729506       7.65114727
O        8.13901638      38.83857045       7.65114727
O        7.94305904      35.95125074       7.65114727
O        5.54054554      40.11252638       7.65114727
O        7.94305933      33.40333913       7.65114727
O        5.54054611      37.56461450       7.65114727
O        6.47202184      36.17752279       9.83718967
O        8.87453549      40.33879843       9.83718967
O        8.87453549      34.56415866       9.83718967
O        6.47202198      38.72543392       9.83718967
O        6.27606421      33.29020309       9.83718967
O        8.67857757      37.45147848       9.83718967
O        8.13901667      36.06438677      12.02323208
O        5.73650345      40.22566240      12.02323208
O        5.54054568      34.79043108      12.02323208
O        7.94305904      38.95170647      12.02323208
O        5.54054582      37.33834246      12.02323208
O        7.94305933      41.49961785      12.02323208
Al       4.80502701      44.38693754       0.24609587
Al       7.20754051      48.54821318       0.24609587
Al       4.80502701      41.61275387       1.93994619
Al       7.20754051      45.77402925       1.93994619
Al       7.20754051      42.99984571       2.43213804
Al       4.80502701      47.16112122       2.43213804
Al       4.80502701      44.38693754       4.12598841
Al       7.20754051      48.54821318       4.12598841
Al       4.80502701      41.61275387       4.61818008
Al       7.20754051      45.77402925       4.61818008
Al       7.20754051      42.99984571       6.31203042
Al       4.80502701      47.16112122       6.31203042
Al       4.80502701      44.38693754       6.80422209
Al       7.20754051      48.54821318       6.80422209
Al       4.80502701      41.61275387       8.49807243
Al       7.20754051      45.77402925       8.49807243
Al       7.20754051      42.99984571       8.99026449
Al       4.80502701      47.16112122       8.99026449
Al       4.80502701      44.38693754      10.68411486
Al       7.20754051      48.54821318      10.68411486
Al       4.80502701      41.61275387      11.17630692
Al       7.20754051      45.77402925      11.17630692
Al       7.20754051      42.99984571      12.87015726
Al       4.80502701      47.16112122      12.87015726
O        6.47202184      41.72588991       1.09302111
O        8.87453549      45.88716528       1.09302111
O        6.47202184      44.27380152       1.09302111
O        8.87453549      48.43507715       1.09302111
O        8.67857786      42.99984571       1.09302111
O        6.27606407      47.16112122       1.09302111
O        8.13901667      41.61275387       3.27906322
O        5.73650345      45.77402925       3.27906322
O        5.54054561      42.88670944       3.27906322
O        7.94305904      47.04798470       3.27906322
O        7.94305904      44.50007356       3.27906322
O        5.54054554      48.66134920       3.27906322
O        8.87453520      43.11298186       5.46510523
O        6.47202141      47.27425724       5.46510523
O        6.27606450      44.38693754       5.46510523
O        8.67857814      48.54821318       5.46510523
O        8.87453549      45.66089323       5.46510523
O        6.47202198      49.82216862       5.46510523
O        5.73650302      42.99984583       7.65114727
O        8.13901638      47.16112122       7.65114727
O        7.94305904      44.27380152       7.65114727
O        5.54054554      48.43507715       7.65114727
O        7.94305933      41.72588991       7.65114727
O        5.54054611      45.88716528       7.65114727
O        6.47202184      44.50007356       9.83718967
O        8.87453549      48.66134920       9.83718967
O        8.87453549      42.88670944       9.83718967
O        6.47202198      47.04798470       9.83718967
O        6.27606421      41.61275387       9.83718967
O        8.67857757      45.77402925       9.83718967
O        8.13901667      44.38693754      12.02323208
O        5.73650345      48.54821318      12.02323208
O        5.54054568      43.11298186      12.02323208
O        7.94305904      47.27425724      12.02323208
O        5.54054582      45.66089323      12.02323208
O        7.94305933      49.82216862      12.02323208
Al       9.61005402       2.77418367       0.24609587
Al      12.01256752       6.93545931       0.24609587
Al       9.61005402       0.00000000       1.93994619
Al      12.01256752       4.16127539       1.93994619
Al      12.01256752       1.38709184       2.43213804
Al       9.61005402       5.54836735       2.43213804
Al       9.61005402       2.77418367       4.12598841
Al      12.01256752       6.93545931       4.12598841
Al       9.61005402       0.00000000       4.61818008
Al      12.01256752       4.16127539       4.61818008
Al      12.01256752       1.38709184       6.31203042
Al       9.61005402       5.54836735       6.31203042
Al       9.61005402       2.77418367       6.80422209
Al      12.01256752       6.93545931       6.80422209
Al       9.61005402       0.00000000       8.49807243
Al      12.01256752       4.16127539       8.49807243
Al      12.01256752       1.38709184       8.99026449
Al       9.61005402       5.54836735       8.99026449
Al       9.61005402       2.77418367      10.68411486
Al      12.01256752       6.93545931      10.68411486
Al       9.61005402       0.00000000      11.17630692
Al      12.01256752       4.16127539      11.17630692
Al      12.01256752       1.38709184      12.87015726
Al       9.61005402       5.54836735      12.87015726
O       11.27704885       0.11313604       1.09302111
O       13.67956249       4.27441141       1.09302111
O       11.27704885       2.66104765       1.09302111
O       13.67956249       6.82232329       1.09302111
O       13.48360486       1.38709184       1.09302111
O       11.08109108       5.54836735       1.09302111
O       12.94404368       0.00000000       3.27906322
O       10.54153046       4.16127539       3.27906322
O       10.34557262       1.27395557       3.27906322
O       12.74808605       5.43523083       3.27906322
O       12.74808605       2.88731969       3.27906322
O       10.34557255       7.04859533       3.27906322
O       13.67956221       1.50022799       5.46510523
O       11.27704842       5.66150337       5.46510523
O       11.08109150       2.77418367       5.46510523
O       13.48360515       6.93545931       5.46510523
O       13.67956249       4.04813936       5.46510523
O       11.27704899       8.20941475       5.46510523
O       10.54153003       1.38709196       7.65114727
O       12.94404339       5.54836735       7.65114727
O       12.74808605       2.66104765       7.65114727
O       10.34557255       6.82232329       7.65114727
O       12.74808633       0.11313604       7.65114727
O       10.34557312       4.27441141       7.65114727
O       11.27704885       2.88731969       9.83718967
O       13.67956249       7.04859533       9.83718967
O       13.67956249       1.27395557       9.83718967
O       11.27704899       5.43523083       9.83718967
O       11.08109122       0.00000000       9.83718967
O       13.48360458       4.16127539       9.83718967
O       12.94404368       2.77418367      12.02323208
O       10.54153046       6.93545931      12.02323208
O       10.34557269       1.50022799      12.02323208
O       12.74808605       5.66150337      12.02323208
O       10.34557283       4.04813936      12.02323208
O       12.74808633       8.20941475      12.02323208
Al       9.61005402      11.09673445       0.24609587
Al      12.01256752      15.25801008       0.24609587
Al       9.61005402       8.32255077       1.93994619
Al      12.01256752      12.48382616       1.93994619
Al      12.01256752       9.70964261       2.43213804
Al       9.61005402      13.87091813       2.43213804
Al       9.61005402      11.09673445       4.12598841
Al      12.01256752      15.25801008       4.12598841
Al       9.61005402       8.32255077       4.61818008
Al      12.01256752      12.48382616       4.61818008
Al      12.01256752       9.70964261       6.31203042
Al       9.61005402      13.87091813       6.31203042
Al       9.61005402      11.09673445       6.80422209
Al      12.01256752      15.25801008       6.80422209
Al       9.61005402       8.32255077       8.49807243
Al      12.01256752      12.48382616       8.49807243
Al      12.01256752       9.70964261       8.99026449
Al       9.61005402      13.87091813       8.99026449
Al       9.61005402      11.09673445      10.68411486
Al      12.01256752      15.25801008      10.68411486
Al       9.61005402       8.32255077      11.17630692
Al      12.01256752      12.48382616      11.17630692
Al      12.01256752       9.70964261      12.87015726
Al       9.61005402      13.87091813      12.87015726
O       11.27704885       8.43568681       1.09302111
O       13.67956249      12.59696218       1.09302111
O       11.27704885      10.98359842       1.09302111
O       13.67956249      15.14487406       1.09302111
O       13.48360486       9.70964261       1.09302111
O       11.08109108      13.87091813       1.09302111
O       12.94404368       8.32255077       3.27906322
O       10.54153046      12.48382616       3.27906322
O       10.34557262       9.59650634       3.27906322
O       12.74808605      13.75778160       3.27906322
O       12.74808605      11.20987047       3.27906322
O       10.34557255      15.37114610       3.27906322
O       13.67956221       9.82277876       5.46510523
O       11.27704842      13.98405415       5.46510523
O       11.08109150      11.09673445       5.46510523
O       13.48360515      15.25801008       5.46510523
O       13.67956249      12.37069014       5.46510523
O       11.27704899      16.53196552       5.46510523
O       10.54153003       9.70964274       7.65114727
O       12.94404339      13.87091813       7.65114727
O       12.74808605      10.98359842       7.65114727
O       10.34557255      15.14487406       7.65114727
O       12.74808633       8.43568681       7.65114727
O       10.34557312      12.59696218       7.65114727
O       11.27704885      11.20987047       9.83718967
O       13.67956249      15.37114610       9.83718967
O       13.67956249       9.59650634       9.83718967
O       11.27704899      13.75778160       9.83718967
O       11.08109122       8.32255077       9.83718967
O       13.48360458      12.48382616       9.83718967
O       12.94404368      11.09673445      12.02323208
O       10.54153046      15.25801008      12.02323208
O       10.34557269       9.82277876      12.02323208
O       12.74808605      13.98405415      12.02323208
O       10.34557283      12.37069014      12.02323208
O       12.74808633      16.53196552      12.02323208
Al       9.61005402      19.41928522       0.24609587
Al      12.01256752      23.58056086       0.24609587
Al       9.61005402      16.64510155       1.93994619
Al      12.01256752      20.80637693       1.93994619
Al      12.01256752      18.03219339       2.43213804
Al       9.61005402      22.19346890       2.43213804
Al       9.61005402      19.41928522       4.12598841
Al      12.01256752      23.58056086       4.12598841
Al       9.61005402      16.64510155       4.61818008
Al      12.01256752      20.80637693       4.61818008
Al      12.01256752      18.03219339       6.31203042
Al       9.61005402      22.19346890       6.31203042
Al       9.61005402      19.41928522       6.80422209
Al      12.01256752      23.58056086       6.80422209
Al       9.61005402      16.64510155       8.49807243
Al      12.01256752      20.80637693       8.49807243
Al      12.01256752      18.03219339       8.99026449
Al       9.61005402      22.19346890       8.99026449
Al       9.61005402      19.41928522      10.68411486
Al      12.01256752      23.58056086      10.68411486
Al       9.61005402      16.64510155      11.17630692
Al      12.01256752      20.80637693      11.17630692
Al      12.01256752      18.03219339      12.87015726
Al       9.61005402      22.19346890      12.87015726
O       11.27704885      16.75823759       1.09302111
O       13.67956249      20.91951296       1.09302111
O       11.27704885      19.30614920       1.09302111
O       13.67956249      23.46742483       1.09302111
O       13.48360486      18.03219339       1.09302111
O       11.08109108      22.19346890       1.09302111
O       12.94404368      16.64510155       3.27906322
O       10.54153046      20.80637693       3.27906322
O       10.34557262      17.91905711       3.27906322
O       12.74808605      22.08033238       3.27906322
O       12.74808605      19.53242124       3.27906322
O       10.34557255      23.69369688       3.27906322
O       13.67956221      18.14532953       5.46510523
O       11.27704842      22.30660492       5.46510523
O       11.08109150      19.41928522       5.46510523
O       13.48360515      23.58056086       5.46510523
O       13.67956249      20.69324091       5.46510523
O       11.27704899      24.85451630       5.46510523
O       10.54153003      18.03219351       7.65114727
O       12.94404339      22.19346890       7.65114727
O       12.74808605      19.30614920       7.65114727
O       10.34557255      23.46742483       7.65114727
O       12.74808633      16.75823759       7.65114727
O       10.34557312      20.91951296       7.65114727
O       11.27704885      19.53242124       9.83718967
O       13.67956249      23.69369688       9.83718967
O       13.67956249      17.91905711       9.83718967
O       11.27704899      22.08033238       9.83718967
O       11.08109122      16.64510155       9.83718967
O       13.48360458      20.80637693       9.83718967
O       12.94404368      19.41928522      12.02323208
O       10.54153046      23.58056086      12.02323208
O       10.34557269      18.14532953      12.02323208
O       12.74808605      22.30660492      12.02323208
O       10.34557283      20.69324091      12.02323208
O       12.74808633      24.85451630      12.02323208
Al       9.61005402      27.74183599       0.24609587
Al      12.01256752      31.90311163       0.24609587
Al       9.61005402      24.96765232       1.93994619
Al      12.01256752      29.12892771       1.93994619
Al      12.01256752      26.35474416       2.43213804
Al       9.61005402      30.51601967       2.43213804
Al       9.61005402      27.74183599       4.12598841
Al      12.01256752      31.90311163       4.12598841
Al       9.61005402      24.96765232       4.61818008
Al      12.01256752      29.12892771       4.61818008
Al      12.01256752      26.35474416       6.31203042
Al       9.61005402      30.51601967       6.31203042
Al       9.61005402      27.74183599       6.80422209
Al      12.01256752      31.90311163       6.80422209
Al       9.61005402      24.96765232       8.49807243
Al      12.01256752      29.12892771       8.49807243
Al      12.01256752      26.35474416       8.99026449
Al       9.61005402      30.51601967       8.99026449
Al       9.61005402      27.74183599      10.68411486
Al      12.01256752      31.90311163      10.68411486
Al       9.61005402      24.96765232      11.17630692
Al      12.01256752      29.12892771      11.17630692
Al      12.01256752      26.35474416      12.87015726
Al       9.61005402      30.51601967      12.87015726
O       11.27704885      25.08078836       1.09302111
O       13.67956249      29.24206373       1.09302111
O       11.27704885      27.62869997       1.09302111
O       13.67956249      31.78997561       1.09302111
O       13.48360486      26.35474416       1.09302111
O       11.08109108      30.51601967       1.09302111
O       12.94404368      24.96765232       3.27906322
O       10.54153046      29.12892771       3.27906322
O       10.34557262      26.24160789       3.27906322
O       12.74808605      30.40288315       3.27906322
O       12.74808605      27.85497202       3.27906322
O       10.34557255      32.01624765       3.27906322
O       13.67956221      26.46788031       5.46510523
O       11.27704842      30.62915570       5.46510523
O       11.08109150      27.74183599       5.46510523
O       13.48360515      31.90311163       5.46510523
O       13.67956249      29.01579168       5.46510523
O       11.27704899      33.17706707       5.46510523
O       10.54153003      26.35474429       7.65114727
O       12.94404339      30.51601967       7.65114727
O       12.74808605      27.62869997       7.65114727
O       10.34557255      31.78997561       7.65114727
O       12.74808633      25.08078836       7.65114727
O       10.34557312      29.24206373       7.65114727
O       11.27704885      27.85497202       9.83718967
O       13.67956249      32.01624765       9.83718967
O       13.67956249      26.24160789       9.83718967
O       11.27704899      30.40288315       9.83718967
O       11.08109122      24.96765232       9.83718967
O       13.48360458      29.12892771       9.83718967
O       12.94404368      27.74183599      12.02323208
O       10.54153046      31.90311163      12.02323208
O       10.34557269      26.46788031      12.02323208
O       12.74808605      30.62915570      12.02323208
O       10.34557283      29.01579168      12.02323208
O       12.74808633      33.17706707      12.02323208
Al       9.61005402      36.06438677       0.24609587
Al      12.01256752      40.22566240       0.24609587
Al       9.61005402      33.29020309       1.93994619
Al      12.01256752      37.45147848       1.93994619
Al      12.01256752      34.67729493       2.43213804
Al       9.61005402      38.83857045       2.43213804
Al       9.61005402      36.06438677       4.12598841
Al      12.01256752      40.22566240       4.12598841
Al       9.61005402      33.29020309       4.61818008
Al      12.01256752      37.45147848       4.61818008
Al      12.01256752      34.67729493       6.31203042
Al       9.61005402      38.83857045       6.31203042
Al       9.61005402      36.06438677       6.80422209
Al      12.01256752      40.22566240       6.80422209
Al       9.61005402      33.29020309       8.49807243
Al      12.01256752      37.45147848       8.49807243
Al      12.01256752      34.67729493       8.99026449
Al       9.61005402      38.83857045       8.99026449
Al       9.61005402      36.06438677      10.68411486
Al      12.01256752      40.22566240      10.68411486
Al       9.61005402      33.29020309      11.17630692
Al      12.01256752      37.45147848      11.17630692
Al      12.01256752      34.67729493      12.87015726
Al       9.61005402      38.83857045      12.87015726
O       11.27704885      33.40333913       1.09302111
O       13.67956249      37.56461450       1.09302111
O       11.27704885      35.95125074       1.09302111
O       13.67956249      40.11252638       1.09302111
O       13.48360486      34.67729493       1.09302111
O       11.08109108      38.83857045       1.09302111
O       12.94404368      33.29020309       3.27906322
O       10.54153046      37.45147848       3.27906322
O       10.34557262      34.56415866       3.27906322
O       12.74808605      38.72543392       3.27906322
O       12.74808605      36.17752279       3.27906322
O       10.34557255      40.33879843       3.27906322
O       13.67956221      34.79043108       5.46510523
O       11.27704842      38.95170647       5.46510523
O       11.08109150      36.06438677       5.46510523
O       13.48360515      40.22566240       5.46510523
O       13.67956249      37.33834246       5.46510523
O       11.27704899      41.49961785       5.46510523
O       10.54153003      34.67729506       7.65114727
O       12.94404339      38.83857045       7.65114727
O       12.74808605      35.95125074       7.65114727
O       10.34557255      40.11252638       7.65114727
O       12.74808633      33.40333913       7.65114727
O       10.34557312      37.56461450       7.65114727
O       11.27704885      36.17752279       9.83718967
O       13.67956249      40.33879843       9.83718967
O       13.67956249      34.56415866       9.83718967
O       11.27704899      38.72543392       9.83718967
O       11.08109122      33.29020309       9.83718967
O       13.48360458      37.45147848       9.83718967
O       12.94404368      36.06438677      12.02323208
O       10.54153046      40.22566240      12.02323208
O       10.34557269      34.79043108      12.02323208
O       12.74808605      38.95170647      12.02323208
O       10.34557283      37.33834246      12.02323208
O       12.74808633      41.49961785      12.02323208
Al       9.61005402      44.38693754       0.24609587
Al      12.01256752      48.54821318       0.24609587
Al       9.61005402      41.61275387       1.93994619
Al      12.01256752      45.77402925       1.93994619
Al      12.01256752      42.99984571       2.43213804
Al       9.61005402      47.16112122       2.43213804
Al       9.61005402      44.38693754       4.12598841
Al      12.01256752      48.54821318       4.12598841
Al       9.61005402      41.61275387       4.61818008
Al      12.01256752      45.77402925       4.61818008
Al      12.01256752      42.99984571       6.31203042
Al       9.61005402      47.16112122       6.31203042
Al       9.61005402      44.38693754       6.80422209
Al      12.01256752      48.54821318       6.80422209
Al       9.61005402      41.61275387       8.49807243
Al      12.01256752      45.77402925       8.49807243
Al      12.01256752      42.99984571       8.99026449
Al       9.61005402      47.16112122       8.99026449
Al       9.61005402      44.38693754      10.68411486
Al      12.01256752      48.54821318      10.68411486
Al       9.61005402      41.61275387      11.17630692
Al      12.01256752      45.77402925      11.17630692
Al      12.01256752      42.99984571      12.87015726
Al       9.61005402      47.16112122      12.87015726
O       11.27704885      41.72588991       1.09302111
O       13.67956249      45.88716528       1.09302111
O       11.27704885      44.27380152       1.09302111
O       13.67956249      48.43507715       1.09302111
O       13.48360486      42.99984571       1.09302111
O       11.08109108      47.16112122       1.09302111
O       12.94404368      41.61275387       3.27906322
O       10.54153046      45.77402925       3.27906322
O       10.34557262      42.88670944       3.27906322
O       12.74808605      47.04798470       3.27906322
O       12.74808605      44.50007356       3.27906322
O       10.34557255      48.66134920       3.27906322
O       13.67956221      43.11298186       5.46510523
O       11.27704842      47.27425724       5.46510523
O       11.08109150      44.38693754       5.46510523
O       13.48360515      48.54821318       5.46510523
O       13.67956249      45.66089323       5.46510523
O       11.27704899      49.82216862       5.46510523
O       10.54153003      42.99984583       7.65114727
O       12.94404339      47.16112122       7.65114727
O       12.74808605      44.27380152       7.65114727
O       10.34557255      48.43507715       7.65114727
O       12.74808633      41.72588991       7.65114727
O       10.34557312      45.88716528       7.65114727
O       11.27704885      44.50007356       9.83718967
O       13.67956249      48.66134920       9.83718967
O       13.67956249      42.88670944       9.83718967
O       11.27704899      47.04798470       9.83718967
O       11.08109122      41.61275387       9.83718967
O       13.48360458      45.77402925       9.83718967
O       12.94404368      44.38693754      12.02323208
O       10.54153046      48.54821318      12.02323208
O       10.34557269      43.11298186      12.02323208
O       12.74808605      47.27425724      12.02323208
O       10.34557283      45.66089323      12.02323208
O       12.74808633      49.82216862      12.02323208
Al      14.41508102       2.77418367       0.24609587
Al      16.81759453       6.93545931       0.24609587
Al      14.41508102       0.00000000       1.93994619
Al      16.81759453       4.16127539       1.93994619
Al      16.81759453       1.38709184       2.43213804
Al      14.41508102       5.54836735       2.43213804
Al      14.41508102       2.77418367       4.12598841
Al      16.81759453       6.93545931       4.12598841
Al      14.41508102       0.00000000       4.61818008
Al      16.81759453       4.16127539       4.61818008
Al      16.81759453       1.38709184       6.31203042
Al      14.41508102       5.54836735       6.31203042
Al      14.41508102       2.77418367       6.80422209
Al      16.81759453       6.93545931       6.80422209
Al      14.41508102       0.00000000       8.49807243
Al      16.81759453       4.16127539       8.49807243
Al      16.81759453       1.38709184       8.99026449
Al      14.41508102       5.54836735       8.99026449
Al      14.41508102       2.77418367      10.68411486
Al      16.81759453       6.93545931      10.68411486
Al      14.41508102       0.00000000      11.17630692
Al      16.81759453       4.16127539      11.17630692
Al      16.81759453       1.38709184      12.87015726
Al      14.41508102       5.54836735      12.87015726
O       16.08207585       0.11313604       1.09302111
O       18.48458950       4.27441141       1.09302111
O       16.08207585       2.66104765       1.09302111
O       18.48458950       6.82232329       1.09302111
O       18.28863187       1.38709184       1.09302111
O       15.88611808       5.54836735       1.09302111
O       17.74907069       0.00000000       3.27906322
O       15.34655747       4.16127539       3.27906322
O       15.15059963       1.27395557       3.27906322
O       17.55311306       5.43523083       3.27906322
O       17.55311306       2.88731969       3.27906322
O       15.15059955       7.04859533       3.27906322
O       18.48458922       1.50022799       5.46510523
O       16.08207543       5.66150337       5.46510523
O       15.88611851       2.77418367       5.46510523
O       18.28863216       6.93545931       5.46510523
O       18.48458950       4.04813936       5.46510523
O       16.08207600       8.20941475       5.46510523
O       15.34655704       1.38709196       7.65114727
O       17.74907040       5.54836735       7.65114727
O       17.55311306       2.66104765       7.65114727
O       15.15059955       6.82232329       7.65114727
O       17.55311334       0.11313604       7.65114727
O       15.15060013       4.27441141       7.65114727
O       16.08207585       2.88731969       9.83718967
O       18.48458950       7.04859533       9.83718967
O       18.48458950       1.27395557       9.83718967
O       16.08207600       5.43523083       9.83718967
O       15.88611822       0.00000000       9.83718967
O       18.28863159       4.16127539       9.83718967
O       17.74907069       2.77418367      12.02323208
O       15.34655747       6.93545931      12.02323208
O       15.15059970       1.50022799      12.02323208
O       17.55311306       5.66150337      12.02323208
O       15.15059984       4.04813936      12.02323208
O       17.55311334       8.20941475      12.02323208
Al      14.41508102      11.09673445       0.24609587
Al      16.81759453      15.25801008       0.24609587
Al      14.41508102       8.32255077       1.93994619
Al      16.81759453      12.48382616       1.93994619
Al      16.81759453       9.70964261       2.43213804
Al      14.41508102      13.87091813       2.43213804
Al      14.41508102      11.09673445       4.12598841
Al      16.81759453      15.25801008       4.12598841
Al      14.41508102       8.32255077       4.61818008
Al      16.81759453      12.48382616       4.61818008
Al      16.81759453       9.70964261       6.31203042
Al      14.41508102      13.87091813       6.31203042
Al      14.41508102      11.09673445       6.80422209
Al      16.81759453      15.25801008       6.80422209
Al      14.41508102       8.32255077       8.49807243
Al      16.81759453      12.48382616       8.49807243
Al      16.81759453       9.70964261       8.99026449
Al      14.41508102      13.87091813       8.99026449
Al      14.41508102      11.09673445      10.68411486
Al      16.81759453      15.25801008      10.68411486
Al      14.41508102       8.32255077      11.17630692
Al      16.81759453      12.48382616      11.17630692
Al      16.81759453       9.70964261      12.87015726
Al      14.41508102      13.87091813      12.87015726
O       16.08207585       8.43568681       1.09302111
O       18.48458950      12.59696218       1.09302111
O       16.08207585      10.98359842       1.09302111
O       18.48458950      15.14487406       1.09302111
O       18.28863187       9.70964261       1.09302111
O       15.88611808      13.87091813       1.09302111
O       17.74907069       8.32255077       3.27906322
O       15.34655747      12.48382616       3.27906322
O       15.15059963       9.59650634       3.27906322
O       17.55311306      13.75778160       3.27906322
O       17.55311306      11.20987047       3.27906322
O       15.15059955      15.37114610       3.27906322
O       18.48458922       9.82277876       5.46510523
O       16.08207543      13.98405415       5.46510523
O       15.88611851      11.09673445       5.46510523
O       18.28863216      15.25801008       5.46510523
O       18.48458950      12.37069014       5.46510523
O       16.08207600      16.53196552       5.46510523
O       15.34655704       9.70964274       7.65114727
O       17.74907040      13.87091813       7.65114727
O       17.55311306      10.98359842       7.65114727
O       15.15059955      15.14487406       7.65114727
O       17.55311334       8.43568681       7.65114727
O       15.15060013      12.59696218       7.65114727
O       16.08207585      11.20987047       9.83718967
O       18.48458950      15.37114610       9.83718967
O       18.48458950       9.59650634       9.83718967
O       16.08207600      13.75778160       9.83718967
O       15.88611822       8.32255077       9.83718967
O       18.28863159      12.48382616       9.83718967
O       17.74907069      11.09673445      12.02323208
O       15.34655747      15.25801008      12.02323208
O       15.15059970       9.82277876      12.02323208
O       17.55311306      13.98405415      12.02323208
O       15.15059984      12.37069014      12.02323208
O       17.55311334      16.53196552      12.02323208
Al      14.41508102      19.41928522       0.24609587
Al      16.81759453      23.58056086       0.24609587
Al      14.41508102      16.64510155       1.93994619
Al      16.81759453      20.80637693       1.93994619
Al      16.81759453      18.03219339       2.43213804
Al      14.41508102      22.19346890       2.43213804
Al      14.41508102      19.41928522       4.12598841
Al      16.81759453      23.58056086       4.12598841
Al      14.41508102      16.64510155       4.61818008
Al      16.81759453      20.80637693       4.61818008
Al      16.81759453      18.03219339       6.31203042
Al      14.41508102      22.19346890       6.31203042
Al      14.41508102      19.41928522       6.80422209
Al      16.81759453      23.58056086       6.80422209
Al      14.41508102      16.64510155       8.49807243
Al      16.81759453      20.80637693       8.49807243
Al      16.81759453      18.03219339       8.99026449
Al      14.41508102      22.19346890       8.99026449
Al      14.41508102      19.41928522      10.68411486
Al      16.81759453      23.58056086      10.68411486
Al      14.41508102      16.64510155      11.17630692
Al      16.81759453      20.80637693      11.17630692
Al      16.81759453      18.03219339      12.87015726
Al      14.41508102      22.19346890      12.87015726
O       16.08207585      16.75823759       1.09302111
O       18.48458950      20.91951296       1.09302111
O       16.08207585      19.30614920       1.09302111
O       18.48458950      23.46742483       1.09302111
O       18.28863187      18.03219339       1.09302111
O       15.88611808      22.19346890       1.09302111
O       17.74907069      16.64510155       3.27906322
O       15.34655747      20.80637693       3.27906322
O       15.15059963      17.91905711       3.27906322
O       17.55311306      22.08033238       3.27906322
O       17.55311306      19.53242124       3.27906322
O       15.15059955      23.69369688       3.27906322
O       18.48458922      18.14532953       5.46510523
O       16.08207543      22.30660492       5.46510523
O       15.88611851      19.41928522       5.46510523
O       18.28863216      23.58056086       5.46510523
O       18.48458950      20.69324091       5.46510523
O       16.08207600      24.85451630       5.46510523
O       15.34655704      18.03219351       7.65114727
O       17.74907040      22.19346890       7.65114727
O       17.55311306      19.30614920       7.65114727
O       15.15059955      23.46742483       7.65114727
O       17.55311334      16.75823759       7.65114727
O       15.15060013      20.91951296       7.65114727
O       16.08207585      19.53242124       9.83718967
O       18.48458950      23.69369688       9.83718967
O       18.48458950      17.91905711       9.83718967
O       16.08207600      22.08033238       9.83718967
O       15.88611822      16.64510155       9.83718967
O       18.28863159      20.80637693       9.83718967
O       17.74907069      19.41928522      12.02323208
O       15.34655747      23.58056086      12.02323208
O       15.15059970      18.14532953      12.02323208
O       17.55311306      22.30660492      12.02323208
O       15.15059984      20.69324091      12.02323208
O       17.55311334      24.85451630      12.02323208
Al      14.41508102      27.74183599       0.24609587
Al      16.81759453      31.90311163       0.24609587
Al      14.41508102      24.96765232       1.93994619
Al      16.81759453      29.12892771       1.93994619
Al      16.81759453      26.35474416       2.43213804
Al      14.41508102      30.51601967       2.43213804
Al      14.41508102      27.74183599       4.12598841
Al      16.81759453      31.90311163       4.12598841
Al      14.41508102      24.96765232       4.61818008
Al      16.81759453      29.12892771       4.61818008
Al      16.81759453      26.35474416       6.31203042
Al      14.41508102      30.51601967       6.31203042
Al      14.41508102      27.74183599       6.80422209
Al      16.81759453      31.90311163       6.80422209
Al      14.41508102      24.96765232       8.49807243
Al      16.81759453      29.12892771       8.49807243
Al      16.81759453      26.35474416       8.99026449
Al      14.41508102      30.51601967       8.99026449
Al      14.41508102      27.74183599      10.68411486
Al      16.81759453      31.90311163      10.68411486
Al      14.41508102      24.96765232      11.17630692
Al      16.81759453      29.12892771      11.17630692
Al      16.81759453      26.35474416      12.87015726
Al      14.41508102      30.51601967      12.87015726
O       16.08207585      25.08078836       1.09302111
O       18.48458950      29.24206373       1.09302111
O       16.08207585      27.62869997       1.09302111
O       18.48458950      31.78997561       1.09302111
O       18.28863187      26.35474416       1.09302111
O       15.88611808      30.51601967       1.09302111
O       17.74907069      24.96765232       3.27906322
O       15.34655747      29.12892771       3.27906322
O       15.15059963      26.24160789       3.27906322
O       17.55311306      30.40288315       3.27906322
O       17.55311306      27.85497202       3.27906322
O       15.15059955      32.01624765       3.27906322
O       18.48458922      26.46788031       5.46510523
O       16.08207543      30.62915570       5.46510523
O       15.88611851      27.74183599       5.46510523
O       18.28863216      31.90311163       5.46510523
O       18.48458950      29.01579168       5.46510523
O       16.08207600      33.17706707       5.46510523
O       15.34655704      26.35474429       7.65114727
O       17.74907040      30.51601967       7.65114727
O       17.55311306      27.62869997       7.65114727
O       15.15059955      31.78997561       7.65114727
O       17.55311334      25.08078836       7.65114727
O       15.15060013      29.24206373       7.65114727
O       16.08207585      27.85497202       9.83718967
O       18.48458950      32.01624765       9.83718967
O       18.48458950      26.24160789       9.83718967
O       16.08207600      30.40288315       9.83718967
O       15.88611822      24.96765232       9.83718967
O       18.28863159      29.12892771       9.83718967
O       17.74907069      27.74183599      12.02323208
O       15.34655747      31.90311163      12.02323208
O       15.15059970      26.46788031      12.02323208
O       17.55311306      30.62915570      12.02323208
O       15.15059984      29.01579168      12.02323208
O       17.55311334      33.17706707      12.02323208
Al      14.41508102      36.06438677       0.24609587
Al      16.81759453      40.22566240       0.24609587
Al      14.41508102      33.29020309       1.93994619
Al      16.81759453      37.45147848       1.93994619
Al      16.81759453      34.67729493       2.43213804
Al      14.41508102      38.83857045       2.43213804
Al      14.41508102      36.06438677       4.12598841
Al      16.81759453      40.22566240       4.12598841
Al      14.41508102      33.29020309       4.61818008
Al      16.81759453      37.45147848       4.61818008
Al      16.81759453      34.67729493       6.31203042
Al      14.41508102      38.83857045       6.31203042
Al      14.41508102      36.06438677       6.80422209
Al      16.81759453      40.22566240       6.80422209
Al      14.41508102      33.29020309       8.49807243
Al      16.81759453      37.45147848       8.49807243
Al      16.81759453      34.67729493       8.99026449
Al      14.41508102      38.83857045       8.99026449
Al      14.41508102      36.06438677      10.68411486
Al      16.81759453      40.22566240      10.68411486
Al      14.41508102      33.29020309      11.17630692
Al      16.81759453      37.45147848      11.17630692
Al      16.81759453      34.67729493      12.87015726
Al      14.41508102      38.83857045      12.87015726
O       16.08207585      33.40333913       1.09302111
O       18.48458950      37.56461450       1.09302111
O       16.08207585      35.95125074       1.09302111
O       18.48458950      40.11252638       1.09302111
O       18.28863187      34.67729493       1.09302111
O       15.88611808      38.83857045       1.09302111
O       17.74907069      33.29020309       3.27906322
O       15.34655747      37.45147848       3.27906322
O       15.15059963      34.56415866       3.27906322
O       17.55311306      38.72543392       3.27906322
O       17.55311306      36.17752279       3.27906322
O       15.15059955      40.33879843       3.27906322
O       18.48458922      34.79043108       5.46510523
O       16.08207543      38.95170647       5.46510523
O       15.88611851      36.06438677       5.46510523
O       18.28863216      40.22566240       5.46510523
O       18.48458950      37.33834246       5.46510523
O       16.08207600      41.49961785       5.46510523
O       15.34655704      34.67729506       7.65114727
O       17.74907040      38.83857045       7.65114727
O       17.55311306      35.95125074       7.65114727
O       15.15059955      40.11252638       7.65114727
O       17.55311334      33.40333913       7.65114727
O       15.15060013      37.56461450       7.65114727
O       16.08207585      36.17752279       9.83718967
O       18.48458950      40.33879843       9.83718967
O       18.48458950      34.56415866       9.83718967
O       16.08207600      38.72543392       9.83718967
O       15.88611822      33.29020309       9.83718967
O       18.28863159      37.45147848       9.83718967
O       17.74907069      36.06438677      12.02323208
O       15.34655747      40.22566240      12.02323208
O       15.15059970      34.79043108      12.02323208
O       17.55311306      38.95170647      12.02323208
O       15.15059984      37.33834246      12.02323208
O       17.55311334      41.49961785      12.02323208
Al      14.41508102      44.38693754       0.24609587
Al      16.81759453      48.54821318       0.24609587
Al      14.41508102      41.61275387       1.93994619
Al      16.81759453      45.77402925       1.93994619
Al      16.81759453      42.99984571       2.43213804
Al      14.41508102      47.16112122       2.43213804
Al      14.41508102      44.38693754       4.12598841
Al      16.81759453      48.54821318       4.12598841
Al      14.41508102      41.61275387       4.61818008
Al      16.81759453      45.77402925       4.61818008
Al      16.81759453      42.99984571       6.31203042
Al      14.41508102      47.16112122       6.31203042
Al      14.41508102      44.38693754       6.80422209
Al      16.81759453      48.54821318       6.80422209
Al      14.41508102      41.61275387       8.49807243
Al      16.81759453      45.77402925       8.49807243
Al      16.81759453      42.99984571       8.99026449
Al      14.41508102      47.16112122       8.99026449
Al      14.41508102      44.38693754      10.68411486
Al      16.81759453      48.54821318      10.68411486
Al      14.41508102      41.61275387      11.17630692
Al      16.81759453      45.77402925      11.17630692
Al      16.81759453      42.99984571      12.87015726
Al      14.41508102      47.16112122      12.87015726
O       16.08207585      41.72588991       1.09302111
O       18.48458950      45.88716528       1.09302111
O       16.08207585      44.27380152       1.09302111
O       18.48458950      48.43507715       1.09302111
O       18.28863187      42.99984571       1.09302111
O       15.88611808      47.16112122       1.09302111
O       17.74907069      41.61275387       3.27906322
O       15.34655747      45.77402925       3.27906322
O       15.15059963      42.88670944       3.27906322
O       17.55311306      47.04798470       3.27906322
O       17.55311306      44.50007356       3.27906322
O       15.15059955      48.66134920       3.27906322
O       18.48458922      43.11298186       5.46510523
O       16.08207543      47.27425724       5.46510523
O       15.88611851      44.38693754       5.46510523
O       18.28863216      48.54821318       5.46510523
O       18.48458950      45.66089323       5.46510523
O       16.08207600      49.82216862       5.46510523
O       15.34655704      42.99984583       7.65114727
O       17.74907040      47.16112122       7.65114727
O       17.55311306      44.27380152       7.65114727
O       15.15059955      48.43507715       7.65114727
O       17.55311334      41.72588991       7.65114727
O       15.15060013      45.88716528       7.65114727
O       16.08207585      44.50007356       9.83718967
O       18.48458950      48.66134920       9.83718967
O       18.48458950      42.88670944       9.83718967
O       16.08207600      47.04798470       9.83718967
O       15.88611822      41.61275387       9.83718967
O       18.28863159      45.77402925       9.83718967
O       17.74907069      44.38693754      12.02323208
O       15.34655747      48.54821318      12.02323208
O       15.15059970      43.11298186      12.02323208
O       17.55311306      47.27425724      12.02323208
O       15.15059984      45.66089323      12.02323208
O       17.55311334      49.82216862      12.02323208
Al      19.22010803       2.77418367       0.24609587
Al      21.62262154       6.93545931       0.24609587
Al      19.22010803       0.00000000       1.93994619
Al      21.62262154       4.16127539       1.93994619
Al      21.62262154       1.38709184       2.43213804
Al      19.22010803       5.54836735       2.43213804
Al      19.22010803       2.77418367       4.12598841
Al      21.62262154       6.93545931       4.12598841
Al      19.22010803       0.00000000       4.61818008
Al      21.62262154       4.16127539       4.61818008
Al      21.62262154       1.38709184       6.31203042
Al      19.22010803       5.54836735       6.31203042
Al      19.22010803       2.77418367       6.80422209
Al      21.62262154       6.93545931       6.80422209
Al      19.22010803       0.00000000       8.49807243
Al      21.62262154       4.16127539       8.49807243
Al      21.62262154       1.38709184       8.99026449
Al      19.22010803       5.54836735       8.99026449
Al      19.22010803       2.77418367      10.68411486
Al      21.62262154       6.93545931      10.68411486
Al      19.22010803       0.00000000      11.17630692
Al      21.62262154       4.16127539      11.17630692
Al      21.62262154       1.38709184      12.87015726
Al      19.22010803       5.54836735      12.87015726
O       20.88710286       0.11313604       1.09302111
O       23.28961651       4.27441141       1.09302111
O       20.88710286       2.66104765       1.09302111
O       23.28961651       6.82232329       1.09302111
O       23.09365888       1.38709184       1.09302111
O       20.69114509       5.54836735       1.09302111
O       22.55409770       0.00000000       3.27906322
O       20.15158448       4.16127539       3.27906322
O       19.95562663       1.27395557       3.27906322
O       22.35814007       5.43523083       3.27906322
O       22.35814007       2.88731969       3.27906322
O       19.95562656       7.04859533       3.27906322
O       23.28961623       1.50022799       5.46510523
O       20.88710243       5.66150337       5.46510523
O       20.69114552       2.77418367       5.46510523
O       23.09365917       6.93545931       5.46510523
O       23.28961651       4.04813936       5.46510523
O       20.88710301       8.20941475       5.46510523
O       20.15158405       1.38709196       7.65114727
O       22.55409741       5.54836735       7.65114727
O       22.35814007       2.66104765       7.65114727
O       19.95562656       6.82232329       7.65114727
O       22.35814035       0.11313604       7.65114727
O       19.95562713       4.27441141       7.65114727
O       20.88710286       2.88731969       9.83718967
O       23.28961651       7.04859533       9.83718967
O       23.28961651       1.27395557       9.83718967
O       20.88710301       5.43523083       9.83718967
O       20.69114523       0.00000000       9.83718967
O       23.09365860       4.16127539       9.83718967
O       22.55409770       2.77418367      12.02323208
O       20.15158448       6.93545931      12.02323208
O       19.95562671       1.50022799      12.02323208
O       22.35814007       5.66150337      12.02323208
O       19.95562685       4.04813936      12.02323208
O       22.35814035       8.20941475      12.02323208
Al      19.22010803      11.09673445       0.24609587
Al      21.62262154      15.25801008       0.24609587
Al      19.22010803       8.32255077       1.93994619
Al      21.62262154      12.48382616       1.93994619
Al      21.62262154       9.70964261       2.43213804
Al      19.22010803      13.87091813       2.43213804
Al      19.22010803      11.09673445       4.12598841
Al      21.62262154      15.25801008       4.12598841
Al      19.22010803       8.32255077       4.61818008
Al      21.62262154      12.48382616       4.61818008
Al      21.62262154       9.70964261       6.31203042
Al      19.22010803      13.87091813       6.31203042
Al      19.22010803      11.09673445       6.80422209
Al      21.62262154      15.25801008       6.80422209
Al      19.22010803       8.32255077       8.49807243
Al      21.62262154      12.48382616       8.49807243
Al      21.62262154       9.70964261       8.99026449
Al      19.22010803      13.87091813       8.99026449
Al      19.22010803      11.09673445      10.68411486
Al      21.62262154      15.25801008      10.68411486
Al      19.22010803       8.32255077      11.17630692
Al      21.62262154      12.48382616      11.17630692
Al      21.62262154       9.70964261      12.87015726
Al      19.22010803      13.87091813      12.87015726
O       20.88710286       8.43568681       1.09302111
O       23.28961651      12.59696218       1.09302111
O       20.88710286      10.98359842       1.09302111
O       23.28961651      15.14487406       1.09302111
O       23.09365888       9.70964261       1.09302111
O       20.69114509      13.87091813       1.09302111
O       22.55409770       8.32255077       3.27906322
O       20.15158448      12.48382616       3.27906322
O       19.95562663       9.59650634       3.27906322
O       22.35814007      13.75778160       3.27906322
O       22.35814007      11.20987047       3.27906322
O       19.95562656      15.37114610       3.27906322
O       23.28961623       9.82277876       5.46510523
O       20.88710243      13.98405415       5.46510523
O       20.69114552      11.09673445       5.46510523
O       23.09365917      15.25801008       5.46510523
O       23.28961651      12.37069014       5.46510523
O       20.88710301      16.53196552       5.46510523
O       20.15158405       9.70964274       7.65114727
O       22.55409741      13.87091813       7.65114727
O       22.35814007      10.98359842       7.65114727
O       19.95562656      15.14487406       7.65114727
O       22.35814035       8.43568681       7.65114727
O       19.95562713      12.59696218       7.65114727
O       20.88710286      11.20987047       9.83718967
O       23.28961651      15.37114610       9.83718967
O       23.28961651       9.59650634       9.83718967
O       20.88710301      13.75778160       9.83718967
O       20.69114523       8.32255077       9.83718967
O       23.09365860      12.48382616       9.83718967
O       22.55409770      11.09673445      12.02323208
O       20.15158448      15.25801008      12.02323208
O       19.95562671       9.82277876      12.02323208
O       22.35814007      13.98405415      12.02323208
O       19.95562685      12.37069014      12.02323208
O       22.35814035      16.53196552      12.02323208
Al      19.22010803      19.41928522       0.24609587
Al      21.62262154      23.58056086       0.24609587
Al      19.22010803      16.64510155       1.93994619
Al      21.62262154      20.80637693       1.93994619
Al      21.62262154      18.03219339       2.43213804
Al      19.22010803      22.19346890       2.43213804
Al      19.22010803      19.41928522       4.12598841
Al      21.62262154      23.58056086       4.12598841
Al      19.22010803      16.64510155       4.61818008
Al      21.62262154      20.80637693       4.61818008
Al      21.62262154      18.03219339       6.31203042
Al      19.22010803      22.19346890       6.31203042
Al      19.22010803      19.41928522       6.80422209
Al      21.62262154      23.58056086       6.80422209
Al      19.22010803      16.64510155       8.49807243
Al      21.62262154      20.80637693       8.49807243
Al      21.62262154      18.03219339       8.99026449
Al      19.22010803      22.19346890       8.99026449
Al      19.22010803      19.41928522      10.68411486
Al      21.62262154      23.58056086      10.68411486
Al      19.22010803      16.64510155      11.17630692
Al      21.62262154      20.80637693      11.17630692
Al      21.62262154      18.03219339      12.87015726
Al      19.22010803      22.19346890      12.87015726
O       20.88710286      16.75823759       1.09302111
O       23.28961651      20.91951296       1.09302111
O       20.88710286      19.30614920       1.09302111
O       23.28961651      23.46742483       1.09302111
O       23.09365888      18.03219339       1.09302111
O       20.69114509      22.19346890       1.09302111
O       22.55409770      16.64510155       3.27906322
O       20.15158448      20.80637693       3.27906322
O       19.95562663      17.91905711       3.27906322
O       22.35814007      22.08033238       3.27906322
O       22.35814007      19.53242124       3.27906322
O       19.95562656      23.69369688       3.27906322
O       23.28961623      18.14532953       5.46510523
O       20.88710243      22.30660492       5.46510523
O       20.69114552      19.41928522       5.46510523
O       23.09365917      23.58056086       5.46510523
O       23.28961651      20.69324091       5.46510523
O       20.88710301      24.85451630       5.46510523
O       20.15158405      18.03219351       7.65114727
O       22.55409741      22.19346890       7.65114727
O       22.35814007      19.30614920       7.65114727
O       19.95562656      23.46742483       7.65114727
O       22.35814035      16.75823759       7.65114727
O       19.95562713      20.91951296       7.65114727
O       20.88710286      19.53242124       9.83718967
O       23.28961651      23.69369688       9.83718967
O       23.28961651      17.91905711       9.83718967
O       20.88710301      22.08033238       9.83718967
O       20.69114523      16.64510155       9.83718967
O       23.09365860      20.80637693       9.83718967
O       22.55409770      19.41928522      12.02323208
O       20.15158448      23.58056086      12.02323208
O       19.95562671      18.14532953      12.02323208
O       22.35814007      22.30660492      12.02323208
O       19.95562685      20.69324091      12.02323208
O       22.35814035      24.85451630      12.02323208
Al      19.22010803      27.74183599       0.24609587
Al      21.62262154      31.90311163       0.24609587
Al      19.22010803      24.96765232       1.93994619
Al      21.62262154      29.12892771       1.93994619
Al      21.62262154      26.35474416       2.43213804
Al      19.22010803      30.51601967       2.43213804
Al      19.22010803      27.74183599       4.12598841
Al      21.62262154      31.90311163       4.12598841
Al      19.22010803      24.96765232       4.61818008
Al      21.62262154      29.12892771       4.61818008
Al      21.62262154      26.35474416       6.31203042
Al      19.22010803      30.51601967       6.31203042
Al      19.22010803      27.74183599       6.80422209
Al      21.62262154      31.90311163       6.80422209
Al      19.22010803      24.96765232       8.49807243
Al      21.62262154      29.12892771       8.49807243
Al      21.62262154      26.35474416       8.99026449
Al      19.22010803      30.51601967       8.99026449
Al      19.22010803      27.74183599      10.68411486
Al      21.62262154      31.90311163      10.68411486
Al      19.22010803      24.96765232      11.17630692
Al      21.62262154      29.12892771      11.17630692
Al      21.62262154      26.35474416      12.87015726
Al      19.22010803      30.51601967      12.87015726
O       20.88710286      25.08078836       1.09302111
O       23.28961651      29.24206373       1.09302111
O       20.88710286      27.62869997       1.09302111
O       23.28961651      31.78997561       1.09302111
O       23.09365888      26.35474416       1.09302111
O       20.69114509      30.51601967       1.09302111
O       22.55409770      24.96765232       3.27906322
O       20.15158448      29.12892771       3.27906322
O       19.95562663      26.24160789       3.27906322
O       22.35814007      30.40288315       3.27906322
O       22.35814007      27.85497202       3.27906322
O       19.95562656      32.01624765       3.27906322
O       23.28961623      26.46788031       5.46510523
O       20.88710243      30.62915570       5.46510523
O       20.69114552      27.74183599       5.46510523
O       23.09365917      31.90311163       5.46510523
O       23.28961651      29.01579168       5.46510523
O       20.88710301      33.17706707       5.46510523
O       20.15158405      26.35474429       7.65114727
O       22.55409741      30.51601967       7.65114727
O       22.35814007      27.62869997       7.65114727
O       19.95562656      31.78997561       7.65114727
O       22.35814035      25.08078836       7.65114727
O       19.95562713      29.24206373       7.65114727
O       20.88710286      27.85497202       9.83718967
O       23.28961651      32.01624765       9.83718967
O       23.28961651      26.24160789       9.83718967
O       20.88710301      30.40288315       9.83718967
O       20.69114523      24.96765232       9.83718967
O       23.09365860      29.12892771       9.83718967
O       22.55409770      27.74183599      12.02323208
O       20.15158448      31.90311163      12.02323208
O       19.95562671      26.46788031      12.02323208
O       22.35814007      30.62915570      12.02323208
O       19.95562685      29.01579168      12.02323208
O       22.35814035      33.17706707      12.02323208
Al      19.22010803      36.06438677       0.24609587
Al      21.62262154      40.22566240       0.24609587
Al      19.22010803      33.29020309       1.93994619
Al      21.62262154      37.45147848       1.93994619
Al      21.62262154      34.67729493       2.43213804
Al      19.22010803      38.83857045       2.43213804
Al      19.22010803      36.06438677       4.12598841
Al      21.62262154      40.22566240       4.12598841
Al      19.22010803      33.29020309       4.61818008
Al      21.62262154      37.45147848       4.61818008
Al      21.62262154      34.67729493       6.31203042
Al      19.22010803      38.83857045       6.31203042
Al      19.22010803      36.06438677       6.80422209
Al      21.62262154      40.22566240       6.80422209
Al      19.22010803      33.29020309       8.49807243
Al      21.62262154      37.45147848       8.49807243
Al      21.62262154      34.67729493       8.99026449
Al      19.22010803      38.83857045       8.99026449
Al      19.22010803      36.06438677      10.68411486
Al      21.62262154      40.22566240      10.68411486
Al      19.22010803      33.29020309      11.17630692
Al      21.62262154      37.45147848      11.17630692
Al      21.62262154      34.67729493      12.87015726
Al      19.22010803      38.83857045      12.87015726
O       20.88710286      33.40333913       1.09302111
O       23.28961651      37.56461450       1.09302111
O       20.88710286      35.95125074       1.09302111
O       23.28961651      40.11252638       1.09302111
O       23.09365888      34.67729493       1.09302111
O       20.69114509      38.83857045       1.09302111
O       22.55409770      33.29020309       3.27906322
O       20.15158448      37.45147848       3.27906322
O       19.95562663      34.56415866       3.27906322
O       22.35814007      38.72543392       3.27906322
O       22.35814007      36.17752279       3.27906322
O       19.95562656      40.33879843       3.27906322
O       23.28961623      34.79043108       5.46510523
O       20.88710243      38.95170647       5.46510523
O       20.69114552      36.06438677       5.46510523
O       23.09365917      40.22566240       5.46510523
O       23.28961651      37.33834246       5.46510523
O       20.88710301      41.49961785       5.46510523
O       20.15158405      34.67729506       7.65114727
O       22.55409741      38.83857045       7.65114727
O       22.35814007      35.95125074       7.65114727
O       19.95562656      40.11252638       7.65114727
O       22.35814035      33.40333913       7.65114727
O       19.95562713      37.56461450       7.65114727
O       20.88710286      36.17752279       9.83718967
O       23.28961651      40.33879843       9.83718967
O       23.28961651      34.56415866       9.83718967
O       20.88710301      38.72543392       9.83718967
O       20.69114523      33.29020309       9.83718967
O       23.09365860      37.45147848       9.83718967
O       22.55409770      36.06438677      12.02323208
O       20.15158448      40.22566240      12.02323208
O       19.95562671      34.79043108      12.02323208
O       22.35814007      38.95170647      12.02323208
O       19.95562685      37.33834246      12.02323208
O       22.35814035      41.49961785      12.02323208
Al      19.22010803      44.38693754       0.24609587
Al      21.62262154      48.54821318       0.24609587
Al      19.22010803      41.61275387       1.93994619
Al      21.62262154      45.77402925       1.93994619
Al      21.62262154      42.99984571       2.43213804
Al      19.22010803      47.16112122       2.43213804
Al      19.22010803      44.38693754       4.12598841
Al      21.62262154      48.54821318       4.12598841
Al      19.22010803      41.61275387       4.61818008
Al      21.62262154      45.77402925       4.61818008
Al      21.62262154      42.99984571       6.31203042
Al      19.22010803      47.16112122       6.31203042
Al      19.22010803      44.38693754       6.80422209
Al      21.62262154      48.54821318       6.80422209
Al      19.22010803      41.61275387       8.49807243
Al      21.62262154      45.77402925       8.49807243
Al      21.62262154      42.99984571       8.99026449
Al      19.22010803      47.16112122       8.99026449
Al      19.22010803      44.38693754      10.68411486
Al      21.62262154      48.54821318      10.68411486
Al      19.22010803      41.61275387      11.17630692
Al      21.62262154      45.77402925      11.17630692
Al      21.62262154      42.99984571      12.87015726
Al      19.22010803      47.16112122      12.87015726
O       20.88710286      41.72588991       1.09302111
O       23.28961651      45.88716528       1.09302111
O       20.88710286      44.27380152       1.09302111
O       23.28961651      48.43507715       1.09302111
O       23.09365888      42.99984571       1.09302111
O       20.69114509      47.16112122       1.09302111
O       22.55409770      41.61275387       3.27906322
O       20.15158448      45.77402925       3.27906322
O       19.95562663      42.88670944       3.27906322
O       22.35814007      47.04798470       3.27906322
O       22.35814007      44.50007356       3.27906322
O       19.95562656      48.66134920       3.27906322
O       23.28961623      43.11298186       5.46510523
O       20.88710243      47.27425724       5.46510523
O       20.69114552      44.38693754       5.46510523
O       23.09365917      48.54821318       5.46510523
O       23.28961651      45.66089323       5.46510523
O       20.88710301      49.82216862       5.46510523
O       20.15158405      42.99984583       7.65114727
O       22.55409741      47.16112122       7.65114727
O       22.35814007      44.27380152       7.65114727
O       19.95562656      48.43507715       7.65114727
O       22.35814035      41.72588991       7.65114727
O       19.95562713      45.88716528       7.65114727
O       20.88710286      44.50007356       9.83718967
O       23.28961651      48.66134920       9.83718967
O       23.28961651      42.88670944       9.83718967
O       20.88710301      47.04798470       9.83718967
O       20.69114523      41.61275387       9.83718967
O       23.09365860      45.77402925       9.83718967
O       22.55409770      44.38693754      12.02323208
O       20.15158448      48.54821318      12.02323208
O       19.95562671      43.11298186      12.02323208
O       22.35814007      47.27425724      12.02323208
O       19.95562685      45.66089323      12.02323208
O       22.35814035      49.82216862      12.02323208
Al      24.02513504       2.77418367       0.24609587
Al      26.42764854       6.93545931       0.24609587
Al      24.02513504       0.00000000       1.93994619
Al      26.42764854       4.16127539       1.93994619
Al      26.42764854       1.38709184       2.43213804
Al      24.02513504       5.54836735       2.43213804
Al      24.02513504       2.77418367       4.12598841
Al      26.42764854       6.93545931       4.12598841
Al      24.02513504       0.00000000       4.61818008
Al      26.42764854       4.16127539       4.61818008
Al      26.42764854       1.38709184       6.31203042
Al      24.02513504       5.54836735       6.31203042
Al      24.02513504       2.77418367       6.80422209
Al      26.42764854       6.93545931       6.80422209
Al      24.02513504       0.00000000       8.49807243
Al      26.42764854       4.16127539       8.49807243
Al      26.42764854       1.38709184       8.99026449
Al      24.02513504       5.54836735       8.99026449
Al      24.02513504       2.77418367      10.68411486
Al      26.42764854       6.93545931      10.68411486
Al      24.02513504       0.00000000      11.17630692
Al      26.42764854       4.16127539      11.17630692
Al      26.42764854       1.38709184      12.87015726
Al      24.02513504       5.54836735      12.87015726
O       25.69212987       0.11313604       1.09302111
O       28.09464352       4.27441141       1.09302111
O       25.69212987       2.66104765       1.09302111
O       28.09464352       6.82232329       1.09302111
O       27.89868589       1.38709184       1.09302111
O       25.49617210       5.54836735       1.09302111
O       27.35912471       0.00000000       3.27906322
O       24.95661148       4.16127539       3.27906322
O       24.76065364       1.27395557       3.27906322
O       27.16316707       5.43523083       3.27906322
O       27.16316707       2.88731969       3.27906322
O       24.76065357       7.04859533       3.27906322
O       28.09464324       1.50022799       5.46510523
O       25.69212944       5.66150337       5.46510523
O       25.49617253       2.77418367       5.46510523
O       27.89868618       6.93545931       5.46510523
O       28.09464352       4.04813936       5.46510523
O       25.69213001       8.20941475       5.46510523
O       24.95661106       1.38709196       7.65114727
O       27.35912442       5.54836735       7.65114727
O       27.16316707       2.66104765       7.65114727
O       24.76065357       6.82232329       7.65114727
O       27.16316736       0.11313604       7.65114727
O       24.76065414       4.27441141       7.65114727
O       25.69212987       2.88731969       9.83718967
O       28.09464352       7.04859533       9.83718967
O       28.09464352       1.27395557       9.83718967
O       25.69213001       5.43523083       9.83718967
O       25.49617224       0.00000000       9.83718967
O       27.89868560       4.16127539       9.83718967
O       27.35912471       2.77418367      12.02323208
O       24.95661148       6.93545931      12.02323208
O       24.76065371       1.50022799      12.02323208
O       27.16316707       5.66150337      12.02323208
O       24.76065385       4.04813936      12.02323208
O       27.16316736       8.20941475      12.02323208
Al      24.02513504      11.09673445       0.24609587
Al      26.42764854      15.25801008       0.24609587
Al      24.02513504       8.32255077       1.93994619
Al      26.42764854      12.48382616       1.93994619
Al      26.42764854       9.70964261       2.43213804
Al      24.02513504      13.87091813       2.43213804
Al      24.02513504      11.09673445       4.12598841
Al      26.42764854      15.25801008       4.12598841
Al      24.02513504       8.32255077       4.61818008
Al      26.42764854      12.48382616       4.61818008
Al      26.42764854       9.70964261       6.31203042
Al      24.02513504      13.87091813       6.31203042
Al      24.02513504      11.09673445       6.80422209
Al      26.42764854      15.25801008       6.80422209
Al      24.02513504       8.32255077       8.49807243
Al      26.42764854      12.48382616       8.49807243
Al      26.42764854       9.70964261       8.99026449
Al      24.02513504      13.87091813       8.99026449
Al      24.02513504      11.09673445      10.68411486
Al      26.42764854      15.25801008      10.68411486
Al      24.02513504       8.32255077      11.17630692
Al      26.42764854      12.48382616      11.17630692
Al      26.42764854       9.70964261      12.87015726
Al      24.02513504      13.87091813      12.87015726
O       25.69212987       8.43568681       1.09302111
O       28.09464352      12.59696218       1.09302111
O       25.69212987      10.98359842       1.09302111
O       28.09464352      15.14487406       1.09302111
O       27.89868589       9.70964261       1.09302111
O       25.49617210      13.87091813       1.09302111
O       27.35912471       8.32255077       3.27906322
O       24.95661148      12.48382616       3.27906322
O       24.76065364       9.59650634       3.27906322
O       27.16316707      13.75778160       3.27906322
O       27.16316707      11.20987047       3.27906322
O       24.76065357      15.37114610       3.27906322
O       28.09464324       9.82277876       5.46510523
O       25.69212944      13.98405415       5.46510523
O       25.49617253      11.09673445       5.46510523
O       27.89868618      15.25801008       5.46510523
O       28.09464352      12.37069014       5.46510523
O       25.69213001      16.53196552       5.46510523
O       24.95661106       9.70964274       7.65114727
O       27.35912442      13.87091813       7.65114727
O       27.16316707      10.98359842       7.65114727
O       24.76065357      15.14487406       7.65114727
O       27.16316736       8.43568681       7.65114727
O       24.76065414      12.59696218       7.65114727
O       25.69212987      11.20987047       9.83718967
O       28.09464352      15.37114610       9.83718967
O       28.09464352       9.59650634       9.83718967
O       25.69213001      13.75778160       9.83718967
O       25.49617224       8.32255077       9.83718967
O       27.89868560      12.48382616       9.83718967
O       27.35912471      11.09673445      12.02323208
O       24.95661148      15.25801008      12.02323208
O       24.76065371       9.82277876      12.02323208
O       27.16316707      13.98405415      12.02323208
O       24.76065385      12.37069014      12.02323208
O       27.16316736      16.53196552      12.02323208
Al      24.02513504      19.41928522       0.24609587
Al      26.42764854      23.58056086       0.24609587
Al      24.02513504      16.64510155       1.93994619
Al      26.42764854      20.80637693       1.93994619
Al      26.42764854      18.03219339       2.43213804
Al      24.02513504      22.19346890       2.43213804
Al      24.02513504      19.41928522       4.12598841
Al      26.42764854      23.58056086       4.12598841
Al      24.02513504      16.64510155       4.61818008
Al      26.42764854      20.80637693       4.61818008
Al      26.42764854      18.03219339       6.31203042
Al      24.02513504      22.19346890       6.31203042
Al      24.02513504      19.41928522       6.80422209
Al      26.42764854      23.58056086       6.80422209
Al      24.02513504      16.64510155       8.49807243
Al      26.42764854      20.80637693       8.49807243
Al      26.42764854      18.03219339       8.99026449
Al      24.02513504      22.19346890       8.99026449
Al      24.02513504      19.41928522      10.68411486
Al      26.42764854      23.58056086      10.68411486
Al      24.02513504      16.64510155      11.17630692
Al      26.42764854      20.80637693      11.17630692
Al      26.42764854      18.03219339      12.87015726
Al      24.02513504      22.19346890      12.87015726
O       25.69212987      16.75823759       1.09302111
O       28.09464352      20.91951296       1.09302111
O       25.69212987      19.30614920       1.09302111
O       28.09464352      23.46742483       1.09302111
O       27.89868589      18.03219339       1.09302111
O       25.49617210      22.19346890       1.09302111
O       27.35912471      16.64510155       3.27906322
O       24.95661148      20.80637693       3.27906322
O       24.76065364      17.91905711       3.27906322
O       27.16316707      22.08033238       3.27906322
O       27.16316707      19.53242124       3.27906322
O       24.76065357      23.69369688       3.27906322
O       28.09464324      18.14532953       5.46510523
O       25.69212944      22.30660492       5.46510523
O       25.49617253      19.41928522       5.46510523
O       27.89868618      23.58056086       5.46510523
O       28.09464352      20.69324091       5.46510523
O       25.69213001      24.85451630       5.46510523
O       24.95661106      18.03219351       7.65114727
O       27.35912442      22.19346890       7.65114727
O       27.16316707      19.30614920       7.65114727
O       24.76065357      23.46742483       7.65114727
O       27.16316736      16.75823759       7.65114727
O       24.76065414      20.91951296       7.65114727
O       25.69212987      19.53242124       9.83718967
O       28.09464352      23.69369688       9.83718967
O       28.09464352      17.91905711       9.83718967
O       25.69213001      22.08033238       9.83718967
O       25.49617224      16.64510155       9.83718967
O       27.89868560      20.80637693       9.83718967
O       27.35912471      19.41928522      12.02323208
O       24.95661148      23.58056086      12.02323208
O       24.76065371      18.14532953      12.02323208
O       27.16316707      22.30660492      12.02323208
O       24.76065385      20.69324091      12.02323208
O       27.16316736      24.85451630      12.02323208
Al      24.02513504      27.74183599       0.24609587
Al      26.42764854      31.90311163       0.24609587
Al      24.02513504      24.96765232       1.93994619
Al      26.42764854      29.12892771       1.93994619
Al      26.42764854      26.35474416       2.43213804
Al      24.02513504      30.51601967       2.43213804
Al      24.02513504      27.74183599       4.12598841
Al      26.42764854      31.90311163       4.12598841
Al      24.02513504      24.96765232       4.61818008
Al      26.42764854      29.12892771       4.61818008
Al      26.42764854      26.35474416       6.31203042
Al      24.02513504      30.51601967       6.31203042
Al      24.02513504      27.74183599       6.80422209
Al      26.42764854      31.90311163       6.80422209
Al      24.02513504      24.96765232       8.49807243
Al      26.42764854      29.12892771       8.49807243
Al      26.42764854      26.35474416       8.99026449
Al      24.02513504      30.51601967       8.99026449
Al      24.02513504      27.74183599      10.68411486
Al      26.42764854      31.90311163      10.68411486
Al      24.02513504      24.96765232      11.17630692
Al      26.42764854      29.12892771      11.17630692
Al      26.42764854      26.35474416      12.87015726
Al      24.02513504      30.51601967      12.87015726
O       25.69212987      25.08078836       1.09302111
O       28.09464352      29.24206373       1.09302111
O       25.69212987      27.62869997       1.09302111
O       28.09464352      31.78997561       1.09302111
O       27.89868589      26.35474416       1.09302111
O       25.49617210      30.51601967       1.09302111
O       27.35912471      24.96765232       3.27906322
O       24.95661148      29.12892771       3.27906322
O       24.76065364      26.24160789       3.27906322
O       27.16316707      30.40288315       3.27906322
O       27.16316707      27.85497202       3.27906322
O       24.76065357      32.01624765       3.27906322
O       28.09464324      26.46788031       5.46510523
O       25.69212944      30.62915570       5.46510523
O       25.49617253      27.74183599       5.46510523
O       27.89868618      31.90311163       5.46510523
O       28.09464352      29.01579168       5.46510523
O       25.69213001      33.17706707       5.46510523
O       24.95661106      26.35474429       7.65114727
O       27.35912442      30.51601967       7.65114727
O       27.16316707      27.62869997       7.65114727
O       24.76065357      31.78997561       7.65114727
O       27.16316736      25.08078836       7.65114727
O       24.76065414      29.24206373       7.65114727
O       25.69212987      27.85497202       9.83718967
O       28.09464352      32.01624765       9.83718967
O       28.09464352      26.24160789       9.83718967
O       25.69213001      30.40288315       9.83718967
O       25.49617224      24.96765232       9.83718967
O       27.89868560      29.12892771       9.83718967
O       27.35912471      27.74183599      12.02323208
O       24.95661148      31.90311163      12.02323208
O       24.76065371      26.46788031      12.02323208
O       27.16316707      30.62915570      12.02323208
O       24.76065385      29.01579168      12.02323208
O       27.16316736      33.17706707      12.02323208
Al      24.02513504      36.06438677       0.24609587
Al      26.42764854      40.22566240       0.24609587
Al      24.02513504      33.29020309       1.93994619
Al      26.42764854      37.45147848       1.93994619
Al      26.42764854      34.67729493       2.43213804
Al      24.02513504      38.83857045       2.43213804
Al      24.02513504      36.06438677       4.12598841
Al      26.42764854      40.22566240       4.12598841
Al      24.02513504      33.29020309       4.61818008
Al      26.42764854      37.45147848       4.61818008
Al      26.42764854      34.67729493       6.31203042
Al      24.02513504      38.83857045       6.31203042
Al      24.02513504      36.06438677       6.80422209
Al      26.42764854      40.22566240       6.80422209
Al      24.02513504      33.29020309       8.49807243
Al      26.42764854      37.45147848       8.49807243
Al      26.42764854      34.67729493       8.99026449
Al      24.02513504      38.83857045       8.99026449
Al      24.02513504      36.06438677      10.68411486
Al      26.42764854      40.22566240      10.68411486
Al      24.02513504      33.29020309      11.17630692
Al      26.42764854      37.45147848      11.17630692
Al      26.42764854      34.67729493      12.87015726
Al      24.02513504      38.83857045      12.87015726
O       25.69212987      33.40333913       1.09302111
O       28.09464352      37.56461450       1.09302111
O       25.69212987      35.95125074       1.09302111
O       28.09464352      40.11252638       1.09302111
O       27.89868589      34.67729493       1.09302111
O       25.49617210      38.83857045       1.09302111
O       27.35912471      33.29020309       3.27906322
O       24.95661148      37.45147848       3.27906322
O       24.76065364      34.56415866       3.27906322
O       27.16316707      38.72543392       3.27906322
O       27.16316707      36.17752279       3.27906322
O       24.76065357      40.33879843       3.27906322
O       28.09464324      34.79043108       5.46510523
O       25.69212944      38.95170647       5.46510523
O       25.49617253      36.06438677       5.46510523
O       27.89868618      40.22566240       5.46510523
O       28.09464352      37.33834246       5.46510523
O       25.69213001      41.49961785       5.46510523
O       24.95661106      34.67729506       7.65114727
O       27.35912442      38.83857045       7.65114727
O       27.16316707      35.95125074       7.65114727
O       24.76065357      40.11252638       7.65114727
O       27.16316736      33.40333913       7.65114727
O       24.76065414      37.56461450       7.65114727
O       25.69212987      36.17752279       9.83718967
O       28.09464352      40.33879843       9.83718967
O       28.09464352      34.56415866       9.83718967
O       25.69213001      38.72543392       9.83718967
O       25.49617224      33.29020309       9.83718967
O       27.89868560      37.45147848       9.83718967
O       27.35912471      36.06438677      12.02323208
O       24.95661148      40.22566240      12.02323208
O       24.76065371      34.79043108      12.02323208
O       27.16316707      38.95170647      12.02323208
O       24.76065385      37.33834246      12.02323208
O       27.16316736      41.49961785      12.02323208
Al      24.02513504      44.38693754       0.24609587
Al      26.42764854      48.54821318       0.24609587
Al      24.02513504      41.61275387       1.93994619
Al      26.42764854      45.77402925       1.93994619
Al      26.42764854      42.99984571       2.43213804
Al      24.02513504      47.16112122       2.43213804
Al      24.02513504      44.38693754       4.12598841
Al      26.42764854      48.54821318       4.12598841
Al      24.02513504      41.61275387       4.61818008
Al      26.42764854      45.77402925       4.61818008
Al      26.42764854      42.99984571       6.31203042
Al      24.02513504      47.16112122       6.31203042
Al      24.02513504      44.38693754       6.80422209
Al      26.42764854      48.54821318       6.80422209
Al      24.02513504      41.61275387       8.49807243
Al      26.42764854      45.77402925       8.49807243
Al      26.42764854      42.99984571       8.99026449
Al      24.02513504      47.16112122       8.99026449
Al      24.02513504      44.38693754      10.68411486
Al      26.42764854      48.54821318      10.68411486
Al      24.02513504      41.61275387      11.17630692
Al      26.42764854      45.77402925      11.17630692
Al      26.42764854      42.99984571      12.87015726
Al      24.02513504      47.16112122      12.87015726
O       25.69212987      41.72588991       1.09302111
O       28.09464352      45.88716528       1.09302111
O       25.69212987      44.27380152       1.09302111
O       28.09464352      48.43507715       1.09302111
O       27.89868589      42.99984571       1.09302111
O       25.49617210      47.16112122       1.09302111
O       27.35912471      41.61275387       3.27906322
O       24.95661148      45.77402925       3.27906322
O       24.76065364      42.88670944       3.27906322
O       27.16316707      47.04798470       3.27906322
O       27.16316707      44.50007356       3.27906322
O       24.76065357      48.66134920       3.27906322
O       28.09464324      43.11298186       5.46510523
O       25.69212944      47.27425724       5.46510523
O       25.49617253      44.38693754       5.46510523
O       27.89868618      48.54821318       5.46510523
O       28.09464352      45.66089323       5.46510523
O       25.69213001      49.82216862       5.46510523
O       24.95661106      42.99984583       7.65114727
O       27.35912442      47.16112122       7.65114727
O       27.16316707      44.27380152       7.65114727
O       24.76065357      48.43507715       7.65114727
O       27.16316736      41.72588991       7.65114727
O       24.76065414      45.88716528       7.65114727
O       25.69212987      44.50007356       9.83718967
O       28.09464352      48.66134920       9.83718967
O       28.09464352      42.88670944       9.83718967
O       25.69213001      47.04798470       9.83718967
O       25.49617224      41.61275387       9.83718967
O       27.89868560      45.77402925       9.83718967
O       27.35912471      44.38693754      12.02323208
O       24.95661148      48.54821318      12.02323208
O       24.76065371      43.11298186      12.02323208
O       27.16316707      47.27425724      12.02323208
O       24.76065385      45.66089323      12.02323208
O       27.16316736      49.82216862      12.02323208
Al      28.83016205       2.77418367       0.24609587
Al      31.23267555       6.93545931       0.24609587
Al      28.83016205       0.00000000       1.93994619
Al      31.23267555       4.16127539       1.93994619
Al      31.23267555       1.38709184       2.43213804
Al      28.83016205       5.54836735       2.43213804
Al      28.83016205       2.77418367       4.12598841
Al      31.23267555       6.93545931       4.12598841
Al      28.83016205       0.00000000       4.61818008
Al      31.23267555       4.16127539       4.61818008
Al      31.23267555       1.38709184       6.31203042
Al      28.83016205       5.54836735       6.31203042
Al      28.83016205       2.77418367       6.80422209
Al      31.23267555       6.93545931       6.80422209
Al      28.83016205       0.00000000       8.49807243
Al      31.23267555       4.16127539       8.49807243
Al      31.23267555       1.38709184       8.99026449
Al      28.83016205       5.54836735       8.99026449
Al      28.83016205       2.77418367      10.68411486
Al      31.23267555       6.93545931      10.68411486
Al      28.83016205       0.00000000      11.17630692
Al      31.23267555       4.16127539      11.17630692
Al      31.23267555       1.38709184      12.87015726
Al      28.83016205       5.54836735      12.87015726
O       30.49715688       0.11313604       1.09302111
O       32.89967053       4.27441141       1.09302111
O       30.49715688       2.66104765       1.09302111
O       32.89967053       6.82232329       1.09302111
O       32.70371290       1.38709184       1.09302111
O       30.30119911       5.54836735       1.09302111
O       32.16415171       0.00000000       3.27906322
O       29.76163849       4.16127539       3.27906322
O       29.56568065       1.27395557       3.27906322
O       31.96819408       5.43523083       3.27906322
O       31.96819408       2.88731969       3.27906322
O       29.56568058       7.04859533       3.27906322
O       32.89967024       1.50022799       5.46510523
O       30.49715645       5.66150337       5.46510523
O       30.30119954       2.77418367       5.46510523
O       32.70371318       6.93545931       5.46510523
O       32.89967053       4.04813936       5.46510523
O       30.49715702       8.20941475       5.46510523
O       29.76163807       1.38709196       7.65114727
O       32.16415143       5.54836735       7.65114727
O       31.96819408       2.66104765       7.65114727
O       29.56568058       6.82232329       7.65114727
O       31.96819437       0.11313604       7.65114727
O       29.56568115       4.27441141       7.65114727
O       30.49715688       2.88731969       9.83718967
O       32.89967053       7.04859533       9.83718967
O       32.89967053       1.27395557       9.83718967
O       30.49715702       5.43523083       9.83718967
O       30.30119925       0.00000000       9.83718967
O       32.70371261       4.16127539       9.83718967
O       32.16415171       2.77418367      12.02323208
O       29.76163849       6.93545931      12.02323208
O       29.56568072       1.50022799      12.02323208
O       31.96819408       5.66150337      12.02323208
O       29.56568086       4.04813936      12.02323208
O       31.96819437       8.20941475      12.02323208
Al      28.83016205      11.09673445       0.24609587
Al      31.23267555      15.25801008       0.24609587
Al      28.83016205       8.32255077       1.93994619
Al      31.23267555      12.48382616       1.93994619
Al      31.23267555       9.70964261       2.43213804
Al      28.83016205      13.87091813       2.43213804
Al      28.83016205      11.09673445       4.12598841
Al      31.23267555      15.25801008       4.12598841
Al      28.83016205       8.32255077       4.61818008
Al      31.23267555      12.48382616       4.61818008
Al      31.23267555       9.70964261       6.31203042
Al      28.83016205      13.87091813       6.31203042
Al      28.83016205      11.09673445       6.80422209
Al      31.23267555      15.25801008       6.80422209
Al      28.83016205       8.32255077       8.49807243
Al      31.23267555      12.48382616       8.49807243
Al      31.23267555       9.70964261       8.99026449
Al      28.83016205      13.87091813       8.99026449
Al      28.83016205      11.09673445      10.68411486
Al      31.23267555      15.25801008      10.68411486
Al      28.83016205       8.32255077      11.17630692
Al      31.23267555      12.48382616      11.17630692
Al      31.23267555       9.70964261      12.87015726
Al      28.83016205      13.87091813      12.87015726
O       30.49715688       8.43568681       1.09302111
O       32.89967053      12.59696218       1.09302111
O       30.49715688      10.98359842       1.09302111
O       32.89967053      15.14487406       1.09302111
O       32.70371290       9.70964261       1.09302111
O       30.30119911      13.87091813       1.09302111
O       32.16415171       8.32255077       3.27906322
O       29.76163849      12.48382616       3.27906322
O       29.56568065       9.59650634       3.27906322
O       31.96819408      13.75778160       3.27906322
O       31.96819408      11.20987047       3.27906322
O       29.56568058      15.37114610       3.27906322
O       32.89967024       9.82277876       5.46510523
O       30.49715645      13.98405415       5.46510523
O       30.30119954      11.09673445       5.46510523
O       32.70371318      15.25801008       5.46510523
O       32.89967053      12.37069014       5.46510523
O       30.49715702      16.53196552       5.46510523
O       29.76163807       9.70964274       7.65114727
O       32.16415143      13.87091813       7.65114727
O       31.96819408      10.98359842       7.65114727
O       29.56568058      15.14487406       7.65114727
O       31.96819437       8.43568681       7.65114727
O       29.56568115      12.59696218       7.65114727
O       30.49715688      11.20987047       9.83718967
O       32.89967053      15.37114610       9.83718967
O       32.89967053       9.59650634       9.83718967
O       30.49715702      13.75778160       9.83718967
O       30.30119925       8.32255077       9.83718967
O       32.70371261      12.48382616       9.83718967
O       32.16415171      11.09673445      12.02323208
O       29.76163849      15.25801008      12.02323208
O       29.56568072       9.82277876      12.02323208
O       31.96819408      13.98405415      12.02323208
O       29.56568086      12.37069014      12.02323208
O       31.96819437      16.53196552      12.02323208
Al      28.83016205      19.41928522       0.24609587
Al      31.23267555      23.58056086       0.24609587
Al      28.83016205      16.64510155       1.93994619
Al      31.23267555      20.80637693       1.93994619
Al      31.23267555      18.03219339       2.43213804
Al      28.83016205      22.19346890       2.43213804
Al      28.83016205      19.41928522       4.12598841
Al      31.23267555      23.58056086       4.12598841
Al      28.83016205      16.64510155       4.61818008
Al      31.23267555      20.80637693       4.61818008
Al      31.23267555      18.03219339       6.31203042
Al      28.83016205      22.19346890       6.31203042
Al      28.83016205      19.41928522       6.80422209
Al      31.23267555      23.58056086       6.80422209
Al      28.83016205      16.64510155       8.49807243
Al      31.23267555      20.80637693       8.49807243
Al      31.23267555      18.03219339       8.99026449
Al      28.83016205      22.19346890       8.99026449
Al      28.83016205      19.41928522      10.68411486
Al      31.23267555      23.58056086      10.68411486
Al      28.83016205      16.64510155      11.17630692
Al      31.23267555      20.80637693      11.17630692
Al      31.23267555      18.03219339      12.87015726
Al      28.83016205      22.19346890      12.87015726
O       30.49715688      16.75823759       1.09302111
O       32.89967053      20.91951296       1.09302111
O       30.49715688      19.30614920       1.09302111
O       32.89967053      23.46742483       1.09302111
O       32.70371290      18.03219339       1.09302111
O       30.30119911      22.19346890       1.09302111
O       32.16415171      16.64510155       3.27906322
O       29.76163849      20.80637693       3.27906322
O       29.56568065      17.91905711       3.27906322
O       31.96819408      22.08033238       3.27906322
O       31.96819408      19.53242124       3.27906322
O       29.56568058      23.69369688       3.27906322
O       32.89967024      18.14532953       5.46510523
O       30.49715645      22.30660492       5.46510523
O       30.30119954      19.41928522       5.46510523
O       32.70371318      23.58056086       5.46510523
O       32.89967053      20.69324091       5.46510523
O       30.49715702      24.85451630       5.46510523
O       29.76163807      18.03219351       7.65114727
O       32.16415143      22.19346890       7.65114727
O       31.96819408      19.30614920       7.65114727
O       29.56568058      23.46742483       7.65114727
O       31.96819437      16.75823759       7.65114727
O       29.56568115      20.91951296       7.65114727
O       30.49715688      19.53242124       9.83718967
O       32.89967053      23.69369688       9.83718967
O       32.89967053      17.91905711       9.83718967
O       30.49715702      22.08033238       9.83718967
O       30.30119925      16.64510155       9.83718967
O       32.70371261      20.80637693       9.83718967
O       32.16415171      19.41928522      12.02323208
O       29.76163849      23.58056086      12.02323208
O       29.56568072      18.14532953      12.02323208
O       31.96819408      22.30660492      12.02323208
O       29.56568086      20.69324091      12.02323208
O       31.96819437      24.85451630      12.02323208
Al      28.83016205      27.74183599       0.24609587
Al      31.23267555      31.90311163       0.24609587
Al      28.83016205      24.96765232       1.93994619
Al      31.23267555      29.12892771       1.93994619
Al      31.23267555      26.35474416       2.43213804
Al      28.83016205      30.51601967       2.43213804
Al      28.83016205      27.74183599       4.12598841
Al      31.23267555      31.90311163       4.12598841
Al      28.83016205      24.96765232       4.61818008
Al      31.23267555      29.12892771       4.61818008
Al      31.23267555      26.35474416       6.31203042
Al      28.83016205      30.51601967       6.31203042
Al      28.83016205      27.74183599       6.80422209
Al      31.23267555      31.90311163       6.80422209
Al      28.83016205      24.96765232       8.49807243
Al      31.23267555      29.12892771       8.49807243
Al      31.23267555      26.35474416       8.99026449
Al      28.83016205      30.51601967       8.99026449
Al      28.83016205      27.74183599      10.68411486
Al      31.23267555      31.90311163      10.68411486
Al      28.83016205      24.96765232      11.17630692
Al      31.23267555      29.12892771      11.17630692
Al      31.23267555      26.35474416      12.87015726
Al      28.83016205      30.51601967      12.87015726
O       30.49715688      25.08078836       1.09302111
O       32.89967053      29.24206373       1.09302111
O       30.49715688      27.62869997       1.09302111
O       32.89967053      31.78997561       1.09302111
O       32.70371290      26.35474416       1.09302111
O       30.30119911      30.51601967       1.09302111
O       32.16415171      24.96765232       3.27906322
O       29.76163849      29.12892771       3.27906322
O       29.56568065      26.24160789       3.27906322
O       31.96819408      30.40288315       3.27906322
O       31.96819408      27.85497202       3.27906322
O       29.56568058      32.01624765       3.27906322
O       32.89967024      26.46788031       5.46510523
O       30.49715645      30.62915570       5.46510523
O       30.30119954      27.74183599       5.46510523
O       32.70371318      31.90311163       5.46510523
O       32.89967053      29.01579168       5.46510523
O       30.49715702      33.17706707       5.46510523
O       29.76163807      26.35474429       7.65114727
O       32.16415143      30.51601967       7.65114727
O       31.96819408      27.62869997       7.65114727
O       29.56568058      31.78997561       7.65114727
O       31.96819437      25.08078836       7.65114727
O       29.56568115      29.24206373       7.65114727
O       30.49715688      27.85497202       9.83718967
O       32.89967053      32.01624765       9.83718967
O       32.89967053      26.24160789       9.83718967
O       30.49715702      30.40288315       9.83718967
O       30.30119925      24.96765232       9.83718967
O       32.70371261      29.12892771       9.83718967
O       32.16415171      27.74183599      12.02323208
O       29.76163849      31.90311163      12.02323208
O       29.56568072      26.46788031      12.02323208
O       31.96819408      30.62915570      12.02323208
O       29.56568086      29.01579168      12.02323208
O       31.96819437      33.17706707      12.02323208
Al      28.83016205      36.06438677       0.24609587
Al      31.23267555      40.22566240       0.24609587
Al      28.83016205      33.29020309       1.93994619
Al      31.23267555      37.45147848       1.93994619
Al      31.23267555      34.67729493       2.43213804
Al      28.83016205      38.83857045       2.43213804
Al      28.83016205      36.06438677       4.12598841
Al      31.23267555      40.22566240       4.12598841
Al      28.83016205      33.29020309       4.61818008
Al      31.23267555      37.45147848       4.61818008
Al      31.23267555      34.67729493       6.31203042
Al      28.83016205      38.83857045       6.31203042
Al      28.83016205      36.06438677       6.80422209
Al      31.23267555      40.22566240       6.80422209
Al      28.83016205      33.29020309       8.49807243
Al      31.23267555      37.45147848       8.49807243
Al      31.23267555      34.67729493       8.99026449
Al      28.83016205      38.83857045       8.99026449
Al      28.83016205      36.06438677      10.68411486
Al      31.23267555      40.22566240      10.68411486
Al      28.83016205      33.29020309      11.17630692
Al      31.23267555      37.45147848      11.17630692
Al      31.23267555      34.67729493      12.87015726
Al      28.83016205      38.83857045      12.87015726
O       30.49715688      33.40333913       1.09302111
O       32.89967053      37.56461450       1.09302111
O       30.49715688      35.95125074       1.09302111
O       32.89967053      40.11252638       1.09302111
O       32.70371290      34.67729493       1.09302111
O       30.30119911      38.83857045       1.09302111
O       32.16415171      33.29020309       3.27906322
O       29.76163849      37.45147848       3.27906322
O       29.56568065      34.56415866       3.27906322
O       31.96819408      38.72543392       3.27906322
O       31.96819408      36.17752279       3.27906322
O       29.56568058      40.33879843       3.27906322
O       32.89967024      34.79043108       5.46510523
O       30.49715645      38.95170647       5.46510523
O       30.30119954      36.06438677       5.46510523
O       32.70371318      40.22566240       5.46510523
O       32.89967053      37.33834246       5.46510523
O       30.49715702      41.49961785       5.46510523
O       29.76163807      34.67729506       7.65114727
O       32.16415143      38.83857045       7.65114727
O       31.96819408      35.95125074       7.65114727
O       29.56568058      40.11252638       7.65114727
O       31.96819437      33.40333913       7.65114727
O       29.56568115      37.56461450       7.65114727
O       30.49715688      36.17752279       9.83718967
O       32.89967053      40.33879843       9.83718967
O       32.89967053      34.56415866       9.83718967
O       30.49715702      38.72543392       9.83718967
O       30.30119925      33.29020309       9.83718967
O       32.70371261      37.45147848       9.83718967
O       32.16415171      36.06438677      12.02323208
O       29.76163849      40.22566240      12.02323208
O       29.56568072      34.79043108      12.02323208
O       31.96819408      38.95170647      12.02323208
O       29.56568086      37.33834246      12.02323208
O       31.96819437      41.49961785      12.02323208
Al      28.83016205      44.38693754       0.24609587
Al      31.23267555      48.54821318       0.24609587
Al      28.83016205      41.61275387       1.93994619
Al      31.23267555      45.77402925       1.93994619
Al      31.23267555      42.99984571       2.43213804
Al      28.83016205      47.16112122       2.43213804
Al      28.83016205      44.38693754       4.12598841
Al      31.23267555      48.54821318       4.12598841
Al      28.83016205      41.61275387       4.61818008
Al      31.23267555      45.77402925       4.61818008
Al      31.23267555      42.99984571       6.31203042
Al      28.83016205      47.16112122       6.31203042
Al      28.83016205      44.38693754       6.80422209
Al      31.23267555      48.54821318       6.80422209
Al      28.83016205      41.61275387       8.49807243
Al      31.23267555      45.77402925       8.49807243
Al      31.23267555      42.99984571       8.99026449
Al      28.83016205      47.16112122       8.99026449
Al      28.83016205      44.38693754      10.68411486
Al      31.23267555      48.54821318      10.68411486
Al      28.83016205      41.61275387      11.17630692
Al      31.23267555      45.77402925      11.17630692
Al      31.23267555      42.99984571      12.87015726
Al      28.83016205      47.16112122      12.87015726
O       30.49715688      41.72588991       1.09302111
O       32.89967053      45.88716528       1.09302111
O       30.49715688      44.27380152       1.09302111
O       32.89967053      48.43507715       1.09302111
O       32.70371290      42.99984571       1.09302111
O       30.30119911      47.16112122       1.09302111
O       32.16415171      41.61275387       3.27906322
O       29.76163849      45.77402925       3.27906322
O       29.56568065      42.88670944       3.27906322
O       31.96819408      47.04798470       3.27906322
O       31.96819408      44.50007356       3.27906322
O       29.56568058      48.66134920       3.27906322
O       32.89967024      43.11298186       5.46510523
O       30.49715645      47.27425724       5.46510523
O       30.30119954      44.38693754       5.46510523
O       32.70371318      48.54821318       5.46510523
O       32.89967053      45.66089323       5.46510523
O       30.49715702      49.82216862       5.46510523
O       29.76163807      42.99984583       7.65114727
O       32.16415143      47.16112122       7.65114727
O       31.96819408      44.27380152       7.65114727
O       29.56568058      48.43507715       7.65114727
O       31.96819437      41.72588991       7.65114727
O       29.56568115      45.88716528       7.65114727
O       30.49715688      44.50007356       9.83718967
O       32.89967053      48.66134920       9.83718967
O       32.89967053      42.88670944       9.83718967
O       30.49715702      47.04798470       9.83718967
O       30.30119925      41.61275387       9.83718967
O       32.70371261      45.77402925       9.83718967
O       32.16415171      44.38693754      12.02323208
O       29.76163849      48.54821318      12.02323208
O       29.56568072      43.11298186      12.02323208
O       31.96819408      47.27425724      12.02323208
O       29.56568086      45.66089323      12.02323208
O       31.96819437      49.82216862      12.02323208
Al      33.63518906       2.77418367       0.24609587
Al      36.03770256       6.93545931       0.24609587
Al      33.63518906       0.00000000       1.93994619
Al      36.03770256       4.16127539       1.93994619
Al      36.03770256       1.38709184       2.43213804
Al      33.63518906       5.54836735       2.43213804
Al      33.63518906       2.77418367       4.12598841
Al      36.03770256       6.93545931       4.12598841
Al      33.63518906       0.00000000       4.61818008
Al      36.03770256       4.16127539       4.61818008
Al      36.03770256       1.38709184       6.31203042
Al      33.63518906       5.54836735       6.31203042
Al      33.63518906       2.77418367       6.80422209
Al      36.03770256       6.93545931       6.80422209
Al      33.63518906       0.00000000       8.49807243
Al      36.03770256       4.16127539       8.49807243
Al      36.03770256       1.38709184       8.99026449
Al      33.63518906       5.54836735       8.99026449
Al      33.63518906       2.77418367      10.68411486
Al      36.03770256       6.93545931      10.68411486
Al      33.63518906       0.00000000      11.17630692
Al      36.03770256       4.16127539      11.17630692
Al      36.03770256       1.38709184      12.87015726
Al      33.63518906       5.54836735      12.87015726
O       35.30218389       0.11313604       1.09302111
O       37.70469754       4.27441141       1.09302111
O       35.30218389       2.66104765       1.09302111
O       37.70469754       6.82232329       1.09302111
O       37.50873990       1.38709184       1.09302111
O       35.10622612       5.54836735       1.09302111
O       36.96917872       0.00000000       3.27906322
O       34.56666550       4.16127539       3.27906322
O       34.37070766       1.27395557       3.27906322
O       36.77322109       5.43523083       3.27906322
O       36.77322109       2.88731969       3.27906322
O       34.37070759       7.04859533       3.27906322
O       37.70469725       1.50022799       5.46510523
O       35.30218346       5.66150337       5.46510523
O       35.10622654       2.77418367       5.46510523
O       37.50874019       6.93545931       5.46510523
O       37.70469754       4.04813936       5.46510523
O       35.30218403       8.20941475       5.46510523
O       34.56666507       1.38709196       7.65114727
O       36.96917843       5.54836735       7.65114727
O       36.77322109       2.66104765       7.65114727
O       34.37070759       6.82232329       7.65114727
O       36.77322137       0.11313604       7.65114727
O       34.37070816       4.27441141       7.65114727
O       35.30218389       2.88731969       9.83718967
O       37.70469754       7.04859533       9.83718967
O       37.70469754       1.27395557       9.83718967
O       35.30218403       5.43523083       9.83718967
O       35.10622626       0.00000000       9.83718967
O       37.50873962       4.16127539       9.83718967
O       36.96917872       2.77418367      12.02323208
O       34.56666550       6.93545931      12.02323208
O       34.37070773       1.50022799      12.02323208
O       36.77322109       5.66150337      12.02323208
O       34.37070787       4.04813936      12.02323208
O       36.77322137       8.20941475      12.02323208
Al      33.63518906      11.09673445       0.24609587
Al      36.03770256      15.25801008       0.24609587
Al      33.63518906       8.32255077       1.93994619
Al      36.03770256      12.48382616       1.93994619
Al      36.03770256       9.70964261       2.43213804
Al      33.63518906      13.87091813       2.43213804
Al      33.63518906      11.09673445       4.12598841
Al      36.03770256      15.25801008       4.12598841
Al      33.63518906       8.32255077       4.61818008
Al      36.03770256      12.48382616       4.61818008
Al      36.03770256       9.70964261       6.31203042
Al      33.63518906      13.87091813       6.31203042
Al      33.63518906      11.09673445       6.80422209
Al      36.03770256      15.25801008       6.80422209
Al      33.63518906       8.32255077       8.49807243
Al      36.03770256      12.48382616       8.49807243
Al      36.03770256       9.70964261       8.99026449
Al      33.63518906      13.87091813       8.99026449
Al      33.63518906      11.09673445      10.68411486
Al      36.03770256      15.25801008      10.68411486
Al      33.63518906       8.32255077      11.17630692
Al      36.03770256      12.48382616      11.17630692
Al      36.03770256       9.70964261      12.87015726
Al      33.63518906      13.87091813      12.87015726
O       35.30218389       8.43568681       1.09302111
O       37.70469754      12.59696218       1.09302111
O       35.30218389      10.98359842       1.09302111
O       37.70469754      15.14487406       1.09302111
O       37.50873990       9.70964261       1.09302111
O       35.10622612      13.87091813       1.09302111
O       36.96917872       8.32255077       3.27906322
O       34.56666550      12.48382616       3.27906322
O       34.37070766       9.59650634       3.27906322
O       36.77322109      13.75778160       3.27906322
O       36.77322109      11.20987047       3.27906322
O       34.37070759      15.37114610       3.27906322
O       37.70469725       9.82277876       5.46510523
O       35.30218346      13.98405415       5.46510523
O       35.10622654      11.09673445       5.46510523
O       37.50874019      15.25801008       5.46510523
O       37.70469754      12.37069014       5.46510523
O       35.30218403      16.53196552       5.46510523
O       34.56666507       9.70964274       7.65114727
O       36.96917843      13.87091813       7.65114727
O       36.77322109      10.98359842       7.65114727
O       34.37070759      15.14487406       7.65114727
O       36.77322137       8.43568681       7.65114727
O       34.37070816      12.59696218       7.65114727
O       35.30218389      11.20987047       9.83718967
O       37.70469754      15.37114610       9.83718967
O       37.70469754       9.59650634       9.83718967
O       35.30218403      13.75778160       9.83718967
O       35.10622626       8.32255077       9.83718967
O       37.50873962      12.48382616       9.83718967
O       36.96917872      11.09673445      12.02323208
O       34.56666550      15.25801008      12.02323208
O       34.37070773       9.82277876      12.02323208
O       36.77322109      13.98405415      12.02323208
O       34.37070787      12.37069014      12.02323208
O       36.77322137      16.53196552      12.02323208
Al      33.63518906      19.41928522       0.24609587
Al      36.03770256      23.58056086       0.24609587
Al      33.63518906      16.64510155       1.93994619
Al      36.03770256      20.80637693       1.93994619
Al      36.03770256      18.03219339       2.43213804
Al      33.63518906      22.19346890       2.43213804
Al      33.63518906      19.41928522       4.12598841
Al      36.03770256      23.58056086       4.12598841
Al      33.63518906      16.64510155       4.61818008
Al      36.03770256      20.80637693       4.61818008
Al      36.03770256      18.03219339       6.31203042
Al      33.63518906      22.19346890       6.31203042
Al      33.63518906      19.41928522       6.80422209
Al      36.03770256      23.58056086       6.80422209
Al      33.63518906      16.64510155       8.49807243
Al      36.03770256      20.80637693       8.49807243
Al      36.03770256      18.03219339       8.99026449
Al      33.63518906      22.19346890       8.99026449
Al      33.63518906      19.41928522      10.68411486
Al      36.03770256      23.58056086      10.68411486
Al      33.63518906      16.64510155      11.17630692
Al      36.03770256      20.80637693      11.17630692
Al      36.03770256      18.03219339      12.87015726
Al      33.63518906      22.19346890      12.87015726
O       35.30218389      16.75823759       1.09302111
O       37.70469754      20.91951296       1.09302111
O       35.30218389      19.30614920       1.09302111
O       37.70469754      23.46742483       1.09302111
O       37.50873990      18.03219339       1.09302111
O       35.10622612      22.19346890       1.09302111
O       36.96917872      16.64510155       3.27906322
O       34.56666550      20.80637693       3.27906322
O       34.37070766      17.91905711       3.27906322
O       36.77322109      22.08033238       3.27906322
O       36.77322109      19.53242124       3.27906322
O       34.37070759      23.69369688       3.27906322
O       37.70469725      18.14532953       5.46510523
O       35.30218346      22.30660492       5.46510523
O       35.10622654      19.41928522       5.46510523
O       37.50874019      23.58056086       5.46510523
O       37.70469754      20.69324091       5.46510523
O       35.30218403      24.85451630       5.46510523
O       34.56666507      18.03219351       7.65114727
O       36.96917843      22.19346890       7.65114727
O       36.77322109      19.30614920       7.65114727
O       34.37070759      23.46742483       7.65114727
O       36.77322137      16.75823759       7.65114727
O       34.37070816      20.91951296       7.65114727
O       35.30218389      19.53242124       9.83718967
O       37.70469754      23.69369688       9.83718967
O       37.70469754      17.91905711       9.83718967
O       35.30218403      22.08033238       9.83718967
O       35.10622626      16.64510155       9.83718967
O       37.50873962      20.80637693       9.83718967
O       36.96917872      19.41928522      12.02323208
O       34.56666550      23.58056086      12.02323208
O       34.37070773      18.14532953      12.02323208
O       36.77322109      22.30660492      12.02323208
O       34.37070787      20.69324091      12.02323208
O       36.77322137      24.85451630      12.02323208
Al      33.63518906      27.74183599       0.24609587
Al      36.03770256      31.90311163       0.24609587
Al      33.63518906      24.96765232       1.93994619
Al      36.03770256      29.12892771       1.93994619
Al      36.03770256      26.35474416       2.43213804
Al      33.63518906      30.51601967       2.43213804
Al      33.63518906      27.74183599       4.12598841
Al      36.03770256      31.90311163       4.12598841
Al      33.63518906      24.96765232       4.61818008
Al      36.03770256      29.12892771       4.61818008
Al      36.03770256      26.35474416       6.31203042
Al      33.63518906      30.51601967       6.31203042
Al      33.63518906      27.74183599       6.80422209
Al      36.03770256      31.90311163       6.80422209
Al      33.63518906      24.96765232       8.49807243
Al      36.03770256      29.12892771       8.49807243
Al      36.03770256      26.35474416       8.99026449
Al      33.63518906      30.51601967       8.99026449
Al      33.63518906      27.74183599      10.68411486
Al      36.03770256      31.90311163      10.68411486
Al      33.63518906      24.96765232      11.17630692
Al      36.03770256      29.12892771      11.17630692
Al      36.03770256      26.35474416      12.87015726
Al      33.63518906      30.51601967      12.87015726
O       35.30218389      25.08078836       1.09302111
O       37.70469754      29.24206373       1.09302111
O       35.30218389      27.62869997       1.09302111
O       37.70469754      31.78997561       1.09302111
O       37.50873990      26.35474416       1.09302111
O       35.10622612      30.51601967       1.09302111
O       36.96917872      24.96765232       3.27906322
O       34.56666550      29.12892771       3.27906322
O       34.37070766      26.24160789       3.27906322
O       36.77322109      30.40288315       3.27906322
O       36.77322109      27.85497202       3.27906322
O       34.37070759      32.01624765       3.27906322
O       37.70469725      26.46788031       5.46510523
O       35.30218346      30.62915570       5.46510523
O       35.10622654      27.74183599       5.46510523
O       37.50874019      31.90311163       5.46510523
O       37.70469754      29.01579168       5.46510523
O       35.30218403      33.17706707       5.46510523
O       34.56666507      26.35474429       7.65114727
O       36.96917843      30.51601967       7.65114727
O       36.77322109      27.62869997       7.65114727
O       34.37070759      31.78997561       7.65114727
O       36.77322137      25.08078836       7.65114727
O       34.37070816      29.24206373       7.65114727
O       35.30218389      27.85497202       9.83718967
O       37.70469754      32.01624765       9.83718967
O       37.70469754      26.24160789       9.83718967
O       35.30218403      30.40288315       9.83718967
O       35.10622626      24.96765232       9.83718967
O       37.50873962      29.12892771       9.83718967
O       36.96917872      27.74183599      12.02323208
O       34.56666550      31.90311163      12.02323208
O       34.37070773      26.46788031      12.02323208
O       36.77322109      30.62915570      12.02323208
O       34.37070787      29.01579168      12.02323208
O       36.77322137      33.17706707      12.02323208
Al      33.63518906      36.06438677       0.24609587
Al      36.03770256      40.22566240       0.24609587
Al      33.63518906      33.29020309       1.93994619
Al      36.03770256      37.45147848       1.93994619
Al      36.03770256      34.67729493       2.43213804
Al      33.63518906      38.83857045       2.43213804
Al      33.63518906      36.06438677       4.12598841
Al      36.03770256      40.22566240       4.12598841
Al      33.63518906      33.29020309       4.61818008
Al      36.03770256      37.45147848       4.61818008
Al      36.03770256      34.67729493       6.31203042
Al      33.63518906      38.83857045       6.31203042
Al      33.63518906      36.06438677       6.80422209
Al      36.03770256      40.22566240       6.80422209
Al      33.63518906      33.29020309       8.49807243
Al      36.03770256      37.45147848       8.49807243
Al      36.03770256      34.67729493       8.99026449
Al      33.63518906      38.83857045       8.99026449
Al      33.63518906      36.06438677      10.68411486
Al      36.03770256      40.22566240      10.68411486
Al      33.63518906      33.29020309      11.17630692
Al      36.03770256      37.45147848      11.17630692
Al      36.03770256      34.67729493      12.87015726
Al      33.63518906      38.83857045      12.87015726
O       35.30218389      33.40333913       1.09302111
O       37.70469754      37.56461450       1.09302111
O       35.30218389      35.95125074       1.09302111
O       37.70469754      40.11252638       1.09302111
O       37.50873990      34.67729493       1.09302111
O       35.10622612      38.83857045       1.09302111
O       36.96917872      33.29020309       3.27906322
O       34.56666550      37.45147848       3.27906322
O       34.37070766      34.56415866       3.27906322
O       36.77322109      38.72543392       3.27906322
O       36.77322109      36.17752279       3.27906322
O       34.37070759      40.33879843       3.27906322
O       37.70469725      34.79043108       5.46510523
O       35.30218346      38.95170647       5.46510523
O       35.10622654      36.06438677       5.46510523
O       37.50874019      40.22566240       5.46510523
O       37.70469754      37.33834246       5.46510523
O       35.30218403      41.49961785       5.46510523
O       34.56666507      34.67729506       7.65114727
O       36.96917843      38.83857045       7.65114727
O       36.77322109      35.95125074       7.65114727
O       34.37070759      40.11252638       7.65114727
O       36.77322137      33.40333913       7.65114727
O       34.37070816      37.56461450       7.65114727
O       35.30218389      36.17752279       9.83718967
O       37.70469754      40.33879843       9.83718967
O       37.70469754      34.56415866       9.83718967
O       35.30218403      38.72543392       9.83718967
O       35.10622626      33.29020309       9.83718967
O       37.50873962      37.45147848       9.83718967
O       36.96917872      36.06438677      12.02323208
O       34.56666550      40.22566240      12.02323208
O       34.37070773      34.79043108      12.02323208
O       36.77322109      38.95170647      12.02323208
O       34.37070787      37.33834246      12.02323208
O       36.77322137      41.49961785      12.02323208
Al      33.63518906      44.38693754       0.24609587
Al      36.03770256      48.54821318       0.24609587
Al      33.63518906      41.61275387       1.93994619
Al      36.03770256      45.77402925       1.93994619
Al      36.03770256      42.99984571       2.43213804
Al      33.63518906      47.16112122       2.43213804
Al      33.63518906      44.38693754       4.12598841
Al      36.03770256      48.54821318       4.12598841
Al      33.63518906      41.61275387       4.61818008
Al      36.03770256      45.77402925       4.61818008
Al      36.03770256      42.99984571       6.31203042
Al      33.63518906      47.16112122       6.31203042
Al      33.63518906      44.38693754       6.80422209
Al      36.03770256      48.54821318       6.80422209
Al      33.63518906      41.61275387       8.49807243
Al      36.03770256      45.77402925       8.49807243
Al      36.03770256      42.99984571       8.99026449
Al      33.63518906      47.16112122       8.99026449
Al      33.63518906      44.38693754      10.68411486
Al      36.03770256      48.54821318      10.68411486
Al      33.63518906      41.61275387      11.17630692
Al      36.03770256      45.77402925      11.17630692
Al      36.03770256      42.99984571      12.87015726
Al      33.63518906      47.16112122      12.87015726
O       35.30218389      41.72588991       1.09302111
O       37.70469754      45.88716528       1.09302111
O       35.30218389      44.27380152       1.09302111
O       37.70469754      48.43507715       1.09302111
O       37.50873990      42.99984571       1.09302111
O       35.10622612      47.16112122       1.09302111
O       36.96917872      41.61275387       3.27906322
O       34.56666550      45.77402925       3.27906322
O       34.37070766      42.88670944       3.27906322
O       36.77322109      47.04798470       3.27906322
O       36.77322109      44.50007356       3.27906322
O       34.37070759      48.66134920       3.27906322
O       37.70469725      43.11298186       5.46510523
O       35.30218346      47.27425724       5.46510523
O       35.10622654      44.38693754       5.46510523
O       37.50874019      48.54821318       5.46510523
O       37.70469754      45.66089323       5.46510523
O       35.30218403      49.82216862       5.46510523
O       34.56666507      42.99984583       7.65114727
O       36.96917843      47.16112122       7.65114727
O       36.77322109      44.27380152       7.65114727
O       34.37070759      48.43507715       7.65114727
O       36.77322137      41.72588991       7.65114727
O       34.37070816      45.88716528       7.65114727
O       35.30218389      44.50007356       9.83718967
O       37.70469754      48.66134920       9.83718967
O       37.70469754      42.88670944       9.83718967
O       35.30218403      47.04798470       9.83718967
O       35.10622626      41.61275387       9.83718967
O       37.50873962      45.77402925       9.83718967
O       36.96917872      44.38693754      12.02323208
O       34.56666550      48.54821318      12.02323208
O       34.37070773      43.11298186      12.02323208
O       36.77322109      47.27425724      12.02323208
O       34.37070787      45.66089323      12.02323208
O       36.77322137      49.82216862      12.02323208
Al      38.44021606       2.77418367       0.24609587
Al      40.84272957       6.93545931       0.24609587
Al      38.44021606       0.00000000       1.93994619
Al      40.84272957       4.16127539       1.93994619
Al      40.84272957       1.38709184       2.43213804
Al      38.44021606       5.54836735       2.43213804
Al      38.44021606       2.77418367       4.12598841
Al      40.84272957       6.93545931       4.12598841
Al      38.44021606       0.00000000       4.61818008
Al      40.84272957       4.16127539       4.61818008
Al      40.84272957       1.38709184       6.31203042
Al      38.44021606       5.54836735       6.31203042
Al      38.44021606       2.77418367       6.80422209
Al      40.84272957       6.93545931       6.80422209
Al      38.44021606       0.00000000       8.49807243
Al      40.84272957       4.16127539       8.49807243
Al      40.84272957       1.38709184       8.99026449
Al      38.44021606       5.54836735       8.99026449
Al      38.44021606       2.77418367      10.68411486
Al      40.84272957       6.93545931      10.68411486
Al      38.44021606       0.00000000      11.17630692
Al      40.84272957       4.16127539      11.17630692
Al      40.84272957       1.38709184      12.87015726
Al      38.44021606       5.54836735      12.87015726
O       40.10721089       0.11313604       1.09302111
O       42.50972454       4.27441141       1.09302111
O       40.10721089       2.66104765       1.09302111
O       42.50972454       6.82232329       1.09302111
O       42.31376691       1.38709184       1.09302111
O       39.91125312       5.54836735       1.09302111
O       41.77420573       0.00000000       3.27906322
O       39.37169251       4.16127539       3.27906322
O       39.17573467       1.27395557       3.27906322
O       41.57824810       5.43523083       3.27906322
O       41.57824810       2.88731969       3.27906322
O       39.17573459       7.04859533       3.27906322
O       42.50972426       1.50022799       5.46510523
O       40.10721047       5.66150337       5.46510523
O       39.91125355       2.77418367       5.46510523
O       42.31376720       6.93545931       5.46510523
O       42.50972454       4.04813936       5.46510523
O       40.10721104       8.20941475       5.46510523
O       39.37169208       1.38709196       7.65114727
O       41.77420544       5.54836735       7.65114727
O       41.57824810       2.66104765       7.65114727
O       39.17573459       6.82232329       7.65114727
O       41.57824838       0.11313604       7.65114727
O       39.17573517       4.27441141       7.65114727
O       40.10721089       2.88731969       9.83718967
O       42.50972454       7.04859533       9.83718967
O       42.50972454       1.27395557       9.83718967
O       40.10721104       5.43523083       9.83718967
O       39.91125326       0.00000000       9.83718967
O       42.31376663       4.16127539       9.83718967
O       41.77420573       2.77418367      12.02323208
O       39.37169251       6.93545931      12.02323208
O       39.17573474       1.50022799      12.02323208
O       41.57824810       5.66150337      12.02323208
O       39.17573488       4.04813936      12.02323208
O       41.57824838       8.20941475      12.02323208
Al      38.44021606      11.09673445       0.24609587
Al      40.84272957      15.25801008       0.24609587
Al      38.44021606       8.32255077       1.93994619
Al      40.84272957      12.48382616       1.93994619
Al      40.84272957       9.70964261       2.43213804
Al      38.44021606      13.87091813       2.43213804
Al      38.44021606      11.09673445       4.12598841
Al      40.84272957      15.25801008       4.12598841
Al      38.44021606       8.32255077       4.61818008
Al      40.84272957      12.48382616       4.61818008
Al      40.84272957       9.70964261       6.31203042
Al      38.44021606      13.87091813       6.31203042
Al      38.44021606      11.09673445       6.80422209
Al      40.84272957      15.25801008       6.80422209
Al      38.44021606       8.32255077       8.49807243
Al      40.84272957      12.48382616       8.49807243
Al      40.84272957       9.70964261       8.99026449
Al      38.44021606      13.87091813       8.99026449
Al      38.44021606      11.09673445      10.68411486
Al      40.84272957      15.25801008      10.68411486
Al      38.44021606       8.32255077      11.17630692
Al      40.84272957      12.48382616      11.17630692
Al      40.84272957       9.70964261      12.87015726
Al      38.44021606      13.87091813      12.87015726
O       40.10721089       8.43568681       1.09302111
O       42.50972454      12.59696218       1.09302111
O       40.10721089      10.98359842       1.09302111
O       42.50972454      15.14487406       1.09302111
O       42.31376691       9.70964261       1.09302111
O       39.91125312      13.87091813       1.09302111
O       41.77420573       8.32255077       3.27906322
O       39.37169251      12.48382616       3.27906322
O       39.17573467       9.59650634       3.27906322
O       41.57824810      13.75778160       3.27906322
O       41.57824810      11.20987047       3.27906322
O       39.17573459      15.37114610       3.27906322
O       42.50972426       9.82277876       5.46510523
O       40.10721047      13.98405415       5.46510523
O       39.91125355      11.09673445       5.46510523
O       42.31376720      15.25801008       5.46510523
O       42.50972454      12.37069014       5.46510523
O       40.10721104      16.53196552       5.46510523
O       39.37169208       9.70964274       7.65114727
O       41.77420544      13.87091813       7.65114727
O       41.57824810      10.98359842       7.65114727
O       39.17573459      15.14487406       7.65114727
O       41.57824838       8.43568681       7.65114727
O       39.17573517      12.59696218       7.65114727
O       40.10721089      11.20987047       9.83718967
O       42.50972454      15.37114610       9.83718967
O       42.50972454       9.59650634       9.83718967
O       40.10721104      13.75778160       9.83718967
O       39.91125326       8.32255077       9.83718967
O       42.31376663      12.48382616       9.83718967
O       41.77420573      11.09673445      12.02323208
O       39.37169251      15.25801008      12.02323208
O       39.17573474       9.82277876      12.02323208
O       41.57824810      13.98405415      12.02323208
O       39.17573488      12.37069014      12.02323208
O       41.57824838      16.53196552      12.02323208
Al      38.44021606      19.41928522       0.24609587
Al      40.84272957      23.58056086       0.24609587
Al      38.44021606      16.64510155       1.93994619
Al      40.84272957      20.80637693       1.93994619
Al      40.84272957      18.03219339       2.43213804
Al      38.44021606      22.19346890       2.43213804
Al      38.44021606      19.41928522       4.12598841
Al      40.84272957      23.58056086       4.12598841
Al      38.44021606      16.64510155       4.61818008
Al      40.84272957      20.80637693       4.61818008
Al      40.84272957      18.03219339       6.31203042
Al      38.44021606      22.19346890       6.31203042
Al      38.44021606      19.41928522       6.80422209
Al      40.84272957      23.58056086       6.80422209
Al      38.44021606      16.64510155       8.49807243
Al      40.84272957      20.80637693       8.49807243
Al      40.84272957      18.03219339       8.99026449
Al      38.44021606      22.19346890       8.99026449
Al      38.44021606      19.41928522      10.68411486
Al      40.84272957      23.58056086      10.68411486
Al      38.44021606      16.64510155      11.17630692
Al      40.84272957      20.80637693      11.17630692
Al      40.84272957      18.03219339      12.87015726
Al      38.44021606      22.19346890      12.87015726
O       40.10721089      16.75823759       1.09302111
O       42.50972454      20.91951296       1.09302111
O       40.10721089      19.30614920       1.09302111
O       42.50972454      23.46742483       1.09302111
O       42.31376691      18.03219339       1.09302111
O       39.91125312      22.19346890       1.09302111
O       41.77420573      16.64510155       3.27906322
O       39.37169251      20.80637693       3.27906322
O       39.17573467      17.91905711       3.27906322
O       41.57824810      22.08033238       3.27906322
O       41.57824810      19.53242124       3.27906322
O       39.17573459      23.69369688       3.27906322
O       42.50972426      18.14532953       5.46510523
O       40.10721047      22.30660492       5.46510523
O       39.91125355      19.41928522       5.46510523
O       42.31376720      23.58056086       5.46510523
O       42.50972454      20.69324091       5.46510523
O       40.10721104      24.85451630       5.46510523
O       39.37169208      18.03219351       7.65114727
O       41.77420544      22.19346890       7.65114727
O       41.57824810      19.30614920       7.65114727
O       39.17573459      23.46742483       7.65114727
O       41.57824838      16.75823759       7.65114727
O       39.17573517      20.91951296       7.65114727
O       40.10721089      19.53242124       9.83718967
O       42.50972454      23.69369688       9.83718967
O       42.50972454      17.91905711       9.83718967
O       40.10721104      22.08033238       9.83718967
O       39.91125326      16.64510155       9.83718967
O       42.31376663      20.80637693       9.83718967
O       41.77420573      19.41928522      12.02323208
O       39.37169251      23.58056086      12.02323208
O       39.17573474      18.14532953      12.02323208
O       41.57824810      22.30660492      12.02323208
O       39.17573488      20.69324091      12.02323208
O       41.57824838      24.85451630      12.02323208
Al      38.44021606      27.74183599       0.24609587
Al      40.84272957      31.90311163       0.24609587
Al      38.44021606      24.96765232       1.93994619
Al      40.84272957      29.12892771       1.93994619
Al      40.84272957      26.35474416       2.43213804
Al      38.44021606      30.51601967       2.43213804
Al      38.44021606      27.74183599       4.12598841
Al      40.84272957      31.90311163       4.12598841
Al      38.44021606      24.96765232       4.61818008
Al      40.84272957      29.12892771       4.61818008
Al      40.84272957      26.35474416       6.31203042
Al      38.44021606      30.51601967       6.31203042
Al      38.44021606      27.74183599       6.80422209
Al      40.84272957      31.90311163       6.80422209
Al      38.44021606      24.96765232       8.49807243
Al      40.84272957      29.12892771       8.49807243
Al      40.84272957      26.35474416       8.99026449
Al      38.44021606      30.51601967       8.99026449
Al      38.44021606      27.74183599      10.68411486
Al      40.84272957      31.90311163      10.68411486
Al      38.44021606      24.96765232      11.17630692
Al      40.84272957      29.12892771      11.17630692
Al      40.84272957      26.35474416      12.87015726
Al      38.44021606      30.51601967      12.87015726
O       40.10721089      25.08078836       1.09302111
O       42.50972454      29.24206373       1.09302111
O       40.10721089      27.62869997       1.09302111
O       42.50972454      31.78997561       1.09302111
O       42.31376691      26.35474416       1.09302111
O       39.91125312      30.51601967       1.09302111
O       41.77420573      24.96765232       3.27906322
O       39.37169251      29.12892771       3.27906322
O       39.17573467      26.24160789       3.27906322
O       41.57824810      30.40288315       3.27906322
O       41.57824810      27.85497202       3.27906322
O       39.17573459      32.01624765       3.27906322
O       42.50972426      26.46788031       5.46510523
O       40.10721047      30.62915570       5.46510523
O       39.91125355      27.74183599       5.46510523
O       42.31376720      31.90311163       5.46510523
O       42.50972454      29.01579168       5.46510523
O       40.10721104      33.17706707       5.46510523
O       39.37169208      26.35474429       7.65114727
O       41.77420544      30.51601967       7.65114727
O       41.57824810      27.62869997       7.65114727
O       39.17573459      31.78997561       7.65114727
O       41.57824838      25.08078836       7.65114727
O       39.17573517      29.24206373       7.65114727
O       40.10721089      27.85497202       9.83718967
O       42.50972454      32.01624765       9.83718967
O       42.50972454      26.24160789       9.83718967
O       40.10721104      30.40288315       9.83718967
O       39.91125326      24.96765232       9.83718967
O       42.31376663      29.12892771       9.83718967
O       41.77420573      27.74183599      12.02323208
O       39.37169251      31.90311163      12.02323208
O       39.17573474      26.46788031      12.02323208
O       41.57824810      30.62915570      12.02323208
O       39.17573488      29.01579168      12.02323208
O       41.57824838      33.17706707      12.02323208
Al      38.44021606      36.06438677       0.24609587
Al      40.84272957      40.22566240       0.24609587
Al      38.44021606      33.29020309       1.93994619
Al      40.84272957      37.45147848       1.93994619
Al      40.84272957      34.67729493       2.43213804
Al      38.44021606      38.83857045       2.43213804
Al      38.44021606      36.06438677       4.12598841
Al      40.84272957      40.22566240       4.12598841
Al      38.44021606      33.29020309       4.61818008
Al      40.84272957      37.45147848       4.61818008
Al      40.84272957      34.67729493       6.31203042
Al      38.44021606      38.83857045       6.31203042
Al      38.44021606      36.06438677       6.80422209
Al      40.84272957      40.22566240       6.80422209
Al      38.44021606      33.29020309       8.49807243
Al      40.84272957      37.45147848       8.49807243
Al      40.84272957      34.67729493       8.99026449
Al      38.44021606      38.83857045       8.99026449
Al      38.44021606      36.06438677      10.68411486
Al      40.84272957      40.22566240      10.68411486
Al      38.44021606      33.29020309      11.17630692
Al      40.84272957      37.45147848      11.17630692
Al      40.84272957      34.67729493      12.87015726
Al      38.44021606      38.83857045      12.87015726
O       40.10721089      33.40333913       1.09302111
O       42.50972454      37.56461450       1.09302111
O       40.10721089      35.95125074       1.09302111
O       42.50972454      40.11252638       1.09302111
O       42.31376691      34.67729493       1.09302111
O       39.91125312      38.83857045       1.09302111
O       41.77420573      33.29020309       3.27906322
O       39.37169251      37.45147848       3.27906322
O       39.17573467      34.56415866       3.27906322
O       41.57824810      38.72543392       3.27906322
O       41.57824810      36.17752279       3.27906322
O       39.17573459      40.33879843       3.27906322
O       42.50972426      34.79043108       5.46510523
O       40.10721047      38.95170647       5.46510523
O       39.91125355      36.06438677       5.46510523
O       42.31376720      40.22566240       5.46510523
O       42.50972454      37.33834246       5.46510523
O       40.10721104      41.49961785       5.46510523
O       39.37169208      34.67729506       7.65114727
O       41.77420544      38.83857045       7.65114727
O       41.57824810      35.95125074       7.65114727
O       39.17573459      40.11252638       7.65114727
O       41.57824838      33.40333913       7.65114727
O       39.17573517      37.56461450       7.65114727
O       40.10721089      36.17752279       9.83718967
O       42.50972454      40.33879843       9.83718967
O       42.50972454      34.56415866       9.83718967
O       40.10721104      38.72543392       9.83718967
O       39.91125326      33.29020309       9.83718967
O       42.31376663      37.45147848       9.83718967
O       41.77420573      36.06438677      12.02323208
O       39.37169251      40.22566240      12.02323208
O       39.17573474      34.79043108      12.02323208
O       41.57824810      38.95170647      12.02323208
O       39.17573488      37.33834246      12.02323208
O       41.57824838      41.49961785      12.02323208
Al      38.44021606      44.38693754       0.24609587
Al      40.84272957      48.54821318       0.24609587
Al      38.44021606      41.61275387       1.93994619
Al      40.84272957      45.77402925       1.93994619
Al      40.84272957      42.99984571       2.43213804
Al      38.44021606      47.16112122       2.43213804
Al      38.44021606      44.38693754       4.12598841
Al      40.84272957      48.54821318       4.12598841
Al      38.44021606      41.61275387       4.61818008
Al      40.84272957      45.77402925       4.61818008
Al      40.84272957      42.99984571       6.31203042
Al      38.44021606      47.16112122       6.31203042
Al      38.44021606      44.38693754       6.80422209
Al      40.84272957      48.54821318       6.80422209
Al      38.44021606      41.61275387       8.49807243
Al      40.84272957      45.77402925       8.49807243
Al      40.84272957      42.99984571       8.99026449
Al      38.44021606      47.16112122       8.99026449
Al      38.44021606      44.38693754      10.68411486
Al      40.84272957      48.54821318      10.68411486
Al      38.44021606      41.61275387      11.17630692
Al      40.84272957      45.77402925      11.17630692
Al      40.84272957      42.99984571      12.87015726
Al      38.44021606      47.16112122      12.87015726
O       40.10721089      41.72588991       1.09302111
O       42.50972454      45.88716528       1.09302111
O       40.10721089      44.27380152       1.09302111
O       42.50972454      48.43507715       1.09302111
O       42.31376691      42.99984571       1.09302111
O       39.91125312      47.16112122       1.09302111
O       41.77420573      41.61275387       3.27906322
O       39.37169251      45.77402925       3.27906322
O       39.17573467      42.88670944       3.27906322
O       41.57824810      47.04798470       3.27906322
O       41.57824810      44.50007356       3.27906322
O       39.17573459      48.66134920       3.27906322
O       42.50972426      43.11298186       5.46510523
O       40.10721047      47.27425724       5.46510523
O       39.91125355      44.38693754       5.46510523
O       42.31376720      48.54821318       5.46510523
O       42.50972454      45.66089323       5.46510523
O       40.10721104      49.82216862       5.46510523
O       39.37169208      42.99984583       7.65114727
O       41.77420544      47.16112122       7.65114727
O       41.57824810      44.27380152       7.65114727
O       39.17573459      48.43507715       7.65114727
O       41.57824838      41.72588991       7.65114727
O       39.17573517      45.88716528       7.65114727
O       40.10721089      44.50007356       9.83718967
O       42.50972454      48.66134920       9.83718967
O       42.50972454      42.88670944       9.83718967
O       40.10721104      47.04798470       9.83718967
O       39.91125326      41.61275387       9.83718967
O       42.31376663      45.77402925       9.83718967
O       41.77420573      44.38693754      12.02323208
O       39.37169251      48.54821318      12.02323208
O       39.17573474      43.11298186      12.02323208
O       41.57824810      47.27425724      12.02323208
O       39.17573488      45.66089323      12.02323208
O       41.57824838      49.82216862      12.02323208
Al      43.24524307       2.77418367       0.24609587
Al      45.64775658       6.93545931       0.24609587
Al      43.24524307       0.00000000       1.93994619
Al      45.64775658       4.16127539       1.93994619
Al      45.64775658       1.38709184       2.43213804
Al      43.24524307       5.54836735       2.43213804
Al      43.24524307       2.77418367       4.12598841
Al      45.64775658       6.93545931       4.12598841
Al      43.24524307       0.00000000       4.61818008
Al      45.64775658       4.16127539       4.61818008
Al      45.64775658       1.38709184       6.31203042
Al      43.24524307       5.54836735       6.31203042
Al      43.24524307       2.77418367       6.80422209
Al      45.64775658       6.93545931       6.80422209
Al      43.24524307       0.00000000       8.49807243
Al      45.64775658       4.16127539       8.49807243
Al      45.64775658       1.38709184       8.99026449
Al      43.24524307       5.54836735       8.99026449
Al      43.24524307       2.77418367      10.68411486
Al      45.64775658       6.93545931      10.68411486
Al      43.24524307       0.00000000      11.17630692
Al      45.64775658       4.16127539      11.17630692
Al      45.64775658       1.38709184      12.87015726
Al      43.24524307       5.54836735      12.87015726
O       44.91223790       0.11313604       1.09302111
O       47.31475155       4.27441141       1.09302111
O       44.91223790       2.66104765       1.09302111
O       47.31475155       6.82232329       1.09302111
O       47.11879392       1.38709184       1.09302111
O       44.71628013       5.54836735       1.09302111
O       46.57923274       0.00000000       3.27906322
O       44.17671952       4.16127539       3.27906322
O       43.98076167       1.27395557       3.27906322
O       46.38327511       5.43523083       3.27906322
O       46.38327511       2.88731969       3.27906322
O       43.98076160       7.04859533       3.27906322
O       47.31475127       1.50022799       5.46510523
O       44.91223748       5.66150337       5.46510523
O       44.71628056       2.77418367       5.46510523
O       47.11879421       6.93545931       5.46510523
O       47.31475155       4.04813936       5.46510523
O       44.91223805       8.20941475       5.46510523
O       44.17671909       1.38709196       7.65114727
O       46.57923245       5.54836735       7.65114727
O       46.38327511       2.66104765       7.65114727
O       43.98076160       6.82232329       7.65114727
O       46.38327539       0.11313604       7.65114727
O       43.98076217       4.27441141       7.65114727
O       44.91223790       2.88731969       9.83718967
O       47.31475155       7.04859533       9.83718967
O       47.31475155       1.27395557       9.83718967
O       44.91223805       5.43523083       9.83718967
O       44.71628027       0.00000000       9.83718967
O       47.11879364       4.16127539       9.83718967
O       46.57923274       2.77418367      12.02323208
O       44.17671952       6.93545931      12.02323208
O       43.98076175       1.50022799      12.02323208
O       46.38327511       5.66150337      12.02323208
O       43.98076189       4.04813936      12.02323208
O       46.38327539       8.20941475      12.02323208
Al      43.24524307      11.09673445       0.24609587
Al      45.64775658      15.25801008       0.24609587
Al      43.24524307       8.32255077       1.93994619
Al      45.64775658      12.48382616       1.93994619
Al      45.64775658       9.70964261       2.43213804
Al      43.24524307      13.87091813       2.43213804
Al      43.24524307      11.09673445       4.12598841
Al      45.64775658      15.25801008       4.12598841
Al      43.24524307       8.32255077       4.61818008
Al      45.64775658      12.48382616       4.61818008
Al      45.64775658       9.70964261       6.31203042
Al      43.24524307      13.87091813       6.31203042
Al      43.24524307      11.09673445       6.80422209
Al      45.64775658      15.25801008       6.80422209
Al      43.24524307       8.32255077       8.49807243
Al      45.64775658      12.48382616       8.49807243
Al      45.64775658       9.70964261       8.99026449
Al      43.24524307      13.87091813       8.99026449
Al      43.24524307      11.09673445      10.68411486
Al      45.64775658      15.25801008      10.68411486
Al      43.24524307       8.32255077      11.17630692
Al      45.64775658      12.48382616      11.17630692
Al      45.64775658       9.70964261      12.87015726
Al      43.24524307      13.87091813      12.87015726
O       44.91223790       8.43568681       1.09302111
O       47.31475155      12.59696218       1.09302111
O       44.91223790      10.98359842       1.09302111
O       47.31475155      15.14487406       1.09302111
O       47.11879392       9.70964261       1.09302111
O       44.71628013      13.87091813       1.09302111
O       46.57923274       8.32255077       3.27906322
O       44.17671952      12.48382616       3.27906322
O       43.98076167       9.59650634       3.27906322
O       46.38327511      13.75778160       3.27906322
O       46.38327511      11.20987047       3.27906322
O       43.98076160      15.37114610       3.27906322
O       47.31475127       9.82277876       5.46510523
O       44.91223748      13.98405415       5.46510523
O       44.71628056      11.09673445       5.46510523
O       47.11879421      15.25801008       5.46510523
O       47.31475155      12.37069014       5.46510523
O       44.91223805      16.53196552       5.46510523
O       44.17671909       9.70964274       7.65114727
O       46.57923245      13.87091813       7.65114727
O       46.38327511      10.98359842       7.65114727
O       43.98076160      15.14487406       7.65114727
O       46.38327539       8.43568681       7.65114727
O       43.98076217      12.59696218       7.65114727
O       44.91223790      11.20987047       9.83718967
O       47.31475155      15.37114610       9.83718967
O       47.31475155       9.59650634       9.83718967
O       44.91223805      13.75778160       9.83718967
O       44.71628027       8.32255077       9.83718967
O       47.11879364      12.48382616       9.83718967
O       46.57923274      11.09673445      12.02323208
O       44.17671952      15.25801008      12.02323208
O       43.98076175       9.82277876      12.02323208
O       46.38327511      13.98405415      12.02323208
O       43.98076189      12.37069014      12.02323208
O       46.38327539      16.53196552      12.02323208
Al      43.24524307      19.41928522       0.24609587
Al      45.64775658      23.58056086       0.24609587
Al      43.24524307      16.64510155       1.93994619
Al      45.64775658      20.80637693       1.93994619
Al      45.64775658      18.03219339       2.43213804
Al      43.24524307      22.19346890       2.43213804
Al      43.24524307      19.41928522       4.12598841
Al      45.64775658      23.58056086       4.12598841
Al      43.24524307      16.64510155       4.61818008
Al      45.64775658      20.80637693       4.61818008
Al      45.64775658      18.03219339       6.31203042
Al      43.24524307      22.19346890       6.31203042
Al      43.24524307      19.41928522       6.80422209
Al      45.64775658      23.58056086       6.80422209
Al      43.24524307      16.64510155       8.49807243
Al      45.64775658      20.80637693       8.49807243
Al      45.64775658      18.03219339       8.99026449
Al      43.24524307      22.19346890       8.99026449
Al      43.24524307      19.41928522      10.68411486
Al      45.64775658      23.58056086      10.68411486
Al      43.24524307      16.64510155      11.17630692
Al      45.64775658      20.80637693      11.17630692
Al      45.64775658      18.03219339      12.87015726
Al      43.24524307      22.19346890      12.87015726
O       44.91223790      16.75823759       1.09302111
O       47.31475155      20.91951296       1.09302111
O       44.91223790      19.30614920       1.09302111
O       47.31475155      23.46742483       1.09302111
O       47.11879392      18.03219339       1.09302111
O       44.71628013      22.19346890       1.09302111
O       46.57923274      16.64510155       3.27906322
O       44.17671952      20.80637693       3.27906322
O       43.98076167      17.91905711       3.27906322
O       46.38327511      22.08033238       3.27906322
O       46.38327511      19.53242124       3.27906322
O       43.98076160      23.69369688       3.27906322
O       47.31475127      18.14532953       5.46510523
O       44.91223748      22.30660492       5.46510523
O       44.71628056      19.41928522       5.46510523
O       47.11879421      23.58056086       5.46510523
O       47.31475155      20.69324091       5.46510523
O       44.91223805      24.85451630       5.46510523
O       44.17671909      18.03219351       7.65114727
O       46.57923245      22.19346890       7.65114727
O       46.38327511      19.30614920       7.65114727
O       43.98076160      23.46742483       7.65114727
O       46.38327539      16.75823759       7.65114727
O       43.98076217      20.91951296       7.65114727
O       44.91223790      19.53242124       9.83718967
O       47.31475155      23.69369688       9.83718967
O       47.31475155      17.91905711       9.83718967
O       44.91223805      22.08033238       9.83718967
O       44.71628027      16.64510155       9.83718967
O       47.11879364      20.80637693       9.83718967
O       46.57923274      19.41928522      12.02323208
O       44.17671952      23.58056086      12.02323208
O       43.98076175      18.14532953      12.02323208
O       46.38327511      22.30660492      12.02323208
O       43.98076189      20.69324091      12.02323208
O       46.38327539      24.85451630      12.02323208
Al      43.24524307      27.74183599       0.24609587
Al      45.64775658      31.90311163       0.24609587
Al      43.24524307      24.96765232       1.93994619
Al      45.64775658      29.12892771       1.93994619
Al      45.64775658      26.35474416       2.43213804
Al      43.24524307      30.51601967       2.43213804
Al      43.24524307      27.74183599       4.12598841
Al      45.64775658      31.90311163       4.12598841
Al      43.24524307      24.96765232       4.61818008
Al      45.64775658      29.12892771       4.61818008
Al      45.64775658      26.35474416       6.31203042
Al      43.24524307      30.51601967       6.31203042
Al      43.24524307      27.74183599       6.80422209
Al      45.64775658      31.90311163       6.80422209
Al      43.24524307      24.96765232       8.49807243
Al      45.64775658      29.12892771       8.49807243
Al      45.64775658      26.35474416       8.99026449
Al      43.24524307      30.51601967       8.99026449
Al      43.24524307      27.74183599      10.68411486
Al      45.64775658      31.90311163      10.68411486
Al      43.24524307      24.96765232      11.17630692
Al      45.64775658      29.12892771      11.17630692
Al      45.64775658      26.35474416      12.87015726
Al      43.24524307      30.51601967      12.87015726
O       44.91223790      25.08078836       1.09302111
O       47.31475155      29.24206373       1.09302111
O       44.91223790      27.62869997       1.09302111
O       47.31475155      31.78997561       1.09302111
O       47.11879392      26.35474416       1.09302111
O       44.71628013      30.51601967       1.09302111
O       46.57923274      24.96765232       3.27906322
O       44.17671952      29.12892771       3.27906322
O       43.98076167      26.24160789       3.27906322
O       46.38327511      30.40288315       3.27906322
O       46.38327511      27.85497202       3.27906322
O       43.98076160      32.01624765       3.27906322
O       47.31475127      26.46788031       5.46510523
O       44.91223748      30.62915570       5.46510523
O       44.71628056      27.74183599       5.46510523
O       47.11879421      31.90311163       5.46510523
O       47.31475155      29.01579168       5.46510523
O       44.91223805      33.17706707       5.46510523
O       44.17671909      26.35474429       7.65114727
O       46.57923245      30.51601967       7.65114727
O       46.38327511      27.62869997       7.65114727
O       43.98076160      31.78997561       7.65114727
O       46.38327539      25.08078836       7.65114727
O       43.98076217      29.24206373       7.65114727
O       44.91223790      27.85497202       9.83718967
O       47.31475155      32.01624765       9.83718967
O       47.31475155      26.24160789       9.83718967
O       44.91223805      30.40288315       9.83718967
O       44.71628027      24.96765232       9.83718967
O       47.11879364      29.12892771       9.83718967
O       46.57923274      27.74183599      12.02323208
O       44.17671952      31.90311163      12.02323208
O       43.98076175      26.46788031      12.02323208
O       46.38327511      30.62915570      12.02323208
O       43.98076189      29.01579168      12.02323208
O       46.38327539      33.17706707      12.02323208
Al      43.24524307      36.06438677       0.24609587
Al      45.64775658      40.22566240       0.24609587
Al      43.24524307      33.29020309       1.93994619
Al      45.64775658      37.45147848       1.93994619
Al      45.64775658      34.67729493       2.43213804
Al      43.24524307      38.83857045       2.43213804
Al      43.24524307      36.06438677       4.12598841
Al      45.64775658      40.22566240       4.12598841
Al      43.24524307      33.29020309       4.61818008
Al      45.64775658      37.45147848       4.61818008
Al      45.64775658      34.67729493       6.31203042
Al      43.24524307      38.83857045       6.31203042
Al      43.24524307      36.06438677       6.80422209
Al      45.64775658      40.22566240       6.80422209
Al      43.24524307      33.29020309       8.49807243
Al      45.64775658      37.45147848       8.49807243
Al      45.64775658      34.67729493       8.99026449
Al      43.24524307      38.83857045       8.99026449
Al      43.24524307      36.06438677      10.68411486
Al      45.64775658      40.22566240      10.68411486
Al      43.24524307      33.29020309      11.17630692
Al      45.64775658      37.45147848      11.17630692
Al      45.64775658      34.67729493      12.87015726
Al      43.24524307      38.83857045      12.87015726
O       44.91223790      33.40333913       1.09302111
O       47.31475155      37.56461450       1.09302111
O       44.91223790      35.95125074       1.09302111
O       47.31475155      40.11252638       1.09302111
O       47.11879392      34.67729493       1.09302111
O       44.71628013      38.83857045       1.09302111
O       46.57923274      33.29020309       3.27906322
O       44.17671952      37.45147848       3.27906322
O       43.98076167      34.56415866       3.27906322
O       46.38327511      38.72543392       3.27906322
O       46.38327511      36.17752279       3.27906322
O       43.98076160      40.33879843       3.27906322
O       47.31475127      34.79043108       5.46510523
O       44.91223748      38.95170647       5.46510523
O       44.71628056      36.06438677       5.46510523
O       47.11879421      40.22566240       5.46510523
O       47.31475155      37.33834246       5.46510523
O       44.91223805      41.49961785       5.46510523
O       44.17671909      34.67729506       7.65114727
O       46.57923245      38.83857045       7.65114727
O       46.38327511      35.95125074       7.65114727
O       43.98076160      40.11252638       7.65114727
O       46.38327539      33.40333913       7.65114727
O       43.98076217      37.56461450       7.65114727
O       44.91223790      36.17752279       9.83718967
O       47.31475155      40.33879843       9.83718967
O       47.31475155      34.56415866       9.83718967
O       44.91223805      38.72543392       9.83718967
O       44.71628027      33.29020309       9.83718967
O       47.11879364      37.45147848       9.83718967
O       46.57923274      36.06438677      12.02323208
O       44.17671952      40.22566240      12.02323208
O       43.98076175      34.79043108      12.02323208
O       46.38327511      38.95170647      12.02323208
O       43.98076189      37.33834246      12.02323208
O       46.38327539      41.49961785      12.02323208
Al      43.24524307      44.38693754       0.24609587
Al      45.64775658      48.54821318       0.24609587
Al      43.24524307      41.61275387       1.93994619
Al      45.64775658      45.77402925       1.93994619
Al      45.64775658      42.99984571       2.43213804
Al      43.24524307      47.16112122       2.43213804
Al      43.24524307      44.38693754       4.12598841
Al      45.64775658      48.54821318       4.12598841
Al      43.24524307      41.61275387       4.61818008
Al      45.64775658      45.77402925       4.61818008
Al      45.64775658      42.99984571       6.31203042
Al      43.24524307      47.16112122       6.31203042
Al      43.24524307      44.38693754       6.80422209
Al      45.64775658      48.54821318       6.80422209
Al      43.24524307      41.61275387       8.49807243
Al      45.64775658      45.77402925       8.49807243
Al      45.64775658      42.99984571       8.99026449
Al      43.24524307      47.16112122       8.99026449
Al      43.24524307      44.38693754      10.68411486
Al      45.64775658      48.54821318      10.68411486
Al      43.24524307      41.61275387      11.17630692
Al      45.64775658      45.77402925      11.17630692
Al      45.64775658      42.99984571      12.87015726
Al      43.24524307      47.16112122      12.87015726
O       44.91223790      41.72588991       1.09302111
O       47.31475155      45.88716528       1.09302111
O       44.91223790      44.27380152       1.09302111
O       47.31475155      48.43507715       1.09302111
O       47.11879392      42.99984571       1.09302111
O       44.71628013      47.16112122       1.09302111
O       46.57923274      41.61275387       3.27906322
O       44.17671952      45.77402925       3.27906322
O       43.98076167      42.88670944       3.27906322
O       46.38327511      47.04798470       3.27906322
O       46.38327511      44.50007356       3.27906322
O       43.98076160      48.66134920       3.27906322
O       47.31475127      43.11298186       5.46510523
O       44.91223748      47.27425724       5.46510523
O       44.71628056      44.38693754       5.46510523
O       47.11879421      48.54821318       5.46510523
O       47.31475155      45.66089323       5.46510523
O       44.91223805      49.82216862       5.46510523
O       44.17671909      42.99984583       7.65114727
O       46.57923245      47.16112122       7.65114727
O       46.38327511      44.27380152       7.65114727
O       43.98076160      48.43507715       7.65114727
O       46.38327539      41.72588991       7.65114727
O       43.98076217      45.88716528       7.65114727
O       44.91223790      44.50007356       9.83718967
O       47.31475155      48.66134920       9.83718967
O       47.31475155      42.88670944       9.83718967
O       44.91223805      47.04798470       9.83718967
O       44.71628027      41.61275387       9.83718967
O       47.11879364      45.77402925       9.83718967
O       46.57923274      44.38693754      12.02323208
O       44.17671952      48.54821318      12.02323208
O       43.98076175      43.11298186      12.02323208
O       46.38327511      47.27425724      12.02323208
O       43.98076189      45.66089323      12.02323208
O       46.38327539      49.82216862      12.02323208
Na      15.44205822      23.25511301      17.22427306
Na      17.71077897      16.44895074      21.76171457
Na      17.71077897      18.71767150      19.49299381
Na      15.44205822      16.44895074      19.49299381
Na      15.44205822      18.71767150      21.76171457
Na      17.71077897      20.98639225      17.22427306
Na      17.71077897      23.25511301      14.95555230
Na      15.44205822      20.98639225      14.95555230
Na      19.97949973      23.25511301      21.76171457
Na      22.24822048      16.44895074      17.22427306
Na      22.24822048      18.71767150      14.95555230
Na      19.97949973      16.44895074      14.95555230
Na      19.97949973      18.71767150      17.22427306
Na      22.24822048      20.98639225      21.76171457
Na      22.24822048      23.25511301      19.49299381
Na      19.97949973      20.98639225      19.49299381
W       16.57641860      17.58331112      16.08991268
W       18.84513935      33.46435641      18.35863344
W       16.57641860      22.12075263      20.62735419
W       18.84513935      19.85203188      31.97095797
W       21.11386011      17.58331112      20.62735419
W       32.45746388      33.46435641      31.97095797
W       21.11386011      22.12075263      16.08991268
W       32.45746388      19.85203188      18.35863344
O       17.61198429      16.54774542      15.05434698
O       15.54085290      18.61887682      15.05434698
O       15.54085290      16.54774542      17.12547838
O       17.61198429      18.61887682      17.12547838
O       17.80957366      16.35015606      19.39419913
O       19.88070505      23.35390769      19.39419913
O       19.88070505      16.35015606      17.32306774
O       17.80957366      23.35390769      17.32306774
O       17.61198429      21.08518693      19.59178849
O       15.54085290      23.15631833      19.59178849
O       15.54085290      21.08518693      21.66291989
O       17.61198429      23.15631833      21.66291989
O       17.80957366      20.88759757      14.85675762
O       19.88070505      18.81646618      14.85675762
O       19.88070505      20.88759757      21.86050925
O       17.80957366      18.81646618      21.86050925
O       22.14942580      16.54774542      19.59178849
O       20.07829441      18.61887682      19.59178849
O       20.07829441      16.54774542      21.66291989
O       22.14942580      18.61887682      21.66291989
O       22.34701517      16.35015606      14.85675762
O       15.34326354      23.35390769      14.85675762
O       15.34326354      16.35015606      21.86050925
O       22.34701517      23.35390769      21.86050925
O       22.14942580      21.08518693      15.05434698
O       20.07829441      23.15631833      15.05434698
O       20.07829441      21.08518693      17.12547838
O       22.14942580      23.15631833      17.12547838
O       22.34701517      20.88759757      19.39419913
O       15.34326354      18.81646618      19.39419913
O       15.34326354      20.88759757      17.32306774
O       22.34701517      18.81646618      17.32306774
Na      15.44205822      23.25511301      26.29915608
Na      17.71077897      16.44895074      30.83659759
Na      17.71077897      18.71767150      28.56787683
Na      15.44205822      16.44895074      28.56787683
Na      15.44205822      18.71767150      30.83659759
Na      17.71077897      20.98639225      26.29915608
Na      17.71077897      23.25511301      24.03043532
Na      15.44205822      20.98639225      24.03043532
Na      19.97949973      23.25511301      30.83659759
Na      22.24822048      16.44895074      26.29915608
Na      22.24822048      18.71767150      24.03043532
Na      19.97949973      16.44895074      24.03043532
Na      19.97949973      18.71767150      26.29915608
Na      22.24822048      20.98639225      30.83659759
Na      22.24822048      23.25511301      28.56787683
Na      19.97949973      20.98639225      28.56787683
W       16.57641860      17.58331112      25.16479570
W       18.84513935      33.46435641      27.43351646
W       16.57641860      22.12075263      29.70223721
W       18.84513935      19.85203188      22.89607495
W       21.11386011      17.58331112      29.70223721
W       32.45746388      33.46435641      22.89607495
W       21.11386011      22.12075263      25.16479570
W       32.45746388      19.85203188      27.43351646
O       17.61198429      16.54774542      24.12923000
O       15.54085290      18.61887682      24.12923000
O       15.54085290      16.54774542      26.20036140
O       17.61198429      18.61887682      26.20036140
O       17.80957366      16.35015606      28.46908215
O       19.88070505      23.35390769      28.46908215
O       19.88070505      16.35015606      26.39795076
O       17.80957366      23.35390769      26.39795076
O       17.61198429      21.08518693      28.66667151
O       15.54085290      23.15631833      28.66667151
O       15.54085290      21.08518693      30.73780291
O       17.61198429      23.15631833      30.73780291
O       17.80957366      20.88759757      23.93164064
O       19.88070505      18.81646618      23.93164064
O       19.88070505      20.88759757      30.93539227
O       17.80957366      18.81646618      30.93539227
O       22.14942580      16.54774542      28.66667151
O       20.07829441      18.61887682      28.66667151
O       20.07829441      16.54774542      30.73780291
O       22.14942580      18.61887682      30.73780291
O       22.34701517      16.35015606      23.93164064
O       15.34326354      23.35390769      23.93164064
O       15.34326354      16.35015606      30.93539227
O       22.34701517      23.35390769      30.93539227
O       22.14942580      21.08518693      24.12923000
O       20.07829441      23.15631833      24.12923000
O       20.07829441      21.08518693      26.20036140
O       22.14942580      23.15631833      26.20036140
O       22.34701517      20.88759757      28.46908215
O       15.34326354      18.81646618      28.46908215
O       15.34326354      20.88759757      26.39795076
O       22.34701517      18.81646618      26.39795076
Na      15.44205822      32.32999603      17.22427306
Na      17.71077897      25.52383376      21.76171457
Na      17.71077897      27.79255452      19.49299381
Na      15.44205822      25.52383376      19.49299381
Na      15.44205822      27.79255452      21.76171457
Na      17.71077897      30.06127527      17.22427306
Na      17.71077897      32.32999603      14.95555230
Na      15.44205822      30.06127527      14.95555230
Na      19.97949973      32.32999603      21.76171457
Na      22.24822048      25.52383376      17.22427306
Na      22.24822048      27.79255452      14.95555230
Na      19.97949973      25.52383376      14.95555230
Na      19.97949973      27.79255452      17.22427306
Na      22.24822048      30.06127527      21.76171457
Na      22.24822048      32.32999603      19.49299381
Na      19.97949973      30.06127527      19.49299381
W       16.57641860      26.65819414      16.08991268
W       18.84513935      24.38947339      18.35863344
W       16.57641860      31.19563565      20.62735419
W       18.84513935      28.92691490      31.97095797
W       21.11386011      26.65819414      20.62735419
W       32.45746388      24.38947339      31.97095797
W       21.11386011      31.19563565      16.08991268
W       32.45746388      28.92691490      18.35863344
O       17.61198429      25.62262844      15.05434698
O       15.54085290      27.69375984      15.05434698
O       15.54085290      25.62262844      17.12547838
O       17.61198429      27.69375984      17.12547838
O       17.80957366      25.42503908      19.39419913
O       19.88070505      32.42879071      19.39419913
O       19.88070505      25.42503908      17.32306774
O       17.80957366      32.42879071      17.32306774
O       17.61198429      30.16006995      19.59178849
O       15.54085290      32.23120135      19.59178849
O       15.54085290      30.16006995      21.66291989
O       17.61198429      32.23120135      21.66291989
O       17.80957366      29.96248059      14.85675762
O       19.88070505      27.89134920      14.85675762
O       19.88070505      29.96248059      21.86050925
O       17.80957366      27.89134920      21.86050925
O       22.14942580      25.62262844      19.59178849
O       20.07829441      27.69375984      19.59178849
O       20.07829441      25.62262844      21.66291989
O       22.14942580      27.69375984      21.66291989
O       22.34701517      25.42503908      14.85675762
O       15.34326354      32.42879071      14.85675762
O       15.34326354      25.42503908      21.86050925
O       22.34701517      32.42879071      21.86050925
O       22.14942580      30.16006995      15.05434698
O       20.07829441      32.23120135      15.05434698
O       20.07829441      30.16006995      17.12547838
O       22.14942580      32.23120135      17.12547838
O       22.34701517      29.96248059      19.39419913
O       15.34326354      27.89134920      19.39419913
O       15.34326354      29.96248059      17.32306774
O       22.34701517      27.89134920      17.32306774
Na      15.44205822      32.32999603      26.29915608
Na      17.71077897      25.52383376      30.83659759
Na      17.71077897      27.79255452      28.56787683
Na      15.44205822      25.52383376      28.56787683
Na      15.44205822      27.79255452      30.83659759
Na      17.71077897      30.06127527      26.29915608
Na      17.71077897      32.32999603      24.03043532
Na      15.44205822      30.06127527      24.03043532
Na      19.97949973      32.32999603      30.83659759
Na      22.24822048      25.52383376      26.29915608
Na      22.24822048      27.79255452      24.03043532
Na      19.97949973      25.52383376      24.03043532
Na      19.97949973      27.79255452      26.29915608
Na      22.24822048      30.06127527      30.83659759
Na      22.24822048      32.32999603      28.56787683
Na      19.97949973      30.06127527      28.56787683
W       16.57641860      26.65819414      25.16479570
W       18.84513935      24.38947339      27.43351646
W       16.57641860      31.19563565      29.70223721
W       18.84513935      28.92691490      22.89607495
W       21.11386011      26.65819414      29.70223721
W       32.45746388      24.38947339      22.89607495
W       21.11386011      31.19563565      25.16479570
W       32.45746388      28.92691490      27.43351646
O       17.61198429      25.62262844      24.12923000
O       15.54085290      27.69375984      24.12923000
O       15.54085290      25.62262844      26.20036140
O       17.61198429      27.69375984      26.20036140
O       17.80957366      25.42503908      28.46908215
O       19.88070505      32.42879071      28.46908215
O       19.88070505      25.42503908      26.39795076
O       17.80957366      32.42879071      26.39795076
O       17.61198429      30.16006995      28.66667151
O       15.54085290      32.23120135      28.66667151
O       15.54085290      30.16006995      30.73780291
O       17.61198429      32.23120135      30.73780291
O       17.80957366      29.96248059      23.93164064
O       19.88070505      27.89134920      23.93164064
O       19.88070505      29.96248059      30.93539227
O       17.80957366      27.89134920      30.93539227
O       22.14942580      25.62262844      28.66667151
O       20.07829441      27.69375984      28.66667151
O       20.07829441      25.62262844      30.73780291
O       22.14942580      27.69375984      30.73780291
O       22.34701517      25.42503908      23.93164064
O       15.34326354      32.42879071      23.93164064
O       15.34326354      25.42503908      30.93539227
O       22.34701517      32.42879071      30.93539227
O       22.14942580      30.16006995      24.12923000
O       20.07829441      32.23120135      24.12923000
O       20.07829441      30.16006995      26.20036140
O       22.14942580      32.23120135      26.20036140
O       22.34701517      29.96248059      28.46908215
O       15.34326354      27.89134920      28.46908215
O       15.34326354      29.96248059      26.39795076
O       22.34701517      27.89134920      26.39795076
Na      24.51694124      23.25511301      17.22427306
Na      26.78566199      16.44895074      21.76171457
Na      26.78566199      18.71767150      19.49299381
Na      24.51694124      16.44895074      19.49299381
Na      24.51694124      18.71767150      21.76171457
Na      26.78566199      20.98639225      17.22427306
Na      26.78566199      23.25511301      14.95555230
Na      24.51694124      20.98639225      14.95555230
Na      29.05438275      23.25511301      21.76171457
Na      31.32310350      16.44895074      17.22427306
Na      31.32310350      18.71767150      14.95555230
Na      29.05438275      16.44895074      14.95555230
Na      29.05438275      18.71767150      17.22427306
Na      31.32310350      20.98639225      21.76171457
Na      31.32310350      23.25511301      19.49299381
Na      29.05438275      20.98639225      19.49299381
W       25.65130162      17.58331112      16.08991268
W       27.92002237      33.46435641      18.35863344
W       25.65130162      22.12075263      20.62735419
W       27.92002237      19.85203188      31.97095797
W       30.18874313      17.58331112      20.62735419
W       23.38258086      33.46435641      31.97095797
W       30.18874313      22.12075263      16.08991268
W       23.38258086      19.85203188      18.35863344
O       26.68686731      16.54774542      15.05434698
O       24.61573592      18.61887682      15.05434698
O       24.61573592      16.54774542      17.12547838
O       26.68686731      18.61887682      17.12547838
O       26.88445668      16.35015606      19.39419913
O       28.95558807      23.35390769      19.39419913
O       28.95558807      16.35015606      17.32306774
O       26.88445668      23.35390769      17.32306774
O       26.68686731      21.08518693      19.59178849
O       24.61573592      23.15631833      19.59178849
O       24.61573592      21.08518693      21.66291989
O       26.68686731      23.15631833      21.66291989
O       26.88445668      20.88759757      14.85675762
O       28.95558807      18.81646618      14.85675762
O       28.95558807      20.88759757      21.86050925
O       26.88445668      18.81646618      21.86050925
O       31.22430882      16.54774542      19.59178849
O       29.15317743      18.61887682      19.59178849
O       29.15317743      16.54774542      21.66291989
O       31.22430882      18.61887682      21.66291989
O       31.42189819      16.35015606      14.85675762
O       24.41814656      23.35390769      14.85675762
O       24.41814656      16.35015606      21.86050925
O       31.42189819      23.35390769      21.86050925
O       31.22430882      21.08518693      15.05434698
O       29.15317743      23.15631833      15.05434698
O       29.15317743      21.08518693      17.12547838
O       31.22430882      23.15631833      17.12547838
O       31.42189819      20.88759757      19.39419913
O       24.41814656      18.81646618      19.39419913
O       24.41814656      20.88759757      17.32306774
O       31.42189819      18.81646618      17.32306774
Na      24.51694124      23.25511301      26.29915608
Na      26.78566199      16.44895074      30.83659759
Na      26.78566199      18.71767150      28.56787683
Na      24.51694124      16.44895074      28.56787683
Na      24.51694124      18.71767150      30.83659759
Na      26.78566199      20.98639225      26.29915608
Na      26.78566199      23.25511301      24.03043532
Na      24.51694124      20.98639225      24.03043532
Na      29.05438275      23.25511301      30.83659759
Na      31.32310350      16.44895074      26.29915608
Na      31.32310350      18.71767150      24.03043532
Na      29.05438275      16.44895074      24.03043532
Na      29.05438275      18.71767150      26.29915608
Na      31.32310350      20.98639225      30.83659759
Na      31.32310350      23.25511301      28.56787683
Na      29.05438275      20.98639225      28.56787683
W       25.65130162      17.58331112      25.16479570
W       27.92002237      33.46435641      27.43351646
W       25.65130162      22.12075263      29.70223721
W       27.92002237      19.85203188      22.89607495
W       30.18874313      17.58331112      29.70223721
W       23.38258086      33.46435641      22.89607495
W       30.18874313      22.12075263      25.16479570
W       23.38258086      19.85203188      27.43351646
O       26.68686731      16.54774542      24.12923000
O       24.61573592      18.61887682      24.12923000
O       24.61573592      16.54774542      26.20036140
O       26.68686731      18.61887682      26.20036140
O       26.88445668      16.35015606      28.46908215
O       28.95558807      23.35390769      28.46908215
O       28.95558807      16.35015606      26.39795076
O       26.88445668      23.35390769      26.39795076
O       26.68686731      21.08518693      28.66667151
O       24.61573592      23.15631833      28.66667151
O       24.61573592      21.08518693      30.73780291
O       26.68686731      23.15631833      30.73780291
O       26.88445668      20.88759757      23.93164064
O       28.95558807      18.81646618      23.93164064
O       28.95558807      20.88759757      30.93539227
O       26.88445668      18.81646618      30.93539227
O       31.22430882      16.54774542      28.66667151
O       29.15317743      18.61887682      28.66667151
O       29.15317743      16.54774542      30.73780291
O       31.22430882      18.61887682      30.73780291
O       31.42189819      16.35015606      23.93164064
O       24.41814656      23.35390769      23.93164064
O       24.41814656      16.35015606      30.93539227
O       31.42189819      23.35390769      30.93539227
O       31.22430882      21.08518693      24.12923000
O       29.15317743      23.15631833      24.12923000
O       29.15317743      21.08518693      26.20036140
O       31.22430882      23.15631833      26.20036140
O       31.42189819      20.88759757      28.46908215
O       24.41814656      18.81646618      28.46908215
O       24.41814656      20.88759757      26.39795076
O       31.42189819      18.81646618      26.39795076
Na      24.51694124      32.32999603      17.22427306
Na      26.78566199      25.52383376      21.76171457
Na      26.78566199      27.79255452      19.49299381
Na      24.51694124      25.52383376      19.49299381
Na      24.51694124      27.79255452      21.76171457
Na      26.78566199      30.06127527      17.22427306
Na      26.78566199      32.32999603      14.95555230
Na      24.51694124      30.06127527      14.95555230
Na      29.05438275      32.32999603      21.76171457
Na      31.32310350      25.52383376      17.22427306
Na      31.32310350      27.79255452      14.95555230
Na      29.05438275      25.52383376      14.95555230
Na      29.05438275      27.79255452      17.22427306
Na      31.32310350      30.06127527      21.76171457
Na      31.32310350      32.32999603      19.49299381
Na      29.05438275      30.06127527      19.49299381
W       25.65130162      26.65819414      16.08991268
W       27.92002237      24.38947339      18.35863344
W       25.65130162      31.19563565      20.62735419
W       27.92002237      28.92691490      31.97095797
W       30.18874313      26.65819414      20.62735419
W       23.38258086      24.38947339      31.97095797
W       30.18874313      31.19563565      16.08991268
W       23.38258086      28.92691490      18.35863344
O       26.68686731      25.62262844      15.05434698
O       24.61573592      27.69375984      15.05434698
O       24.61573592      25.62262844      17.12547838
O       26.68686731      27.69375984      17.12547838
O       26.88445668      25.42503908      19.39419913
O       28.95558807      32.42879071      19.39419913
O       28.95558807      25.42503908      17.32306774
O       26.88445668      32.42879071      17.32306774
O       26.68686731      30.16006995      19.59178849
O       24.61573592      32.23120135      19.59178849
O       24.61573592      30.16006995      21.66291989
O       26.68686731      32.23120135      21.66291989
O       26.88445668      29.96248059      14.85675762
O       28.95558807      27.89134920      14.85675762
O       28.95558807      29.96248059      21.86050925
O       26.88445668      27.89134920      21.86050925
O       31.22430882      25.62262844      19.59178849
O       29.15317743      27.69375984      19.59178849
O       29.15317743      25.62262844      21.66291989
O       31.22430882      27.69375984      21.66291989
O       31.42189819      25.42503908      14.85675762
O       24.41814656      32.42879071      14.85675762
O       24.41814656      25.42503908      21.86050925
O       31.42189819      32.42879071      21.86050925
O       31.22430882      30.16006995      15.05434698
O       29.15317743      32.23120135      15.05434698
O       29.15317743      30.16006995      17.12547838
O       31.22430882      32.23120135      17.12547838
O       31.42189819      29.96248059      19.39419913
O       24.41814656      27.89134920      19.39419913
O       24.41814656      29.96248059      17.32306774
O       31.42189819      27.89134920      17.32306774
Na      24.51694124      32.32999603      26.29915608
Na      26.78566199      25.52383376      30.83659759
Na      26.78566199      27.79255452      28.56787683
Na      24.51694124      25.52383376      28.56787683
Na      24.51694124      27.79255452      30.83659759
Na      26.78566199      30.06127527      26.29915608
Na      26.78566199      32.32999603      24.03043532
Na      24.51694124      30.06127527      24.03043532
Na      29.05438275      32.32999603      30.83659759
Na      31.32310350      25.52383376      26.29915608
Na      31.32310350      27.79255452      24.03043532
Na      29.05438275      25.52383376      24.03043532
Na      29.05438275      27.79255452      26.29915608
Na      31.32310350      30.06127527      30.83659759
Na      31.32310350      32.32999603      28.56787683
Na      29.05438275      30.06127527      28.56787683
W       25.65130162      26.65819414      25.16479570
W       27.92002237      24.38947339      27.43351646
W       25.65130162      31.19563565      29.70223721
W       27.92002237      28.92691490      22.89607495
W       30.18874313      26.65819414      29.70223721
W       23.38258086      24.38947339      22.89607495
W       30.18874313      31.19563565      25.16479570
W       23.38258086      28.92691490      27.43351646
O       26.68686731      25.62262844      24.12923000
O       24.61573592      27.69375984      24.12923000
O       24.61573592      25.62262844      26.20036140
O       26.68686731      27.69375984      26.20036140
O       26.88445668      25.42503908      28.46908215
O       28.95558807      32.42879071      28.46908215
O       28.95558807      25.42503908      26.39795076
O       26.88445668      32.42879071      26.39795076
O       26.68686731      30.16006995      28.66667151
O       24.61573592      32.23120135      28.66667151
O       24.61573592      30.16006995      30.73780291
O       26.68686731      32.23120135      30.73780291
O       26.88445668      29.96248059      23.93164064
O       28.95558807      27.89134920      23.93164064
O       28.95558807      29.96248059      30.93539227
O       26.88445668      27.89134920      30.93539227
O       31.22430882      25.62262844      28.66667151
O       29.15317743      27.69375984      28.66667151
O       29.15317743      25.62262844      30.73780291
O       31.22430882      27.69375984      30.73780291
O       31.42189819      25.42503908      23.93164064
O       24.41814656      32.42879071      23.93164064
O       24.41814656      25.42503908      30.93539227
O       31.42189819      32.42879071      30.93539227
O       31.22430882      30.16006995      24.12923000
O       29.15317743      32.23120135      24.12923000
O       29.15317743      30.16006995      26.20036140
O       31.22430882      32.23120135      26.20036140
O       31.42189819      29.96248059      28.46908215
O       24.41814656      27.89134920      28.46908215
O       24.41814656      29.96248059      26.39795076
O       31.42189819      27.89134920      26.39795076
