# Supplementary material for: Inside the Microreactor: In Situ Real‐Time Observation of Vapor–Liquid–Solid Growth of Monolayer TMDCs
Source: Adv Sci (Weinh). 2025 Dec 12;13(11):e16784. doi: 10.1002/advs.202516784 (PMC12931242; doi:10.1002/advs.202516784)
Supplement: Supplementary file 10 — Supplemental Movie 9 [file ADVS-13-e16784-s001.zip › MD_structures/b_Na2WO4_Al2O3_large_opt.xyz]

4048
Lattice="48.050270080999994 0.0 0.0 0.0 49.9353046416 0.0 0.0 0.0 46.2325057983" Properties=species:S:1:pos:R:3:forces:R:3:charge:R:1 energy=-24936.04363607998 free_energy=-24936.04363607998 stress="-0.007360662304758816 4.218623964908027e-05 2.1821306993962165e-06 4.218623964908027e-05 -0.007414794190389183 -2.43423477674549e-05 2.1821306993962165e-06 -2.43423477674549e-05 1.2784543107029052e-05" pbc="T T T"
Al       0.03069362       2.73027977       1.07202480      -0.00044809       0.00016676      -0.00000385       2.43057370
Al       2.43256417       6.89243030       1.06976045      -0.00036461      -0.00031313       0.00003683       2.43065763
Al       0.03108450      -0.04341282       2.05444231      -0.00015262      -0.00017712      -0.00008308       2.44996023
Al       2.43350825       4.11844468       2.05211180       0.00022786       0.00008129      -0.00024546       2.44998074
Al       2.43327151       1.34442213       2.31904224      -0.00000638      -0.00091188       0.00036643       2.50169063
Al       0.03200967       5.50535071       2.32023271      -0.00027710       0.00023766       0.00003066       2.50175571
Al       0.03251776       2.73150797       4.21633898      -0.00047223      -0.00032935      -0.00017602       2.51278186
Al       2.43547689       6.89351807       4.21376713       0.00042429      -0.00042981      -0.00050748       2.51277494
Al       0.03153801      -0.04288273       4.67689674       0.00016527       0.00050906       0.00062539       2.53835487
Al       2.43472872       4.11931959       4.67461256       0.00058650       0.00039554      -0.00019520       2.53840852
Al       2.43541355       1.34489129       6.34144737       0.00032694      -0.00001165       0.00043113       2.52520609
Al       0.03336461       5.50673802       6.34252167       0.00015579      -0.00111840       0.00051735       2.52523184
Al       0.03253805       2.73218274       6.86357484       0.00024337       0.00096615       0.00017537       2.52511501
Al       2.43637507       6.89459344       6.86093727       0.00007712      -0.00030331       0.00039218       2.52516508
Al       0.03294561      -0.04257919       8.53046222      -0.00014592       0.00030353       0.00022957       2.53843927
Al       2.43693215       4.12023634       8.52818390      -0.00023817      -0.00004450       0.00014538       2.53844333
Al       2.43608880       1.34525659       8.98837635       0.00023111      -0.00085346      -0.00042134       2.51247764
Al       0.03356406       5.50759721       8.98938212       0.00046660      -0.00017917      -0.00002962       2.51245236
Al       0.03361377       2.73307777      10.88596299       0.00063452       0.00015706       0.00001121       2.50126004
Al       2.43858270       6.89591875      10.88338638       0.00046959       0.00086679      -0.00042394       2.50131798
Al       0.03329056      -0.04232981      11.15338666      -0.00027517       0.00002545      -0.00007447       2.44987702
Al       2.43765306       4.12087743      11.15111295       0.00011921       0.00018041       0.00012916       2.44992638
Al       2.43795626       1.34594357      12.12821598       0.00007580      -0.00037112      -0.00009225       2.43117523
Al       0.03408489       5.50884413      12.12873421      -0.00009615      -0.00027381      -0.00003159       2.43128395
O        1.61730597       0.06081124       1.18310957       0.00007432      -0.00042993      -0.00003932      -1.57982397
O        4.01959421       4.22218950       1.18055606      -0.00010941      -0.00048557      -0.00031056      -1.57974052
O        1.72905708       2.69167633       1.18291092      -0.00018450       0.00025381      -0.00005795      -1.57979751
O        4.13094591       6.85305729       1.17970620      -0.00051993      -0.00034583      -0.00024185      -1.57973397
O        3.95095679       1.28024000       1.18093080      -0.00038017       0.00020703       0.00034322      -1.57977223
O        1.54971105       5.44094664       1.18245503       0.00007128       0.00002274       0.00040740      -1.57980680
O        3.34152180      -0.04609759       3.33845600      -0.00003227       0.00039241      -0.00018533      -1.72262812
O        0.94005270       4.11506005       3.34022521       0.00001479      -0.00040582      -0.00043906      -1.72256279
O        0.77556189       1.25312104       3.34047412       0.00024520       0.00053063       0.00019922      -1.72267509
O        3.17836699       5.41477232       3.33805597      -0.00078870       0.00005958      -0.00101685      -1.72259247
O        3.18425317       2.82637839       3.33832756      -0.00001707      -0.00059892      -0.00001165      -1.72267520
O        0.78297661       6.98759075       3.33941026       0.00034525      -0.00018170      -0.00046309      -1.72269738
O        4.10596504       1.45524546       5.51889597       0.00001949      -0.00025677      -0.00002133      -1.68347108
O        1.70405930       5.61684684       5.52049874      -0.00001235      -0.00012982       0.00010028      -1.68345416
O        1.50393873       2.73694595       5.52106394      -0.00003024      -0.00027884      -0.00013707      -1.68353200
O        3.90733845       6.89896418       5.51781720      -0.00039058      -0.00046129       0.00032299      -1.68350232
O        4.09777397       4.00415819       5.51870763       0.00008553      -0.00056583      -0.00075347      -1.68355548
O        1.69609007       8.16583459       5.52006009       0.00071294      -0.00021849       0.00025020      -1.68354082
O        0.96383008       1.33988075       7.68426524      -0.00037827      -0.00048520       0.00038286      -1.68357241
O        3.36768589       5.50223182       7.68140964       0.00024409      -0.00010036       0.00063278      -1.68354654
O        3.16739421       2.62212277       7.68222166      -0.00021380      -0.00031035      -0.00025872      -1.68352127
O        0.76516062       6.78416745       7.68335628       0.00028198      -0.00052673       0.00004758      -1.68353593
O        3.17564182       0.07293081       7.68244065       0.00011943      -0.00006501      -0.00015725      -1.68360436
O        0.77330288       4.23491376       7.68401427       0.00021177      -0.00008537      -0.00030064      -1.68359387
O        1.69274169       2.82347136       9.86490128       0.00031686      -0.00060262       0.00037386      -1.72300732
O        4.09756478       6.98586238       9.86179071      -0.00056633      -0.00055975       0.00045588      -1.72301388
O        4.08895691       1.25043564       9.86284464       0.00027897       0.00032450      -0.00041114      -1.72294867
O        1.68645695       5.41270982       9.86425381       0.00009298       0.00092117      -0.00060002      -1.72289741
O        1.52779016      -0.03856040       9.86495078       0.00022362       0.00055727      -0.00037729      -1.72288549
O        3.93209954       4.12424390       9.86227059      -0.00066381       0.00006725      -0.00011198      -1.72285533
O        3.32203327       2.79729239      12.01916610       0.00074935      -0.00024752       0.00001889      -1.57938790
O        0.91884609       6.95981520      12.02019528       0.00034341      -0.00014281       0.00038159      -1.57928288
O        0.73872614       1.38489376      12.02127615      -0.00051619       0.00061893       0.00057242      -1.57937467
O        3.14344234       5.54795665      12.01888354       0.00030396      -0.00029733      -0.00051854      -1.57929289
O        0.84953728       4.01759468      12.02057144       0.00010189      -0.00036783      -0.00010711      -1.57933533
O        3.25526143       8.18026396      12.01747286       0.00043210      -0.00009125       0.00000603      -1.57922208
Al       0.03156834      11.05371664       1.07075116       0.00024402      -0.00016150      -0.00021503       2.43067575
Al       2.43265569      15.21636787       1.06894073       0.00049722       0.00000956      -0.00053872       2.43065524
Al       0.03238196       8.27947045       2.05294826      -0.00018752      -0.00022665       0.00019225       2.44999099
Al       2.43422151      12.44164913       2.05075408       0.00026556       0.00025603       0.00023805       2.45003629
Al       2.43424354       9.66745307       2.31751064       0.00006737      -0.00103427       0.00041778       2.50169969
Al       0.03367511      13.82908120       2.31935084      -0.00050525      -0.00103866       0.00000279       2.50178814
Al       0.03458293      11.05511002       4.21480447      -0.00042559      -0.00053830       0.00063699       2.51281095
Al       2.43805587      15.21707456       4.21358720       0.00079688      -0.00000598       0.00023116       2.51284957
Al       0.03331282       8.28099039       4.67551321       0.00017314      -0.00030408      -0.00052048       2.53845644
Al       2.43704148      12.44320685       4.67334671      -0.00029779      -0.00052490      -0.00023066       2.53857231
Al       2.43765843       9.66895827       6.33992425       0.00020432      -0.00029563      -0.00014900       2.52527094
Al       0.03616254      13.83060854       6.34156658      -0.00005982      -0.00008221      -0.00013824       2.52530336
Al       0.03470245      11.05644682       6.86206869       0.00080910       0.00034277      -0.00024791       2.52521420
Al       2.44025819      15.21857104       6.86093410       0.00001039      -0.00111624      -0.00046759       2.52530384
Al       0.03461269       8.28251416       8.52899655      -0.00001186      -0.00027743       0.00098756       2.53846645
Al       2.44033738      12.44452898       8.52696607       0.00079633      -0.00042623       0.00004773       2.53858018
Al       2.43869952       9.66958743       8.98673162       0.00085131      -0.00015254       0.00017607       2.51255393
Al       0.03694418      13.83123319       8.98837109      -0.00049586       0.00015939      -0.00065637       2.51253510
Al       0.03566653      11.05803453      10.88441553      -0.00088756      -0.00046478       0.00030270       2.50126910
Al       2.44451138      15.22014001      10.88326634      -0.00013170      -0.00101182      -0.00076121       2.50091147
Al       0.03446991       8.28328724      11.15196168      -0.00006478       0.00089163       0.00007932       2.44990325
Al       2.44087885      12.44518659      11.14982858       0.00038177       0.00009927      -0.00025575       2.44994354
Al       2.44012034       9.67162257      12.12572629       0.00010069       0.00000811      -0.00037974       2.43143487
Al       0.03670005      13.83321219      12.12610872      -0.00030500       0.00024464      -0.00028909       2.43168306
O        1.61837480       8.38339162       1.18156325      -0.00015515      -0.00001065      -0.00004488      -1.57976878
O        4.01944577      12.54553474       1.17842137      -0.00069044       0.00000103      -0.00008689      -1.57966936
O        1.72985818      11.01467997       1.18156527       0.00050325       0.00059473       0.00023773      -1.57977986
O        4.13077701      15.17698376       1.17925904       0.00074048       0.00011708       0.00061029      -1.57977223
O        3.95115125       9.60266997       1.17906738       0.00039003       0.00005083       0.00048870      -1.57969046
O        1.55068588      13.76441594       1.18136175      -0.00053002       0.00070296      -0.00005306      -1.57977462
O        3.34251420       8.27666115       3.33690285       0.00041468      -0.00064790       0.00012209      -1.72263610
O        0.94174325      12.43848358       3.33881431       0.00004378      -0.00010438       0.00042040      -1.72254384
O        0.77716075       9.57617757       3.33906558      -0.00010421       0.00017707       0.00041217      -1.72260594
O        3.17960045      13.73794975       3.33702622       0.00029900      -0.00032313       0.00022919      -1.72250080
O        3.18568383      11.14940839       3.33650750       0.00017398       0.00001108       0.00055560      -1.72271669
O        0.78528895      15.31120083       3.33918239       0.00026741      -0.00055593      -0.00020084      -1.72269392
O        4.10774282       9.77870968       5.51710578       0.00060534      -0.00036386      -0.00032673      -1.68342459
O        1.70669004      13.94050538       5.51967633      -0.00061052      -0.00016821       0.00015656      -1.68337381
O        1.50607390      11.06068892       5.51944218      -0.00042142      -0.00060416      -0.00027684      -1.68350780
O        3.90995617      15.22251285       5.51707816       0.00039971      -0.00057975      -0.00002744      -1.68348634
O        4.10015226      12.32768268       5.51720084       0.00034257      -0.00005380      -0.00014805      -1.68348455
O        1.69949476      16.48966999       5.52071624      -0.00048421       0.00002711       0.00069540      -1.68337321
O        0.96599116       9.66418286       7.68261480       0.00111213       0.00024269       0.00051104      -1.68356955
O        3.37121839      13.82548893       7.67999817       0.00035492       0.00040461       0.00068906      -1.68352485
O        3.17010705      10.94614357       7.68049389       0.00007381      -0.00006143       0.00045458      -1.68348467
O        0.76866534      15.10798964       7.68282313       0.00040918      -0.00048637       0.00118953      -1.68355060
O        3.17777769       8.39697123       7.68105345      -0.00003785       0.00080946      -0.00026120      -1.68357730
O        0.77622280      12.55869647       7.68267894      -0.00031794       0.00026689       0.00086177      -1.68354344
O        1.69594200      11.14746170       9.86367701      -0.00071859      -0.00030475       0.00068442      -1.72314346
O        4.10227325      15.30778089       9.86155477       0.00018211       0.00065559       0.00059047      -1.72317922
O        4.09197369       9.57505009       9.86067535       0.00030974      -0.00016731       0.00044972      -1.72281837
O        1.69008047      13.73631975       9.86302962       0.00007715       0.00091937       0.00020809      -1.72283649
O        1.52982455       8.28637946       9.86355345      -0.00018573      -0.00033990      -0.00031593      -1.72287297
O        3.93612563      12.44818508       9.86048257       0.00022026      -0.00008072       0.00071705      -1.72305942
O        3.32587952      11.12188503      12.01737848       0.00067743      -0.00025876       0.00037423      -1.57936323
O        0.92335585      15.28321280      12.01979183       0.00048247       0.00015062      -0.00008087      -1.57886434
O        0.74075463       9.71008646      12.01966430      -0.00013766      -0.00001289       0.00028458      -1.57917905
O        3.14746034      13.87120894      12.01795870       0.00049230      -0.00011882       0.00034368      -1.57882607
O        0.85222169      12.34185561      12.01876437       0.00008112      -0.00005035       0.00011439      -1.57912314
O        3.26284815      16.50381178      12.01680848       0.00052873      -0.00082535      -0.00020755      -1.57863569
Al       0.03314401      19.37765422       1.07155273      -0.00012986      -0.00031268       0.00019359       2.43071961
Al       2.43266568      23.53872386       1.07002639       0.00009606       0.00036008       0.00019621       2.43073034
Al       0.03386930      16.60320524       2.05319441      -0.00087000       0.00073782       0.00108538       2.45006967
Al       2.43500750      20.76482783       2.05347280       0.00043558       0.00034569      -0.00067032       2.45014524
Al       2.43574080      17.99100650       2.31912075       0.00026350      -0.00110608      -0.00024202       2.50194883
Al       0.03409398      22.15152647       2.32027644       0.00043497      -0.00009718       0.00030318       2.50189853
Al       0.03689697      19.37839000       4.21586740      -0.00036901      -0.00005664      -0.00085936       2.51296043
Al       2.43907118      23.53901346       4.21481829      -0.00018687      -0.00064589      -0.00122902       2.51312041
Al       0.03652802      16.60455244       4.67572291      -0.00056600       0.00073724       0.00009670       2.53863287
Al       2.44169136      20.76522176       4.67581127      -0.00025454       0.00119145      -0.00047970       2.53879070
Al       2.44262273      17.99257363       6.34106551      -0.00053705      -0.00013771       0.00018359       2.52552056
Al       0.03894852      22.15261136       6.34236996       0.00066689       0.00036638       0.00022110       2.52544093
Al       0.03886687      19.37895344       6.86326103       0.00050978      -0.00057094       0.00034138       2.52540207
Al       2.44549871      23.53793662       6.86229008       0.00032124      -0.00006731      -0.00014966       2.52550387
Al       0.03884365      16.60624537       8.52923809      -0.00016043      -0.00001244       0.00073293       2.53858900
Al       2.44871215      20.76791111       8.52913737      -0.00017704      -0.00068315       0.00130625       2.53875494
Al       2.44592067      17.99248658       8.98767389       0.00053380       0.00009604      -0.00029532       2.51216316
Al       0.04301692      22.15059374       8.98891668       0.00068527      -0.00047393       0.00052597       2.51232982
Al       0.04163643      19.38056274      10.88548553       0.00091022       0.00052179      -0.00062975       2.50092745
Al       2.45338657      23.53989302      10.88405117      -0.00020339      -0.00082333       0.00008107       2.50059772
Al       0.03873879      16.60666092      11.15241634      -0.00048772      -0.00010556      -0.00055763       2.44993925
Al       2.45147963      20.76712296      11.15282329      -0.00019412      -0.00037441       0.00028034       2.44975495
Al       2.44799452      17.99582550      12.11957910       0.00036965      -0.00059802       0.00048021       2.43242383
Al       0.04143562      22.15365511      12.12547768       0.00063330      -0.00019582      -0.00024192       2.43178964
O        1.61937493      16.70754988       1.18177368       0.00097846       0.00060810       0.00011565      -1.57978344
O        4.01937559      20.86897210       1.18056649      -0.00072543       0.00085893       0.00046496      -1.57965040
O        1.73116904      19.33827577       1.18369021       0.00019759      -0.00012668      -0.00053112      -1.57987487
O        4.13045086      23.49844636       1.18105815      -0.00090157       0.00004607       0.00006357      -1.58000433
O        3.95131422      17.92654376       1.18023372      -0.00008295      -0.00093885       0.00051143      -1.57971680
O        1.55096466      22.08696877       1.18323186       0.00027950       0.00109337      -0.00065958      -1.57973313
O        3.34415589      16.60053058       3.33759896       0.00049295       0.00027854      -0.00075350      -1.72253931
O        0.94311677      20.76155289       3.34032210       0.00115227       0.00027016      -0.00003609      -1.72249472
O        0.77910222      17.89949931       3.34013772       0.00090166      -0.00009840       0.00029496      -1.72249520
O        3.18088346      22.06027607       3.33971275       0.00020975      -0.00027838      -0.00016632      -1.72237420
O        3.18815060      19.47281105       3.33931155       0.00074938       0.00009246       0.00118256      -1.72248828
O        0.78540582      23.63318501       3.34007452      -0.00016682       0.00008963       0.00060654      -1.72254443
O        4.11204859      18.10231760       5.51855026       0.00016806       0.00123721      -0.00027356      -1.68343115
O        1.71001923      22.26205741       5.52179931       0.00043123      -0.00012049       0.00034215      -1.68363237
O        1.50949927      19.38362497       5.52105549      -0.00022598      -0.00055271      -0.00037979      -1.68345809
O        3.91371516      23.54381493       5.51940605      -0.00095242       0.00036340       0.00049322      -1.68339419
O        4.10520840      20.65117606       5.52071412      -0.00040463      -0.00072428      -0.00057683      -1.68333530
O        1.70043510      24.80999561       5.52067720       0.00048908      -0.00038530      -0.00006409      -1.68340230
O        0.97105593      17.98776443       7.68383250       0.00035665      -0.00011240      -0.00007876      -1.68358386
O        3.38033401      22.14852971       7.68314778       0.00076662      -0.00008103      -0.00052028      -1.68339753
O        3.17627730      19.26965445       7.68226110      -0.00068089      -0.00118345       0.00017764      -1.68366218
O        0.77286315      23.42849011       7.68371763      -0.00121756      -0.00032899      -0.00018525      -1.68363357
O        3.18301146      16.72046078       7.68182901       0.00044420      -0.00009607       0.00031728      -1.68357611
O        0.78197455      20.88044986       7.68478831      -0.00034395       0.00033874      -0.00029919      -1.68345702
O        1.70446641      19.46979820       9.86657535       0.00053487       0.00031125      -0.00047536      -1.72388601
O        4.11749326      23.62802721       9.86484777       0.00017998      -0.00039309       0.00070815      -1.72463799
O        4.09897922      17.89881562       9.86338543       0.00101136      -0.00050832       0.00033721      -1.72264838
O        1.69851120      22.05810589       9.86395140       0.00064213      -0.00069726       0.00027817      -1.72263503
O        1.53499905      16.60995955       9.86383905       0.00055875      -0.00080987       0.00053371      -1.72304428
O        3.94726425      20.77100857       9.86328231      -0.00059997       0.00001304       0.00025854      -1.72331262
O        3.33732214      19.44499199      12.02000079      -0.00071459       0.00084841      -0.00021942      -1.57859159
O        0.93094122      23.60255735      12.02075705       0.00062783       0.00017090      -0.00000580      -1.57915986
O        0.74758095      18.03310535      12.01892125      -0.00028288      -0.00056588       0.00039548      -1.57870841
O        3.16216603      22.19410287      12.01742450      -0.00112541       0.00053796       0.00006275      -1.57869065
O        0.86044739      20.66425707      12.01950854       0.00125759      -0.00056141       0.00006995      -1.57858741
O        3.27439530      24.82237448      12.01658398      -0.00083322      -0.00152695       0.00011779      -1.57904029
Al       0.02975196      27.70008893       1.06965127       0.00011280      -0.00003161      -0.00064186       2.43062878
Al       2.42835930      31.86101597       1.06563945       0.00004717       0.00034006      -0.00046350       2.43057275
Al       0.03229018      24.92546394       2.05324034       0.00135878       0.00040058      -0.00007026       2.45001912
Al       2.43130113      29.08633583       2.04903492       0.00054319      -0.00007708       0.00019526       2.45000052
Al       2.43357569      26.31209453       2.31736465      -0.00005902      -0.00011239       0.00018152       2.50191331
Al       0.03020472      30.47365062       2.31783976      -0.00012229      -0.00017521       0.00090791       2.50176835
Al       0.03370478      27.69902920       4.21431490       0.00032515      -0.00062909      -0.00025858       2.51291847
Al       2.43396656      31.86005143       4.21007107       0.00012395      -0.00039155       0.00007135       2.51279473
Al       0.03695983      24.92488561       4.67548924       0.00028654      -0.00011294      -0.00040246       2.53856063
Al       2.43670670      29.08547951       4.67134327       0.00031553      -0.00020828       0.00057631       2.53863978
Al       2.44150769      26.31232424       6.33961881       0.00013722       0.00033411      -0.00007529       2.52555346
Al       0.03411430      30.47228786       6.34035890      -0.00129228      -0.00040906      -0.00112327       2.52531958
Al       0.03739358      27.69715620       6.86160560       0.00094905       0.00069375      -0.00036965       2.52521658
Al       2.43738435      31.85822421       6.85725287       0.00122613       0.00016426       0.00083720       2.52526903
Al       0.04081291      24.92551165       8.52878005      -0.00018748       0.00008906      -0.00031172       2.53887606
Al       2.44255838      29.08471883       8.52503155      -0.00002471      -0.00066154      -0.00039218       2.53886604
Al       2.44990054      26.30974474       8.98610904      -0.00012348      -0.00051759      -0.00036777       2.51238132
Al       0.03773622      30.47023631       8.98708988       0.00016880       0.00054569      -0.00033184       2.51251936
Al       0.04141285      27.69687001      10.88378908       0.00016794      -0.00096533      -0.00050085       2.50128341
Al       2.44167182      31.85632708      10.87984193       0.00040218      -0.00061188      -0.00011387       2.50161052
Al       0.04320084      24.92362651      11.15230621       0.00079326       0.00006196      -0.00147023       2.44993615
Al       2.44802546      29.08151445      11.14793436      -0.00071779       0.00126491      -0.00025276       2.45004559
Al       2.45065565      26.30927290      12.12233308      -0.00021652      -0.00029077      -0.00008036       2.43171406
Al       0.03782729      30.46836511      12.12487609       0.00053964      -0.00024455       0.00001601       2.43150091
O        1.61763733      25.02921152       1.18116340      -0.00038161      -0.00087099      -0.00027451      -1.57974362
O        4.01541341      29.18998986       1.17485645      -0.00007486       0.00057379      -0.00051616      -1.57983398
O        1.72783322      27.65957480       1.18021671       0.00104967      -0.00007595       0.00034871      -1.57997656
O        4.12662032      31.82171373       1.17385692       0.00103835       0.00049736       0.00042425      -1.57983673
O        3.94879160      26.24722312       1.17890044       0.00001507       0.00012017       0.00063953      -1.57977009
O        1.54678912      30.40920323       1.17961458      -0.00005462      -0.00078428      -0.00011667      -1.57983029
O        3.34332873      24.92178187       3.33712257       0.00096217       0.00067122       0.00054674      -1.72254276
O        0.93973923      29.08252619       3.33726866      -0.00052097       0.00071269      -0.00048327      -1.72258377
O        0.77761525      26.22091048       3.33933440       0.00016185       0.00072712       0.00043848      -1.72242546
O        3.17713352      30.38243927       3.33358434      -0.00129329       0.00098730      -0.00040431      -1.72254932
O        3.18428690      27.79410985       3.33537725       0.00038238      -0.00131609      -0.00110102      -1.72259295
O        0.78099104      31.95529947       3.33669352       0.00001489      -0.00029001      -0.00001520      -1.72275233
O        4.11103679      26.42178259       5.51641887      -0.00011825      -0.00053855       0.00081184      -1.68349242
O        1.70445067      30.58279742       5.51722132       0.00047038       0.00054428      -0.00056971      -1.68341029
O        1.50716995      27.70378543       5.51901727      -0.00021692      -0.00053085       0.00025767      -1.68338287
O        3.90683906      31.86501475       5.51287987       0.00125454      -0.00031173       0.00018879      -1.68333256
O        4.10005465      28.97018393       5.51377490       0.00128999      -0.00121247       0.00025423      -1.68339956
O        1.69466615      33.13140686       5.51678469      -0.00017835       0.00030396      -0.00017235      -1.68350863
O        0.97215858      26.30617906       7.68239764      -0.00015326       0.00044325      -0.00129636      -1.68333292
O        3.37122280      30.46637518       7.67660145      -0.00046749       0.00118132      -0.00047760      -1.68338501
O        3.17573632      27.58782554       7.67930031       0.00032334      -0.00027461       0.00000151      -1.68367624
O        0.76655103      31.74841027       7.68076865      -0.00011159      -0.00110631      -0.00002024      -1.68360794
O        3.18762437      25.03949897       7.68268809      -0.00050541       0.00110389      -0.00018387      -1.68336606
O        0.77740666      29.19963373       7.68178566      -0.00028433      -0.00037392       0.00025982      -1.68352151
O        1.70308371      27.78717286       9.86233152      -0.00046150       0.00059722       0.00120911      -1.72311914
O        4.10032276      31.94884884       9.85531556      -0.00028374      -0.00016467       0.00049064      -1.72256815
O        4.10587851      26.21547860       9.85924730       0.00024279      -0.00014621       0.00026001      -1.72292340
O        1.69215397      30.37553312       9.86048389      -0.00027567       0.00033391      -0.00024332      -1.72280133
O        1.54129184      24.92905454       9.86522140       0.00049322       0.00006648       0.00077026      -1.72373068
O        3.94184865      29.08887770       9.85912399       0.00064031       0.00051822      -0.00054841      -1.72367144
O        3.33695728      27.75953109      12.01461509       0.00080883       0.00009703       0.00085385      -1.57887888
O        0.92205506      31.91987768      12.01709473       0.00117874      -0.00042765       0.00022256      -1.57902503
O        0.75058538      26.35021437      12.01918828      -0.00074118      -0.00029521      -0.00091065      -1.57928550
O        3.15194369      30.50952293      12.01448145      -0.00110556      -0.00007649      -0.00017872      -1.57903326
O        0.85861946      28.97996187      12.01724171      -0.00019251      -0.00036359       0.00023161      -1.57913399
O        3.25721308      33.14084536      12.01280387      -0.00037337      -0.00084408       0.00013065      -1.57893169
Al       0.02762137      36.02257417       1.06933762       0.00004148      -0.00026200       0.00011291       2.43048811
Al       2.42995970      40.18369836       1.06868010       0.00045542       0.00013238      -0.00011810       2.43060088
Al       0.02909170      33.24797696       2.05133805       0.00044526       0.00045890       0.00087538       2.44995165
Al       2.43087850      37.40950220       2.04891687       0.00023220      -0.00042036       0.00061526       2.44995379
Al       2.43084468      34.63511890       2.31446519      -0.00001369       0.00082583      -0.00014201       2.50177479
Al       0.02930182      38.79609510       2.31946728      -0.00030579      -0.00020114       0.00055810       2.50174356
Al       0.03072845      36.02117476       4.21415767       0.00012662       0.00002425       0.00006721       2.51277995
Al       2.43316196      40.18293914       4.21259760      -0.00013044       0.00044874      -0.00093297       2.51273727
Al       0.03141157      33.24682562       4.67391511       0.00010042      -0.00135544      -0.00060528       2.53856301
Al       2.43289091      37.40846715       4.67146047      -0.00060395       0.00003988       0.00010342       2.53848052
Al       2.43512223      34.63346693       6.33696209       0.00047589      -0.00094107       0.00012823       2.52525997
Al       0.03132712      38.79428397       6.34185213       0.00021759       0.00053031       0.00027156       2.52520990
Al       0.03135564      36.01942172       6.86147806      -0.00016985      -0.00009350      -0.00051660       2.52517247
Al       2.43404484      40.18164712       6.85975127      -0.00098037       0.00072612       0.00019352       2.52512884
Al       0.03379021      33.24488353       8.52764046       0.00046308       0.00111016      -0.00048385       2.53848314
Al       2.43591319      37.40669679       8.52506566      -0.00018156      -0.00015457       0.00006259       2.53845954
Al       2.43714834      34.63196415       8.98386849       0.00037623      -0.00012857      -0.00043303       2.51267672
Al       0.03162693      38.79268461       8.98875496       0.00041521       0.00006279      -0.00026925       2.51248837
Al       0.03269215      36.01744182      10.88385186      -0.00002800      -0.00005858       0.00053940       2.50143957
Al       2.43607140      40.17999834      10.88207484       0.00029248      -0.00044534      -0.00002972       2.50143266
Al       0.03512034      33.24268680      11.15040928       0.00077675       0.00043632       0.00010482       2.45005345
Al       2.43660622      37.40512521      11.14789442      -0.00003039       0.00116149      -0.00058388       2.45003605
Al       2.43934547      34.63024744      12.12312252      -0.00023698      -0.00048638       0.00046443       2.43139386
Al       0.03211286      38.79169493      12.12781047      -0.00012255       0.00039235      -0.00045921       2.43127251
O        1.61442199      33.35216465       1.17860761       0.00042510       0.00147569       0.00042830      -1.57987773
O        4.01649152      37.51411485       1.17641956       0.00000358       0.00055840       0.00000163      -1.57977772
O        1.72596395      35.98357305       1.17916395       0.00012819      -0.00104167      -0.00015094      -1.57982719
O        4.12847573      40.14530332       1.17752509       0.00048222       0.00031177       0.00010587      -1.57971823
O        3.94709666      34.57169209       1.17474338      -0.00041930      -0.00045797       0.00057134      -1.57977819
O        1.54651286      38.73267031       1.18072929      -0.00024594       0.00002841      -0.00056585      -1.57987630
O        3.33990084      33.24432002       3.33267346      -0.00036120      -0.00024769      -0.00119645      -1.72265029
O        0.93776392      37.40538819       3.33795251       0.00011824       0.00040615       0.00008547      -1.72261417
O        0.77412725      34.54380731       3.33715840       0.00030452       0.00001017       0.00037885      -1.72264481
O        3.17590863      38.70567726       3.33487481       0.00023328       0.00039386       0.00011417      -1.72275341
O        3.18215375      36.11712925       3.33363201      -0.00078983       0.00050895      -0.00015629      -1.72270489
O        0.78016462      40.27783643       3.33917478      -0.00019497      -0.00070274      -0.00027284      -1.72266316
O        4.10516654      34.74470440       5.51256207      -0.00000420       0.00050581       0.00054335      -1.68331790
O        1.70203017      38.90554986       5.51879408      -0.00032564      -0.00046579      -0.00065477      -1.68342173
O        1.50269154      36.02604889       5.51781543      -0.00046041      -0.00003221      -0.00023786      -1.68345726
O        3.90520065      40.18787715       5.51604451      -0.00038322       0.00021708      -0.00031436      -1.68350947
O        4.09641289      37.29339554       5.51392815       0.00029134       0.00053393      -0.00055567      -1.68355966
O        1.69349325      41.45423605       5.51984218      -0.00013639       0.00010096      -0.00064111      -1.68357921
O        0.96395481      34.62750386       7.68071398       0.00036679      -0.00010755      -0.00030267      -1.68354940
O        3.36620764      38.78949632       7.67860724       0.00020535       0.00030682       0.00047912      -1.68356931
O        3.16716834      35.91021645       7.67730261      -0.00065848      -0.00034656       0.00029182      -1.68345368
O        0.76299820      40.07090239       7.68286197      -0.00023365       0.00029049      -0.00020996      -1.68349659
O        3.17695913      33.36134998       7.67690300      -0.00061333       0.00017674      -0.00074043      -1.68358731
O        0.77179411      37.52209478       7.68198392      -0.00018245      -0.00010228       0.00005632      -1.68363905
O        1.69270701      36.10976647       9.86121838      -0.00060903      -0.00023666       0.00013804      -1.72275341
O        4.09534406      40.27184775       9.85948231      -0.00048680       0.00008896       0.00053352      -1.72281599
O        4.09059449      34.53792750       9.85616625      -0.00003396       0.00020935       0.00016952      -1.72289598
O        1.68518475      38.69852194       9.86215256      -0.00053633       0.00097517       0.00031405      -1.72282279
O        1.53030575      33.24898508       9.86139905       0.00031214      -0.00013207      -0.00014781      -1.72304642
O        3.93139452      37.41077543       9.85819429       0.00061322      -0.00041219       0.00034679      -1.72289312
O        3.32266577      36.08220425      12.01450640      -0.00043688      -0.00016312      -0.00039502      -1.57924104
O        0.91677947      40.24303554      12.01971135      -0.00009837       0.00000154       0.00032622      -1.57936788
O        0.73999458      34.67001326      12.01847711      -0.00026718      -0.00002360      -0.00073260      -1.57917476
O        3.14218205      38.83203243      12.01641921      -0.00039289      -0.00024680      -0.00007601      -1.57939613
O        0.84895927      37.30152102      12.01821968       0.00027262       0.00086512      -0.00016980      -1.57921839
O        3.25250344      41.46387991      12.01694053       0.00059343       0.00014948      -0.00061605      -1.57939589
Al       0.02912796      44.34377037       1.07187389      -0.00010129      -0.00022748      -0.00009687       2.43048930
Al       2.43183451      48.50528393       1.07073337      -0.00035093      -0.00031598       0.00006696       2.43062782
Al       0.02962044      41.57008660       2.05378169      -0.00003546      -0.00000744       0.00048560       2.44996238
Al       2.43238259      45.73148824       2.05204687      -0.00019396       0.00030056      -0.00016177       2.44995379
Al       2.43192256      42.95757575       2.31790605       0.00014481      -0.00042460       0.00055313       2.50170898
Al       0.03054871      47.11792899       2.32116692       0.00035312       0.00043970       0.00053204       2.50172091
Al       0.03115398      44.34373445       4.21654264       0.00034855       0.00027694       0.00039909       2.51279926
Al       2.43410996      48.50563533       4.21470734       0.00003948       0.00002009      -0.00039194       2.51276970
Al       0.03029926      41.56927359       4.67627588       0.00032026      -0.00016547       0.00024886       2.53839421
Al       2.43338376      45.73128875       4.67456141      -0.00033356      -0.00029094       0.00017990       2.53837991
Al       2.43446630      42.95641272       6.34043417      -0.00004267       0.00004370      -0.00031816       2.52519321
Al       0.03202879      47.11777868       6.34358207       0.00014910      -0.00010316      -0.00023502       2.52519870
Al       0.03116614      44.34296513       6.86383459      -0.00042953       0.00091854      -0.00019536       2.52508211
Al       2.43473646      48.50563132       6.86192818       0.00001517      -0.00014185      -0.00000416       2.52510881
Al       0.03199492      41.56785583       8.52984979      -0.00025920      -0.00034348       0.00008048       2.53844619
Al       2.43564641      45.73060602       8.52829001       0.00005774      -0.00033925      -0.00000847       2.53842902
Al       2.43520406      42.95546964       8.98730626      -0.00018736       0.00014678      -0.00022763       2.51248717
Al       0.03207176      47.11750898       8.99041468       0.00025422      -0.00062645       0.00016481       2.51243281
Al       0.03239032      44.34197413      10.88635993      -0.00009850       0.00038685      -0.00068262       2.50129318
Al       2.43682702      48.50539052      10.88440616      -0.00003167       0.00046745       0.00003999       2.50132823
Al       0.03173760      41.56664816      11.15273150      -0.00020409       0.00006676       0.00043165       2.44991016
Al       2.43634813      45.72998663      11.15122926       0.00037558       0.00028130      -0.00089020       2.44992280
Al       2.43685795      42.95467615      12.12720688       0.00032835       0.00019947      -0.00006217       2.43113112
Al       0.03338812      47.11763519      12.13015916       0.00001422       0.00002264       0.00005375       2.43113565
O        1.61563141      41.67460818       1.18193500      -0.00080151      -0.00010188      -0.00029277      -1.57985866
O        4.01856576      45.83574779       1.18041683      -0.00025989       0.00038153       0.00003900      -1.57977283
O        1.72751058      44.30535702       1.18232901       0.00042142      -0.00029886       0.00008339      -1.57981551
O        4.13031063      48.46657418       1.18068517      -0.00049719      -0.00105264      -0.00056097      -1.57974601
O        3.94948100      42.89421922       1.17927385      -0.00035516       0.00003663      -0.00037585      -1.57980263
O        1.54828947      47.05421453       1.18305414       0.00013226      -0.00008986      -0.00019469      -1.57986248
O        3.34032283      41.56707050       3.33639843       0.00012162       0.00030030       0.00028423      -1.72263813
O        0.93864193      45.72765818       3.34053416       0.00008196       0.00021548       0.00010167      -1.72259212
O        0.77423546      42.86615455       3.33985248      -0.00012275      -0.00012323       0.00006977      -1.72270989
O        3.17711468      47.02774155       3.33808133      -0.00059983      -0.00054169       0.00077433      -1.72270882
O        3.18290261      44.43936954       3.33769381       0.00014351      -0.00019983       0.00028390      -1.72263682
O        0.78146018      48.60005447       3.34062262      -0.00062679      -0.00094927       0.00012365      -1.72266924
O        4.10499785      43.06741328       5.51734894      -0.00023746      -0.00029899      -0.00039889      -1.68346357
O        1.70271168      47.22854894       5.52110390      -0.00020960       0.00013931       0.00081838      -1.68347383
O        1.50270022      44.34877761       5.52083601      -0.00009052      -0.00000784       0.00018122      -1.68351424
O        3.90590077      48.51077398       5.51889080       0.00013149       0.00009205       0.00088034      -1.68352854
O        4.09661249      45.61623696       5.51829678      -0.00020256      -0.00076085      -0.00081643      -1.68357551
O        1.69444472      49.77748401       5.52129915      -0.00000235      -0.00091669      -0.00001864      -1.68357408
O        0.96267018      42.95069992       7.68377679       0.00084918       0.00089012      -0.00010455      -1.68357289
O        3.36625647      47.11324730       7.68200830      -0.00032408      -0.00002371       0.00022953      -1.68357527
O        3.16635626      44.23323923       7.68141589      -0.00019311       0.00018552       0.00029664      -1.68349457
O        0.76364783      48.39488191       7.68446218       0.00048941      -0.00028872       0.00048280      -1.68351877
O        3.17481525      41.68425798       7.68049170       0.00002662      -0.00039921      -0.00041915      -1.68362296
O        0.77199376      45.84565293       7.68448216      -0.00027959       0.00013704      -0.00006131      -1.68362892
O        1.69171270      44.43338216       9.86470715      -0.00045668       0.00022621      -0.00022087      -1.72301030
O        4.09547545      48.59632099       9.86276749      -0.00006781       0.00021909       0.00037303      -1.72297335
O        4.08841206      42.86090255       9.86094454       0.00020553       0.00029089      -0.00022771      -1.72288024
O        1.68489972      47.02277886       9.86498605       0.00098510       0.00027634      -0.00000133      -1.72298777
O        1.52696012      41.57188574       9.86377254       0.00010698      -0.00016851       0.00040740      -1.72296846
O        3.93078084      45.73457004       9.86225532      -0.00031074      -0.00061969       0.00012219      -1.72292626
O        3.32099465      44.40612897      12.01845541       0.00023004       0.00050512       0.00013346      -1.57942128
O        0.91743479      48.56910326      12.02130176       0.00070333       0.00016270       0.00063359      -1.57939911
O        0.73759015      42.99373198      12.02101059       0.00016651      -0.00021639      -0.00000454      -1.57937217
O        3.14194859      47.15706523      12.01935891       0.00041330       0.00028202      -0.00006798      -1.57939053
O        0.84854308      45.62639286      12.02105985       0.00012614      -0.00030066       0.00039902      -1.57939410
O        3.25292584      49.78989203      12.01915813       0.00011160      -0.00084083      -0.00024154      -1.57937670
Al       4.83435958       2.73145357       1.06882489      -0.00044925      -0.00013255      -0.00056380       2.43073726
Al       7.23621091       6.89282642       1.06514277       0.00020178      -0.00022279      -0.00020252       2.43093348
Al       4.83517214      -0.04236089       2.04997577       0.00006995      -0.00002383      -0.00040804       2.44995975
Al       7.23785558       4.11878829       2.04636422      -0.00000450      -0.00001292       0.00051756       2.44998550
Al       7.23791240       1.34481131       2.31377999       0.00028648       0.00014808      -0.00081724       2.50165391
Al       4.83581445       5.50601755       2.31596334       0.00022941      -0.00063052      -0.00056449       2.50168085
Al       4.83710975       2.73212553       4.21221690      -0.00005022      -0.00067250      -0.00053036       2.51273966
Al       7.24007567       6.89351860       4.20775364      -0.00021036       0.00007227       0.00020103       2.51276088
Al       4.83657904      -0.04214650       4.67246754      -0.00018983       0.00040597       0.00010338       2.53839016
Al       7.23986503       4.11949079       4.66895685      -0.00006704       0.00009717      -0.00015570       2.53845596
Al       7.24107570       1.34545073       6.33630921      -0.00021148      -0.00085260      -0.00016086       2.52520275
Al       4.83915025       5.50719947       6.33834170      -0.00051225      -0.00076580      -0.00105830       2.52521634
Al       4.83830437       2.73271454       6.85936684       0.00057233      -0.00011508       0.00043439       2.52515769
Al       7.24224905       6.89490323       6.85490564       0.00032560       0.00060901      -0.00014006       2.52529120
Al       4.83932183      -0.04200381       8.52624838      -0.00006614      -0.00001751       0.00040019       2.53842211
Al       7.24346972       4.12075045       8.52285466       0.00003811      -0.00010905      -0.00100988       2.53844070
Al       7.24244234       1.34577807       8.98326785      -0.00051534      -0.00019333      -0.00000215       2.51255512
Al       4.84037659       5.50777206       8.98518969       0.00018298      -0.00017302       0.00016998       2.51256490
Al       4.84120185       2.73344269      10.88188139       0.00030386       0.00111008       0.00004481       2.50136590
Al       7.24629143       6.89661966      10.87744386      -0.00006892       0.00060526      -0.00041704       2.50142550
Al       4.84061057      -0.04181896      11.14916262       0.00042039      -0.00026403      -0.00000707       2.44992948
Al       7.24507010       4.12173831      11.14564251       0.00051769      -0.00052792      -0.00027088       2.44997931
Al       7.24555658       1.34685272      12.12350148      -0.00016771      -0.00060372      -0.00069531       2.43116331
Al       4.84270648       5.50941090      12.12523607       0.00031204      -0.00014733      -0.00026024       2.43121266
O        6.42138618       0.06139785       1.17836114       0.00017520       0.00000881       0.00029938      -1.57968760
O        8.82389816       4.22167864       1.17444647       0.00071649       0.00020399       0.00037802      -1.57955790
O        6.53286553       2.69197210       1.17788620      -0.00033757       0.00005645      -0.00031808      -1.57966447
O        8.93476394       6.85239454       1.17255264       0.00056303       0.00017869       0.00023824      -1.57954335
O        8.75567649       1.28038578       1.17535599       0.00032051       0.00016056       0.00086647      -1.57964277
O        6.35323321       5.44128742       1.17759212      -0.00128317       0.00001544      -0.00042677      -1.57967353
O        8.14644704      -0.04593979       3.33273417      -0.00006345       0.00002155       0.00124967      -1.72274244
O        5.74429653       4.11510236       3.33519784      -0.00039453      -0.00034708      -0.00003313      -1.72268963
O        5.57997532       1.25370675       3.33592165       0.00007041       0.00044988       0.00008107      -1.72266769
O        7.98276961       5.41463925       3.33180284      -0.00001339      -0.00003172      -0.00020458      -1.72258317
O        7.98895362       2.82638247       3.33278067      -0.00034618      -0.00034875      -0.00056978      -1.72265530
O        5.58688106       6.98776520       3.33449730      -0.00039428      -0.00005204      -0.00040882      -1.72270608
O        8.91136452       1.45537552       5.51312901       0.00035503      -0.00002362      -0.00047044      -1.68347275
O        6.50927240       5.61697026       5.51504807      -0.00007663      -0.00045195      -0.00056563      -1.68345165
O        6.30924269       2.73734603       5.51611272      -0.00071972      -0.00020350      -0.00035776      -1.68352234
O        8.71258329       6.89900194       5.51088272      -0.00004850       0.00005146      -0.00025146      -1.68346393
O        8.90327203       4.00430454       5.51237646      -0.00053786      -0.00039673       0.00040319      -1.68355584
O        6.50128584       8.16595241       5.51425424      -0.00048507      -0.00087464      -0.00096984      -1.68351710
O        5.76981393       1.34038592       7.67966759       0.00000835      -0.00077618      -0.00059069      -1.68356442
O        8.17370883       5.50263913       7.67515235       0.00043548      -0.00066228       0.00055680      -1.68350828
O        7.97335388       2.62250258       7.67654158       0.00037704      -0.00043979       0.00006591      -1.68350530
O        5.57146466       6.78427175       7.67833211      -0.00005045       0.00005922       0.00017843      -1.68349791
O        7.98159645       0.07332173       7.67700728      -0.00066027       0.00098422       0.00036697      -1.68360770
O        5.57950094       4.23519670       7.67935423       0.00004565       0.00047995       0.00024863      -1.68359411
O        6.49953071       2.82388567       9.86006512       0.00017862      -0.00082775      -0.00034734      -1.72297430
O        8.90419058       6.98635055       9.85495922       0.00041253       0.00070421      -0.00051070      -1.72299206
O        8.89527128       1.25093600       9.85725942       0.00007324       0.00065289      -0.00025067      -1.72290695
O        6.49355761       5.41313764       9.85890930       0.00017768       0.00005974       0.00031971      -1.72280192
O        6.33443958      -0.03805639       9.86005778      -0.00032211      -0.00013322      -0.00033104      -1.72280359
O        8.73862469       4.12475667       9.85599375       0.00014549       0.00011706      -0.00076028      -1.72263193
O        8.12936961       2.79823065      12.01376165       0.00028390      -0.00064491      -0.00028399      -1.57936406
O        5.72735443       6.96016998      12.01523156       0.00102480      -0.00012583       0.00044032      -1.57919979
O        5.54631422       1.38530167      12.01706984       0.00009308       0.00007080      -0.00035551      -1.57934844
O        7.95129712       5.54878829      12.01289116      -0.00054284       0.00041967       0.00038515      -1.57927108
O        5.65765119       4.01806120      12.01611729      -0.00058525      -0.00096252      -0.00021095      -1.57937169
O        8.06304204       8.18092388      12.01070646       0.00020532      -0.00029681       0.00012310      -1.57911968
Al       4.83357997      11.05453001       1.06694600       0.00039463       0.00032344       0.00002044       2.43086290
Al       7.23340425      15.21708636       1.06120062       0.00030607       0.00009940       0.00093089       2.43109274
Al       4.83557276       8.28015639       2.04817058      -0.00093033       0.00022227       0.00099231       2.45002341
Al       7.23702536      12.44209871       2.04292500       0.00076243      -0.00002738       0.00078816       2.45015311
Al       7.23787818       9.66761272       2.31071583       0.00015865      -0.00045317      -0.00048408       2.50174570
Al       4.83609414      13.82939863       2.31429779      -0.00037868       0.00083642      -0.00047073       2.50185370
Al       4.83866344      11.05522476       4.21023802       0.00042179      -0.00073164       0.00062823       2.51282978
Al       7.24148152      15.21626551       4.20512653       0.00078337       0.00089093      -0.00066265       2.51285195
Al       4.83801230       8.28124772       4.67081100       0.00057469       0.00006503       0.00032637       2.53850842
Al       7.24183407      12.44292876       4.66564734       0.00106322      -0.00041392      -0.00029654       2.53878355
Al       7.24361579       9.66919757       6.33314461       0.00047079       0.00022455       0.00009228       2.52546930
Al       4.84239840      13.83080650       6.33692753       0.00116197      -0.00013498      -0.00005366       2.52539730
Al       4.84145112      11.05701282       6.85773607      -0.00002318      -0.00021114      -0.00074766       2.52542758
Al       7.24584247      15.21916341       6.85220560      -0.00023049      -0.00030791      -0.00028881       2.52571321
Al       4.84191630       8.28265155       8.52462451      -0.00038793       0.00008189       0.00050214       2.53851342
Al       7.25081210      12.44674605       8.51980900       0.00050747       0.00049121       0.00082207       2.53854942
Al       7.24546273       9.67056514       8.97994979       0.00079191       0.00091056       0.00043727       2.51252913
Al       4.84572248      13.83129037       8.98358568       0.00014135       0.00094644       0.00026747       2.51222920
Al       4.84572516      11.05866088      10.87965832       0.00095993       0.00026853       0.00051528       2.50111198
Al       7.25424561      15.22217260      10.87633500      -0.00018446       0.00026993       0.00051884       2.50503254
Al       4.84315151       8.28385024      11.14750238       0.00027363      -0.00019070      -0.00034188       2.44995189
Al       7.25164389      12.44747702      11.14206160      -0.00071168       0.00073121       0.00044769       2.45025945
Al       7.24998972       9.67353443      12.11732871      -0.00068167      -0.00006180       0.00004497       2.43172312
Al       4.84703229      13.83335446      12.12145098      -0.00030953      -0.00054068      -0.00014251       2.43107820
O        6.42104112       8.38337030       1.17589289       0.00043227       0.00052576      -0.00037251      -1.57957935
O        8.82132002      12.54470755       1.16871975       0.00045035      -0.00026800       0.00023262      -1.57947361
O        6.53198235      11.01454949       1.17502318       0.00036204       0.00054795       0.00021144      -1.57965839
O        8.93151559      15.17630321       1.16680291       0.00031424      -0.00062091      -0.00012980      -1.57941926
O        8.75440555       9.60236627       1.17165334      -0.00015623      -0.00060199       0.00011566      -1.57959127
O        6.35169229      13.76473068       1.17476169       0.00077407       0.00034320      -0.00004991      -1.57963181
O        8.14640097       8.27581517       3.32935764       0.00042451       0.00001045       0.00013102      -1.72279942
O        5.74461949      12.43798832       3.33244479       0.00042671      -0.00028868       0.00109973      -1.72268403
O        5.58066733       9.57625568       3.33372460       0.00005312      -0.00015385       0.00068881      -1.72256660
O        7.98271963      13.73724872       3.32784556      -0.00050925      -0.00173341       0.00008315      -1.72253501
O        7.98907365      11.14903486       3.32891131      -0.00055467       0.00043146      -0.00038799      -1.72266555
O        5.58764760      15.31087283       3.33321788       0.00007541       0.00002508       0.00008099      -1.72255290
O        8.91265305       9.77857566       5.50858269       0.00024514      -0.00023287       0.00045555      -1.68334603
O        6.51173885      13.93990024       5.51248313      -0.00073215       0.00050703      -0.00032780      -1.68364727
O        6.31108283      11.06061995       5.51319212      -0.00100123       0.00032153      -0.00073877      -1.68349862
O        8.71533488      15.22183699       5.50669299       0.00132295       0.00057456       0.00123186      -1.68353570
O        8.90485598      12.32786441       5.50887376       0.00040492      -0.00004169      -0.00010934      -1.68347192
O        6.50432930      16.48954117       5.51279016      -0.00019326      -0.00001004       0.00071030      -1.68381214
O        5.77244630       9.66435455       7.67719181      -0.00032205      -0.00020536       0.00070857      -1.68358290
O        8.17974561      13.82945561       7.67312662       0.00027146       0.00000274      -0.00070748      -1.68325531
O        7.97661883      10.94668232       7.67266687      -0.00046353      -0.00053701       0.00004161      -1.68364286
O        5.57473481      15.10686119       7.67575606      -0.00003600       0.00106220      -0.00028290      -1.68358231
O        7.98381427       8.39738189       7.67404042       0.00017500       0.00049602       0.00023494      -1.68357718
O        5.58421129      12.55882165       7.67748397      -0.00074724       0.00037735       0.00043519      -1.68365777
O        6.50459420      11.14813736       9.85771808      -0.00015769      -0.00067345      -0.00022719      -1.72322619
O        8.91874386      15.31675061       9.85411547      -0.00023354      -0.00010876      -0.00004873      -1.72588730
O        8.89837040       9.57524858       9.85321512      -0.00052212       0.00050206      -0.00015067      -1.72309244
O        6.50041228      13.73796277       9.85602711       0.00087709      -0.00006169       0.00083975      -1.72197688
O        6.33708767       8.28662610       9.85759289       0.00010604       0.00047574      -0.00048304      -1.72274542
O        8.74475682      12.44994596       9.85062180      -0.00011228      -0.00107996       0.00053463      -1.72180212
O        8.13543943      11.12380215      12.00968033       0.00005853      -0.00002740      -0.00003420      -1.57988620
O        5.73380692      15.28243610      12.01457800       0.00005341      -0.00106116      -0.00008481      -1.57873154
O        5.55036191       9.71048094      12.01436966      -0.00112714       0.00069896      -0.00002613      -1.57906461
O        7.96096940      13.87264076      12.00813518       0.00044753      -0.00020666      -0.00007392      -1.58082020
O        5.66333824      12.34270737      12.01255898      -0.00019489       0.00015264      -0.00029403      -1.57905650
O        8.06373250      16.50258585      12.01800370       0.00094276       0.00071020      -0.00046568      -1.57927525
Al       4.83357627      19.37833684       1.06858292      -0.00074758       0.00012688       0.00004437       2.43088913
Al       7.23244789      23.53876166       1.06110908      -0.00000983      -0.00038507      -0.00029381       2.43070722
Al       4.83578693      16.60373811       2.04869630      -0.00082632      -0.00006836      -0.00066607       2.45014071
Al       7.23675743      20.76564632       2.04728635       0.00164782      -0.00022304      -0.00019712       2.45051336
Al       7.23828514      17.99138991       2.31082905       0.00067792       0.00017306       0.00113379       2.50211787
Al       4.83708236      22.15169520       2.31754103      -0.00022937      -0.00017756      -0.00044996       2.50225449
Al       4.84317995      19.37915333       4.21278564       0.00000371      -0.00078423      -0.00087466       2.51297760
Al       7.24556980      23.53865633       4.20880866      -0.00064243       0.00004087       0.00158740       2.51329112
Al       4.84133794      16.60546439       4.67125280       0.00026523      -0.00120190      -0.00075600       2.53909564
Al       7.25023274      20.76604073       4.67069401      -0.00025090      -0.00114018       0.00085016       2.53870845
Al       7.25100767      17.99243197       6.33472600      -0.00062431       0.00095847      -0.00170391       2.52437353
Al       4.85028456      22.15377838       6.34011236       0.00081292       0.00028724      -0.00029940       2.52568483
Al       4.84898962      19.38076638       6.86064705      -0.00054233      -0.00003185       0.00040557       2.52544570
Al       7.26210844      23.53733056       6.85889908      -0.00072468       0.00013050      -0.00141911       2.52586651
Al       4.84885882      16.60555493       8.52519104       0.00014272      -0.00036222       0.00047199       2.53793645
Al       7.26639296      20.76651800       8.52594789      -0.00018373      -0.00045624      -0.00038333       2.53924847
Al       7.25235872      17.99394108       8.98402051      -0.00170770       0.00099238       0.00037980       2.51757646
Al       4.86166758      22.15063596       8.98640779      -0.00130440       0.00111313      -0.00065294       2.51209545
Al       4.86003259      19.38322171      10.88297512       0.00110711      -0.00026409      -0.00015341       2.50124192
Al       7.28677751      23.54183726      10.87974996       0.00046598      -0.00038036       0.00035998       2.50065899
Al       4.85246046      16.60791424      11.14782376      -0.00058258      -0.00052092      -0.00042824       2.44997215
Al       7.27229552      20.77150397      11.15004284      -0.00035448      -0.00014064       0.00066961       2.45253181
Al       7.26273806      18.00009999      12.13951066      -0.00019235      -0.00013751      -0.00048848       2.43112707
Al       4.86338795      22.15890932      12.11682783       0.00013002      -0.00025918       0.00061629       2.43296432
O        6.41947621      16.70792475       1.17463053      -0.00009765      -0.00032411      -0.00035628      -1.57950675
O        8.81712068      20.86912809       1.16866187      -0.00064521      -0.00011363       0.00030150      -1.57910264
O        6.53126695      19.33881347       1.17811441       0.00023737      -0.00105097      -0.00022337      -1.57971287
O        8.92942477      23.49800129       1.16871873       0.00064320       0.00106660       0.00110039      -1.57934558
O        8.75108240      17.92767399       1.16967273       0.00093395      -0.00037051      -0.00027897      -1.57958186
O        6.35062658      22.08738978       1.17810406      -0.00069800      -0.00101615       0.00125512      -1.57965803
O        8.14624603      16.59826765       3.32590282       0.00009137       0.00015160       0.00107740      -1.72277331
O        5.74622035      20.76201295       3.33574464      -0.00050347       0.00111846      -0.00046567      -1.72244680
O        5.58219014      17.89954408       3.33474362      -0.00039392      -0.00030990       0.00010122      -1.72245240
O        7.98457460      22.05936709       3.33213796       0.00084520      -0.00013331      -0.00190121      -1.72220123
O        7.99043927      19.47318719       3.33177278       0.00070310      -0.00028060      -0.00040247      -1.72211075
O        5.58875867      23.63339483       3.33652560      -0.00022636      -0.00087592      -0.00081223      -1.72216737
O        8.91681645      18.10160928       5.50494075      -0.00007721       0.00051035       0.00091689      -1.68343687
O        6.51854687      22.26189012       5.51698978       0.00011564       0.00006234       0.00085391      -1.68404090
O        6.31602418      19.38391622       5.51523317      -0.00005625      -0.00016878      -0.00061487      -1.68383241
O        8.72024449      23.54367931       5.51099600      -0.00045173      -0.00157846       0.00087867      -1.68325007
O        8.91472108      20.65206577       5.51544313       0.00071552      -0.00033978       0.00008540      -1.68299592
O        6.50819755      24.80991768       5.51491307      -0.00101003      -0.00006550       0.00047825      -1.68328404
O        5.77751319      17.98889543       7.67945188       0.00157684      -0.00098904       0.00032899      -1.68449402
O        8.19675182      22.14482197       7.67794671      -0.00023735       0.00004518      -0.00084844      -1.68338490
O        7.98479446      19.26839686       7.67170595       0.00030690       0.00067415       0.00024117      -1.68243539
O        5.58694046      23.42905804       7.67994009       0.00114783      -0.00051698      -0.00035302      -1.68394518
O        7.98505263      16.72006524       7.66952062       0.00001659      -0.00123776       0.00023422      -1.68270278
O        5.59485097      20.88144693       7.68157343       0.00074392       0.00142901       0.00070986      -1.68328273
O        6.51654666      19.47246188       9.86192835      -0.00064103      -0.00016959      -0.00015833      -1.72217333
O        8.93842532      23.62664718       9.85640484      -0.00026976       0.00096999       0.00125690      -1.72362161
O        8.90005682      17.89318508       9.84536310       0.00079118      -0.00048273       0.00018521      -1.72815704
O        6.51743323      22.05907044       9.86077848       0.00060742       0.00098594      -0.00062758      -1.72191024
O        6.34078152      16.60562672       9.85403890      -0.00021855       0.00014601       0.00056075      -1.71956372
O        8.76560462      20.76148787       9.86041267      -0.00084318       0.00057791       0.00095235      -1.72259355
O        8.14731942      19.44964022      12.02751663      -0.00046407       0.00010949       0.00134771      -1.57981658
O        5.75820540      23.60478169      12.01628562       0.00052539       0.00092377       0.00048867      -1.57868111
O        5.56373803      18.03361034      12.01479513      -0.00034747       0.00002621       0.00047931      -1.58024585
O        7.99668817      22.19458789      12.00821112      -0.00014097      -0.00005736      -0.00079339      -1.58205831
O        5.67924365      20.66783236      12.01593275       0.00083519      -0.00124028      -0.00070151      -1.57875693
O        8.11055917      24.82455469      12.00565220       0.00051153      -0.00052682       0.00007514      -1.57935727
Al       4.82979701      27.69903907       1.06184773      -0.00008469       0.00007304      -0.00013768       2.43057442
Al       7.22939531      31.86055094       1.05476025      -0.00047964      -0.00001553       0.00015613       2.43096924
Al       4.83434975      24.92532226       2.04943561      -0.00120843      -0.00085876      -0.00006862       2.45021486
Al       7.23325884      29.08570466       2.03630606      -0.00058301      -0.00000634       0.00021496       2.45015240
Al       7.23601739      26.31104759       2.30715625       0.00092091       0.00031775      -0.00000422       2.50235176
Al       4.83278226      30.47334024       2.30949378      -0.00048297      -0.00082264       0.00013035       2.50189590
Al       4.83861956      27.69876832       4.20779847      -0.00002970       0.00094030      -0.00083681       2.51298904
Al       7.23872607      31.86055017       4.19758995       0.00009674       0.00028747       0.00008070       2.51267838
Al       4.84466087      24.92454832       4.67161457       0.00084645      -0.00020499       0.00002913       2.53903818
Al       7.24083885      29.08551926       4.65895213      -0.00038107      -0.00050227      -0.00032815       2.53939438
Al       7.25111440      26.31201895       6.33111696       0.00015860       0.00062706      -0.00041882       2.52612233
Al       4.84067504      30.47212347       6.33195615      -0.00043959       0.00054227       0.00031831       2.52560902
Al       4.84731477      27.69627408       6.85515755       0.00050488       0.00046438      -0.00037145       2.52541804
Al       7.24277811      31.85912309       6.84491700       0.00103234       0.00030241      -0.00045313       2.52522159
Al       4.85633224      24.92655520       8.52524995       0.00021872       0.00016260       0.00076404       2.53956914
Al       7.25224405      29.08411354       8.51440170       0.00055076      -0.00044132       0.00109962       2.53832269
Al       7.26976027      26.30957071       8.97697157       0.00044851       0.00045688      -0.00015524       2.51205134
Al       4.84733739      30.47086324       8.97872180      -0.00082163       0.00020001       0.00022787       2.51230454
Al       4.85858448      27.69558311      10.87789704       0.00115900      -0.00120421      -0.00030869       2.50096011
Al       7.24977639      31.85610020      10.86762916       0.00021252      -0.00006184       0.00014122       2.50236273
Al       4.86669029      24.92330980      11.14884907      -0.00069151       0.00053921      -0.00101746       2.44970822
Al       7.26455203      29.07975639      11.13652818      -0.00070844       0.00022154      -0.00109587       2.45026255
Al       7.27862319      26.30686569      12.09791429      -0.00010932      -0.00033141      -0.00045133       2.43360209
Al       4.85207808      30.46704191      12.11314396      -0.00027938      -0.00013514       0.00014167       2.43164682
O        6.41651706      25.02860791       1.17327316       0.00107129       0.00097197       0.00002356      -1.57961714
O        8.81583572      29.18881654       1.15955412      -0.00007890       0.00039526       0.00097196      -1.57937026
O        6.52756761      27.65879762       1.16990328      -0.00028049      -0.00036287       0.00018703      -1.57971656
O        8.92801118      31.82299814       1.15853152      -0.00000569      -0.00070134       0.00016988      -1.57923901
O        8.74752450      26.24603623       1.16582949      -0.00018285      -0.00004094       0.00051499      -1.57935226
O        6.34696629      30.40905566       1.16843930       0.00031379      -0.00072926       0.00093900      -1.57965827
O        8.14577972      24.92116390       3.32666392      -0.00109741       0.00036108      -0.00120276      -1.72277367
O        5.74227859      29.08277932       3.32804404       0.00046616      -0.00004285       0.00021958      -1.72260523
O        5.58087751      26.22071880       3.33274273      -0.00059989       0.00007308      -0.00013614      -1.72231698
O        7.97977719      30.38414849       3.31817375      -0.00034269      -0.00046903       0.00039932      -1.72287154
O        7.98590015      27.79478325       3.32224192       0.00054414       0.00003207      -0.00074396      -1.72222972
O        5.58417744      31.95623507       3.32696374       0.00052601      -0.00007923      -0.00024747      -1.72272325
O        8.91581638      26.42291021       5.50153686      -0.00032210      -0.00026832       0.00103990      -1.68384230
O        6.50912846      30.58382741       5.50539947      -0.00057893      -0.00064181       0.00020431      -1.68318152
O        6.31287478      27.70382706       5.50986753      -0.00011373       0.00080832       0.00033046      -1.68323863
O        8.71113338      31.86641003       5.49739606       0.00035014       0.00053302      -0.00066825      -1.68381393
O        8.90380007      28.97172032       5.49659293       0.00026976       0.00130231      -0.00002069      -1.68424511
O        6.49966483      33.13267658       5.50584186      -0.00013984      -0.00079803      -0.00009793      -1.68353844
O        5.78367565      26.30597443       7.67515708       0.00009546      -0.00009140      -0.00016729      -1.68317497
O        8.17423386      30.46894763       7.66327907       0.00110504      -0.00037017       0.00028311      -1.68445671
O        7.98357943      27.58960133       7.66516933       0.00051069       0.00019711       0.00071284      -1.68406677
O        5.57306782      31.74950320       7.67094766      -0.00033351      -0.00024710       0.00064353      -1.68363500
O        8.00408222      25.04086801       7.67553208       0.00029864       0.00017735       0.00111311      -1.68400431
O        5.58535551      29.20036523       7.67333796      -0.00074985       0.00040519      -0.00021299      -1.68359149
O        6.51546481      27.78705172       9.85233119       0.00005205       0.00081134       0.00083656      -1.72296500
O        8.90169675      31.95387385       9.83875594       0.00080549       0.00055796       0.00124679      -1.71960378
O        8.92029115      26.22332142       9.85260419       0.00010177       0.00018939      -0.00019423      -1.72407842
O        6.50030603      30.37668375       9.85164886       0.00006552      -0.00021397       0.00081744      -1.72305834
O        6.36030532      24.93097352       9.85987875       0.00060324      -0.00044467       0.00070078      -1.72483552
O        8.74935355      29.08931376       9.84373243      -0.00088516      -0.00053704       0.00118317      -1.72163916
O        8.15707153      27.76297669      12.00464383      -0.00001106       0.00043531       0.00061917      -1.57852304
O        5.73163790      31.92120962      12.00692975       0.00105207       0.00019581      -0.00001501      -1.57889903
O        5.57550078      26.35101814      12.01049538      -0.00125128       0.00025439       0.00111269      -1.57902110
O        7.95945633      30.51100137      12.00535937      -0.00178427      -0.00030567       0.00022487      -1.58237684
O        5.67427576      28.97992058      12.00755533       0.00082684      -0.00023244       0.00109498      -1.57874429
O        8.06236480      33.14133789      12.00101193      -0.00028429      -0.00043072       0.00018451      -1.58080506
Al       4.83044227      36.02285237       1.06294250      -0.00047031      -0.00015083       0.00037324       2.43076277
Al       7.23492970      40.18502088       1.06201309      -0.00008181       0.00011046       0.00039683       2.43079281
Al       4.83194744      33.24814295       2.04240493       0.00054559       0.00029783       0.00042149       2.45005250
Al       7.23531036      37.41060920       2.03958880       0.00061373      -0.00012650       0.00099662       2.45007610
Al       7.23454479      34.63591764       2.30336310       0.00031333      -0.00055657       0.00003448       2.50191092
Al       4.83348501      38.79701168       2.31211176      -0.00037730      -0.00027746       0.00075408       2.50173330
Al       4.83562756      36.02208247       4.20609195       0.00006830      -0.00056713      -0.00092229       2.51275992
Al       7.23834438      40.18395232       4.20491251      -0.00048120      -0.00010762      -0.00032636       2.51274872
Al       4.83595248      33.24745045       4.66507936       0.00020780      -0.00059860      -0.00081743       2.53874087
Al       7.23825990      37.40949528       4.66211571      -0.00040934       0.00023815       0.00003831       2.53862166
Al       7.24096813      34.63391668       6.32622889      -0.00039728       0.00060166      -0.00002908       2.52538061
Al       4.83745684      38.79524925       6.33465794       0.00050102       0.00027154      -0.00042083       2.52522635
Al       4.83761775      36.02061513       6.85318108       0.00029068      -0.00030110       0.00065555       2.52537155
Al       7.24018712      40.18246114       6.85194635       0.00023285      -0.00072207      -0.00006290       2.52523971
Al       4.84150196      33.24583731       8.51897409      -0.00016649       0.00001227       0.00063373       2.53857327
Al       7.24272212      37.40727406       8.51613857      -0.00019826       0.00045343      -0.00004097       2.53857732
Al       7.24432247      34.63291605       8.97303028      -0.00123366       0.00037850       0.00076130       2.51215625
Al       4.83901897      38.79405927       8.98159311      -0.00063072       0.00045514      -0.00058670       2.51268530
Al       4.84090714      36.01856988      10.87556742      -0.00085577       0.00065556       0.00037872       2.50144219
Al       7.24323749      40.18067487      10.87435833       0.00042624      -0.00071309       0.00006007       2.50150037
Al       4.84436862      33.24363434      11.14148578       0.00107336       0.00063059       0.00108398       2.44986916
Al       7.24403550      37.40618095      11.13883128       0.00035338      -0.00001713      -0.00083578       2.44980216
Al       7.24658290      34.63105622      12.11133732      -0.00007160      -0.00006816      -0.00011350       2.43091226
Al       4.84125364      38.79252738      12.12253414      -0.00034672       0.00004783       0.00012858       2.43109560
O        6.41661065      33.35270755       1.16847868      -0.00069519       0.00002678       0.00058831      -1.57973301
O        8.82131277      37.51602622       1.16747264      -0.00087856       0.00062403       0.00041295      -1.57971048
O        6.52908900      35.98509354       1.16992965      -0.00026147      -0.00013289      -0.00012240      -1.57963490
O        8.93365693      40.14715529       1.16993332       0.00037946      -0.00036933       0.00005431      -1.57959902
O        8.75025563      34.57376762       1.16192134      -0.00059800      -0.00049428       0.00016265      -1.57951653
O        6.35053895      38.73437011       1.17275115      -0.00041185       0.00017253      -0.00057762      -1.57972097
O        8.14373573      33.24622190       3.31994126      -0.00053672       0.00042175      -0.00111576      -1.72253060
O        5.74230480      37.40660218       3.32978507       0.00035938      -0.00003543      -0.00098748      -1.72264600
O        5.57773795      34.54517211       3.32744488      -0.00002546       0.00010268      -0.00005400      -1.72280371
O        7.98084699      38.70711998       3.32620774      -0.00027948       0.00024656      -0.00000988      -1.72283912
O        7.98693727      36.11844120       3.32348420       0.00045218      -0.00048687      -0.00059332      -1.72256482
O        5.58479708      40.27891952       3.33223489       0.00005440      -0.00003488      -0.00047138      -1.72262836
O        8.91124009      34.74568823       5.50080426       0.00047909      -0.00073164      -0.00015834      -1.68366277
O        6.50781888      38.90634926       5.51081943      -0.00032815       0.00000764       0.00000589      -1.68339491
O        6.30830096      36.02699546       5.50852474       0.00072459      -0.00005393       0.00042167      -1.68344426
O        8.71114680      40.18828539       5.50841376      -0.00030954       0.00080802      -0.00066334      -1.68350673
O        8.90233555      37.29401443       5.50394242       0.00043520       0.00011619       0.00042496      -1.68360531
O        6.49922638      41.45511820       5.51274870       0.00047965       0.00027665      -0.00009343      -1.68355370
O        5.77027932      34.62879124       7.67134864       0.00024254       0.00079520      -0.00069648      -1.68353450
O        8.17281674      38.79000120       7.66991535      -0.00032354      -0.00073704       0.00057772      -1.68359900
O        7.97347008      35.91117027       7.66693647       0.00038750       0.00033951      -0.00010574      -1.68370962
O        5.56968011      40.07199506       7.67569902      -0.00068630      -0.00056127      -0.00026371      -1.68342185
O        7.98209246      33.36338805       7.66383452      -0.00072601       0.00127030       0.00009126      -1.68357444
O        5.57848672      37.52312308       7.67392446       0.00008931      -0.00019541      -0.00008711      -1.68352938
O        6.49986168      36.11058073       9.85205532       0.00032818      -0.00005634      -0.00079123      -1.72302771
O        8.90202744      40.27182972       9.85152292      -0.00043274      -0.00067356      -0.00038945      -1.72296071
O        8.89724611      34.53986640       9.84555336       0.00022949      -0.00030895      -0.00036492      -1.72179222
O        6.49242189      38.69962156       9.85399807      -0.00012830      -0.00003499       0.00040848      -1.72283912
O        6.33692405      33.25098584       9.85092225      -0.00009071       0.00049941      -0.00042280      -1.72324955
O        8.73773066      37.41159486       9.84902629      -0.00039325       0.00018950       0.00021565      -1.72335076
O        8.12932461      36.08312579      12.00493103       0.00013400       0.00019682      -0.00010296      -1.57932603
O        5.72501643      40.24402693      12.01301807      -0.00026295      -0.00019910      -0.00016299      -1.57947135
O        5.54742602      34.67144709      12.00988616      -0.00049413      -0.00140909       0.00023813      -1.57898152
O        7.94888779      38.83252918      12.00825855      -0.00053419      -0.00071260      -0.00040383      -1.57935584
O        5.65739239      37.30243519      12.01014540      -0.00064471      -0.00057271      -0.00046755      -1.57934511
O        8.05945710      41.46416621      12.00964264      -0.00012305      -0.00080389       0.00025846      -1.57942319
Al       4.83341294      44.34507437       1.06750999      -0.00018564       0.00010195       0.00017843       2.43067050
Al       7.23657193      48.50617807       1.06630549       0.00042446      -0.00000048      -0.00045275       2.43075800
Al       4.83396491      41.57111413       2.04732658      -0.00010053      -0.00033135      -0.00001357       2.44996810
Al       7.23725247      45.73245017       2.04623237      -0.00006995      -0.00062204      -0.00026147       2.44996285
Al       7.23696191      42.95856020       2.31140703       0.00003210      -0.00020555       0.00036623       2.50168228
Al       4.83496092      47.11897817       2.31627241      -0.00046488      -0.00036345      -0.00037567       2.50167084
Al       4.83598465      44.34466180       4.21110800       0.00036296       0.00113687      -0.00005401       2.51275468
Al       7.23904047      48.50627962       4.20947195       0.00007254      -0.00041151       0.00009000       2.51273894
Al       4.83555744      41.57036399       4.66983841       0.00040298      -0.00043068       0.00016593       2.53840065
Al       7.23872992      45.73201957       4.66875250       0.00017830      -0.00059444       0.00002047       2.53838372
Al       7.24022640      42.95704181       6.33380448       0.00013712       0.00026824       0.00012318       2.52521801
Al       4.83768243      47.11859775       6.33873963      -0.00045694       0.00001502      -0.00007794       2.52521181
Al       4.83725320      44.34401218       6.85829847      -0.00042542      -0.00096826       0.00018931       2.52510786
Al       7.24056353      48.50620222       6.85668343       0.00011002      -0.00042048      -0.00049150       2.52514434
Al       4.83877661      41.56872555       8.52350825       0.00026289       0.00042298      -0.00049655       2.53844333
Al       7.24183352      45.73097790       8.52250868       0.00069511      -0.00047868      -0.00026129       2.53843307
Al       7.24195077      42.95617345       8.98072783      -0.00001249       0.00040355       0.00023889       2.51259995
Al       4.83876584      47.11830885       8.98563339       0.00033651      -0.00015937       0.00053996       2.51250005
Al       4.83994075      44.34278782      10.88077828       0.00014165      -0.00026496      -0.00010597       2.50139689
Al       7.24368347      48.50599725      10.87932859      -0.00004102      -0.00025087      -0.00108875       2.50142717
Al       4.83980128      41.56766577      11.14625834       0.00023097       0.00045292       0.00019656       2.44997597
Al       7.24357060      45.73059261      11.14519758      -0.00002954      -0.00042580       0.00077014       2.44992208
Al       7.24437055      42.95495803      12.12180291      -0.00005057      -0.00028368       0.00004802       2.43102050
Al       4.84118880      47.11789060      12.12562333       0.00024458       0.00019965       0.00006412       2.43114305
O        6.42014994      41.67581654       1.17549996      -0.00070432      -0.00008214       0.00034168      -1.57972872
O        8.82372562      45.83658498       1.17482405       0.00022282       0.00064158       0.00014146      -1.57968926
O        6.53199105      44.30648018       1.17655167       0.00007848       0.00029587      -0.00039606      -1.57969785
O        8.93519644      48.46691896       1.17511208       0.00047725       0.00001873       0.00009164      -1.57965517
O        8.75484675      42.89565692       1.17278194      -0.00094319       0.00032416      -0.00062324      -1.57971835
O        6.35267287      47.05521739       1.17779959      -0.00012029       0.00042710       0.00028321      -1.57974446
O        8.14574513      41.56808339       3.32936159      -0.00051824      -0.00010857      -0.00009051      -1.72267663
O        5.74336096      45.72839247       3.33491836       0.00036993       0.00078163       0.00072549      -1.72268450
O        5.57885172      42.86732862       3.33363693      -0.00001025      -0.00091393      -0.00030729      -1.72276592
O        7.98200804      47.02844714       3.33253628      -0.00008823      -0.00102754      -0.00033517      -1.72273874
O        7.98806456      44.44013675       3.33166735      -0.00076393      -0.00018551       0.00013373      -1.72260821
O        5.58601400      48.60070886       3.33586292      -0.00027160      -0.00013631       0.00023267      -1.72265565
O        8.91079665      43.06769461       5.51079622      -0.00004887      -0.00002103       0.00023183      -1.68347192
O        6.50811439      47.22915672       5.51582421       0.00030953      -0.00033524      -0.00007076      -1.68348002
O        6.30819780      44.34960366       5.51490835      -0.00000687      -0.00006568       0.00036088      -1.68353140
O        8.71138842      48.51113004       5.51346211      -0.00072150      -0.00013855      -0.00053907      -1.68352854
O        8.90223007      45.61651747       5.51223431       0.00005532       0.00048808       0.00051606      -1.68352818
O        6.49986377      49.77796772       5.51626090      -0.00036809       0.00064052      -0.00005714      -1.68356025
O        5.76919424      42.95149808       7.67745114      -0.00016400       0.00076888      -0.00014636      -1.68357646
O        8.17218041      47.11362635       7.67633444       0.00037104      -0.00061434       0.00003710      -1.68358159
O        7.97260647      44.23367154       7.67516471       0.00012791       0.00000380      -0.00017727      -1.68347514
O        5.56974623      48.39555546       7.67963746       0.00020745      -0.00002662      -0.00012084      -1.68350983
O        7.98116639      41.68453369       7.67331682       0.00007485       0.00020151      -0.00033632      -1.68353415
O        5.57812526      45.84643628       7.67911157       0.00009230      -0.00033445      -0.00030482      -1.68360019
O        6.49858891      44.43404581       9.85859253      -0.00065410      -0.00022490      -0.00092049      -1.72289491
O        8.90156935      48.59681485       9.85715387       0.00064206      -0.00006673      -0.00007452      -1.72287071
O        8.89513794      42.86100595       9.85393744       0.00055321       0.00010594       0.00071870      -1.72277534
O        6.49172819      47.02338673       9.85966807       0.00039822       0.00039656      -0.00023255      -1.72291601
O        6.33412917      41.57257041       9.85689485      -0.00050756      -0.00049955       0.00060303      -1.72285557
O        8.73722709      45.73473913       9.85626215      -0.00066847      -0.00030656       0.00005946      -1.72283149
O        8.12807315      44.40641665      12.01227228       0.00007800      -0.00023527       0.00072417      -1.57946992
O        5.72488458      48.56950007      12.01671364       0.00055780       0.00015294      -0.00004314      -1.57938147
O        5.54533975      42.99429994      12.01518358      -0.00006882       0.00032534      -0.00023209      -1.57943797
O        7.94895106      47.15740808      12.01384282      -0.00024475      -0.00024737      -0.00008175      -1.57938886
O        5.65631834      45.62673228      12.01574938      -0.00038093      -0.00041539       0.00022376      -1.57943892
O        8.05977782      49.79044970      12.01396823       0.00056190      -0.00031442       0.00026251      -1.57937920
Al       9.63966457       2.73137842       1.06377043      -0.00030001       0.00007393      -0.00074305       2.43090034
Al      12.04189944       6.89162230       1.05820996       0.00017654      -0.00003601       0.00010404       2.43118262
Al       9.64047520      -0.04205018       2.04412465      -0.00028925      -0.00018812      -0.00055007       2.44997573
Al      12.04347066       4.11815145       2.03948425      -0.00020264       0.00065413      -0.00027179       2.45001197
Al      12.04379598       1.34454998       2.30773424      -0.00072990      -0.00036856      -0.00000528       2.50163746
Al       9.64063489       5.50580626       2.30880970       0.00058865      -0.00101971      -0.00003023       2.50164485
Al       9.64216557       2.73213233       4.20617703       0.00003248      -0.00024262      -0.00051723       2.51270890
Al      12.04497064       6.89295338       4.19973171      -0.00002206      -0.00016497      -0.00019886       2.51282692
Al       9.64195090      -0.04204633       4.66674598       0.00020324       0.00079403      -0.00019975       2.53843212
Al      12.04522617       4.11912301       4.66211400       0.00030741       0.00001587       0.00037702       2.53851652
Al      12.04649580       1.34553308       6.33043268      -0.00061018      -0.00086833      -0.00027597       2.52522850
Al       9.64480908       5.50763320       6.33147539       0.00054635      -0.00091333      -0.00009096       2.52527952
Al       9.64407971       2.73312236       6.85327503      -0.00020377      -0.00008307       0.00070703       2.52519894
Al      12.04820209       6.89568454       6.84715613      -0.00052622      -0.00065928       0.00023149       2.52563477
Al       9.64517429      -0.04168003       8.52078625      -0.00015466      -0.00036112      -0.00080572       2.53839850
Al      12.04902971       4.12145074       8.51628113       0.00058648       0.00073446      -0.00085790       2.53847432
Al      12.04767026       1.34647781       8.97740520       0.00019454      -0.00026313       0.00043728       2.51261282
Al       9.64661538       5.50866790       8.97848225      -0.00032689      -0.00082535       0.00020400       2.51274562
Al       9.64786970       2.73444972      10.87591734      -0.00050133       0.00004156      -0.00041524       2.50149655
Al      12.05324414       6.89955190      10.86970339      -0.00122167      -0.00059024       0.00002337       2.50151491
Al       9.64704505      -0.04115379      11.14354710       0.00009206       0.00044659      -0.00010905       2.44997501
Al      12.05107359       4.12394975      11.13891087       0.00031290      -0.00051269       0.00029565       2.45001364
Al      12.05155132       1.34796699      12.11776147       0.00019394      -0.00040724      -0.00025478       2.43118453
Al       9.65048716       5.51121935      12.11912444      -0.00033670       0.00017907      -0.00065461       2.43129206
O       11.22707709       0.06116718       1.17275517      -0.00027577      -0.00002637       0.00036864      -1.57958901
O       13.63009416       4.22002262       1.16797716      -0.00039146       0.00026304       0.00037715      -1.57945180
O       11.33836184       2.69118956       1.17142606      -0.00055454       0.00000994       0.00009903      -1.57956791
O       13.74067525       6.85010164       1.16445292       0.00028757      -0.00094004      -0.00005630      -1.57945120
O       13.56218571       1.27960960       1.16977045       0.00045586      -0.00014747       0.00035351      -1.57962620
O       11.15835879       5.44025443       1.17055078      -0.00085879       0.00039721      -0.00012842      -1.57952940
O       12.95215664      -0.04636646       3.32710841       0.00044759      -0.00014863       0.00114161      -1.72281504
O       10.54934438       4.11434464       3.32824667      -0.00051398       0.00028712      -0.00050182      -1.72281086
O       10.38520052       1.25370576       3.32988476      -0.00021797      -0.00045028       0.00010368      -1.72269297
O       12.78818032       5.41366092       3.32444595       0.00004253       0.00034891       0.00056119      -1.72256839
O       12.79445886       2.82564980       3.32662160       0.00004001       0.00056033       0.00019678      -1.72262394
O       10.39150465       6.98700050       3.32684725       0.00010245      -0.00036010       0.00048317      -1.72269213
O       13.71687703       1.45518933       5.50746113      -0.00017584      -0.00024623      -0.00073145      -1.68348098
O       11.31473469       5.61674743       5.50772075       0.00011099       0.00055624      -0.00043995      -1.68346691
O       11.11467844       2.73727771       5.50985904      -0.00025451      -0.00061118      -0.00006999      -1.68349850
O       13.51801588       6.89855938       5.50276747       0.00052484      -0.00078185       0.00112276      -1.68348336
O       13.70872646       4.00408755       5.50589572      -0.00042837       0.00022516      -0.00041563      -1.68349636
O       11.30661879       8.16557247       5.50578297       0.00036233       0.00053393       0.00013298      -1.68346870
O       10.57545707       1.34067185       7.67374126      -0.00062515      -0.00039731      -0.00068612      -1.68355107
O       12.97931298       5.50341982       7.66789041       0.00059647       0.00050054       0.00061636      -1.68356085
O       12.77882899       2.62285357       7.67045237       0.00029929      -0.00008639      -0.00029185      -1.68350244
O       10.37747443       6.78485231       7.67078288      -0.00034210      -0.00040615       0.00031428      -1.68340552
O       12.78691223       0.07348839       7.67141160      -0.00039320      -0.00015107      -0.00012256      -1.68359232
O       10.38536833       4.23571385       7.67267072       0.00022832       0.00023426       0.00061276      -1.68360353
O       11.30521943       2.82485910       9.85369949      -0.00027719      -0.00059354      -0.00049163      -1.72290182
O       13.71076652       6.98935373       9.84736209       0.00021764       0.00045644      -0.00068394      -1.72336841
O       13.70011432       1.25152981       9.85181418      -0.00018109      -0.00010679      -0.00025683      -1.72294176
O       11.29970004       5.41439141       9.85180392       0.00006641      -0.00088911      -0.00047795      -1.72279012
O       11.14017991      -0.03769455       9.85426688      -0.00010209      -0.00049223       0.00035090      -1.72270441
O       13.54380313       4.12627449       9.84904240       0.00008304      -0.00031902       0.00014669      -1.72253275
O       12.93444472       2.79977371      12.00723526      -0.00041506       0.00005874       0.00018844      -1.57917929
O       10.53474849       6.96184135      12.00782519       0.00060221      -0.00013426      -0.00068637      -1.57918918
O       10.35244577       1.38617960      12.01131806       0.00042038      -0.00050162      -0.00094574      -1.57929683
O       12.75716742       5.55163363      12.00516637      -0.00038605      -0.00028633       0.00002980      -1.57899594
O       10.46431917       4.01935035      12.00993658      -0.00007891      -0.00000481       0.00011255      -1.57930779
O       12.86903374       8.18569310      12.00145489       0.00079537      -0.00070470       0.00058182      -1.57911372
Al       9.63677471      11.05436734       1.05785075       0.00005080      -0.00029854       0.00035377       2.43112850
Al      12.03734648      15.21695899       1.04821231       0.00009145      -0.00063322       0.00068463       2.43203855
Al       9.63985468       8.27999177       2.04006713      -0.00051355      -0.00055262      -0.00019914       2.45008659
Al      12.04141726      12.44124982       2.02891365       0.00130867      -0.00142537       0.00061184       2.45028043
Al      12.04254222       9.66658896       2.29981183      -0.00008500       0.00044406      -0.00036966       2.50193548
Al       9.63969584      13.82952587       2.30180921      -0.00039428       0.00155423       0.00016385       2.50188327
Al       9.64289673      11.05488721       4.20089572      -0.00095110      -0.00099786       0.00064416       2.51284122
Al      12.04736108      15.21546309       4.18709924       0.00078304       0.00102653       0.00012807       2.51274014
Al       9.64291494       8.28101361       4.66269283       0.00010819       0.00048455      -0.00057398       2.53869510
Al      12.04485790      12.44303398       4.65224388       0.00186361       0.00017499      -0.00041136       2.53880644
Al      12.04785590       9.66954104       6.32401461      -0.00015973       0.00005389       0.00011497       2.52549005
Al       9.64707909      13.83193454       6.32992830      -0.00007428       0.00153738       0.00108263       2.52518511
Al       9.64701040      11.05828618       6.84860165       0.00037614      -0.00000145       0.00011028       2.52531528
Al      12.05191028      15.21604037       6.83708914      -0.00010947       0.00041144      -0.00207048       2.52513146
Al       9.64825350       8.28376376       8.51704881       0.00037781      -0.00035312      -0.00005329       2.53870893
Al      12.05480399      12.44634382       8.51016938       0.00009479       0.00028480       0.00013135       2.53795290
Al      12.05261130       9.67186367       8.97108592       0.00000375      -0.00051241       0.00069548       2.51226449
Al       9.65886564      13.83688415       8.97980696      -0.00003598      -0.00018823      -0.00079887       2.51348567
Al       9.65460405      11.06039613      10.87076391      -0.00037366      -0.00105156      -0.00051626       2.50130677
Al      12.08768853      15.22268772      10.88240285      -0.00114468      -0.00039777       0.00126015       2.49825740
Al       9.65030288       8.28501525      11.13986514       0.00053456       0.00050277      -0.00045895       2.45000696
Al      12.06129706      12.45148007      11.13249103       0.00014165       0.00094284      -0.00018032       2.45453429
Al      12.05604110       9.67859650      12.10711308       0.00051639      -0.00050655       0.00049839       2.43176532
Al       9.66056085      13.83193244      12.12295007       0.00011449       0.00022150       0.00084111       2.43267226
O       11.22537810       8.38159633       1.16712694      -0.00040826      -0.00022320       0.00006778      -1.57938743
O       13.62550443      12.54114997       1.15320696       0.00100275      -0.00028272       0.00035933      -1.57873511
O       11.33526285      11.01260601       1.16327084       0.00041738      -0.00011270       0.00025520      -1.57932079
O       13.73588472      15.17285512       1.14635410       0.00113711      -0.00048898      -0.00035992      -1.57833827
O       13.55995798       9.59990766       1.16139883       0.00043758       0.00016809      -0.00056664      -1.57935226
O       11.15507699      13.76392676       1.16192151      -0.00164424      -0.00116233       0.00013654      -1.57933927
O       12.95150328       8.27407734       3.31981000      -0.00034472      -0.00139293       0.00083966      -1.72284889
O       10.54802766      12.43620262       3.32051738      -0.00002096       0.00088244       0.00014549      -1.72299206
O       10.38489970       9.57504194       3.32481833       0.00047537       0.00041702       0.00081677      -1.72232175
O       12.78667313      13.73381484       3.31179429      -0.00007696       0.00025103      -0.00042767      -1.72203326
O       12.79233635      11.14629280       3.31611434       0.00085327       0.00093922       0.00038795      -1.72239852
O       10.39059687      15.30904226       3.31772835       0.00023020      -0.00063017       0.00103495      -1.72268188
O       13.71770124       9.77685220       5.49826702      -0.00140190       0.00098335       0.00003335      -1.68392074
O       11.31334606      13.94015512       5.49952576      -0.00050983       0.00056879      -0.00019439      -1.68293059
O       11.11558878      11.06070074       5.50252614      -0.00068758      -0.00029408      -0.00003526      -1.68372130
O       13.51806396      15.21910352       5.48331804       0.00056917      -0.00078254       0.00111241      -1.68409264
O       13.70925975      12.32499425       5.49178190       0.00086950      -0.00011629      -0.00011049      -1.68444538
O       11.30795537      16.48622040       5.49157601      -0.00056308      -0.00015268      -0.00054829      -1.68197608
O       10.57747754       9.66437071       7.66761058      -0.00027396       0.00019665      -0.00015767      -1.68368399
O       12.97901238      13.82176823       7.65270829       0.00024329      -0.00007574       0.00069750      -1.68331766
O       12.77923584      10.94495550       7.66009059       0.00014115       0.00026170      -0.00050683      -1.68394232
O       10.38488390      15.11609431       7.67386742      -0.00152651      -0.00064053       0.00049736      -1.68321908
O       12.79060143       8.39798537       7.66550667       0.00083341      -0.00046177       0.00000720      -1.68386924
O       10.38874922      12.56125434       7.66780945       0.00084149      -0.00123569      -0.00027131      -1.68312526
O       11.30906101      11.14578713       9.84888729      -0.00009246       0.00018269       0.00033306      -1.72341919
O       13.72088998      15.30055631       9.83000030       0.00041085       0.00058005      -0.00044784      -1.72846460
O       13.70715119       9.57979685       9.84325662      -0.00015586       0.00090995      -0.00057029      -1.72241902
O       11.31303196      13.73660079       9.84721021       0.00078417      -0.00082854       0.00120999      -1.72312856
O       11.14368717       8.28742139       9.84867010      -0.00091458      -0.00012109       0.00051665      -1.72274613
O       13.54724170      12.44171864       9.83738653       0.00029735      -0.00008754       0.00040391      -1.71850383
O       12.94297662      11.12704174      12.00128522       0.00101084      -0.00075974      -0.00000586      -1.57900131
O       10.54558315      15.27479254      11.99458886       0.00088779      -0.00031882       0.00030022      -1.57151496
O       10.35647457       9.71109997      12.00672294       0.00009025       0.00016236       0.00010024      -1.57869446
O       12.76988733      13.87103499      12.01001539      -0.00005717      -0.00010364       0.00084298      -1.58331060
O       10.47338788      12.34048530      12.00473674       0.00036750       0.00110596      -0.00026819      -1.58025599
O       12.88245170      16.53299250      11.95116821       0.00103315       0.00023408      -0.00036994      -1.56520879
Al       9.63391106      19.37991910       1.05612121      -0.00020450       0.00032548       0.00033340       2.43144751
Al      12.03563853      23.53790068       1.04975869      -0.00003473       0.00075977       0.00077862       2.43294096
Al       9.63923013      16.60409597       2.03328956      -0.00099694      -0.00085669      -0.00027482       2.45012093
Al      12.04082072      20.76509558       2.02356190       0.00036914      -0.00050528       0.00059228       2.45026994
Al      12.04335148      17.99160344       2.28734147       0.00087927      -0.00003667      -0.00032169       2.50111055
Al       9.64074284      22.15155926       2.30282685      -0.00040579      -0.00100246       0.00077799       2.50250459
Al       9.64815625      19.37908368       4.19887971       0.00001772       0.00003960      -0.00116569       2.51311231
Al      12.05080190      23.54027087       4.19294373       0.00057396       0.00020709      -0.00014113       2.51255393
Al       9.64265562      16.60439647       4.65526599      -0.00032772      -0.00042785       0.00034264       2.53839755
Al      12.05533485      20.77141425       4.64766128      -0.00053158       0.00043665       0.00073947       2.54132009
Al      12.05947444      17.99386258       6.27910525       0.00056742       0.00078947       0.00009696       2.53536606
Al       9.66345470      22.15542999       6.33670140      -0.00008828       0.00077482       0.00050121       2.52644753
Al       9.65836640      19.38272741       6.85056373       0.00018400      -0.00006364       0.00012129       2.52608681
Al      12.07367153      23.54402707       6.84465895       0.00137184      -0.00010378       0.00078009       2.53032398
Al       9.64258856      16.61481238       8.52496456       0.00091731      -0.00047315      -0.00012882       2.54540157
Al      12.10313616      20.77837774       8.52851196      -0.00078502      -0.00094814      -0.00006428       2.54869246
Al      12.06953515      17.98711641       8.88156958      -0.00061517       0.00201440       0.00109853       2.51285863
Al       9.68778527      22.14568867       8.98939156      -0.00012511      -0.00190561       0.00089058       2.51650238
Al       9.67239392      19.38252058      10.90563872       0.00036466       0.00057896      -0.00009019       2.48641348
Al      12.15606266      23.52527060      10.90296159      -0.00058815       0.00049368      -0.00144914       2.52115512
Al       9.65400043      16.61129541      11.16236031      -0.00151205       0.00023304       0.00071174       2.44914842
Al      12.15562604      20.81323201      11.18892870      -0.00148468       0.00076363      -0.00135491       2.47718334
Al      12.06836268      18.02034027      11.58355651      -0.00055523      -0.00070967       0.00012375       2.50963759
Al       9.70254803      22.15949613      12.10702806       0.00015446       0.00013285      -0.00088279       2.43642402
O       11.22017355      16.70645872       1.15529239       0.00045569       0.00177433       0.00036278      -1.57833898
O       13.62006488      20.86854004       1.14423384       0.00063719      -0.00097015       0.00033569      -1.57685387
O       11.33143830      19.33773112       1.15560348      -0.00056067      -0.00114762       0.00081575      -1.57805049
O       13.73272918      23.49774178       1.14356482       0.00036417      -0.00042235      -0.00010703      -1.57644010
O       13.55504015      17.92635771       1.14494985       0.00212159       0.00064702       0.00043126      -1.57760394
O       11.14975446      22.08723150       1.15870125       0.00020301       0.00036200      -0.00029521      -1.57853723
O       12.94882102      16.59351704       3.30084428      -0.00011817      -0.00067951       0.00066583      -1.72385776
O       10.54689832      20.75932996       3.31495209       0.00190045       0.00018177       0.00090296      -1.72387850
O       10.38454282      17.89766454       3.31781145       0.00030950       0.00106173      -0.00060169      -1.72211349
O       12.78363550      22.06083396       3.30513502      -0.00057220      -0.00041630      -0.00000287      -1.72241378
O       12.79363054      19.47014942       3.30388406      -0.00054905       0.00062402       0.00135010      -1.72274125
O       10.39089191      23.63418418       3.31983775      -0.00007021      -0.00016393       0.00030755      -1.72210228
O       13.72041812      18.09627948       5.47318704       0.00020670       0.00144700       0.00057398      -1.68267858
O       11.31770761      22.26072136       5.49660125      -0.00013489      -0.00075497       0.00040651      -1.68387091
O       11.11780396      19.38519804       5.49036186       0.00073500       0.00130510      -0.00022478      -1.68234551
O       13.51851513      23.54332022       5.48310546      -0.00133640       0.00023600      -0.00027885      -1.68503475
O       13.71172495      20.64832626       5.48177091      -0.00003432      -0.00169170       0.00102465      -1.68417978
O       11.30859845      24.81293432       5.49775420       0.00134470       0.00084748      -0.00029384      -1.68414104
O       10.58275210      17.97936004       7.65328686      -0.00031618       0.00022251       0.00078753      -1.68464065
O       12.98974556      22.15360948       7.65240198      -0.00021232       0.00014203      -0.00173280      -1.68099988
O       12.78077512      19.26553361       7.63671374       0.00049943      -0.00225158      -0.00134228      -1.68382823
O       10.39924657      23.42344523       7.66907434       0.00028755      -0.00032897       0.00080652      -1.68439865
O       12.80359810      16.71472291       7.64326998       0.00026612      -0.00002913      -0.00008805      -1.68380654
O       10.41519335      20.86458695       7.69277804      -0.00091187       0.00110370      -0.00164641      -1.68028915
O       11.36151547      19.38157305       9.91661408      -0.00145096      -0.00000732      -0.00003523      -1.76215374
O       13.72018368      23.65723549       9.80971313       0.00115080      -0.00104716       0.00036696      -1.69177651
O       13.66230148      17.91265350       9.86624322      -0.00002576      -0.00045859      -0.00024700      -1.76343048
O       11.33390258      22.03753402       9.86951486       0.00015767       0.00081860       0.00082430      -1.72601235
O       11.18147686      16.63775264       9.86250388      -0.00039622      -0.00023695       0.00066030      -1.75329614
O       13.54731669      20.75728764       9.80568999       0.00028805       0.00019736       0.00079814      -1.70155787
O       12.98900851      19.42942568      12.00874482      -0.00131962       0.00016511      -0.00059115      -1.57710361
O       10.59523780      23.60469872      12.00908976       0.00038464       0.00013569       0.00088257      -1.58140218
O       10.38093695      18.03299519      11.97842296      -0.00075288       0.00103819       0.00132068      -1.55417478
O       12.89040176      22.20359391      12.02289966       0.00052025      -0.00047028       0.00091761      -1.62681878
O       10.52106447      20.67288559      12.00608628       0.00066144      -0.00005693       0.00096981      -1.56813538
O       12.93329047      24.82632005      12.00430632       0.00002774      -0.00042756       0.00038483      -1.58313417
Al       9.63032155      27.69683320       1.04760102      -0.00041504       0.00008524       0.00018460       2.43157458
Al      12.03382250      31.86029144       1.03556940      -0.00093740      -0.00014222      -0.00054305       2.43200922
Al       9.63728581      24.92481613       2.03493032       0.00045599      -0.00088258       0.00033931       2.45048380
Al      12.03906026      29.08437317       2.00906416      -0.00116348       0.00028427       0.00150405       2.44992256
Al      12.04110356      26.30975131       2.28425446      -0.00045254      -0.00018993      -0.00033485       2.50206256
Al       9.63549280      30.47235906       2.29096721       0.00144058      -0.00009525      -0.00104581       2.50201964
Al       9.64184989      27.69747814       4.19211818      -0.00036120      -0.00097681       0.00086206       2.51299715
Al      12.04134889      31.86149869       4.17213357       0.00022691      -0.00035874       0.00204975       2.51252127
Al       9.65039873      24.92398328       4.65829994       0.00123176       0.00066115       0.00045915       2.54053092
Al      12.03893613      29.08253230       4.63109613       0.00199493      -0.00007276      -0.00059969       2.53843594
Al      12.05807117      26.31429564       6.32159517      -0.00051588      -0.00140441      -0.00021257       2.52458429
Al       9.64628683      30.47232598       6.31580017       0.00007715      -0.00010970       0.00017368       2.52379322
Al       9.65568754      27.69788526       6.84054443       0.00128686       0.00032923      -0.00008509       2.52711415
Al      12.04445663      31.86459360       6.82072454      -0.00052683      -0.00161733      -0.00006867       2.52341056
Al       9.68206623      24.92735963       8.52176536       0.00056589       0.00004994      -0.00039141       2.53829670
Al      12.04568702      29.10507162       8.50635298       0.00026653       0.00131999      -0.00064797       2.54699087
Al      12.09027284      26.31892793       8.97471711       0.00076322      -0.00072065      -0.00011257       2.52147937
Al       9.64977891      30.47422442       8.96527103      -0.00089813      -0.00026995      -0.00011752       2.51824093
Al       9.68075636      27.69847444      10.86683717      -0.00021313      -0.00025984      -0.00116859       2.50720596
Al      12.03922234      31.85057741      10.87772299      -0.00044076       0.00072702      -0.00092313       2.49711680
Al       9.71317942      24.92337028      11.14003174      -0.00154423      -0.00080878      -0.00048386       2.45613575
Al      12.07043103      29.08698128      11.15269699       0.00018097       0.00095344      -0.00034518       2.45811987
Al      12.12563967      26.31307758      12.09650815       0.00055888       0.00074737      -0.00018229       2.43710470
Al       9.65585095      30.46907184      12.13744899      -0.00069245      -0.00041031       0.00006077       2.42740297
O       11.21651692      25.02767293       1.15437600      -0.00074654      -0.00017469       0.00094920      -1.57814872
O       13.62179503      29.18837220       1.13349480       0.00066577      -0.00084475      -0.00065569      -1.57731676
O       11.32805360      27.65860021       1.14653855       0.00046187      -0.00056406       0.00023563      -1.57820582
O       13.73305395      31.82465541       1.13126399      -0.00007898      -0.00060708      -0.00063181      -1.57769966
O       13.55102209      26.24602792       1.14194338       0.00004003       0.00085534       0.00013555      -1.57731724
O       11.14833937      30.41027359       1.14754656      -0.00091571      -0.00110250       0.00006384      -1.57914579
O       12.94660134      24.92075304       3.30135375      -0.00059109       0.00100760       0.00055365      -1.72379947
O       10.54436518      29.08233058       3.30755859      -0.00093181       0.00064774       0.00050507      -1.72280490
O       10.38249979      26.22269217       3.31345010       0.00016334       0.00011143      -0.00076340      -1.72284424
O       12.78151142      30.38859115       3.28936689       0.00082269      -0.00057293      -0.00014389      -1.72407067
O       12.78887486      27.79691186       3.29423068       0.00136321       0.00065007       0.00070838      -1.72252798
O       10.38617360      31.95882305       3.30920403       0.00032066      -0.00003568       0.00002516      -1.72233450
O       13.71305844      26.42839929       5.47427883      -0.00012928       0.00111058      -0.00030130      -1.68301082
O       11.31297473      30.58703286       5.48032738       0.00031531       0.00003886       0.00070186      -1.68357182
O       11.11685648      27.70534505       5.49140156       0.00032308       0.00045440       0.00063653      -1.68390894
O       13.51450271      31.87263105       5.46414306      -0.00111585      -0.00009572       0.00072880      -1.68207467
O       13.70192457      28.97152811       5.45899231      -0.00166891      -0.00024712      -0.00071312      -1.68131328
O       11.30714589      33.13656416       5.48835783      -0.00024873       0.00007709       0.00031445      -1.68382907
O       10.59173586      26.31857675       7.66422317       0.00024873       0.00015103       0.00047359      -1.68434763
O       12.98300461      30.47353072       7.62030942      -0.00044898       0.00091363      -0.00079014      -1.68291879
O       12.79717422      27.61839079       7.65802177      -0.00015965       0.00030781      -0.00035691      -1.68126178
O       10.37543877      31.75373834       7.64712149       0.00086090       0.00026087      -0.00052075      -1.68214083
O       12.80234089      25.06085663       7.64550131      -0.00130134      -0.00146616       0.00018313      -1.68143034
O       10.38613877      29.20816349       7.64913335       0.00041725      -0.00108994      -0.00033731      -1.68240571
O       11.34376663      27.82054850       9.83372500      -0.00132886      -0.00019414       0.00064289      -1.72186887
O       13.75622378      31.91652625       9.84885903      -0.00078898       0.00021184       0.00119684      -1.75989020
O       13.72360788      26.23855058       9.83828512      -0.00074134      -0.00020544      -0.00090285      -1.73037982
O       11.30034693      30.38594159       9.81413048       0.00097092      -0.00054167       0.00083767      -1.72798991
O       11.17010595      24.93526584       9.84245837      -0.00000548      -0.00022850       0.00057538      -1.71976376
O       13.62176176      29.17966494       9.85942434       0.00042973      -0.00007031      -0.00033028      -1.75432742
O       12.98311270      27.77313247      11.97483036       0.00119934       0.00117877      -0.00039589      -1.57293344
O       10.52686297      31.92437232      12.00697205       0.00028463       0.00059134       0.00026209      -1.58243668
O       10.41717454      26.36277235      11.98812085      -0.00006892       0.00001486       0.00127203      -1.58759212
O       12.80324022      30.52999836      11.92057841       0.00060991      -0.00014490       0.00094834      -1.56727004
O       10.47983001      28.98889149      12.00543592       0.00046589      -0.00103335       0.00157016      -1.58014011
O       12.86002604      33.14799748      11.99626597       0.00040682      -0.00069604       0.00193668      -1.57507193
Al       9.63469023      36.02443927       1.05285461       0.00014079       0.00018420      -0.00017686       2.43108201
Al      12.04159873      40.18702241       1.05474780      -0.00002782      -0.00005280       0.00071256       2.43084764
Al       9.63557264      33.24878978       2.02650815      -0.00020152      -0.00070491       0.00143519       2.45015836
Al      12.04146729      37.41224193       2.02924678       0.00085556      -0.00000957      -0.00075604       2.45017028
Al      12.04011694      34.63675306       2.28528871       0.00016911      -0.00036278       0.00031969       2.50165534
Al       9.63880326      38.79831542       2.30348390       0.00040103       0.00056928      -0.00069381       2.50190473
Al       9.64135458      36.02300303       4.19481395      -0.00006380       0.00083159       0.00012124       2.51275206
Al      12.04414738      40.18457417       4.19793832       0.00046285       0.00029266      -0.00054728       2.51289177
Al       9.64048743      33.24898677       4.64999751       0.00013714       0.00014071       0.00036367       2.53827977
Al      12.04394416      37.41081844       4.65228136       0.00009616      -0.00057850      -0.00012996       2.53788257
Al      12.04816781      34.63514053       6.31668679      -0.00032846       0.00018433      -0.00094770       2.52307224
Al       9.64313786      38.79505524       6.32613604       0.00041590      -0.00034759      -0.00016442       2.52538633
Al       9.64389102      36.02022296       6.84263376       0.00034307      -0.00050584       0.00068379       2.52467418
Al      12.04704198      40.18000454       6.84574814       0.00087100      -0.00023413       0.00018280       2.52494192
Al       9.64700081      33.24283775       8.50502392       0.00080475       0.00040190       0.00055710       2.53807569
Al      12.04771024      37.40030702       8.50823900       0.00010153      -0.00021844      -0.00021039       2.53858614
Al      12.04647617      34.62659628       8.96986419      -0.00074649      -0.00003817       0.00045265       2.51787829
Al       9.64606662      38.79384113       8.97284615      -0.00033912      -0.00019815      -0.00036581       2.51234460
Al       9.64718744      36.01770868      10.86486615      -0.00017535      -0.00026200      -0.00095486       2.50274277
Al      12.04824376      40.17814268      10.86686910      -0.00041319       0.00020251       0.00015114       2.50175476
Al       9.64792610      33.24351348      11.12720836       0.00021426       0.00045115      -0.00021217       2.45383835
Al      12.04844102      37.40201737      11.12946213       0.00098993       0.00022570       0.00042089       2.45395494
Al      12.04388615      34.62779307      12.14754852      -0.00026040      -0.00047524      -0.00004634       2.42551994
Al       9.64788742      38.79122867      12.11258585      -0.00017205      -0.00004132       0.00028741       2.43106484
O       11.22053374      33.35322863       1.15215303       0.00032439       0.00092652       0.00000410      -1.57951915
O       13.62827483      37.51802361       1.15750971      -0.00010902      -0.00106409       0.00003242      -1.57975948
O       11.33377115      35.98799624       1.15765285       0.00074547       0.00037763       0.00075638      -1.57942593
O       13.74047976      40.14919816       1.16279344       0.00046269       0.00026447      -0.00077888      -1.57971072
O       13.55638365      34.57746371       1.14178141       0.00002499       0.00005928      -0.00008797      -1.57923806
O       11.15654166      38.73673074       1.16407556      -0.00022615      -0.00037513      -0.00020503      -1.57960415
O       12.94809179      33.24876460       3.29598919       0.00010190       0.00036178      -0.00036748      -1.72313535
O       10.54807001      37.40838957       3.32013171       0.00022188      -0.00093697       0.00030786      -1.72251868
O       10.38236126      34.54723797       3.31284164       0.00063678       0.00093767      -0.00135632      -1.72321677
O       12.78721785      38.70828868       3.31813234      -0.00076857      -0.00044781      -0.00016680      -1.72290075
O       12.79172734      36.12086460       3.31102219      -0.00149408      -0.00015662      -0.00062469      -1.72253060
O       10.39058681      40.27968539       3.32495201      -0.00104675      -0.00044129      -0.00040103      -1.72250056
O       13.71573702      34.74747166       5.48309382      -0.00060257      -0.00061103       0.00034888      -1.68398762
O       11.31440276      38.90631233       5.50323813      -0.00050570      -0.00012759       0.00022342      -1.68386114
O       11.11440395      36.02782277       5.49773292      -0.00014729       0.00003971      -0.00072425      -1.68385589
O       13.51747349      40.18795785       5.50335118       0.00076229      -0.00067062      -0.00006080      -1.68347681
O       13.71018184      37.29657960       5.49613305       0.00107729       0.00063806       0.00057718      -1.68363595
O       11.30529259      41.45462205       5.50596315      -0.00031703       0.00049452       0.00036005      -1.68353105
O       10.57657088      34.62768902       7.66055272      -0.00001951      -0.00077233      -0.00033281      -1.68412173
O       12.98061508      38.78470818       7.66448440       0.00018677       0.00025851      -0.00009567      -1.68338776
O       12.77947743      35.90737559       7.65452354       0.00067988      -0.00002545       0.00109995      -1.68226421
O       10.37628278      40.07131342       7.66821064       0.00020952      -0.00018073      -0.00023775      -1.68372750
O       12.78786886      33.35550524       7.65696924      -0.00090672       0.00101374      -0.00036371      -1.68072212
O       10.38448620      37.52243826       7.66395529      -0.00060841       0.00059946       0.00030051      -1.68384588
O       11.30283752      36.11014644       9.83956021       0.00063370      -0.00009712      -0.00055054      -1.71935213
O       13.70732851      40.26695626       9.84540029       0.00005170       0.00008986       0.00030821      -1.72219729
O       13.69969488      34.51836763       9.82671923      -0.00047147       0.00040802       0.00077297      -1.73176646
O       11.29855858      38.69785690       9.84604566      -0.00004074       0.00038797       0.00028915      -1.72212851
O       11.13979808      33.24116919       9.83961784       0.00012014       0.00013693       0.00101138      -1.72230017
O       13.54122551      37.39751709       9.84504416       0.00034932      -0.00066841      -0.00007713      -1.72384381
O       12.92381737      36.07733889      12.00753603      -0.00078760       0.00076870       0.00058788      -1.58407664
O       10.53034511      40.24347763      12.00552413       0.00079652      -0.00001907      -0.00068482      -1.57922220
O       10.34945062      34.66971173      12.00152367      -0.00086545      -0.00130692      -0.00018991      -1.58510172
O       12.74952570      38.82964142      12.00169512       0.00014444       0.00003179       0.00019838      -1.58170033
O       10.46221688      37.30008470      12.00124650      -0.00044331      -0.00087487       0.00043454      -1.58141899
O       12.86508842      41.46101474      12.00374519      -0.00030797      -0.00041043       0.00056597      -1.58038676
Al       9.63926638      44.34627397       1.06177366      -0.00007812       0.00016400       0.00061332       2.43073726
Al      12.04314466      48.50640998       1.06117602       0.00004171      -0.00019092       0.00003301       2.43081260
Al       9.63954182      41.57236650       2.04029811      -0.00057098      -0.00068044       0.00088867       2.45001721
Al      12.04329222      45.73310841       2.04075412      -0.00035093      -0.00022255       0.00016902       2.44998598
Al      12.04297366      42.95943209       2.30543180       0.00110661       0.00041062       0.00041225       2.50172257
Al       9.64034986      47.11950008       2.31061566      -0.00031669       0.00011648      -0.00021111       2.50167060
Al       9.64128820      44.34519151       4.20499105       0.00035702       0.00069612       0.00016143       2.51273155
Al      12.04443162      48.50625723       4.20404181      -0.00062084      -0.00003973       0.00018865       2.51271415
Al       9.64147729      41.57081206       4.66281885       0.00020161       0.00009254      -0.00054138       2.53848910
Al      12.04441770      45.73196722       4.66332667      -0.00118113      -0.00010824       0.00056818       2.53841114
Al      12.04570395      42.95604139       6.32775405       0.00025489       0.00036956      -0.00048432       2.52535963
Al       9.64313359      47.11876399       6.33309317       0.00043134      -0.00009538      -0.00034535       2.52521515
Al       9.64336021      44.34402108       6.85204528      -0.00043975      -0.00041294       0.00040309       2.52509046
Al      12.04614641      48.50613845       6.85121205      -0.00051432       0.00012551      -0.00026729       2.52513719
Al       9.64487464      41.56825205       8.51633116       0.00037431      -0.00006539       0.00030046       2.53854203
Al      12.04716206      45.73022873       8.51702758       0.00018857      -0.00001352       0.00056622       2.53840804
Al      12.04813844      42.95532329       8.97459982      -0.00077948      -0.00051768      -0.00032211       2.51255679
Al       9.64478233      47.11873445       8.98005895       0.00000377      -0.00003906      -0.00016898       2.51257777
Al       9.64636841      44.34269050      10.87442317       0.00078658      -0.00052781       0.00017751       2.50148630
Al      12.04927485      48.50609816      10.87376535      -0.00065410       0.00061390      -0.00002302       2.50150943
Al       9.64632969      41.56766125      11.13900737       0.00040243      -0.00008327      -0.00013083       2.44985509
Al      12.04939389      45.73009944      11.13977397       0.00033685       0.00047695      -0.00058296       2.44992566
Al      12.05061633      42.95258462      12.11451614      -0.00000825       0.00005741      -0.00031955       2.43127465
Al       9.64804642      47.11792530      12.12038212       0.00008430       0.00022104      -0.00012000       2.43113565
O       11.22622269      41.67733101       1.16925289       0.00055812       0.00070164      -0.00121373      -1.57973802
O       13.63029484      45.83707944       1.16999205       0.00033654      -0.00000764       0.00023514      -1.57961917
O       11.33792927      44.30751179       1.17075989       0.00000328      -0.00018963      -0.00014625      -1.57961380
O       13.74183009      48.46669746       1.17003556       0.00008402      -0.00052735      -0.00043525      -1.57962084
O       13.56159620      42.89691277       1.16746783       0.00017176      -0.00101140      -0.00041267      -1.57970166
O       11.15855719      47.05582679       1.17245813      -0.00014338       0.00005643      -0.00030370      -1.57971585
O       12.95206316      41.56857151       3.32331893      -0.00031689      -0.00025147       0.00137695      -1.72269189
O       10.54892062      45.72880691       3.32927126       0.00067616       0.00020422      -0.00092088      -1.72272360
O       10.38446270      42.86804690       3.32726520       0.00084784      -0.00046291      -0.00015141      -1.72277510
O       12.78779949      47.02850379       3.32735977       0.00092599      -0.00096978      -0.00083514      -1.72274148
O       12.79391426      44.44040904       3.32639318      -0.00015927      -0.00032793      -0.00029876      -1.72257626
O       10.39127869      48.60083652       3.33036537      -0.00042163       0.00041621       0.00017400      -1.72261274
O       13.71645456      43.06732783       5.50541752      -0.00061364       0.00029378       0.00004138      -1.68354869
O       11.31366305      47.22912179       5.51029104       0.00026495       0.00033767       0.00016818      -1.68349099
O       11.11401914      44.34943819       5.50924521      -0.00059221      -0.00000907      -0.00092141      -1.68351245
O       13.51689652      48.51086594       5.50838897      -0.00022336       0.00004945       0.00015692      -1.68352365
O       13.70772201      45.61618490       5.50738116       0.00009201      -0.00019235      -0.00047853      -1.68352771
O       11.30533352      49.77798570       5.51052936       0.00018689       0.00029057      -0.00034497      -1.68353534
O       10.57546886      42.95088802       7.67084066      -0.00023449      -0.00010156      -0.00079533      -1.68356442
O       12.97750548      47.11317656       7.67116255      -0.00077333       0.00026210      -0.00039084      -1.68357444
O       12.77826978      44.23248922       7.66989963      -0.00058609       0.00036586       0.00051699      -1.68355465
O       10.37549842      48.39569462       7.67408331       0.00028260      -0.00037196       0.00005318      -1.68350732
O       12.78724958      41.68219651       7.66740141      -0.00026913      -0.00002713       0.00053908      -1.68373668
O       10.38392485      45.84633667       7.67325379      -0.00008606      -0.00000318      -0.00023465      -1.68358648
O       11.30436571      44.43353204       9.85232571       0.00006328      -0.00014751      -0.00040085      -1.72280300
O       13.70642899      48.59699365       9.85187063       0.00001247       0.00036508       0.00003250      -1.72279274
O       13.70015357      42.85817043       9.84907130       0.00025770       0.00050023       0.00005228      -1.72294331
O       11.29740027      47.02323859       9.85427306       0.00030787       0.00008654      -0.00088795      -1.72292221
O       11.14038451      41.57177119       9.85028864       0.00027996      -0.00024145      -0.00031557      -1.72313762
O       13.54230881      45.73392778       9.85110754      -0.00072797      -0.00052729      -0.00020843      -1.72278035
O       12.93297315      44.40499747      12.00657246       0.00018885       0.00010037       0.00021794      -1.57944477
O       10.53095623      48.56988925      12.01111614       0.00099306       0.00013097       0.00006696      -1.57936680
O       10.35165662      42.99379428      12.00854051      -0.00032792      -0.00017640      -0.00029931      -1.57937217
O       12.75412673      47.15716909      12.00852880      -0.00007317      -0.00044778       0.00005360      -1.57935834
O       10.46238136      45.62641507      12.01003166      -0.00025179      -0.00065130       0.00071845      -1.57937264
O       12.86485543      49.79099966      12.00877049       0.00019642      -0.00049037       0.00002015      -1.57941973
Al      14.44676185       2.73025005       1.05783970      -0.00023472       0.00027006       0.00002546       2.43090963
Al      16.85005318       6.88833291       1.05067277      -0.00002774       0.00021623      -0.00006302       2.43114400
Al      14.44706840      -0.04239592       2.03903735      -0.00072764      -0.00045378       0.00043454       2.44997191
Al      16.85042286       4.11662612       2.03421316       0.00008748       0.00000356      -0.00008605       2.45002556
Al      16.85066491       1.34343366       2.30349477      -0.00022335       0.00046897       0.00029858       2.50164199
Al      14.44680563       5.50442548       2.30170457      -0.00049138      -0.00005068      -0.00065697       2.50176620
Al      14.44765222       2.73164915       4.20027134      -0.00051683      -0.00011207       0.00032523       2.51273489
Al      16.85056371       6.89242161       4.19259558       0.00070606      -0.00063698       0.00088494       2.51287937
Al      14.44753615      -0.04235999       4.66166167       0.00088006      -0.00078023       0.00034967       2.53842044
Al      16.85087273       4.11848431       4.65678990      -0.00059314       0.00123967      -0.00052560       2.53859949
Al      16.85141363       1.34515259       6.32609820      -0.00010447       0.00079886      -0.00014332       2.52523899
Al      14.45031896       5.50786598       6.32426747      -0.00084981       0.00022234       0.00020064       2.52552676
Al      14.44933407       2.73344388       6.84737096      -0.00039760      -0.00039437       0.00098007       2.52516794
Al      16.85317827       6.89751755       6.84051502       0.00082982       0.00071782      -0.00024198       2.52493882
Al      14.44990937      -0.04170044       8.51567783       0.00002692      -0.00009316      -0.00058214       2.53843236
Al      16.85295327       4.12216971       8.51060708       0.00038448      -0.00091234      -0.00011995       2.53870106
Al      16.85181982       1.34698215       8.97301824      -0.00001603      -0.00055307      -0.00003457       2.51260710
Al      14.45091100       5.51108811       8.97119508      -0.00017544      -0.00087867      -0.00016012       2.51256347
Al      14.45230110       2.73587375      10.87010616       0.00054298       0.00038714      -0.00003763       2.50151944
Al      16.85576219       6.90182019      10.86263706       0.00055071       0.00023989      -0.00005312       2.50164461
Al      14.45174230      -0.04031982      11.13838039       0.00001781      -0.00044798      -0.00015727       2.44997334
Al      16.85444131       4.12490181      11.13335655      -0.00059593      -0.00077778      -0.00051352       2.44992781
Al      16.85544543       1.34834953      12.11362655       0.00029483       0.00028216       0.00062052       2.43112826
Al      14.45642637       5.51587905      12.10882655      -0.00018637      -0.00017630       0.00055995       2.43164253
O       16.03437742       0.06005101       1.16859567      -0.00007652       0.00006461      -0.00037197      -1.57959139
O       18.43786336       4.21757705       1.16366258       0.00014008       0.00055646      -0.00010926      -1.57953608
O       16.14546631       2.68948178       1.16629702      -0.00006277      -0.00031589       0.00019851      -1.57957590
O       18.54876919       6.84655106       1.15772945       0.00036717      -0.00109518       0.00034018      -1.57938790
O       18.37005954       1.27793084       1.16658386       0.00045449      -0.00001370       0.00000300      -1.57966208
O       15.96528359       5.43783796       1.16404929       0.00014256      -0.00047619       0.00047386      -1.57956910
O       17.75864966      -0.04738746       3.32378425       0.00045240       0.00025679       0.00017344      -1.72286975
O       15.35534340       4.11320790       3.32211439      -0.00003821       0.00024498       0.00014098      -1.72287369
O       15.19125270       1.25294981       3.32487486       0.00020959      -0.00022385      -0.00018695      -1.72268343
O       17.59456479       5.41228709       3.31889921      -0.00050411       0.00048002      -0.00000191      -1.72248924
O       17.60075297       2.82443993       3.32230864       0.00009030       0.00025093       0.00125505      -1.72258925
O       15.19730500       6.98549610       3.31932131      -0.00034444       0.00059950      -0.00030304      -1.72263312
O       18.52229484       1.45443802       5.50416603      -0.00025784       0.00022269       0.00009087      -1.68352711
O       16.12015941       5.61680848       5.50110710       0.00022747      -0.00002859       0.00007302      -1.68349218
O       15.92009336       2.73696706       5.50474063       0.00043809      -0.00095711       0.00001649      -1.68348479
O       18.32291031       6.89872077       5.49719292      -0.00002014       0.00047090      -0.00006094      -1.68379629
O       18.51391323       4.00337417       5.50148856       0.00047343       0.00013703       0.00003666      -1.68350410
O       16.11133110       8.16565338       5.49830851       0.00095778       0.00103087       0.00014220      -1.68339586
O       15.38019368       1.34076332       7.66870939       0.00062453       0.00006395      -0.00078292      -1.68352568
O       17.78291479       5.50399450       7.66234573       0.00020222       0.00001745      -0.00064901      -1.68364894
O       17.58335571       2.62284668       7.66616566       0.00023000      -0.00014294       0.00024159      -1.68344247
O       15.18310671       6.78693452       7.66386700      -0.00044098      -0.00027241       0.00016871      -1.68374503
O       17.59151603       0.07333787       7.66793546       0.00026085      -0.00001410      -0.00064369      -1.68356454
O       15.19028425       4.23678195       7.66622760      -0.00003297       0.00037229       0.00045727      -1.68357468
O       16.10905763       2.82598073       9.84807863      -0.00002180       0.00032595      -0.00034836      -1.72282410
O       18.51077901       6.98996726       9.84004905      -0.00029916       0.00023461      -0.00029000      -1.72172332
O       18.50353376       1.25147772       9.84875226       0.00021746       0.00062416      -0.00058590      -1.72305393
O       16.10284864       5.41616184       9.84621613      -0.00065696       0.00042063      -0.00007907      -1.72329819
O       15.94460418      -0.03741108       9.84991139      -0.00006917       0.00000366      -0.00071826      -1.72270155
O       18.34710171       4.12682094       9.84485233       0.00026927       0.00006130       0.00053374      -1.72281623
O       17.73718149       2.80080601      12.00278748       0.00000799       0.00004999       0.00016700      -1.57956123
O       15.33846167       6.96836963      11.99971605      -0.00065278       0.00008179      -0.00002373      -1.57971501
O       15.15657087       1.38742715      12.00595568       0.00040092       0.00045244       0.00036998      -1.57934928
O       17.55864833       5.55285487      12.00035665       0.00012675      -0.00038954      -0.00033249      -1.57916021
O       15.26766296       4.02199679      12.00370616       0.00055252      -0.00015261       0.00006466      -1.57936823
O       17.67195841       8.18570561      11.99570949      -0.00007919       0.00090061       0.00051954      -1.58109927
Al      14.44316297      11.05177181       1.04638855       0.00017369       0.00031664       0.00001021       2.43187237
Al      16.84738679      15.21480979       1.03165857      -0.00031950       0.00043540       0.00038895       2.43394756
Al      14.44580177       8.27840429       2.03042114       0.00048635      -0.00005685       0.00007923       2.45015645
Al      16.85030526      12.43881625       2.00605700       0.00028414      -0.00188271       0.00012196       2.44983268
Al      16.84970298       9.66443180       2.28667592       0.00124810       0.00091565       0.00021110       2.50164890
Al      14.44569262      13.82843574       2.28107016      -0.00020451      -0.00082327       0.00193499       2.50199056
Al      14.44586408      11.05280072       4.18704897      -0.00107624      -0.00025167      -0.00037895       2.51280951
Al      16.85185764      15.21831054       4.16217795       0.00139297      -0.00004481       0.00013691       2.51189971
Al      14.44839731       8.27954678       4.65296245      -0.00058380       0.00056362       0.00017489       2.53872585
Al      16.84365037      12.43988778       4.62796988       0.00015016       0.00067007      -0.00033449       2.53807616
Al      16.85031416       9.67112714       6.31734414       0.00073832       0.00003716      -0.00019720       2.52504277
Al      14.45295178      13.83083425       6.31147861      -0.00059216       0.00063543       0.00107677       2.52273774
Al      14.44896596      11.05764019       6.83515599      -0.00067428      -0.00006465       0.00095426       2.52567101
Al      16.84971691      15.22145218       6.81047537       0.00031996       0.00108891      -0.00108242       2.52731538
Al      14.45562517       8.28758821       8.50928340       0.00032659      -0.00004780       0.00007309       2.53841901
Al      16.83535109      12.45765566       8.51258404      -0.00017238       0.00142513       0.00075686       2.54624462
Al      16.86031882       9.68179754       8.96799447       0.00012381      -0.00062537       0.00066967       2.51200032
Al      14.45378129      13.83236841       8.96666137      -0.00109735      -0.00036764      -0.00132734       2.52392840
Al      14.46220818      11.07351299      10.86537485       0.00089291       0.00023879       0.00055035       2.50725174
Al      16.85630645      15.26536588      10.87479046       0.00060674       0.00061713       0.00039182       2.50065112
Al      14.45542594       8.29332363      11.13064119       0.00015952       0.00024027       0.00032721       2.45054531
Al      16.85538438      12.48376782      11.16326007       0.00062574      -0.00138949      -0.00105630       2.46630287
Al      16.86002524       9.67920070      12.10317347       0.00014837       0.00017592       0.00005744       2.43163586
Al      14.46483092      13.86157343      12.14617865      -0.00034667      -0.00007279      -0.00074952       2.43500686
O       16.03236218       8.37762534       1.15802393      -0.00043253       0.00040563      -0.00045745      -1.57935011
O       18.43639253      12.53576535       1.13371354       0.00003920      -0.00077672      -0.00073535      -1.57763767
O       16.14223076      11.00764879       1.14572655      -0.00061638       0.00039121      -0.00011013      -1.57893109
O       18.54687312      15.16822358       1.12409017       0.00230817       0.00091852      -0.00066290      -1.57674181
O       18.36984757       9.59543658       1.15062317       0.00044499       0.00035097      -0.00088841      -1.57929742
O       15.96246841      13.76124293       1.14158721      -0.00243572      -0.00137651      -0.00040274      -1.57864904
O       17.75802392       8.27212667       3.31152336      -0.00053093      -0.00041573      -0.00002809      -1.72310317
O       15.35213769      12.42987804       3.29971181       0.00024362       0.00061860       0.00065770      -1.72338545
O       15.19044664       9.57281767       3.31354441       0.00093889       0.00100539      -0.00086117      -1.72242868
O       17.59179397      13.73107102       3.28740795      -0.00104637       0.00019260       0.00063993      -1.72212148
O       17.59870582      11.14270194       3.29788352      -0.00020935       0.00071295       0.00055761      -1.72316885
O       15.19583528      15.30668301       3.29432745      -0.00061054       0.00019739      -0.00025208      -1.72296309
O       18.51872931       9.77812964       5.48965143       0.00042669      -0.00022244      -0.00007898      -1.68303657
O       16.11717218      13.93564602       5.47157654       0.00001699      -0.00005779      -0.00079514      -1.68435585
O       15.92135654      11.05906807       5.48935158       0.00017423       0.00030297      -0.00023100      -1.68373644
O       18.32108386      15.21966972       5.44476601      -0.00095484      -0.00015773       0.00044526      -1.68194282
O       18.51169235      12.31991661       5.46372707       0.00129554      -0.00101259       0.00027093      -1.68167293
O       16.11422846      16.48521323       5.47232071       0.00095148       0.00170027       0.00134349      -1.68452692
O       15.38547092       9.67026801       7.66014782       0.00012950       0.00044384      -0.00009893      -1.68383396
O       17.77247792      13.80938645       7.60967394       0.00061413      -0.00004802       0.00030587      -1.68212771
O       17.59091728      10.96012965       7.66572316       0.00038951      -0.00054849      -0.00172185      -1.68210614
O       15.18348184      15.09205310       7.63597538      -0.00085911       0.00024813       0.00101638      -1.68080342
O       17.59396392       8.40338600       7.65879001       0.00043405      -0.00001517       0.00025518      -1.68322217
O       15.18602153      12.55418740       7.65321867       0.00042616       0.00018905       0.00019698      -1.68350410
O       16.12792534      11.16473384       9.84539736       0.00039983       0.00106723       0.00157036      -1.72658801
O       18.52589035      15.21947942       9.85870993       0.00049182      -0.00085478      -0.00072805      -1.76461124
O       18.51283553       9.58302910       9.84106635       0.00109450      -0.00021566       0.00076491      -1.72548628
O       16.10487395      13.73699070       9.83390407       0.00017957      -0.00003933       0.00008656      -1.72829187
O       15.94997182       8.29410089       9.84126544       0.00010083      -0.00020247       0.00020898      -1.72217882
O       18.39074938      12.51125489       9.85781235       0.00108231      -0.00017944      -0.00028399      -1.75773907
O       17.73636336      11.12870403      11.98446280       0.00104097      -0.00107419       0.00098260      -1.57372808
O       15.35492489      15.30357756      12.02343421       0.00035251      -0.00067737      -0.00071024      -1.58771014
O       15.16161827       9.72140319      11.99576552       0.00086089      -0.00025991       0.00083934      -1.58012831
O       17.62144428      13.91069675      11.96743963       0.00155988       0.00041010      -0.00117467      -1.57389605
O       15.26933822      12.36473713      12.01440233       0.00011949       0.00024858       0.00031290      -1.58644974
O       17.67602100      16.56132934      11.96603574      -0.00029754       0.00047597       0.00053903      -1.61344945
Al      14.44066561      19.37994090       1.04427026       0.00001810       0.00002105       0.00037502       2.43438649
Al      16.84607597      23.53774035       1.04373446      -0.00022066       0.00025299      -0.00021495       2.43677139
Al      14.44518151      16.60439694       2.00864494      -0.00077806       0.00178413       0.00068710       2.45016456
Al      16.84961129      20.76469964       1.99982051      -0.00042650      -0.00034498      -0.00027203       2.45044971
Al      16.85156793      17.99170023       2.26268846      -0.00050991       0.00197977       0.00069245       2.50121307
Al      14.44710592      22.15154082       2.27750138      -0.00064896      -0.00000403      -0.00136136       2.50236487
Al      14.45350092      19.37904648       4.17841371       0.00080176      -0.00057534      -0.00025950       2.51190305
Al      16.85462347      23.53855283       4.17457162       0.00148559      -0.00004568      -0.00110777       2.51059175
Al      14.45419824      16.60278254       4.63326594       0.00008509      -0.00011577       0.00066972       2.53938985
Al      16.85513741      20.76675071       4.63022809      -0.00170081      -0.00097680       0.00100983       2.54526353
Al      16.86468691      17.99214279       6.31183135      -0.00055237      -0.00050075      -0.00008499       2.51954675
Al      14.46600520      22.15137016       6.32825824      -0.00021324       0.00093374       0.00118434       2.51898479
Al      14.46871294      19.38189300       6.83047687      -0.00039189       0.00026865       0.00123546       2.53042626
Al      16.86661746      23.54048983       6.82809068       0.00107842       0.00027157       0.00073768       2.53897953
Al      14.47141581      16.58436677       8.50741582      -0.00022782      -0.00008326      -0.00076351       2.54402637
Al      16.87230701      20.77679380       8.48870975      -0.00109257       0.00027587      -0.00079784       2.52987552
Al      16.85582406      18.00490911       8.98114808       0.00010432      -0.00011122       0.00103809       2.54109788
Al      14.48728171      22.16758043       9.00420649       0.00054743       0.00010104      -0.00041405       2.54816747
Al      14.53393975      19.44195320      10.83508512       0.00126032      -0.00081256       0.00016910       2.53204083
Al      16.90090214      23.53337988      10.83233380       0.00140425       0.00079914      -0.00073915       2.54540062
Al      14.49768595      16.64333978      11.14569633       0.00076294       0.00042850       0.00116838       2.47485566
Al      16.89099218      20.80402501      11.11430900      -0.00031843      -0.00182821       0.00106902       2.50481510
Al      16.89638027      18.04736504      12.48010976      -0.00031303      -0.00024128      -0.00208370       2.44732237
Al      14.55828588      22.18607977      12.63253489       0.00227238       0.00168813       0.00344921       2.42383409
O       16.02714164      16.70286613       1.13072714      -0.00206024       0.00190960       0.00115968      -1.57663596
O       18.43074545      20.86697927       1.12007611       0.00039847       0.00058834       0.00000079      -1.57391059
O       16.13915417      19.33546913       1.13073415      -0.00104575      -0.00087044      -0.00080578      -1.57586980
O       18.54538480      23.49780119       1.11995146      -0.00029800      -0.00116801      -0.00021563      -1.57360196
O       18.36688408      17.92377418       1.12134130       0.00098109      -0.00087193       0.00039362      -1.57579410
O       15.95660980      22.08638622       1.13408693       0.00073318       0.00008000      -0.00037930      -1.57552862
O       17.75463493      16.59042307       3.27156036       0.00018379       0.00021049      -0.00091022      -1.72530997
O       15.35036413      20.75321246       3.28557951       0.00073609      -0.00056231       0.00010291      -1.72499645
O       15.18791300      17.89457416       3.29030939      -0.00030595      -0.00091834      -0.00148095      -1.72279620
O       17.58787081      22.06033718       3.27515067       0.00060349      -0.00080988       0.00033607      -1.72341537
O       17.60101562      19.46795845       3.27658799       0.00050271       0.00095438       0.00076356      -1.72415972
O       15.19448176      23.63444032       3.28984846       0.00168191       0.00029881       0.00181225      -1.72254241
O       18.51914043      18.09320374       5.45314728      -0.00017352       0.00092036       0.00005003      -1.68451679
O       16.11543905      22.26074977       5.45922537      -0.00058749      -0.00021430      -0.00010317      -1.68417549
O       15.92011249      19.37371896       5.46727334       0.00035583       0.00082341      -0.00028291      -1.68368387
O       18.32213114      23.54132723       5.45008298      -0.00075177      -0.00170847       0.00196396      -1.68481600
O       18.51559101      20.64649386       5.45210587       0.00032330       0.00118882      -0.00014663      -1.68490779
O       16.11197523      24.81425630       5.46356167       0.00022465       0.00020770       0.00094036      -1.68462396
O       15.37255581      17.97217412       7.64588917       0.00069414       0.00082677      -0.00027993      -1.67747653
O       17.78707916      22.14486596       7.60457124       0.00061938       0.00032163      -0.00013933      -1.67853105
O       17.57800586      19.25123548       7.61140495       0.00216579      -0.00248242      -0.00026985      -1.67600083
O       15.18652653      23.43026333       7.62710588      -0.00092886       0.00179857      -0.00081672      -1.67959082
O       17.59634920      16.69379188       7.63538622      -0.00054803       0.00042664       0.00017930      -1.67752910
O       15.19492540      20.88114839       7.62815272      -0.00019043       0.00088393       0.00016403      -1.67920291
O       16.10218982      19.48771353       9.78813880      -0.00081472      -0.00010362       0.00146343      -1.69779956
O       18.49466315      23.65868460       9.76995047      -0.00074161       0.00094897       0.00123098      -1.68711436
O       18.52392949      17.86276832       9.75800017      -0.00105430       0.00040996       0.00028657      -1.69691753
O       16.13753913      22.05521103       9.78739947      -0.00091454      -0.00121342      -0.00007461      -1.69548666
O       15.92930038      16.59635327       9.81263138      -0.00077026       0.00012746      -0.00070108      -1.69943142
O       18.33822358      20.74435942       9.74635848       0.00062629       0.00071792      -0.00022386      -1.69530475
O       17.76537372      19.43507138      11.91386624      -0.00127239       0.00079325       0.00240967      -1.62409973
O       15.38914428      23.58133868      11.97692210       0.00111277       0.00169175      -0.00039713      -1.63335216
O       15.22091343      18.06845006      11.96485088       0.00086614       0.00048007       0.00095405      -1.61741805
O       17.62252983      22.22243567      11.90854748      -0.00018088      -0.00041845       0.00051373      -1.64003682
O       15.28543971      20.70393723      11.98849653       0.00158303       0.00010624      -0.00103183      -1.61881065
O       17.69348624      24.84495043      12.02663356      -0.00203315      -0.00058908      -0.00051938      -1.62141240
Al      14.43972652      27.69485509       1.03693821       0.00073187       0.00002454       0.00030946       2.43418360
Al      16.84737352      31.85997731       1.02488860       0.00007885       0.00039054      -0.00016706       2.43360734
Al      14.44367178      24.92363146       2.01067940       0.00100857       0.00096681      -0.00147187       2.45051622
Al      16.84792376      29.08417245       1.99189649      -0.00164461      -0.00074524      -0.00054833       2.44996142
Al      16.84997818      26.30790007       2.26234689      -0.00110073       0.00121402      -0.00071456       2.50188994
Al      14.44368396      30.47074298       2.26293700      -0.00020902      -0.00035654       0.00118127       2.49942923
Al      14.44931336      27.69603720       4.17011623      -0.00070889       0.00060995      -0.00064843       2.51153922
Al      16.85097965      31.85703143       4.15537539      -0.00044225      -0.00082245       0.00057097       2.51156306
Al      14.45468580      24.92372724       4.63948959      -0.00064648       0.00065093      -0.00035244       2.54375601
Al      16.85916340      29.07480682       4.61851456      -0.00106982       0.00065076      -0.00004260       2.54068780
Al      16.86250059      26.30619554       6.31736936       0.00073311      -0.00078750      -0.00045454       2.51829123
Al      14.44974763      30.46816705       6.22903586       0.00164646       0.00033062      -0.00231933       2.54085159
Al      14.46699255      27.69204070       6.82386314       0.00084227      -0.00115066       0.00009121       2.52961731
Al      16.85897705      31.85117446       6.80570698       0.00026921      -0.00130692      -0.00023747       2.52439976
Al      14.48195178      24.92844368       8.50820020      -0.00033722      -0.00070260      -0.00004945       2.53476763
Al      16.87900752      29.04887266       8.48813837       0.00110071       0.00011014      -0.00141646       2.54274869
Al      16.88998051      26.30251531       8.99668645       0.00106670      -0.00012637      -0.00105184       2.55816770
Al      14.48223129      30.48725949       8.80589475      -0.00053110       0.00011351       0.00096531       2.50605845
Al      14.55312564      27.65745057      10.88135970      -0.00140970       0.00015019      -0.00074160       2.52225614
Al      16.92930866      31.79721452      10.88594946      -0.00130359      -0.00022979       0.00011962       2.50710416
Al      14.54074471      24.90068935      11.13033323      -0.00138195       0.00155523       0.00069489       2.49628639
Al      16.95598946      29.03135493      11.12969213      -0.00043338      -0.00170258      -0.00044948       2.50629187
Al      16.87264969      26.31608492      12.52703454       0.00132178       0.00012726      -0.00033227       2.45542741
Al      14.46787741      30.42554119      11.38720725      -0.00000054       0.00062429      -0.00086155       2.53498936
O       16.02364522      25.02819866       1.12989838      -0.00082177      -0.00019187       0.00106719      -1.57491028
O       18.43419840      29.19008007       1.12118627      -0.00155918       0.00037856       0.00015510      -1.57559633
O       16.13823990      27.65961849       1.12623369       0.00016680       0.00144479       0.00054540      -1.57575083
O       18.54642775      31.82620119       1.12290919       0.00101544       0.00044786      -0.00013918      -1.57684267
O       18.36265026      26.24812719       1.12235333      -0.00024367      -0.00106965       0.00110192      -1.57453036
O       15.95847974      30.41142332       1.12479254       0.00094861      -0.00067906       0.00015921      -1.57684684
O       17.75171461      24.91697921       3.27105392      -0.00054967       0.00011883      -0.00168614      -1.72528517
O       15.34872202      29.08332358       3.28075913       0.00053680      -0.00023224      -0.00097981      -1.72403920
O       15.18407495      26.22491009       3.28450497      -0.00068699      -0.00103985      -0.00030165      -1.72390652
O       17.58898121      30.38905519       3.27045821      -0.00201795       0.00023924       0.00023184      -1.72540033
O       17.59868137      27.79907125       3.27642816      -0.00006992       0.00073582      -0.00003266      -1.72205412
O       15.19253212      31.96072301       3.28155380       0.00092030       0.00068920      -0.00013617      -1.72267938
O       18.51871862      26.42299444       5.44727339      -0.00099800       0.00138116       0.00180019      -1.68537712
O       16.11723790      30.58974781       5.44640569      -0.00021774       0.00051375       0.00000218      -1.68156755
O       15.91661022      27.70473671       5.46290261       0.00122502      -0.00083879       0.00079536      -1.68486357
O       18.31751522      31.86318437       5.46478804      -0.00029483       0.00168807      -0.00116408      -1.68443930
O       18.51070487      28.97673047       5.45462922       0.00019878      -0.00017892       0.00027846      -1.68527222
O       16.10664231      33.13496267       5.45462103       0.00083493      -0.00015498       0.00061946      -1.68225420
O       15.38353745      26.31096244       7.62983464      -0.00060821       0.00032772      -0.00150060      -1.67883122
O       17.76420885      30.47300630       7.63315940       0.00059390       0.00006782       0.00053837      -1.67517197
O       17.59001652      27.58156340       7.60622130      -0.00069786      -0.00059244       0.00003828      -1.67783892
O       15.18381405      31.79100886       7.62178858       0.00092071       0.00025408      -0.00127980      -1.67975533
O       17.59640352      25.04819092       7.61568093       0.00145260       0.00032997       0.00072748      -1.67956209
O       15.20783509      29.22547956       7.59570152       0.00002139      -0.00037708       0.00066646      -1.68021071
O       16.11625414      27.81124090       9.76914272       0.00055325       0.00091628       0.00021119      -1.69750035
O       18.50864331      31.97254994       9.77080927       0.00096384      -0.00093944       0.00022507      -1.70397627
O       18.53979560      26.21230994       9.80041822       0.00046067       0.00022568      -0.00082003      -1.69433939
O       16.03280977      30.42687191       9.85042110       0.00025579      -0.00062023      -0.00088952      -1.76905596
O       15.95305998      24.91343468       9.79616578       0.00040929       0.00110229       0.00079463      -1.69127655
O       18.30851252      29.08512057       9.78100464      -0.00059718      -0.00079958      -0.00137158      -1.69425476
O       17.76407048      27.69643083      11.96275597      -0.00037286      -0.00014451       0.00004845      -1.63217604
O       15.34294504      31.85252919      11.94085364      -0.00010192       0.00075510      -0.00212097      -1.58623004
O       15.22816620      26.34006054      11.96452698       0.00138322       0.00015709       0.00025023      -1.62338698
O       17.64507564      30.48016443      11.98475921       0.00093902       0.00036555       0.00038148      -1.62808943
O       15.32320738      29.01218627      11.93100220      -0.00055892       0.00119367      -0.00029537      -1.58286917
O       17.68739855      33.13329498      11.98397590      -0.00048290      -0.00049485       0.00076259      -1.58814478
Al      14.44346329      36.02713431       1.03830549      -0.00027036      -0.00046482       0.00078469       2.43152714
Al      16.85118058      40.18934912       1.04706516      -0.00051410      -0.00016213       0.00007725       2.43082166
Al      14.44319086      33.24783368       1.99926731       0.00125150       0.00172965      -0.00007454       2.44939423
Al      16.84953259      37.41279268       2.01695039       0.00133389      -0.00095996      -0.00032039       2.44999671
Al      16.84920348      34.63615997       2.26902240      -0.00120076       0.00040931      -0.00044800       2.50042915
Al      14.44621061      38.79993781       2.29373312      -0.00002679       0.00016443      -0.00047274       2.50190163
Al      14.44586452      36.02667874       4.17787191      -0.00064114      -0.00035619      -0.00010718       2.51275802
Al      16.85003853      40.18622442       4.19168086       0.00109702       0.00002650       0.00000962       2.51295495
Al      14.44405916      33.25429095       4.61991707      -0.00012917       0.00061229       0.00023377       2.53606653
Al      16.85311565      37.41593261       4.63894689       0.00139274       0.00006014      -0.00066292       2.53703380
Al      16.84996967      34.62965723       6.25142741      -0.00031717      -0.00054996       0.00046584       2.53467393
Al      14.45094584      38.79664442       6.32326041       0.00003898       0.00030162       0.00050143       2.52492929
Al      14.44713516      36.02552604       6.82771089      -0.00063425       0.00011833       0.00042215       2.52359509
Al      16.85291992      40.18208024       6.83906974       0.00034419      -0.00027320       0.00088222       2.52512074
Al      14.44848537      33.26918642       8.51736137      -0.00050002      -0.00134215       0.00047315       2.55508614
Al      16.86707280      37.41720360       8.51621958      -0.00019699      -0.00051108       0.00055254       2.54492784
Al      16.85426549      34.63959523       8.85138873       0.00148342       0.00111001      -0.00060804       2.51553798
Al      14.45026765      38.78332798       8.97369381       0.00050665       0.00059213      -0.00030399       2.51305819
Al      14.43841296      36.00063020      10.88690540      -0.00130334       0.00077826      -0.00015579       2.49763465
Al      16.85333755      40.17479551      10.86545702       0.00066662      -0.00037152      -0.00012745       2.50543308
Al      14.46781852      33.23329306      11.18510062       0.00073288       0.00026765      -0.00055502       2.46513343
Al      16.86034608      37.40067698      11.15943816       0.00013718      -0.00024387      -0.00028711       2.45333600
Al      16.86782901      34.59917205      11.51477118      -0.00034889      -0.00080918       0.00017989       2.52954602
Al      14.44702910      38.79380508      12.12061015       0.00013653      -0.00050459       0.00014767       2.42982888
O       16.03183935      33.35446265       1.13299257       0.00035847       0.00126715       0.00094677      -1.57866514
O       18.43919881      37.51855594       1.15126508       0.00040683      -0.00009310       0.00115741      -1.57991934
O       16.14277081      35.99052655       1.14268125      -0.00028852      -0.00038487       0.00000908      -1.57876801
O       18.54974188      40.14973140       1.15875426       0.00052730      -0.00083450      -0.00010701      -1.57984245
O       18.36790342      34.57821897       1.13326674       0.00007931       0.00032320      -0.00044865      -1.57829261
O       15.96525224      38.73952565       1.15410440      -0.00134929      -0.00055663      -0.00068366      -1.57966042
O       17.75590424      33.24742851       3.28361256      -0.00227741      -0.00017208       0.00108239      -1.72326541
O       15.35444100      37.41160579       3.30701330      -0.00027895       0.00065232       0.00112441      -1.72271061
O       15.18567621      34.55239813       3.29095092       0.00090335      -0.00065025      -0.00058217      -1.72369802
O       17.59334311      38.70978989       3.31101493      -0.00118808      -0.00093741       0.00024942      -1.72288585
O       17.59831523      36.12188344       3.29953220       0.00076331      -0.00063440       0.00048471      -1.72222638
O       15.19676582      40.28050604       3.31868581      -0.00070030       0.00012597       0.00006443      -1.72253120
O       18.52259120      34.74742960       5.46211184       0.00084747      -0.00122093      -0.00115562      -1.68247557
O       16.11991506      38.90571895       5.49687645       0.00018636      -0.00014079      -0.00063620      -1.68401337
O       15.91743580      36.03193291       5.47599258      -0.00028828       0.00050043       0.00010426      -1.68263245
O       18.32306848      40.18803275       5.49838281       0.00010948      -0.00080952       0.00144536      -1.68404496
O       18.51594539      37.29648717       5.48759142       0.00087336      -0.00022321       0.00060061      -1.68330252
O       16.11054642      41.45474199       5.50113572       0.00054037      -0.00051947       0.00056412      -1.68389726
O       15.37714222      34.63007959       7.63222815       0.00013057      -0.00010125       0.00031662      -1.68364811
O       17.78740338      38.79252055       7.65748747       0.00059373       0.00028147       0.00077377      -1.68256235
O       17.57657353      35.92388848       7.63123868      -0.00022584       0.00051930      -0.00039933      -1.68404996
O       15.18341596      40.06587886       7.66449846      -0.00032101      -0.00053148       0.00001531      -1.68344283
O       17.58767624      33.37590043       7.60726099       0.00040646      -0.00053953      -0.00085681      -1.68107378
O       15.19648798      37.51384161       7.66847185      -0.00027041       0.00021481       0.00036801      -1.68327534
O       16.12108294      36.06227232       9.86423553      -0.00079842      -0.00009340       0.00036406      -1.75633955
O       18.50833915      40.27017525       9.84229751       0.00023669      -0.00070172      -0.00012484      -1.71991718
O       18.41270264      34.55330760       9.87749173      -0.00070941      -0.00013524      -0.00040145      -1.77187598
O       16.10357084      38.68354380       9.84681823       0.00050348      -0.00067226       0.00053380      -1.72642720
O       16.00636880      33.31821473       9.87929296      -0.00086562      -0.00032007      -0.00062166      -1.76692402
O       18.34212247      37.41126815       9.83744744       0.00003202       0.00037122       0.00123760      -1.73190081
O       17.71942899      36.04691596      11.97742433       0.00024228      -0.00041209      -0.00047194      -1.57487190
O       15.33451387      40.24185300      12.00074354      -0.00064989       0.00005091       0.00022446      -1.58173823
O       15.18798353      34.67176003      11.96854300      -0.00037703      -0.00102826      -0.00137367      -1.57548106
O       17.55683841      38.83315136      12.01301805       0.00046749      -0.00006517       0.00039526      -1.58199608
O       15.25712938      37.30607011      11.99760993       0.00079519      -0.00033535       0.00055055      -1.57076836
O       17.66709614      41.46035139      12.00200434      -0.00013327      -0.00011079       0.00024462      -1.57994831
Al      14.44675918      44.34722034       1.05782277       0.00010286      -0.00037004       0.00001771       2.43085098
Al      16.85119214      48.50565926       1.05766220       0.00002437       0.00027286       0.00054008       2.43081188
Al      14.44667612      41.57359993       2.03448056       0.00022158      -0.00090444      -0.00022474       2.45007420
Al      16.85057769      45.73307640       2.03720860      -0.00117682       0.00007430       0.00055842       2.44998837
Al      16.85042168      42.95996745       2.30135141       0.00101593       0.00000083      -0.00068763       2.50181007
Al      14.44678365      47.11951372       2.30588422       0.00114148       0.00025794       0.00026718       2.50159931
Al      14.44697042      44.34545077       4.20035995       0.00025573      -0.00109625      -0.00130613       2.51273537
Al      16.85022990      48.50581869       4.20047223      -0.00085943      -0.00033167      -0.00038374       2.51270986
Al      14.44696633      41.57093901       4.65693335      -0.00030793      -0.00063716      -0.00041749       2.53843498
Al      16.85032769      45.73164100       4.65981239       0.00028745      -0.00047037       0.00051406       2.53840399
Al      16.85111894      42.95638544       6.32421738      -0.00055565      -0.00023021      -0.00009369       2.52541542
Al      14.44840483      47.11835695       6.32838405       0.00051649      -0.00050303      -0.00033941       2.52520800
Al      14.44875405      44.34298780       6.84757769      -0.00008058      -0.00015090       0.00034927       2.52528429
Al      16.85130321      48.50583983       6.84755914      -0.00035376      -0.00058199       0.00030485       2.52514744
Al      14.45023588      41.56322753       8.51097010      -0.00011808      -0.00020957      -0.00063866       2.53845978
Al      16.85153592      45.72959153       8.51355106      -0.00042437      -0.00004508       0.00028218       2.53847528
Al      16.85125937      42.95396896       8.97125985       0.00099546      -0.00005693       0.00009717       2.51232791
Al      14.44940819      47.11852987       8.97530076       0.00035224      -0.00035701       0.00031581       2.51261902
Al      14.45110018      44.34137888      10.86966556       0.00025902       0.00077358      -0.00033504       2.50143266
Al      16.85307354      48.50616057      10.86998204       0.00039985       0.00012872       0.00015056       2.50145864
Al      14.45169302      41.56546635      11.13269433       0.00027488      -0.00006157       0.00011390       2.45051813
Al      16.85309448      45.72988795      11.13622072       0.00061267       0.00013769       0.00021236       2.44996166
Al      16.85444300      42.95254253      12.11308197      -0.00045399       0.00003033      -0.00010027       2.43064332
Al      14.45306629      47.11771887      12.11597894      -0.00036746       0.00053468      -0.00003928       2.43110895
O       16.03411375      41.67856428       1.16407574      -0.00055784       0.00012265       0.00073458      -1.57978415
O       18.43839822      45.83657148       1.16771232       0.00026963      -0.00029635      -0.00047065      -1.57971215
O       16.14552429      44.30788983       1.16656716       0.00066399      -0.00036437       0.00005136      -1.57962847
O       18.54987946      48.46549132       1.16751844      -0.00029331      -0.00037591      -0.00009475      -1.57967484
O       18.37014176      42.89701281       1.16442639      -0.00065356      -0.00103945       0.00077208      -1.57984197
O       15.96587630      47.05549280       1.16839474       0.00044745       0.00021362       0.00025506      -1.57968974
O       17.75887338      41.56918082       3.31918378      -0.00093261       0.00035389      -0.00013648      -1.72268772
O       15.35517398      45.72858138       3.32474532      -0.00012406       0.00004812       0.00025101      -1.72284508
O       15.19089321      42.86855018       3.32227527       0.00015030      -0.00073916       0.00001638      -1.72273684
O       17.59425473      47.02801942       3.32426151       0.00061892      -0.00098984      -0.00035191      -1.72276783
O       17.60042728      44.44015665       3.32345312      -0.00051439      -0.00024621      -0.00019463      -1.72252858
O       15.19737235      48.60043232       3.32595859      -0.00080377      -0.00040775      -0.00005305      -1.72256708
O       18.52207210      43.06685245       5.50272643      -0.00002248      -0.00006494       0.00022255      -1.68356752
O       16.11917040      47.22869987       5.50628988       0.00067500       0.00018522       0.00010479      -1.68351519
O       15.91937345      44.34907432       5.50526056       0.00061058       0.00039318      -0.00057197      -1.68350136
O       18.32242873      48.51020550       5.50583262      -0.00088063      -0.00009039       0.00037769      -1.68351662
O       18.51325027      45.61571572       5.50506899      -0.00003786      -0.00090533       0.00066121      -1.68344140
O       16.11078236      49.77753812       5.50620581      -0.00024705       0.00027052      -0.00004284      -1.68352365
O       15.37980652      42.94875119       7.66659642       0.00000569      -0.00002194       0.00010231      -1.68374777
O       17.78208734      47.11277274       7.66834498       0.00034308      -0.00024613       0.00020056      -1.68355000
O       17.58240863      44.23219389       7.66663165       0.00059833       0.00029875       0.00040044      -1.68353319
O       15.18058531      48.39533780       7.66966372      -0.00057922       0.00003308      -0.00002754      -1.68349743
O       17.59177513      41.68315865       7.66298023      -0.00012158      -0.00008954       0.00081559      -1.68379855
O       15.18888324      45.84568261       7.66878124       0.00069155      -0.00004068       0.00144185      -1.68352985
O       16.10809555      44.43261310       9.84834462       0.00034358      -0.00028510      -0.00025057      -1.72294343
O       18.51009838      48.59686908       9.84920957      -0.00056202       0.00047361      -0.00023669      -1.72274911
O       18.50271654      42.85847880       9.84703640      -0.00045409       0.00065088      -0.00043782      -1.72295487
O       16.10136466      47.02284553       9.85055023      -0.00017660      -0.00018765       0.00000051      -1.72301006
O       15.94462383      41.56690195       9.84501456       0.00072432       0.00057094       0.00005617      -1.72218561
O       18.34574196      45.73332095       9.84872958      -0.00004357      -0.00042361      -0.00017730      -1.72272539
O       17.73583584      44.40526376      12.00462988      -0.00030532       0.00012972       0.00003512      -1.57942867
O       15.33487202      48.57032299      12.00655543       0.00007668       0.00017206       0.00031723      -1.57941246
O       15.15582591      42.99194013      12.00318258      -0.00007040       0.00017428      -0.00025037      -1.57948160
O       17.55700133      47.15716808      12.00542291       0.00037679      -0.00037023       0.00013902      -1.57947636
O       15.26618561      45.62550311      12.00616273      -0.00047812       0.00046976       0.00029865      -1.57960129
O       17.66804770      49.79100298      12.00567560      -0.00018134       0.00027442       0.00049195      -1.57948339
Al      19.25525795       2.72818796       1.05452182      -0.00038482       0.00028696       0.00079866       2.43088198
Al      21.66049701       6.88489756       1.04806095      -0.00013011      -0.00039441       0.00033054       2.43126631
Al      19.25444809      -0.04364290       2.03696965      -0.00104065      -0.00009241      -0.00017952       2.44994831
Al      21.65832205       4.11456492       2.03236543       0.00003324      -0.00013252       0.00026525       2.45003986
Al      21.65797817       1.34184939       2.30315539       0.00062637      -0.00027642      -0.00061454       2.50167227
Al      19.25435551       5.50232110       2.29693718       0.00008392      -0.00094410      -0.00072974       2.50182676
Al      19.25353498       2.73065675       4.19711913      -0.00021143      -0.00023687      -0.00063856       2.51275539
Al      21.65665138       6.89102324       4.18892429       0.00026104       0.00016879       0.00019791       2.51273727
Al      19.25364139      -0.04338419       4.65956225      -0.00015519       0.00053371       0.00036615       2.53842449
Al      21.65704359       4.11700747       4.65500597      -0.00035016      -0.00079998       0.00063475       2.53865767
Al      21.65639538       1.34437379       6.32555686       0.00031158       0.00036782      -0.00062717       2.52522635
Al      19.25453904       5.50734074       6.31981740      -0.00011571      -0.00061600       0.00003504       2.52532864
Al      19.25430508       2.73265485       6.84415465      -0.00094236      -0.00025287       0.00066102       2.52528620
Al      21.65736061       6.89437322       6.83654528       0.00034758       0.00005722      -0.00032738       2.52538729
Al      19.25391759      -0.04209154       8.51321272      -0.00058937      -0.00090574      -0.00012040       2.53848076
Al      21.65636599       4.12156170       8.50894254      -0.00046585      -0.00033504       0.00044910       2.53849125
Al      21.65577672       1.34630577       8.97247035       0.00026604       0.00062444      -0.00014445       2.51266861
Al      19.25453923       5.51088320       8.96675242       0.00046681      -0.00079573      -0.00033962       2.51254416
Al      19.25543834       2.73555835      10.86648452      -0.00009701      -0.00055815       0.00016975       2.50146437
Al      21.65819612       6.90084443      10.85892541       0.00059060      -0.00027356      -0.00017868       2.50253820
Al      19.25513040      -0.04071423      11.13593801       0.00035592      -0.00014226       0.00055870       2.44995785
Al      21.65710135       4.12487411      11.13158116       0.00020592       0.00007828       0.00075998       2.44980407
Al      21.65739263       1.34839882      12.11353309       0.00000051       0.00022631       0.00018655       2.43107986
Al      19.25719269       5.51296765      12.10900272       0.00030025      -0.00045047       0.00014841       2.43076754
O       20.84252287       0.05839023       1.16766112      -0.00047969       0.00009155       0.00020322      -1.57968366
O       23.24671452       4.21538402       1.16343071       0.00061288      -0.00003249      -0.00008510      -1.57964146
O       20.95392592       2.68718281       1.16453535      -0.00044896      -0.00037901      -0.00026043      -1.57968664
O       23.35929637       6.84390910       1.15712857       0.00006712      -0.00076282      -0.00009766      -1.57955444
O       23.17832763       1.27586215       1.16735034      -0.00057399      -0.00007066       0.00045027      -1.57979178
O       20.77427516       5.43503270       1.16046656      -0.00050731      -0.00002915       0.00022420      -1.57955825
O       22.56537871      -0.04866484       3.32458919       0.00036005       0.00008220       0.00027586      -1.72286308
O       20.16217849       4.11141450       3.31884464      -0.00030234       0.00016100       0.00019315      -1.72291720
O       19.99789315       1.25156228       3.32290260       0.00069955       0.00012376      -0.00034020      -1.72269058
O       22.40165796       5.41062802       3.31689816      -0.00123704      -0.00046707       0.00044225      -1.72267854
O       22.40775854       2.82299687       3.32194276       0.00060160      -0.00032301       0.00072451      -1.72262263
O       20.00383230       6.98291233       3.31375589      -0.00024066      -0.00090504       0.00016047      -1.72251427
O       23.32788201       1.45353501       5.50518849       0.00048414      -0.00012724      -0.00027727      -1.68352771
O       20.92548666       5.61496021       5.49776269      -0.00060904       0.00019077       0.00016392      -1.68359482
O       20.72561308       2.73576095       5.50272854      -0.00011209       0.00028319      -0.00069816      -1.68342304
O       23.12892870       6.89621338       5.49485153      -0.00010499       0.00011184      -0.00023868      -1.68336987
O       23.31963294       4.00240884       5.50161856      -0.00011321       0.00015044      -0.00009657      -1.68340230
O       20.91692198       8.16302959       5.49061185      -0.00013161       0.00012790       0.00054386      -1.68387020
O       20.18469024       1.34006903       7.66665490       0.00053485      -0.00033581       0.00100751      -1.68348408
O       22.58772634       5.50262100       7.66080840       0.00048646      -0.00050954       0.00010589      -1.68364716
O       22.38775221       2.62223600       7.66588227      -0.00007210      -0.00083927       0.00074342      -1.68352294
O       19.98576302       6.78442281       7.65784492       0.00037985      -0.00008653      -0.00015092      -1.68337882
O       22.39610377       0.07265240       7.66832650      -0.00027479      -0.00075710      -0.00012763      -1.68354893
O       19.99426968       4.23561800       7.66298425      -0.00088262       0.00106254       0.00019727      -1.68357813
O       20.91225707       2.82543647       9.84614807       0.00039616       0.00004457       0.00038855      -1.72284305
O       23.31527652       6.99077739       9.84099899      -0.00017680       0.00015733       0.00074358      -1.72286844
O       23.30686122       1.25133518       9.84974720       0.00083478      -0.00038338       0.00038490      -1.72300744
O       20.90612406       5.41467356       9.84219001       0.00038170       0.00047418       0.00114069      -1.72301400
O       20.74805379      -0.03794152       9.84882086      -0.00007658      -0.00041726      -0.00060592      -1.72263873
O       23.15038733       4.12691767       9.84455330       0.00040259      -0.00005438       0.00036704      -1.72268510
O       22.53889545       2.80086479      12.00224539      -0.00027785      -0.00014303       0.00021857      -1.57913268
O       20.14029517       6.96381233      11.99568956       0.00071269      -0.00066240      -0.00071537      -1.58066332
O       19.95866342       1.38735529      12.00379585       0.00045565      -0.00067544       0.00033481      -1.57945609
O       22.36052344       5.55332312      11.99770164      -0.00048728       0.00064706      -0.00117093      -1.57908010
O       20.07013417       4.02070420      12.00139934       0.00023663      -0.00072640       0.00045838      -1.57932401
O       22.47237498       8.18615604      11.99476667      -0.00043403      -0.00093123       0.00061917      -1.58321464
Al      19.25513881      11.04668201       1.03498476      -0.00026741       0.00010762       0.00006786       2.43212986
Al      21.66068594      15.21119967       1.03014161      -0.00042133       0.00104524      -0.00111476       2.43462443
Al      19.25417627       8.27512515       2.02288170       0.00016275       0.00028735      -0.00028583       2.45018363
Al      21.65938684      12.43688513       1.99915681       0.00071632      -0.00118719      -0.00099824       2.44980955
Al      21.65930156       9.66133593       2.28216394       0.00013625      -0.00087206       0.00006596       2.50184631
Al      19.25538890      13.82703922       2.26124853       0.00150397      -0.00110540      -0.00014126       2.49960923
Al      19.25322687      11.05123235       4.17043804      -0.00065854       0.00016415      -0.00029541       2.51264572
Al      21.66046562      15.21621423       4.15883810       0.00013158      -0.00027090       0.00014102       2.51161289
Al      19.25324518       8.27893888       4.64622968      -0.00074582      -0.00037697       0.00062565       2.53804326
Al      21.66241532      12.43505075       4.62101635      -0.00087677      -0.00025085       0.00076464       2.53843522
Al      21.65671192       9.66879285       6.30793156       0.00038929      -0.00005592      -0.00012513       2.52386642
Al      19.25864873      13.83462962       6.22282806      -0.00030088       0.00034397      -0.00000775       2.54150248
Al      19.25305547      11.05326264       6.82005023       0.00067919      -0.00013386      -0.00027309       2.52414632
Al      21.66426637      15.23048035       6.81065138      -0.00128955      -0.00077227      -0.00188588       2.52969217
Al      19.25745345       8.28625584       8.50161312      -0.00001369       0.00037125      -0.00004679       2.53935218
Al      21.65208373      12.42447951       8.49918150       0.00028768       0.00000185      -0.00030696       2.54746127
Al      21.65792949       9.66880294       8.95861205       0.00011448      -0.00041703       0.00014439       2.51893497
Al      19.24720454      13.84712773       8.79984328      -0.00037481      -0.00079379      -0.00060541       2.50912714
Al      19.27552573      11.05756306      10.88026680      -0.00000324       0.00028953      -0.00014772       2.48869419
Al      21.66569681      15.30669195      10.86736122       0.00029119      -0.00089193       0.00018443       2.51675916
Al      19.25871455       8.28710635      11.12440495      -0.00059587      -0.00115067       0.00078688       2.45335007
Al      21.65934748      12.45593943      11.15058825      -0.00108863       0.00056783       0.00009457       2.45523787
Al      21.66092415       9.67528255      12.13458175       0.00056983       0.00043627      -0.00032933       2.42667747
Al      19.28441393      13.85611783      11.37837859       0.00032240      -0.00007586       0.00055132       2.50892568
O       20.84225986       8.37390081       1.15275202       0.00016714       0.00015792      -0.00040578      -1.57912469
O       23.24889513      12.53209592       1.13293064       0.00067507       0.00009373       0.00064507      -1.57793295
O       20.95439643      11.00263988       1.14000714      -0.00097040      -0.00007911      -0.00124775      -1.57900321
O       23.36056421      15.16503893       1.12737227       0.00045682      -0.00046312      -0.00072407      -1.57679212
O       23.18059886       9.59200493       1.14848091       0.00087694      -0.00019443      -0.00068613      -1.57924306
O       20.77584975      13.75621712       1.12734315      -0.00059340       0.00009680       0.00005313      -1.57715416
O       22.56563771       8.26975437       3.30783262       0.00033822      -0.00089734       0.00004254      -1.72302997
O       20.16058277      12.42719164       3.28486138      -0.00005219       0.00037477       0.00016789      -1.72384226
O       19.99725132       9.56902236       3.30525315       0.00029316      -0.00024436       0.00029719      -1.72228014
O       22.40260362      13.72787043       3.28213596      -0.00011083       0.00160594      -0.00013190      -1.72260582
O       22.40961581      11.14102678       3.29611829       0.00073777      -0.00025651       0.00059624      -1.72280002
O       20.00743946      15.30314653       3.27519659      -0.00057905      -0.00011030      -0.00141211      -1.72382653
O       23.32840259       9.77396030       5.48474274      -0.00005476      -0.00014809       0.00016819      -1.68467402
O       20.93049827      13.93158928       5.45134424       0.00101813       0.00032959      -0.00069164      -1.68135130
O       20.72511473      11.05551456       5.47501448      -0.00050999      -0.00063881      -0.00017433      -1.68322730
O       23.12954043      15.20939318       5.46025211      -0.00065546       0.00011937       0.00107583      -1.68304729
O       23.31921777      12.32214926       5.47500256      -0.00022199      -0.00072025      -0.00167039      -1.68441749
O       20.92381006      16.48235071       5.45388501      -0.00050873      -0.00074227       0.00076553      -1.68452883
O       20.18437681       9.66170058       7.64477471       0.00009765       0.00058180      -0.00017875      -1.68184817
O       22.55884014      13.81917718       7.64626888      -0.00049839       0.00149400      -0.00063337      -1.68137467
O       22.38688984      10.93805402       7.64008591       0.00089647      -0.00042808      -0.00207294      -1.68219244
O       19.96842579      15.11016984       7.58945633       0.00052270       0.00078095       0.00026442      -1.68128049
O       22.39805703       8.39490491       7.65472940       0.00095261       0.00109871      -0.00006827      -1.68472242
O       20.00105220      12.55740489       7.61729895       0.00017730       0.00081891       0.00017756      -1.68300426
O       20.91562879      11.14503180       9.81282092       0.00010796      -0.00073042       0.00051463      -1.72958350
O       23.30538763      15.29715581       9.83086628      -0.00053424       0.00033513      -0.00043445      -1.73762584
O       23.31234222       9.58166538       9.83097033       0.00136554       0.00046551      -0.00048250      -1.72027969
O       20.80957831      13.76054288       9.85931894      -0.00088953       0.00138642      -0.00022274      -1.75806952
O       20.74814669       8.28509111       9.83396412       0.00053575       0.00060289      -0.00079730      -1.71993744
O       23.11678892      12.45883397       9.82601096       0.00085562      -0.00032596       0.00139768      -1.72336364
O       22.53703867      11.12440288      11.99798901      -0.00005557       0.00107691      -0.00079288      -1.57871914
O       20.10134893      15.30082278      11.94277726      -0.00003786      -0.00068116       0.00018675      -1.59770191
O       19.96509953       9.70702510      12.00501255       0.00030302       0.00093741      -0.00071925      -1.58248746
O       22.34755764      13.90167592      11.97658825       0.00023773       0.00032922       0.00027332      -1.57392383
O       20.04808152      12.37713671      11.93052476      -0.00015377       0.00099446       0.00002382      -1.56676757
O       22.47096834      16.55218430      11.94065197       0.00168330      -0.00076950       0.00245387      -1.64189601
Al      19.25303468      19.37890683       1.03366886      -0.00011842      -0.00006912       0.00020460       2.43672156
Al      21.65790347      23.53785769       1.04048614      -0.00027667      -0.00045036      -0.00017027       2.43798566
Al      19.25369197      16.60191200       1.98792233       0.00080486       0.00155844       0.00116944       2.45004678
Al      21.65763405      20.76342187       1.98938388      -0.00060545       0.00057745       0.00029789       2.45008588
Al      21.66020308      17.99058026       2.25501744      -0.00073199      -0.00168105      -0.00009845       2.50143099
Al      19.25484915      22.15138795       2.25582983       0.00065415       0.00047536      -0.00078318       2.50164890
Al      19.25653224      19.38144437       4.16353735       0.00040208       0.00012738      -0.00079411       2.51074028
Al      21.65791880      23.53705021       4.17030442      -0.00090073      -0.00033133       0.00032640       2.50991225
Al      19.26128259      16.61445399       4.61356724      -0.00039685       0.00067362      -0.00062726       2.54117942
Al      21.66178515      20.76788515       4.62225474       0.00058195      -0.00081625      -0.00058810       2.54863334
Al      21.66462684      18.00151732       6.30168051      -0.00042841       0.00094298      -0.00012602       2.51885867
Al      19.26118566      22.15391079       6.31444256      -0.00184081       0.00012303       0.00031749       2.51861644
Al      19.26065712      19.39147596       6.81306703       0.00043873       0.00079835       0.00061697       2.53693843
Al      21.66058552      23.53312235       6.82696823       0.00110033       0.00012414      -0.00179412       2.54369855
Al      19.28207756      16.64493692       8.45873344       0.00206751      -0.00062531       0.00090976       2.54674363
Al      21.65976732      20.77231235       8.48594814       0.00040729      -0.00060906       0.00017992       2.53099298
Al      21.67709698      18.01108577       8.97481942       0.00115620      -0.00062636       0.00173979       2.55586457
Al      19.27452684      22.16349694       8.99445456      -0.00030142      -0.00070246      -0.00006855       2.56349397
Al      19.28066441      19.42985670      10.76865641       0.00038710      -0.00044976      -0.00214155       2.54335737
Al      21.64640773      23.52076682      10.86965791      -0.00032227       0.00151121      -0.00054114       2.55121708
Al      19.26987401      16.68778391      11.08749899       0.00026138      -0.00121299       0.00106896       2.48409534
Al      21.66635955      20.77543178      11.10158568       0.00253079      -0.00087468       0.00148183       2.52057576
Al      21.63576659      17.97706551      12.48178697       0.00087065      -0.00009883       0.00082370       2.45903993
Al      19.26100951      22.11414765      12.60235534      -0.00012719       0.00057689      -0.00077542       2.52478266
O       20.84160925      16.69980291       1.11977509      -0.00091062       0.00111490       0.00097136      -1.57567072
O       23.24551413      20.86520190       1.11729372       0.00028592       0.00138717       0.00075303      -1.57340384
O       20.95301867      19.33190540       1.11830317       0.00015883      -0.00020710       0.00020394      -1.57445812
O       23.35899714      23.49690326       1.11828916       0.00000983      -0.00001511       0.00022994      -1.57306361
O       23.18032161      17.91750012       1.12036923      -0.00024615      -0.00061514      -0.00083712      -1.57458496
O       20.77128487      22.08447199       1.11672470       0.00054387      -0.00174653      -0.00007909      -1.57330668
O       22.56648316      16.58675527       3.27188247      -0.00049470      -0.00037014      -0.00114440      -1.72460580
O       20.15860043      20.75183031       3.26290702      -0.00163714       0.00003835       0.00081049      -1.72548687
O       19.99366920      17.89337430       3.27188918       0.00031506       0.00028193      -0.00142305      -1.72243917
O       22.39776284      22.05891269       3.26714021       0.00019068       0.00014716       0.00033232      -1.72373366
O       22.41495613      19.46542313       3.26629924       0.00063852      -0.00092555      -0.00079539      -1.72484505
O       20.00675638      23.63357969       3.26763893       0.00000745      -0.00028986      -0.00066765      -1.72377026
O       23.32948521      18.09156892       5.45206222      -0.00051934      -0.00032865       0.00109762      -1.68531024
O       20.92187618      22.25996010       5.44421917      -0.00123419       0.00055074      -0.00004042      -1.68454134
O       20.72825231      19.37660655       5.43972512      -0.00033277       0.00127032       0.00005664      -1.68435872
O       23.13102498      23.53535775       5.44638410      -0.00025673       0.00117451      -0.00060190      -1.68421686
O       23.32604816      20.64450838       5.44862207       0.00043376      -0.00148662       0.00023689      -1.68433046
O       20.91925775      24.81167496       5.44603694      -0.00008683      -0.00084055       0.00060962      -1.68453491
O       20.19537725      17.98770961       7.58991609      -0.00072031      -0.00060167       0.00235941      -1.67529571
O       22.59529331      22.13654810       7.60210446      -0.00039813      -0.00078493       0.00207338      -1.67792165
O       22.39147476      19.25763360       7.60398695       0.00029401      -0.00000996       0.00085054      -1.67873240
O       19.98217384      23.42649429       7.60379349       0.00119627      -0.00057418       0.00111777      -1.67769694
O       22.40423305      16.71097064       7.62303989       0.00067140      -0.00018522       0.00101349      -1.67703784
O       20.00062840      20.88182915       7.59901725       0.00094232      -0.00181567       0.00144151      -1.67624164
O       20.90642957      19.48271401       9.75372851       0.00084728      -0.00034828       0.00138384      -1.69422269
O       23.31272701      23.64393822       9.77709269      -0.00018284       0.00179509       0.00025770      -1.68882179
O       23.34303604      17.89111039       9.78406943       0.00032270       0.00009509       0.00032216      -1.69188023
O       20.94350694      22.05456311       9.76284150       0.00124127       0.00159139      -0.00171361      -1.68172598
O       20.73600339      16.59294655       9.75803315      -0.00011411      -0.00146134      -0.00008720      -1.69684184
O       23.14023794      20.72872077       9.77230081       0.00076132       0.00014916       0.00048420      -1.68652880
O       22.51865403      19.40088987      11.96620543       0.00022299      -0.00022684       0.00303434      -1.62299967
O       20.10408979      23.52997632      11.95564908       0.00033944      -0.00018710      -0.00101542      -1.63325036
O       19.99400098      18.08886924      11.89353435      -0.00045507       0.00001365       0.00110736      -1.63415885
O       22.41127980      22.18615116      11.92395336       0.00071541      -0.00178780       0.00114350      -1.62500501
O       20.05417263      20.70110581      11.88565403       0.00139993      -0.00003194      -0.00108891      -1.63569188
O       22.46683771      24.82000591      11.94060387       0.00010866       0.00064927      -0.00029358      -1.62573087
Al      19.25392856      27.69625145       1.03577592      -0.00012792       0.00009671      -0.00032902       2.43667316
Al      21.65988231      31.85952546       1.03047902      -0.00027902       0.00014679       0.00136190       2.43460369
Al      19.25288234      24.92359719       1.99207388       0.00009411       0.00007875      -0.00041557       2.45007753
Al      21.65702226      29.08323682       1.99445926       0.00034232       0.00111537       0.00037596       2.45011997
Al      21.65730092      26.30837987       2.25559678       0.00104915      -0.00004685       0.00076998       2.50176859
Al      19.25305358      30.46809317       2.25770329       0.00138682       0.00031632       0.00000767       2.50113058
Al      19.25627754      27.69431960       4.16879186      -0.00029212       0.00008268      -0.00053227       2.51046181
Al      21.65324737      31.84981101       4.16592317       0.00054666       0.00100214      -0.00133368       2.51138592
Al      19.25885709      24.92224044       4.62437167       0.00045855      -0.00190467       0.00025105       2.54855084
Al      21.65659648      29.07599827       4.62582388      -0.00129617       0.00155934       0.00114968       2.54607987
Al      21.65871023      26.30227701       6.31769685       0.00051683       0.00095710      -0.00027249       2.51985812
Al      19.25087833      30.45742141       6.31542111       0.00028058      -0.00122746       0.00049875       2.51685047
Al      19.26725349      27.68517429       6.82264245      -0.00005675       0.00034418       0.00057380       2.53880477
Al      21.65422822      31.83201659       6.81603169      -0.00064630       0.00017131      -0.00090450       2.52889371
Al      19.26936655      24.92262512       8.49266459      -0.00123505       0.00046902      -0.00011932       2.53255033
Al      21.65988001      29.05834917       8.49492804       0.00118885      -0.00037453       0.00023706       2.53207326
Al      21.66030523      26.28984521       9.00088592      -0.00012077      -0.00036500      -0.00094949       2.57076716
Al      19.27008196      30.44036586       8.99858844       0.00035875      -0.00027593      -0.00225031       2.55095387
Al      19.30092769      27.64874846      10.88707783      -0.00030412      -0.00144435       0.00059510       2.55345440
Al      21.66223024      31.73961723      10.85688207       0.00023855      -0.00037232       0.00008360       2.52745247
Al      19.28163523      24.88248478      11.09740773       0.00016780      -0.00174257      -0.00009772       2.50431204
Al      21.64994116      29.04006675      11.10830750      -0.00049314       0.00101814       0.00061948       2.50654435
Al      21.69173793      26.26489417      12.50803152       0.00055800       0.00064869      -0.00062072       2.43701911
Al      19.31912138      30.40928578      12.67870519       0.00037207      -0.00003189      -0.00068851       2.47083592
O       20.83820908      25.02980604       1.11712037       0.00145420       0.00112518      -0.00086067      -1.57317519
O       23.24669350      29.19289859       1.12516048      -0.00000958      -0.00060998      -0.00034889      -1.57487237
O       20.95350455      27.66223055       1.11802165       0.00037943      -0.00045247       0.00010472      -1.57367957
O       23.35945223      31.82677336       1.12583090      -0.00182202       0.00035980      -0.00020007      -1.57614744
O       23.17686658      26.24744945       1.11970017      -0.00060250      -0.00037891      -0.00016781      -1.57338965
O       20.77106357      30.41185811       1.12395433       0.00041064       0.00108781      -0.00072655      -1.57582307
O       22.56383929      24.91469325       3.26630388       0.00010401       0.00082908       0.00005470      -1.72449040
O       20.15703480      29.08143653       3.27295122       0.00093345      -0.00052079       0.00034160      -1.72452414
O       19.99179631      26.22653507       3.26614965      -0.00006099       0.00065856      -0.00141697      -1.72482204
O       22.39593643      30.38917718       3.27287086      -0.00067065      -0.00075385      -0.00011206      -1.72551489
O       22.40895964      27.79698889       3.27168338       0.00015268       0.00019850       0.00062953      -1.72332120
O       19.99999404      31.95996728       3.27938400      -0.00028641      -0.00022338       0.00048084      -1.72255194
O       23.32468630      26.42048452       5.44915258       0.00080190       0.00036429      -0.00142634      -1.68458009
O       20.91701454      30.58378250       5.45603420       0.00118337      -0.00067516       0.00110680      -1.68459868
O       20.72253372      27.70084688       5.45371634      -0.00015186      -0.00062732      -0.00048726      -1.68544614
O       23.12232901      31.86198966       5.46699830       0.00039467      -0.00069103       0.00069915      -1.68532932
O       23.31813631      28.97256062       5.45026262      -0.00147732      -0.00026124      -0.00188357      -1.68477404
O       20.90760677      33.13258639       5.45791383       0.00095686       0.00054249       0.00090289      -1.68390274
O       20.18882468      26.29857618       7.61010156       0.00012668      -0.00016705      -0.00060388      -1.67793596
O       22.58983801      30.45972369       7.61818812       0.00027869       0.00146826      -0.00116996      -1.67770123
O       22.38207270      27.58393882       7.60506538      -0.00095261      -0.00064520       0.00091642      -1.67784524
O       19.98521217      31.75112075       7.62237865       0.00119115      -0.00015767      -0.00076721      -1.67603731
O       22.39900546      25.03844320       7.60520172      -0.00031534      -0.00018413       0.00011796      -1.67764449
O       19.98667218      29.20535103       7.61725577       0.00138346       0.00054377       0.00152921      -1.67763591
O       20.89559013      27.79367744       9.78165654       0.00096858       0.00030870      -0.00126345      -1.68953156
O       23.30009181      31.96827117       9.77456503       0.00063771       0.00104362       0.00059606      -1.70598185
O       23.33180158      26.21572203       9.77258756       0.00025575      -0.00028405       0.00153597      -1.68604016
O       20.93799165      30.37415845       9.77010486       0.00081713      -0.00107391      -0.00150154      -1.69310153
O       20.74080247      24.88750757       9.77939018      -0.00096978      -0.00016681      -0.00072379      -1.68595600
O       23.12545310      29.05280433       9.78766602      -0.00154812      -0.00201389       0.00096333      -1.69257176
O       22.50459467      27.71667973      11.97730406       0.00090595       0.00017090       0.00075842      -1.61340582
O       20.13477861      31.84259269      11.93101244       0.00051544       0.00084236       0.00098950      -1.63918936
O       20.01848575      26.29337127      11.96643163      -0.00125660       0.00237838      -0.00000473      -1.62332213
O       22.39554353      30.45705541      11.97821103       0.00112249       0.00013494       0.00198390      -1.65016448
O       20.05472301      28.99545200      11.93039068      -0.00076785      -0.00081001      -0.00124725      -1.65690088
O       22.44723602      33.08862444      12.00334264      -0.00045037      -0.00143547       0.00082623      -1.58053589
Al      19.25562787      36.02731964       1.03338296       0.00047177       0.00002412       0.00166160       2.43174267
Al      21.65999740      40.18876445       1.04800150       0.00034520      -0.00010178       0.00033765       2.43073487
Al      19.25394367      33.24752051       1.99458164       0.00080933       0.00026699      -0.00036643       2.44975519
Al      21.65816674      37.41125818       2.01932569       0.00065188      -0.00068944       0.00083517       2.45031667
Al      21.65697009      34.63323649       2.27093691       0.00052213      -0.00079848      -0.00030317       2.50073814
Al      19.25463144      38.79929125       2.29037935      -0.00002912      -0.00017138       0.00037428       2.50219131
Al      19.25348881      36.02064955       4.17044167      -0.00078611      -0.00060183      -0.00070109       2.51256013
Al      21.65564223      40.18290077       4.19319538      -0.00029710      -0.00014977      -0.00037566       2.51292515
Al      19.25196214      33.23683082       4.61805212       0.00047943       0.00036561       0.00027829       2.53747296
Al      21.65679040      37.41023011       4.64253039       0.00069865      -0.00006698       0.00014277       2.53652716
Al      21.65050298      34.61837602       6.26847799      -0.00175539       0.00035824       0.00004710       2.53268743
Al      19.25481094      38.79524558       6.32076009      -0.00068428       0.00090872      -0.00051394       2.52395964
Al      19.25200985      36.02430899       6.82153528      -0.00053473      -0.00018996       0.00028002       2.52272844
Al      21.65775716      40.17871550       6.84108891       0.00004963      -0.00056041       0.00033259       2.52474451
Al      19.23761478      33.20665784       8.47063609      -0.00122910       0.00189606       0.00001787       2.55677247
Al      21.66294252      37.40623528       8.51629160      -0.00006169       0.00060313      -0.00043853       2.54283738
Al      21.62779475      34.62503058       8.88457939       0.00004690       0.00150729       0.00118921       2.51572585
Al      19.25666144      38.78686825       8.97361979      -0.00071586       0.00009686      -0.00010343       2.51774645
Al      19.24224803      36.00391860      10.91131801      -0.00075517       0.00026959       0.00048738       2.48713803
Al      21.65550200      40.17218735      10.86608197       0.00002179      -0.00011387       0.00106668       2.50534439
Al      19.28121442      33.15375940      11.09274212       0.00086281      -0.00012169      -0.00058426       2.47505355
Al      21.65743356      37.39737626      11.15432288       0.00085082       0.00095151       0.00080484       2.45752120
Al      21.66829120      34.58963607      11.64507176       0.00011799      -0.00019889       0.00078360       2.51734662
Al      19.25410630      38.78778263      12.13630274       0.00057054       0.00004586       0.00050638       2.42801547
O       20.84396645      33.35448142       1.13097737       0.00173694      -0.00001009      -0.00118403      -1.57779145
O       23.24846680      37.51765909       1.15509522      -0.00000221       0.00049473       0.00070735      -1.57987034
O       20.95445031      35.99069676       1.14157684       0.00014367      -0.00016155       0.00006683      -1.57850075
O       23.35820995      40.14819886       1.16204031       0.00117505      -0.00054162       0.00033257      -1.57990050
O       23.17830497      34.57789285       1.13841537      -0.00030016      -0.00052624      -0.00017447      -1.57830226
O       20.77494745      38.73871963       1.15491422       0.00009773      -0.00096099       0.00012043      -1.57974946
O       22.56170567      33.24380036       3.28709521       0.00019936       0.00123314      -0.00039159      -1.72300577
O       20.16143473      37.40966828       3.30625227       0.00115746       0.00049946       0.00065987      -1.72266233
O       19.99482999      34.55055927       3.28448869      -0.00101216       0.00024292       0.00165605      -1.72443032
O       22.40028250      38.70738315       3.31431412       0.00001138      -0.00012301      -0.00063386      -1.72283697
O       22.40410268      36.12064337       3.30347725      -0.00029373      -0.00034719      -0.00008793      -1.72230232
O       20.00344134      40.27957570       3.31703947       0.00120158      -0.00065260       0.00142699      -1.72251999
O       23.32321752      34.74483485       5.46901298       0.00046907      -0.00015514      -0.00076661      -1.68235445
O       20.92447366      38.90371016       5.49671130       0.00007257       0.00059839      -0.00007873      -1.68445218
O       20.72151492      36.02553011       5.48046340      -0.00041997      -0.00088076      -0.00023140      -1.68272436
O       23.12745302      40.18496307       5.50245322       0.00157214       0.00031214       0.00016286      -1.68398738
O       23.31780536      37.29241903       5.49466223       0.00019822       0.00023856      -0.00038573      -1.68393898
O       20.91584857      41.45279437       5.50136289      -0.00078457       0.00003727      -0.00014389      -1.68375778
O       20.15165558      34.62371075       7.64378269       0.00012877      -0.00089928       0.00039991      -1.68223214
O       22.58835120      38.78589832       7.66098369       0.00074123      -0.00108983       0.00137329      -1.68230486
O       22.36846410      35.90984072       7.64243531      -0.00062720       0.00058227       0.00056864      -1.68341982
O       19.98877177      40.06678618       7.66481510      -0.00004835      -0.00015324      -0.00010146      -1.68467867
O       22.37655635      33.36933513       7.61455479      -0.00044927      -0.00049794       0.00016559      -1.68223357
O       19.99738425      37.51512682       7.66320787      -0.00060543      -0.00033578      -0.00020930      -1.68262255
O       20.89989764      36.06594432       9.86871432       0.00098925      -0.00058312      -0.00049540      -1.75195348
O       23.30994996      40.26663266       9.84401202      -0.00007455       0.00053894      -0.00027025      -1.71989548
O       23.19954959      34.53608365       9.89022113      -0.00007840      -0.00039087       0.00048201      -1.76745152
O       20.90606306      38.68254184       9.84868893       0.00012865      -0.00081219      -0.00000442      -1.72479367
O       20.75083888      33.28529138       9.83476403      -0.00046629      -0.00069059       0.00045545      -1.76579392
O       23.13913678      37.39946094       9.83799856      -0.00042016      -0.00087334       0.00001054      -1.72934067
O       22.51740590      36.05542403      11.98658729       0.00035863       0.00088265       0.00024886      -1.56333435
O       20.13514995      40.23804488      11.99990591       0.00010330       0.00064427       0.00008063      -1.58410144
O       19.96771586      34.61204262      11.97105835      -0.00083228      -0.00017184       0.00040251      -1.56582987
O       22.35565826      38.83003874      12.01179172       0.00080053      -0.00080035      -0.00056391      -1.58256328
O       20.06163544      37.29841960      12.01091640      -0.00024649      -0.00047738      -0.00041724      -1.57688785
O       22.46830485      41.45746393      12.00447861       0.00015641       0.00038930       0.00020881      -1.58062088
Al      19.25554540      44.34714857       1.05517681      -0.00010509      -0.00073310      -0.00015645       2.43068790
Al      21.65950805      48.50415014       1.05729799      -0.00018071       0.00016309       0.00019973       2.43065500
Al      19.25451432      41.57338434       2.03219524       0.00055557       0.00063185       0.00005152       2.45012474
Al      21.65795976      45.73181458       2.03827952      -0.00006793       0.00019277      -0.00009959       2.44997239
Al      21.65790848      42.95862274       2.30259967      -0.00024337       0.00058451      -0.00046660       2.50190663
Al      19.25419084      47.11862084       2.30436607       0.00009923       0.00012793       0.00033794       2.50161290
Al      19.25291586      44.34466219       4.19869567       0.00031612       0.00022911      -0.00050304       2.51272941
Al      21.65628362      48.50461996       4.20074451      -0.00049410      -0.00113605      -0.00025188       2.51269531
Al      19.25389054      41.57042656       4.65456312      -0.00051098      -0.00002745      -0.00002010       2.53876257
Al      21.65633797      45.73025419       4.66079999      -0.00043628       0.00052326       0.00044648       2.53847790
Al      21.65533554      42.95425274       6.32504099       0.00052708      -0.00013928      -0.00054800       2.52553225
Al      19.25339064      47.11772979       6.32671973       0.00065276       0.00005262       0.00013952       2.52522397
Al      19.25366298      44.34252709       6.84594883       0.00037915      -0.00043252      -0.00023874       2.52526617
Al      21.65626295      48.50495623       6.84778221       0.00005435      -0.00035066       0.00044415       2.52514482
Al      19.25298856      41.56365649       8.50966144      -0.00022647       0.00015816       0.00004446       2.53797293
Al      21.65529468      45.72847290       8.51437934      -0.00072655       0.00015712       0.00012693       2.53854346
Al      21.65484933      42.95243509       8.97176456       0.00059827      -0.00054556       0.00008742       2.51185584
Al      19.25339913      47.11803020       8.97372586      -0.00015180      -0.00035258      -0.00020599       2.51267910
Al      19.25388981      44.34034415      10.86829009      -0.00057635      -0.00084587       0.00023591       2.50112367
Al      21.65624915      48.50574177      10.87012892      -0.00048210       0.00008415       0.00051353       2.50152755
Al      19.25353689      41.56301402      11.13140704       0.00010506       0.00043937       0.00031281       2.45028114
Al      21.65590766      45.72923683      11.13709877      -0.00026456      -0.00018487       0.00031695       2.44986176
Al      21.65603113      42.95063601      12.10854936       0.00005316       0.00015628       0.00014491       2.43088555
Al      19.25575699      47.11739934      12.11506479      -0.00008701      -0.00049288      -0.00029670       2.43108606
O       20.84289190      41.67804208       1.16381732      -0.00095249       0.00050377       0.00052267      -1.57990527
O       23.24635295      45.83508957       1.16979966      -0.00036152      -0.00097410      -0.00033768      -1.57985270
O       20.95405279      44.30683467       1.16675522       0.00028225      -0.00046318      -0.00026886      -1.57978928
O       23.35798978      48.46375125       1.16934157       0.00009021      -0.00019856       0.00023336      -1.57981765
O       23.17829337      42.89524552       1.16745815      -0.00098284      -0.00003159      -0.00097573      -1.58001900
O       20.77419497      47.05409446       1.16821744      -0.00061084       0.00013578      -0.00016736      -1.57983983
O       22.56507246      41.56713981       3.32179275      -0.00051755      -0.00077094       0.00067348      -1.72262180
O       20.16182067      45.72768007       3.32414903       0.00060283      -0.00034910      -0.00069539      -1.72286189
O       19.99777131      42.86752777       3.32155347       0.00065345      -0.00013665      -0.00026663      -1.72267842
O       22.40105812      47.02657323       3.32566330       0.00017321      -0.00089194      -0.00044221      -1.72273982
O       22.40687252      44.43869774       3.32519418       0.00033191       0.00057621       0.00003295      -1.72250354
O       20.00398031      48.59921628       3.32481226       0.00052491       0.00056922      -0.00017815      -1.72255445
O       23.32681151      43.06503551       5.50545584      -0.00004155       0.00031012       0.00030005      -1.68358254
O       20.92475070      47.22766276       5.50612983      -0.00008323       0.00026526       0.00024793      -1.68351471
O       20.72477245      44.34780236       5.50528752       0.00034652      -0.00025533       0.00048728      -1.68345630
O       23.12783136      48.50895761       5.50743950       0.00048516       0.00025899       0.00024577      -1.68349206
O       23.31834159      45.61407915       5.50760835       0.00020066      -0.00009437       0.00013630      -1.68341219
O       20.91629656      49.77658408       5.50540653       0.00048978      -0.00055442       0.00002800      -1.68347979
O       20.18398223      42.94812037       7.66611613      -0.00001841       0.00065084       0.00013747      -1.68373013
O       22.58628692      47.11176230       7.66978290       0.00031443       0.00050132      -0.00067840      -1.68355024
O       22.38637120      44.23061448       7.66857214       0.00006101      -0.00056391       0.00002936      -1.68358433
O       19.98507731      48.39462069       7.66834832      -0.00048184       0.00025710       0.00098516      -1.68353105
O       22.39536124      41.68107504       7.66482077       0.00041492      -0.00050519       0.00073461      -1.68397343
O       19.99342080      45.84480787       7.66814299      -0.00046906      -0.00007830       0.00030959      -1.68350363
O       20.91140780      44.43117201       9.84898194       0.00030770      -0.00078578      -0.00026755      -1.72322333
O       23.31322578      48.59645923       9.85080556       0.00006744      -0.00010098      -0.00020597      -1.72273469
O       23.30438547      42.85582982       9.85062546       0.00084730       0.00076531       0.00181705      -1.72337854
O       20.90464406      47.02195861       9.85047067       0.00023388      -0.00034496      -0.00019472      -1.72305536
O       20.74756828      41.56621563       9.84642874       0.00028752       0.00003019       0.00091600      -1.72217536
O       23.14872185      45.73206404       9.85065305       0.00037542      -0.00022123       0.00006206      -1.72272503
O       22.53735277      44.40403471      12.00597905       0.00028808      -0.00045033      -0.00065341      -1.57909310
O       20.13742763      48.57006654      12.00536996      -0.00115622      -0.00036062       0.00024702      -1.57946575
O       19.95704383      42.99006692      12.00229457       0.00006981       0.00017628      -0.00098345      -1.57937849
O       22.35924490      47.15667422      12.00637780      -0.00018361      -0.00023183      -0.00012828      -1.57939160
O       20.06827669      45.62485577      12.00543218       0.00029854       0.00010132       0.00086045      -1.57948756
O       22.47014849      49.79104164      12.00654570      -0.00081883       0.00017102      -0.00004179      -1.57950056
Al      24.06367760       2.72589326       1.05490567      -0.00011975      -0.00039707       0.00057843       2.43066669
Al      26.46879053       6.88262720       1.04816543      -0.00036238      -0.00036585       0.00007624       2.43064404
Al      24.06165837      -0.04529167       2.03930097      -0.00068972       0.00003576       0.00015454       2.44993019
Al      26.46578062       4.11305343       2.03665169      -0.00032762      -0.00101387       0.00091198       2.45003176
Al      26.46475351       1.34038808       2.30711188      -0.00045285       0.00037732       0.00090346       2.50167561
Al      24.06225770       5.50031200       2.29764844       0.00008382       0.00034818       0.00091334       2.50184894
Al      24.05977945       2.72955652       4.19855988       0.00037347      -0.00075099      -0.00069223       2.51273775
Al      26.46349777       6.89059511       4.19322759      -0.00080473      -0.00089014       0.00151551       2.51288080
Al      24.05955701      -0.04452718       4.66192267      -0.00032459      -0.00008112      -0.00028229       2.53846788
Al      26.46272500       4.11673613       4.65914691       0.00007907      -0.00021915       0.00027494       2.53863525
Al      26.46108599       1.34365177       6.32944952      -0.00054216      -0.00044247       0.00032184       2.52522182
Al      24.05993060       5.50683157       6.32014485      -0.00007543       0.00056932      -0.00059677       2.52560902
Al      24.05909281       2.73234841       6.84561891      -0.00036055       0.00000100       0.00021636       2.52522540
Al      26.46218567       6.89797546       6.84106592       0.00009543      -0.00034895      -0.00014997       2.52479053
Al      24.05777487      -0.04274165       8.51529149      -0.00089942       0.00059732      -0.00083065       2.53844357
Al      26.45954401       4.12212653       8.51250060       0.00070017      -0.00048604       0.00081337       2.53879714
Al      26.45915684       1.34660665       8.97635039      -0.00042923      -0.00092441      -0.00036721       2.51261830
Al      24.05731907       5.51202943       8.96683465      -0.00013763       0.00029677      -0.00000473       2.51204133
Al      24.05793252       2.73638774      10.86817086       0.00011535       0.00012661       0.00014401       2.50148344
Al      26.45819903       6.90506098      10.86290594      -0.00018475       0.00050010      -0.00050056       2.50117755
Al      24.05779099      -0.04038609      11.13799924      -0.00086450      -0.00004647       0.00029553       2.44999361
Al      26.45857128       4.12639520      11.13534195       0.00022217      -0.00016453      -0.00012218       2.44976783
Al      26.45947293       1.34873577      12.11751373      -0.00010477       0.00004224      -0.00043884       2.43099070
Al      24.05965236       5.51817099      12.10188257      -0.00040294      -0.00066086      -0.00013604       2.43143463
O       25.65004516       0.05690031       1.17081601       0.00051371       0.00044096      -0.00020540      -1.57986426
O       28.05435785       4.21462023       1.16844934      -0.00042409      -0.00003938       0.00005329      -1.57996309
O       25.76213302       2.68571651       1.16787135      -0.00027532      -0.00065092      -0.00024098      -1.57986403
O       28.16703825       6.84322247       1.16313270       0.00012302      -0.00030246       0.00092645      -1.57976806
O       27.98526090       1.27438865       1.17218988       0.00013366      -0.00022517       0.00014021      -1.57995462
O       25.58311967       5.43292859       1.16275038      -0.00005018      -0.00120190      -0.00026468      -1.57987380
O       27.37152603      -0.04974678       3.32951475      -0.00069987       0.00062213       0.00036203      -1.72276127
O       24.96918493       4.11062825       3.32131389      -0.00009807       0.00039860      -0.00056653      -1.72279215
O       24.80470710       1.25025432       3.32538930      -0.00039599       0.00016842       0.00042645      -1.72272170
O       27.20860418       5.40978544       3.32202621      -0.00004752       0.00069823      -0.00050323      -1.72260022
O       27.21427728       2.82210623       3.32641352      -0.00001694      -0.00101585      -0.00071227      -1.72260308
O       24.81202743       6.98198478       3.31553627      -0.00011395      -0.00027498       0.00005194      -1.72255671
O       28.13293812       1.45287898       5.51032249       0.00033544       0.00016870       0.00045703      -1.68355191
O       25.73135909       5.61537960       5.50080802      -0.00024638       0.00014327      -0.00007584      -1.68348384
O       25.53108079       2.73507109       5.50568603       0.00020833       0.00011567       0.00020780      -1.68341017
O       27.93396952       6.89745245       5.50158829      -0.00020661       0.00009353      -0.00135292      -1.68372238
O       28.12450782       4.00203993       5.50706376      -0.00066755      -0.00068004       0.00041462      -1.68342984
O       25.72265894       8.16403543       5.49538579      -0.00056832      -0.00091763       0.00021538      -1.68341005
O       24.98898692       1.33981317       7.66937312       0.00022047       0.00018473       0.00008395      -1.68350768
O       27.39058576       5.50416819       7.66586967       0.00092088       0.00056435       0.00016171      -1.68372512
O       27.19182507       2.62214718       7.67054417      -0.00005701       0.00077935       0.00029695      -1.68350399
O       24.79071981       6.78630545       7.66035176       0.00105879       0.00008836      -0.00043716      -1.68379903
O       27.20024663       0.07215785       7.67293390      -0.00088572       0.00035040      -0.00089498      -1.68352318
O       24.79881397       4.23620542       7.66460055      -0.00109856       0.00037080       0.00015151      -1.68348300
O       25.71515356       2.82647917       9.84896359       0.00007334       0.00082194       0.00017110      -1.72282648
O       28.11492306       6.99204976       9.84505124       0.00014264       0.00090654       0.00044629      -1.72193909
O       28.10965821       1.25127443       9.85512330      -0.00021413      -0.00014650      -0.00098776      -1.72319293
O       25.70728088       5.41697477       9.84612542      -0.00041505       0.00060073       0.00062108      -1.72374654
O       25.55130123      -0.03819735       9.85204901      -0.00028645       0.00094369       0.00020505      -1.72262704
O       27.95268987       4.12800094       9.85013545       0.00039461      -0.00046388       0.00031870      -1.72305465
O       27.34004785       2.80199875      12.00671882       0.00008675      -0.00026633       0.00043300      -1.57951939
O       24.93925876       6.97225091      11.99550722      -0.00004630      -0.00077213      -0.00039765      -1.58038461
O       24.76084317       1.38813834      12.00596325      -0.00004085       0.00024911      -0.00037152      -1.57942152
O       27.15998150       5.55559071      12.00233308      -0.00001059      -0.00051947       0.00025611      -1.57909405
O       24.87061940       4.02349633      12.00284184       0.00081986      -0.00014857      -0.00004506      -1.57922375
O       27.26958434       8.19088298      11.99810107       0.00058964      -0.00047654      -0.00044527      -1.58122289
Al      24.06585590      11.04305956       1.03353668      -0.00002754       0.00035400      -0.00057659       2.43198967
Al      26.46790476      15.20740633       1.03287525       0.00020076       0.00014913      -0.00098514       2.43386984
Al      24.06345533       8.27297147       2.02310212      -0.00067016       0.00013766      -0.00043416       2.45011616
Al      26.46764941      12.43365925       2.00700350      -0.00050518      -0.00017415      -0.00003364       2.44993377
Al      26.46699645       9.66021131       2.28694415      -0.00027387       0.00001966      -0.00036608       2.50180054
Al      24.06344066      13.82428501       2.26599706       0.00065691      -0.00026244       0.00009256       2.50140524
Al      24.06102562      11.05006314       4.17539914      -0.00014574      -0.00081918       0.00067871       2.51282310
Al      26.46161217      15.21703742       4.16610594      -0.00036601       0.00020821      -0.00040235       2.51169252
Al      24.06079787       8.27683212       4.64577489      -0.00005824      -0.00026645      -0.00017749       2.53912067
Al      26.45737376      12.44027791       4.62933532       0.00003433      -0.00075456      -0.00014303       2.53861189
Al      26.45898330       9.67132163       6.31660414       0.00050454       0.00024850       0.00063106       2.52501130
Al      24.05781151      13.83095519       6.29953035       0.00008887       0.00025638       0.00126231       2.52435803
Al      24.05606433      11.05740143       6.82273241       0.00072621       0.00047369      -0.00069187       2.52629876
Al      26.44925419      15.22567737       6.81700706       0.00092850       0.00006825      -0.00125455       2.52996182
Al      24.06168846       8.28914605       8.50107773      -0.00036597      -0.00047515      -0.00065788       2.53800511
Al      26.42888675      12.46480884       8.50718972      -0.00066771       0.00085838       0.00044825       2.54671717
Al      26.46219488       9.68651214       8.96663686       0.00016582       0.00029618      -0.00073703       2.51299739
Al      24.03686701      13.85175062       8.94987767      -0.00056052      -0.00047166      -0.00003803       2.52366686
Al      24.05213037      11.07767735      10.85445560       0.00052807      -0.00051726      -0.00056302       2.50985384
Al      26.44060074      15.27856790      10.86116963      -0.00102983      -0.00105133      -0.00036450       2.50432348
Al      24.05806764       8.29754140      11.12220943      -0.00065524       0.00033673      -0.00099572       2.45071936
Al      26.43454726      12.48577999      11.15221709       0.00090906       0.00018895      -0.00045484       2.45601821
Al      26.45323344       9.68234166      12.10890119      -0.00003348      -0.00031979      -0.00034634       2.43099117
Al      24.04560395      13.89545223      12.05247198       0.00065311       0.00061930      -0.00002276       2.44323683
O       25.65250777       8.37219226       1.15493762      -0.00056875       0.00055268       0.00105558      -1.57957995
O       28.05781310      12.53208057       1.14099557      -0.00008168      -0.00065810      -0.00116248      -1.57807577
O       25.76462411      11.00107992       1.14352493      -0.00022942       0.00014865      -0.00070999      -1.57900488
O       28.16837571      15.16397128       1.13391040       0.00061321       0.00046331      -0.00045283      -1.57731402
O       27.98942845       9.59059197       1.15406906       0.00048569       0.00033803      -0.00026142      -1.57941520
O       25.58567254      13.75221086       1.13329639       0.00083429      -0.00062405       0.00030541      -1.57782948
O       27.37349443       8.27055998       3.31522735       0.00042779      -0.00044810      -0.00046685      -1.72277498
O       24.96928918      12.42618984       3.29168942      -0.00027538       0.00084332      -0.00021909      -1.72333217
O       24.80620483       9.56821323       3.30649665      -0.00009938      -0.00029302       0.00054503      -1.72240627
O       27.20774083      13.72921399       3.29087599       0.00016983      -0.00067242      -0.00062108      -1.72249031
O       27.21606051      11.14016962       3.30054706       0.00088258       0.00102864       0.00004048      -1.72328007
O       24.81524961      15.30118022       3.28212440      -0.00063523      -0.00116032      -0.00141382      -1.72438240
O       28.13071189       9.77795125       5.49544681       0.00010476       0.00003829       0.00097847      -1.68302095
O       25.72855861      13.93241298       5.47012670      -0.00031201       0.00051119      -0.00074703      -1.68343592
O       25.53246842      11.05695664       5.48318241       0.00006772      -0.00008703       0.00014412      -1.68400645
O       27.93320322      15.21745935       5.45266427      -0.00104354      -0.00034713      -0.00059410      -1.68155241
O       28.12414541      12.32052779       5.47232332      -0.00065548      -0.00029251       0.00068320      -1.68189907
O       25.72676945      16.48092369       5.46538322      -0.00042205       0.00036182       0.00134934      -1.68411791
O       24.99166699       9.66922250       7.65119654      -0.00047831      -0.00005470       0.00009443      -1.68350136
O       27.38086987      13.81408992       7.61649969       0.00176549      -0.00176139       0.00067901      -1.68315125
O       27.19315196      10.96282486       7.66506363      -0.00032384       0.00032468      -0.00020401      -1.68250084
O       24.77419600      15.09715842       7.62446557      -0.00038382       0.00095411      -0.00060530      -1.68048716
O       27.20091535       8.40416640       7.65978628       0.00004824       0.00062596       0.00016986      -1.68304157
O       24.77976889      12.55635412       7.64243233       0.00047492      -0.00067514      -0.00083492      -1.68353617
O       25.71767505      11.16602087       9.83408696       0.00024268      -0.00013409       0.00035450      -1.72600305
O       28.14133418      15.22815633       9.85275446      -0.00028293      -0.00029664       0.00126932      -1.76884818
O       28.11478530       9.58540356       9.84183590      -0.00006763       0.00002881       0.00017744      -1.72454596
O       25.68989093      13.73789598       9.81626269      -0.00013826       0.00010052      -0.00008848      -1.73178756
O       25.55367493       8.29570745       9.83773238      -0.00047393       0.00037454       0.00090670      -1.72173178
O       27.98472342      12.50554057       9.85981586      -0.00084627      -0.00032472       0.00037099      -1.75606287
O       27.32229019      11.13410453      11.97987201       0.00002237       0.00002149      -0.00069008      -1.57119656
O       24.93889349      15.33717275      11.99875431       0.00060602       0.00051642      -0.00074407      -1.58296096
O       24.75576408       9.72642978      11.99136365      -0.00043518       0.00049134       0.00014915      -1.58085668
O       27.17268729      13.91332969      11.95670081      -0.00018019       0.00150704       0.00077812      -1.55164194
O       24.83791797      12.37993027      11.98072471      -0.00004065       0.00005896      -0.00031628      -1.58776224
O       27.28918062      16.55672374      11.90677502      -0.00014722       0.00025516      -0.00100305      -1.61048818
Al      24.06225559      19.37458498       1.03941928       0.00040376       0.00013485       0.00004133       2.43705201
Al      26.46551038      23.53622836       1.04620657      -0.00023354      -0.00021166      -0.00017081       2.43757820
Al      24.06299142      16.59937470       1.99497931       0.00057321      -0.00057607       0.00115414       2.45030427
Al      26.46463539      20.76125494       1.99634601      -0.00138574       0.00023462       0.00032702       2.45006847
Al      26.46514463      17.98812500       2.26149551       0.00138466       0.00009545       0.00065415       2.50162363
Al      24.06091792      22.14978729       2.25616962       0.00103513      -0.00033433      -0.00010553       2.50166535
Al      24.06028057      19.37574591       4.16941394      -0.00073326       0.00111055       0.00062090       2.51030207
Al      26.46123576      23.53521891       4.17450127       0.00072788      -0.00051714      -0.00104863       2.51052666
Al      24.06238631      16.60504808       4.62454263       0.00100581       0.00032688      -0.00132190       2.54287529
Al      26.45931185      20.76364075       4.62823605       0.00095341      -0.00027898      -0.00004447       2.54770279
Al      26.45966681      17.99571987       6.31921709       0.00062423      -0.00065534       0.00024577       2.51966166
Al      24.05999447      22.15018426       6.31697031      -0.00062334       0.00015532       0.00202731       2.51997471
Al      24.06531776      19.38332949       6.82532539      -0.00181734       0.00065351       0.00066453       2.54033542
Al      26.45611207      23.52911948       6.83026744       0.00152821       0.00083320      -0.00036244       2.54229379
Al      24.06322249      16.61887588       8.49547009      -0.00058884       0.00075060       0.00042698       2.53471065
Al      26.44932519      20.76282139       8.51346312      -0.00085021      -0.00076588       0.00085734       2.53105497
Al      26.45420686      18.00808825       8.99886272       0.00047392       0.00055822      -0.00182027       2.55426764
Al      24.05274321      22.14776214       8.99712428       0.00015550      -0.00121678      -0.00031065       2.56737089
Al      24.05913451      19.41241267      10.84755437      -0.00155070      -0.00149249       0.00180400       2.55208540
Al      26.45301191      23.52911084      10.79419561       0.00045990       0.00125800      -0.00107206       2.55131745
Al      24.06685770      16.69067146      11.12056218       0.00052745      -0.00148039      -0.00008435       2.49577236
Al      26.43023591      20.76168457      11.14793761       0.00126322      -0.00055568      -0.00167744       2.51892805
Al      26.45789569      17.97005822      12.55037912       0.00071395      -0.00121655       0.00067524       2.46710587
Al      24.05138946      22.21729135      12.46618955       0.00020217       0.00042979       0.00138631       2.44670558
O       25.65243543      16.69678691       1.12599812       0.00013896       0.00054625      -0.00077283      -1.57582760
O       28.05641694      20.86460342       1.12680082       0.00007629       0.00005175       0.00005407      -1.57472527
O       25.76381641      19.32984813       1.12460750       0.00158048      -0.00017301       0.00050955      -1.57478213
O       28.16828834      23.49772974       1.13044564      -0.00057785      -0.00045435      -0.00051021      -1.57453477
O       27.98953894      17.91594626       1.12514454      -0.00135617      -0.00021907      -0.00025506      -1.57565796
O       25.58368611      22.08118815       1.12087271       0.00076051      -0.00034431      -0.00058454      -1.57331562
O       27.37449873      16.59063755       3.27917460       0.00052709      -0.00045694       0.00019969      -1.72362757
O       24.97100240      20.74930681       3.27058710      -0.00024781      -0.00046428       0.00040309      -1.72417343
O       24.80537237      17.89098797       3.27699403       0.00000783       0.00061532      -0.00073801      -1.72270942
O       27.20865699      22.05874582       3.27604957      -0.00080260      -0.00018587       0.00115859      -1.72397602
O       27.22348971      19.46519330       3.27415499       0.00041308      -0.00066114       0.00076141      -1.72527766
O       24.81929502      23.63047709       3.26792334      -0.00161018       0.00074131      -0.00081224      -1.72486138
O       28.13221924      18.09542900       5.46708774       0.00004778       0.00010857       0.00063689      -1.68507922
O       25.73119582      22.25721608       5.45374557       0.00032214       0.00000276       0.00059842      -1.68453860
O       25.53624885      19.37221010       5.45362260       0.00050235       0.00148171      -0.00053179      -1.68454421
O       27.93867277      23.53501891       5.45881895      -0.00011935       0.00191766       0.00002675      -1.68427753
O       28.12830584      20.64596122       5.45815507      -0.00034014      -0.00038574       0.00018009      -1.68547320
O       25.72548846      24.80782195       5.44986917       0.00139098      -0.00105048       0.00054725      -1.68372464
O       25.00042834      17.97570042       7.61539503      -0.00036919       0.00087454      -0.00015705      -1.67957580
O       27.39552085      22.13354471       7.62354376       0.00003615      -0.00015333       0.00023720      -1.67925572
O       27.19019738      19.25787083       7.62702876      -0.00078361      -0.00087767      -0.00059786      -1.67832303
O       24.78950284      23.42167919       7.60841520      -0.00091286       0.00065955      -0.00016591      -1.67826641
O       27.21150901      16.69702683       7.63441775      -0.00054151      -0.00101621      -0.00053718      -1.67820776
O       24.80614286      20.87628864       7.61474513       0.00072056      -0.00009656       0.00120555      -1.67942858
O       25.70225674      19.48705039       9.79744670       0.00009742      -0.00003913       0.00017578      -1.68970621
O       28.09852637      23.64096517       9.78035144       0.00020288      -0.00118580       0.00163048      -1.69680476
O       28.14436176      17.88406562       9.76840339      -0.00000342      -0.00012669       0.00092307      -1.69354379
O       25.73670132      22.05256785       9.78879829       0.00100492      -0.00086907      -0.00106637      -1.69226754
O       25.54464243      16.58543093       9.78939501       0.00032561      -0.00284396       0.00063599      -1.69701195
O       27.94321879      20.73708645       9.81746826      -0.00049115       0.00137976      -0.00006924      -1.69282341
O       27.29255682      19.40294060      11.99238589      -0.00034306      -0.00044555       0.00056265      -1.62639725
O       24.96339560      23.60692629      11.94472613      -0.00113001      -0.00034441      -0.00020097      -1.62268436
O       24.80942865      18.07231204      11.97810969       0.00035889      -0.00186945       0.00106715      -1.62859726
O       27.17829937      22.19639899      11.97849372       0.00068362       0.00068381       0.00075596      -1.61713207
O       24.81306960      20.72385447      11.94531530      -0.00182140      -0.00041217      -0.00070310      -1.62731588
O       27.27974162      24.81669989      11.97765359      -0.00057443      -0.00041078       0.00221311      -1.60738480
Al      24.06338422      27.69802067       1.04201061      -0.00022617      -0.00063237      -0.00017786       2.43719912
Al      26.46898597      31.86144895       1.04045731       0.00039649       0.00060382       0.00113481       2.43424749
Al      24.06094914      24.92327295       1.99298023       0.00100694       0.00125611      -0.00018358       2.45017076
Al      26.46407540      29.08435703       2.00309985      -0.00008912      -0.00129014       0.00056064       2.45010805
Al      26.46244374      26.30968112       2.26386870      -0.00165904      -0.00046311      -0.00029467       2.50169849
Al      24.05990008      30.46844095       2.26356124      -0.00040342       0.00105126      -0.00004537       2.50150657
Al      24.05788684      27.69301502       4.17272116       0.00137518      -0.00199540       0.00045642       2.51020455
Al      26.45851597      31.84943397       4.17430482       0.00127034      -0.00155307       0.00014822       2.51187277
Al      24.05899360      24.91968748       4.62634429      -0.00027094       0.00062408       0.00016978       2.54930639
Al      26.45796744      29.07480034       4.63345064       0.00126424       0.00032085      -0.00006871       2.54569721
Al      26.45299136      26.30178481       6.31765988       0.00152029      -0.00100888      -0.00001978       2.52079725
Al      24.05118340      30.45381745       6.31854286       0.00107230      -0.00017540      -0.00015530       2.51757479
Al      24.05488729      27.68328674       6.82813648      -0.00164740      -0.00047402      -0.00033400       2.54249907
Al      26.45306225      31.82788628       6.82506450      -0.00083455       0.00047620      -0.00069996       2.53084397
Al      24.05487262      24.91412157       8.48628717       0.00093625      -0.00036745       0.00135425       2.53349829
Al      26.44708309      29.05701388       8.50781705      -0.00096734       0.00000318      -0.00171970       2.52968097
Al      26.44961927      26.30189869       8.99255395      -0.00070956      -0.00047771       0.00043079       2.56285763
Al      24.04971491      30.42900215       8.99770598      -0.00083656       0.00104060       0.00056586       2.55140352
Al      24.03308836      27.68718540      10.86751863       0.00053138       0.00097597      -0.00139491       2.55242968
Al      26.43819188      31.75197625      10.81658803      -0.00090467       0.00203521      -0.00127706       2.51945925
Al      24.04178365      24.91746240      11.08102317      -0.00040958      -0.00221159      -0.00030780       2.51117182
Al      26.41812246      29.01836384      11.13443895       0.00096545      -0.00097487      -0.00039871       2.50689769
Al      26.39243499      26.25143184      12.46913108       0.00112144       0.00082464       0.00197827       2.46846914
Al      24.06887307      30.44115511      12.61278346       0.00127661       0.00082966      -0.00054150       2.48802471
O       25.65195693      25.03015458       1.12315444       0.00070896      -0.00007882       0.00091596      -1.57353055
O       28.05721036      29.19537850       1.13740606       0.00056842       0.00142503      -0.00124989      -1.57599449
O       25.76485896      27.66298649       1.12495632       0.00020567      -0.00012366       0.00059471      -1.57399333
O       28.16914263      31.82757946       1.14338271       0.00024278      -0.00093456      -0.00038164      -1.57719338
O       27.98846574      26.24795586       1.13114835      -0.00217929      -0.00060098      -0.00082786      -1.57446098
O       25.58327842      30.41262420       1.13132789       0.00057239       0.00001469      -0.00090615      -1.57560885
O       27.37560750      24.91618429       3.27978724       0.00086027       0.00014454       0.00072856      -1.72300756
O       24.96867039      29.08046202       3.27910088      -0.00165400       0.00041823      -0.00024279      -1.72358501
O       24.80204550      26.22533936       3.27011665      -0.00134097       0.00116710      -0.00044624      -1.72489595
O       27.20641234      30.38675430       3.28659513       0.00039032       0.00004647      -0.00167115      -1.72493005
O       27.22043238      27.79491911       3.28031579       0.00003743       0.00077494       0.00020809      -1.72397649
O       24.80941167      31.95792894       3.28422031       0.00044037       0.00028428       0.00004801      -1.72297204
O       28.13350421      26.41957586       5.46564557      -0.00084459      -0.00013575       0.00148117      -1.68519497
O       25.72492446      30.58250173       5.46546001      -0.00067366       0.00093408       0.00060063      -1.68418133
O       25.53131859      27.69742377       5.45768066       0.00017464      -0.00010489       0.00045685      -1.68472064
O       27.92958758      31.85903309       5.48154718      -0.00086435      -0.00019003      -0.00070278      -1.68454182
O       28.12440248      28.96746998       5.46436712      -0.00070888       0.00047983      -0.00017450      -1.68481481
O       25.71249730      33.12909045       5.46200641      -0.00002015       0.00063018      -0.00046432      -1.68187726
O       24.99440969      26.29617158       7.61063133       0.00110869       0.00048392       0.00085310      -1.67820454
O       27.39418015      30.44857288       7.63117268      -0.00104660      -0.00074729       0.00065374      -1.67836308
O       27.18926155      27.57934107       7.62435372       0.00005793      -0.00041579      -0.00114400      -1.67899692
O       24.79018260      31.75244747       7.62881630      -0.00127668      -0.00011312       0.00102573      -1.67520010
O       27.20637520      25.03676325       7.60952388      -0.00143235      -0.00068068      -0.00018490      -1.67804742
O       24.79444244      29.19693952       7.61391330       0.00045721       0.00071663       0.00070554      -1.67795599
O       25.70126276      27.79881087       9.78944293      -0.00151003      -0.00056692       0.00017111      -1.69108200
O       28.08816599      31.95059798       9.78702440       0.00050330       0.00177229       0.00024235      -1.70674407
O       28.13088989      26.20521979       9.79568237       0.00032905      -0.00000482      -0.00024365      -1.69636154
O       25.73117487      30.36207186       9.76034674       0.00182607      -0.00155899      -0.00053097      -1.69792664
O       25.55581861      24.89995587       9.77664694      -0.00170988      -0.00051926       0.00051371      -1.69640279
O       27.93908689      29.04096736       9.82418582       0.00240398      -0.00007065       0.00004000      -1.69791389
O       27.28955543      27.68234944      12.00624375       0.00058118      -0.00032057       0.00072757      -1.62084556
O       24.92161510      31.82700390      11.87885887      -0.00025790      -0.00015696      -0.00119870      -1.62587917
O       24.76285291      26.33789587      11.92207619       0.00135719      -0.00259066       0.00161478      -1.63836777
O       27.14955423      30.46644557      11.96274569       0.00187134      -0.00136208       0.00046349      -1.61731577
O       24.82941794      29.00085299      11.94708870       0.00095141       0.00197514      -0.00016802      -1.64307404
O       27.20621219      33.10488851      11.97742372      -0.00028542      -0.00046201       0.00021229      -1.57842267
Al      24.06518394      36.02661180       1.03854169      -0.00019554      -0.00008687      -0.00045015       2.43172121
Al      26.46740133      40.18706551       1.05335412       0.00031648       0.00002892       0.00040247       2.43063021
Al      24.06188767      33.24660611       2.00115590       0.00100770      -0.00088941      -0.00002181       2.44988704
Al      26.46483188      37.40982601       2.02674014       0.00020860      -0.00019216       0.00002521       2.45014477
Al      26.46350708      34.63298944       2.28141545       0.00027608      -0.00028591      -0.00071406       2.50030684
Al      24.06136108      38.79744135       2.29516874       0.00137450       0.00037420      -0.00017992       2.50219393
Al      24.05686645      36.01746786       4.17629233      -0.00162825       0.00047841      -0.00039024       2.51280546
Al      26.46045523      40.18101272       4.19895953       0.00011279       0.00100827      -0.00060881       2.51294208
Al      24.05126457      33.23329233       4.62407133      -0.00187515      -0.00140926      -0.00020369       2.53903294
Al      26.46023591      37.40819902       4.64856595       0.00031822       0.00016211       0.00118669       2.53718901
Al      26.45192754      34.61615160       6.25726081      -0.00058641       0.00028615       0.00026727       2.53853750
Al      24.05796967      38.79078107       6.32598027      -0.00227606      -0.00073238      -0.00031079       2.52378440
Al      24.04554163      36.01657166       6.82781247      -0.00095452      -0.00049200       0.00025119       2.52299356
Al      26.45923627      40.17820559       6.84594258      -0.00052327      -0.00013867       0.00006314       2.52510977
Al      24.02349152      33.19974363       8.48517014       0.00008235      -0.00081571       0.00055002       2.55774784
Al      26.46691104      37.40752440       8.52008627       0.00055989      -0.00072748      -0.00026405       2.54604936
Al      26.42691386      34.61529261       8.84935112       0.00012536       0.00147757      -0.00035188       2.51202154
Al      24.05419052      38.77899692       8.97900897       0.00000793      -0.00048277       0.00017247       2.51666474
Al      24.03395856      35.99203674      10.92027637      -0.00036581      -0.00063018       0.00073946       2.48640370
Al      26.45669350      40.17038845      10.87196685       0.00033042       0.00048337       0.00020383       2.50601530
Al      24.03370247      33.15776082      11.12381805       0.00042374       0.00042674      -0.00119296       2.47119284
Al      26.45820952      37.39958271      11.16465579      -0.00030621       0.00031303       0.00046328       2.45290780
Al      26.45999982      34.60906309      11.49799866       0.00152460      -0.00036998       0.00005635       2.50719261
Al      24.05093405      38.78346886      12.15089652       0.00073111      -0.00049523      -0.00113467       2.42988491
O       25.65420405      33.35612664       1.13928938      -0.00111862       0.00030868      -0.00012607      -1.57769096
O       28.05593576      37.51677491       1.16445909       0.00056436      -0.00026575       0.00051615      -1.58000684
O       25.76389130      35.98958430       1.14832130       0.00038114      -0.00090897       0.00034437      -1.57859707
O       28.16535270      40.14601445       1.16981937      -0.00016199       0.00003238       0.00028916      -1.57991540
O       27.98771922      34.57679069       1.15221362       0.00048300       0.00060776       0.00017356      -1.57844770
O       25.58283542      38.73697681       1.16075934      -0.00052454       0.00115771      -0.00008265      -1.57988524
O       27.37045921      33.24321501       3.30081958       0.00032066      -0.00066931       0.00084196      -1.72272193
O       24.96684835      37.40748982       3.31177354      -0.00013774      -0.00045573       0.00064170      -1.72264707
O       24.80069028      34.54875493       3.29200715       0.00015170      -0.00011375      -0.00022081      -1.72448719
O       27.20549666      38.70541736       3.32125109      -0.00056185       0.00113067       0.00067687      -1.72263336
O       27.21118523      36.11760768       3.31256215      -0.00052353      -0.00013987      -0.00007105      -1.72247171
O       24.80930800      40.27793678       3.32196236      -0.00021436       0.00005835       0.00009375      -1.72258615
O       28.13085520      34.74068617       5.48315881      -0.00108158       0.00071567      -0.00029853      -1.68208599
O       25.72703979      38.90128282       5.50212421       0.00074221       0.00043201      -0.00039157      -1.68405294
O       25.52342578      36.02360842       5.48415556       0.00085409       0.00053455      -0.00091913      -1.68173933
O       27.93059357      40.18332366       5.50775295      -0.00021376      -0.00146299       0.00111817      -1.68413973
O       28.11897555      37.28782571       5.50113349       0.00003620      -0.00055116       0.00016767      -1.68397701
O       25.71949141      41.45116953       5.50681585      -0.00050108       0.00082652       0.00146650      -1.68388367
O       24.94971358      34.61477684       7.64152060       0.00013976      -0.00005963       0.00045501      -1.68235123
O       27.38771942      38.78738938       7.66500946      -0.00043411       0.00090327      -0.00006326      -1.68223798
O       27.16901399      35.90719843       7.64512032       0.00094142      -0.00094659      -0.00034585      -1.68398094
O       24.79045089      40.06124416       7.66965336       0.00043156      -0.00094047      -0.00001526      -1.68421340
O       27.19032197      33.36153850       7.61944322       0.00089399       0.00081706       0.00002098      -1.68233740
O       24.79871260      37.50551054       7.67138041      -0.00088990       0.00171313       0.00080857      -1.68210769
O       25.70920487      36.03968807       9.87853679      -0.00133148      -0.00151066       0.00068095      -1.75549626
O       28.10973386      40.26786080       9.85096434      -0.00069184      -0.00006750       0.00082078      -1.72021687
O       27.98919169      34.53617696       9.90279706       0.00021247      -0.00142680       0.00012704      -1.76248407
O       25.70682015      38.67266505       9.85226815      -0.00070370      -0.00077204      -0.00102239      -1.72538173
O       25.55580776      33.29489998       9.83295272      -0.00062385      -0.00077367      -0.00119206      -1.77299380
O       27.94053223      37.40559829       9.83690243       0.00119449       0.00064425       0.00071931      -1.72941840
O       27.31933694      36.05002097      11.96713546      -0.00023932      -0.00001998       0.00184075      -1.55961394
O       24.93484305      40.23181297      12.00378361      -0.00026653       0.00003246       0.00093782      -1.58382535
O       24.77813085      34.60715492      11.95388735       0.00047103      -0.00057197      -0.00140457      -1.56574535
O       27.16109916      38.82978081      12.01718874      -0.00024129      -0.00166958       0.00047612      -1.58246958
O       24.85892703      37.29642783      12.00930464       0.00077922      -0.00026817       0.00144967      -1.57452607
O       27.26764607      41.45712106      12.01045271       0.00003877      -0.00006146       0.00136609      -1.57959127
Al      24.06313900      44.34552113       1.05746140       0.00010031      -0.00043365       0.00066489       2.43052268
Al      26.46640251      48.50240688       1.06066693      -0.00026834      -0.00016663      -0.00006700       2.43049717
Al      24.06167837      41.57157536       2.03624690      -0.00001242       0.00133702       0.00054572       2.45015311
Al      26.46440429      45.73008328       2.04338015      -0.00077514       0.00006929      -0.00074222       2.44994497
Al      26.46398721      42.95698897       2.30811336      -0.00041454      -0.00114373      -0.00058979       2.50190616
Al      24.06109317      47.11706023       2.30730334       0.00090605      -0.00046338      -0.00024367       2.50164175
Al      24.05857450      44.34269213       4.20188791       0.00114821       0.00105862      -0.00058758       2.51281548
Al      26.46205068      48.50319761       4.20502173       0.00030358      -0.00089276       0.00016953       2.51275468
Al      24.05831564      41.56786944       4.65858042       0.00063146      -0.00049182       0.00043685       2.53873205
Al      26.46151761      45.72875086       4.66576416      -0.00003410      -0.00013854       0.00045056       2.53843498
Al      26.45947440      42.95290007       6.33053227      -0.00073829      -0.00161588      -0.00001403       2.52543068
Al      24.05806640      47.11633756       6.32939772       0.00054553      -0.00010107       0.00001952       2.52518821
Al      24.05787547      44.34079336       6.84929124       0.00011292      -0.00063816      -0.00005183       2.52531648
Al      26.46079637      48.50411556       6.85211183      -0.00041818      -0.00044046       0.00073084       2.52511692
Al      24.05550433      41.55916269       8.51312560      -0.00012213      -0.00063878       0.00042199       2.53768539
Al      26.45871949      45.72730009       8.51894693      -0.00085648       0.00043319       0.00001255       2.53858900
Al      26.45636026      42.95063776       8.97723510      -0.00066654      -0.00090474      -0.00008968       2.51182723
Al      24.05668361      47.11708367       8.97627692       0.00087299       0.00030496       0.00004346       2.51264763
Al      24.05601967      44.33841754      10.87138709       0.00004187       0.00074283       0.00110567       2.50080037
Al      26.45865607      48.50543118      10.87433629      -0.00035488      -0.00031145      -0.00001554       2.50145459
Al      24.05531862      41.55935839      11.13518822      -0.00008575       0.00026495       0.00012293       2.44999576
Al      26.45791502      45.72853138      11.14175969      -0.00016251       0.00022497      -0.00000103       2.44985843
Al      26.45708133      42.95084739      12.11574727      -0.00001307       0.00039168      -0.00050339       2.43047142
Al      24.05795652      47.11677385      12.11734193      -0.00038410      -0.00004225      -0.00022059       2.43113780
O       25.65022987      41.67634046       1.16858376       0.00032524      -0.00039188      -0.00008033      -1.57996809
O       28.05278311      45.83341172       1.17517925      -0.00051115       0.00003098      -0.00015705      -1.58001220
O       25.76142065      44.30510741       1.17120050       0.00004938      -0.00019753      -0.00004075      -1.57993436
O       28.16464959      48.46226914       1.17470688       0.00017484      -0.00056493      -0.00051146      -1.57997572
O       27.98460197      42.89321264       1.17357357      -0.00014305      -0.00048467       0.00016564      -1.58012998
O       25.58156109      47.05225436       1.17220455      -0.00087774      -0.00037777      -0.00053014      -1.57997584
O       27.37033697      41.56561746       3.32795557      -0.00089066       0.00013155       0.00009003      -1.72255087
O       24.96803297      45.72616369       3.32810482      -0.00001935      -0.00053874      -0.00030438      -1.72276974
O       24.80395251      42.86569947       3.32576058       0.00035457      -0.00028761       0.00025678      -1.72262287
O       27.20706964      47.02495765       3.33075778       0.00068827       0.00035440       0.00032966      -1.72268248
O       27.21264247      44.43717707       3.33076361       0.00004758       0.00057694      -0.00047573      -1.72250664
O       24.81061963      48.59794111       3.32782151      -0.00120043       0.00021356      -0.00045887      -1.72259855
O       28.13117969      43.06366306       5.51187927       0.00112568       0.00018191      -0.00019247      -1.68352902
O       25.72984796      47.22643621       5.51019542       0.00051592       0.00082284      -0.00078566      -1.68352830
O       25.52950250      44.34615683       5.50985430       0.00003449      -0.00045272       0.00041633      -1.68344438
O       27.93285049      48.50792090       5.51273966       0.00008248      -0.00054683      -0.00007589      -1.68349159
O       28.12308602      45.61283888       5.51347403      -0.00072680       0.00003021       0.00031912      -1.68341041
O       25.72155160      49.77551446       5.50910593      -0.00001559       0.00036861      -0.00057237      -1.68346834
O       24.98647630      42.94586536       7.67096940       0.00098223       0.00003351       0.00041741      -1.68377769
O       27.39018861      47.11088315       7.67496533       0.00078811       0.00082799      -0.00026454      -1.68355489
O       27.18958515      44.22940319       7.67399826      -0.00027903       0.00112905       0.00014968      -1.68351209
O       24.78931279      48.39368711       7.67151913      -0.00074958      -0.00073710       0.00000260      -1.68356979
O       27.19758930      41.68058806       7.67063252      -0.00047181      -0.00099733       0.00021602      -1.68374252
O       24.79728683      45.84351847       7.67160154       0.00111329       0.00003842       0.00118345      -1.68346834
O       25.71358792      44.42968662       9.85367867      -0.00012753      -0.00016840      -0.00053031      -1.72334540
O       28.11635511      48.59608204       9.85608492      -0.00010320      -0.00054175       0.00001267      -1.72279811
O       28.10588109      42.85599897       9.85698923       0.00006077       0.00017058       0.00065649      -1.72338903
O       25.70724085      47.02092313       9.85464965      -0.00038146       0.00057216      -0.00007351      -1.72319794
O       25.54881757      41.56216657       9.85078210      -0.00028003       0.00003694       0.00018466      -1.72155917
O       27.95140950      45.73122707       9.85630266       0.00024360       0.00042750       0.00040781      -1.72276783
O       27.33884469      44.40380999      12.01196198       0.00065795       0.00027586       0.00022023      -1.57915962
O       24.93904024      48.56996257      12.00821417       0.00036957      -0.00066160       0.00003358      -1.57949996
O       24.75829336      42.98747178      12.00562674       0.00002478      -0.00037499      -0.00028964      -1.57931840
O       27.16106811      47.15633360      12.01095908       0.00020656       0.00097641       0.00049030      -1.57951200
O       24.86980728      45.62361466      12.00928734      -0.00041907       0.00004464       0.00029880      -1.57963002
O       27.27195396      49.79107511      12.01122309      -0.00004622       0.00032974       0.00000570      -1.57954454
Al      28.87008788       2.72457374       1.05929552      -0.00019899       0.00004199       0.00054106       2.43045187
Al      31.27450050       6.88279591       1.05678334       0.00001350      -0.00029559       0.00017809       2.43067479
Al      28.86767940      -0.04675340       2.04510856      -0.00073738       0.00025241      -0.00033525       2.44989681
Al      31.27137692       4.11239599       2.04367748      -0.00055587       0.00028349      -0.00003446       2.44999266
Al      31.26994404       1.33958068       2.31373425       0.00013717      -0.00012985       0.00048706       2.50175929
Al      28.86871678       5.49950410       2.30411049       0.00055503       0.00007419      -0.00014794       2.50189042
Al      28.86534777       2.72856859       4.20416758      -0.00001465       0.00094644      -0.00040075       2.51281667
Al      31.26831819       6.89040837       4.20083858       0.00006660      -0.00001778       0.00029639       2.51277995
Al      28.86471486      -0.04550029       4.66756754       0.00023407       0.00022938       0.00028481       2.53843546
Al      31.26749258       4.11635931       4.66615329      -0.00043735      -0.00044390      -0.00010714       2.53856587
Al      31.26542788       1.34284336       6.33598919       0.00000474       0.00004232      -0.00002491       2.52521300
Al      28.86327840       5.50649062       6.32660356       0.00002540       0.00037713       0.00015424       2.52537084
Al      28.86346566       2.73198379       6.85130577      -0.00076016      -0.00053959       0.00047632       2.52521467
Al      31.26492582       6.89492282       6.84836890       0.00036096       0.00016223      -0.00051942       2.52504110
Al      28.86119770      -0.04340861       8.52079850       0.00104741       0.00051100      -0.00034372       2.53846431
Al      31.26266258       4.12126810       8.51977931       0.00033809       0.00009857       0.00007123       2.53852415
Al      31.26282585       1.34586636       8.98275232       0.00050254      -0.00122112       0.00019840       2.51244235
Al      28.86040355       5.51261045       8.97317217       0.00001989       0.00000338       0.00082723       2.51213360
Al      28.86002372       2.73603379      10.87359076      -0.00052563      -0.00024759      -0.00003980       2.50126696
Al      31.25937718       6.90295083      10.87079473       0.00008682      -0.00026475       0.00021954       2.50197363
Al      28.86032595      -0.04106024      11.14367709      -0.00108869       0.00035190       0.00048919       2.44990706
Al      31.26118027       4.12547997      11.14282144       0.00063621      -0.00013424      -0.00039593       2.44976664
Al      31.26158426       1.34777429      12.12262252       0.00009648      -0.00050360      -0.00022760       2.43114185
Al      28.85852899       5.51492369      12.11218936       0.00018828      -0.00004466       0.00062883       2.43098736
O       30.45584166       0.05594441       1.17672668       0.00075747       0.00043359      -0.00024907      -1.58002174
O       32.85970116       4.21522091       1.17560831      -0.00039436       0.00012065       0.00016715      -1.58005285
O       30.56829441       2.68510489       1.17429287      -0.00011071       0.00059112      -0.00021079      -1.58000994
O       32.97277448       6.84477284       1.17183289      -0.00000798       0.00040959       0.00015013      -1.57991087
O       32.79001666       1.27395343       1.17862372       0.00020379       0.00048965       0.00017965      -1.58007324
O       30.38959871       5.43255297       1.16939361      -0.00051542      -0.00016728       0.00023374      -1.57989049
O       32.17646620      -0.05008759       3.33640409      -0.00042491       0.00016670       0.00036957      -1.72260237
O       29.77512234       4.11029768       3.32803985       0.00051179      -0.00000230      -0.00035086      -1.72265804
O       29.61048808       1.24928254       3.33140280      -0.00029249       0.00075482       0.00020588      -1.72268414
O       32.01382195       5.41008355       3.32934454      -0.00035595       0.00043459      -0.00028022      -1.72269833
O       32.01953499       2.82193006       3.33306250       0.00033131      -0.00040539       0.00017153      -1.72266865
O       29.61806468       6.98175482       3.32197605      -0.00034135      -0.00104648       0.00016321      -1.72261119
O       32.93741134       1.45261617       5.51725391       0.00033170       0.00019703      -0.00003340      -1.68351996
O       30.53554879       5.61472663       5.50800271       0.00073108       0.00035743       0.00023867      -1.68354833
O       30.33580423       2.73448100       5.51216972       0.00089461       0.00032076      -0.00028642      -1.68346417
O       32.73853400       6.89649267       5.50919603      -0.00006994       0.00006867      -0.00022249      -1.68344975
O       32.92891164       4.00176020       5.51443508       0.00020775      -0.00079454      -0.00026857      -1.68344581
O       30.52709063       8.16336949       5.50181815       0.00052439       0.00028827       0.00040789      -1.68378627
O       29.79300793       1.33927012       7.67553048      -0.00077227      -0.00025695      -0.00010488      -1.68355584
O       32.19504856       5.50268022       7.67358031      -0.00035151       0.00019666      -0.00066930      -1.68368065
O       31.99574093       2.62167414       7.67765143       0.00024519      -0.00015041      -0.00010759      -1.68357468
O       29.59272177       6.78577713       7.66674869       0.00043022      -0.00002784       0.00001802      -1.68352497
O       32.00427380       0.07147359       7.67959823      -0.00034275      -0.00008960      -0.00061772      -1.68353152
O       29.60202767       4.23585406       7.67114176       0.00014664      -0.00052502       0.00037989      -1.68349254
O       30.51843520       2.82575032       9.85578392      -0.00055115       0.00002358      -0.00036814      -1.72298670
O       32.91954947       6.99071990       9.85465346       0.00012866       0.00038183       0.00039728      -1.72280681
O       32.91342547       1.25058511       9.86181501       0.00008646      -0.00041206      -0.00014933      -1.72326183
O       30.51055556       5.41590265       9.85264789       0.00038109       0.00021083      -0.00006677      -1.72336054
O       30.35461873      -0.03858611       9.85849917      -0.00080980       0.00006969       0.00027324      -1.72280264
O       32.75643430       4.12724416       9.85799305       0.00066652      -0.00073959       0.00000050      -1.72318697
O       32.14300892       2.80082579      12.01363509      -0.00001370      -0.00006832      -0.00005924      -1.57928097
O       29.73952048       6.96771464      12.00327257       0.00074768       0.00013590      -0.00015702      -1.58009720
O       29.56276130       1.38766293      12.01176095       0.00002522      -0.00008179       0.00018127      -1.57945549
O       31.96290263       5.55470442      12.00986780       0.00004353       0.00032542      -0.00060613      -1.57930720
O       29.67246986       4.02231145      12.00944327      -0.00048422      -0.00083381      -0.00005520      -1.57926059
O       32.07151124       8.19016929      12.00724735       0.00033893      -0.00063141      -0.00063656      -1.58207285
Al      28.87349758      11.04217180       1.04164612       0.00010263      -0.00003265       0.00045116       2.43155885
Al      31.27538771      15.20649877       1.04061804       0.00026527       0.00006979       0.00108246       2.43271112
Al      28.87015350       8.27178728       2.03079491      -0.00003684       0.00018154      -0.00008904       2.45016646
Al      31.27376327      12.43478001       2.01873277      -0.00024763      -0.00103467      -0.00050193       2.44981885
Al      31.27306435       9.66014715       2.29746223      -0.00039891       0.00102845       0.00032745       2.50183368
Al      28.86977839      13.82346267       2.27332772       0.00043057      -0.00069386      -0.00081743       2.49992251
Al      28.86598196      11.05103983       4.18068201      -0.00039503      -0.00075140      -0.00121876       2.51275134
Al      31.26850130      15.21559966       4.17659752       0.00045994      -0.00069026      -0.00031742       2.51216722
Al      28.86497958       8.27879600       4.65410156      -0.00046403       0.00067628      -0.00000497       2.53820729
Al      31.27247168      12.43657133       4.64063199      -0.00045031      -0.00029308      -0.00068315       2.53821206
Al      31.26493601       9.66968768       6.32132867       0.00069996      -0.00026420      -0.00096434       2.52402163
Al      28.86226275      13.83626486       6.24699253      -0.00010312      -0.00018226      -0.00107213       2.53795266
Al      28.85959568      11.05741756       6.83060207       0.00080343      -0.00056867       0.00055134       2.52452850
Al      31.26828340      15.22963311       6.82547348       0.00104463      -0.00034690       0.00048884       2.52638340
Al      28.86106046       8.28877793       8.50821876       0.00018969       0.00012016       0.00069560       2.53918719
Al      31.25954764      12.43138622       8.51301001      -0.00100660      -0.00108127      -0.00034791       2.54651093
Al      31.26138999       9.67232146       8.97072761       0.00008478      -0.00001835       0.00004817       2.51830745
Al      28.85329736      13.84364628       8.83669143       0.00021651      -0.00052791      -0.00026720       2.51315308
Al      28.86447205      11.06624895      10.88189947      -0.00027616      -0.00023200      -0.00009997       2.48985744
Al      31.24915199      15.29652677      10.88131227      -0.00003573       0.00006170      -0.00005258       2.51307249
Al      28.85834208       8.29271480      11.13099790       0.00015364      -0.00059493      -0.00039651       2.45292330
Al      31.25092318      12.46068517      11.15608024      -0.00079586       0.00046927      -0.00083015       2.44947433
Al      31.25747577       9.68048740      12.13602215      -0.00041727      -0.00066257       0.00040226       2.42865229
Al      28.84634824      13.86235457      11.48160890      -0.00081687       0.00050438      -0.00025080       2.51044703
O       30.45950658       8.37312970       1.16363626      -0.00021150      -0.00000591       0.00026046      -1.57964408
O       32.86504132      12.53476712       1.15540673      -0.00003512       0.00024315       0.00013236      -1.57921958
O       30.57249683      11.00210514       1.15506459      -0.00037322      -0.00027971       0.00002780      -1.57953417
O       32.97509379      15.16713520       1.15365201       0.00031021       0.00058445      -0.00058582      -1.57882595
O       32.79489326       9.59271301       1.16473332      -0.00015764      -0.00063027      -0.00040523      -1.57969594
O       30.39382801      13.75230840       1.14117347      -0.00002191       0.00007807      -0.00060312      -1.57782102
O       32.17888231       8.27130317       3.32374183       0.00038160       0.00001340      -0.00019438      -1.72260749
O       29.77715972      12.42920168       3.30008740       0.00124801      -0.00026905       0.00082330      -1.72310340
O       29.61209339       9.56880036       3.31525979       0.00000909       0.00094056      -0.00026855      -1.72247136
O       32.01718215      13.73158217       3.30426915       0.00021431      -0.00107670       0.00075453      -1.72297084
O       32.02425612      11.14334621       3.31419993      -0.00051792       0.00049599      -0.00033288      -1.72305131
O       29.62433574      15.30339739       3.28814601      -0.00016059       0.00010354       0.00008241      -1.72430074
O       32.93861103       9.77631349       5.50251995      -0.00121360      -0.00030191       0.00092355      -1.68412364
O       30.54178357      13.93474487       5.47118808      -0.00025862       0.00067064      -0.00084251      -1.68192470
O       30.33638968      11.05686264       5.48913068       0.00031271       0.00022407      -0.00014772      -1.68342590
O       32.74115386      15.21536439       5.48937272      -0.00066941      -0.00062496       0.00038937      -1.68337131
O       32.92994254      12.32564736       5.49801232      -0.00009008      -0.00009817       0.00026405      -1.68367612
O       30.53196525      16.48642697       5.47234829       0.00074941      -0.00005082      -0.00002933      -1.68383026
O       29.79219029       9.66540949       7.65539951      -0.00063863      -0.00001495       0.00020823      -1.68226206
O       32.17816899      13.82847402       7.66672696       0.00153419      -0.00003071      -0.00099376      -1.68120253
O       31.99703905      10.94347639       7.65822202       0.00001786      -0.00026507      -0.00118778      -1.68207073
O       29.58221286      15.11115727       7.60578691      -0.00057179      -0.00030563       0.00090072      -1.68177032
O       32.00395315       8.39685391       7.66806615       0.00019571      -0.00047301      -0.00016833      -1.68432069
O       29.60960626      12.56073686       7.63324883      -0.00048257       0.00178766       0.00105860      -1.68373442
O       30.52158880      11.15144812       9.82627031       0.00010292       0.00003834       0.00085334      -1.72939634
O       32.91685474      15.32170767       9.83849744       0.00027014       0.00084134       0.00078185      -1.72854674
O       32.91412660       9.58136436       9.84776924       0.00012068      -0.00002165       0.00070784      -1.72084069
O       30.43681737      13.76438998       9.86987726       0.00017727       0.00056805       0.00115325      -1.75756192
O       30.35218204       8.28902648       9.84486801      -0.00000755      -0.00084574       0.00025636      -1.72042286
O       32.73223448      12.46514417       9.84574922       0.00003589       0.00021045       0.00093678      -1.72486103
O       32.13636648      11.13209190      12.00968291       0.00042827      -0.00069952      -0.00004789      -1.57956445
O       29.69852443      15.30828558      11.96410181       0.00041734      -0.00022720      -0.00015241      -1.59121490
O       29.56103447       9.71567772      12.00883230      -0.00097109       0.00066657      -0.00025292      -1.58232450
O       31.95231497      13.90332788      11.98982738      -0.00017147      -0.00077197       0.00002083      -1.57433856
O       29.64340605      12.37983496      11.94329625      -0.00054570       0.00084143      -0.00037972      -1.55991960
O       32.04190756      16.56164933      11.95351816       0.00022208      -0.00002604      -0.00066291      -1.62904477
Al      28.86854926      19.37258666       1.03863302       0.00061040      -0.00055119       0.00015365       2.43564749
Al      31.27110538      23.53839566       1.04450112       0.00010927      -0.00055975       0.00057716       2.43468785
Al      28.86839945      16.59747879       2.00093671       0.00109915      -0.00023266      -0.00064837       2.45001006
Al      31.27079030      20.76125677       2.00314741       0.00126009      -0.00052290       0.00022085       2.44963312
Al      31.27048153      17.98753143       2.27480779      -0.00029473      -0.00015878      -0.00067016       2.50135589
Al      28.86505053      22.15010920       2.26582987       0.00057973       0.00019364       0.00002348       2.50165629
Al      28.86250075      19.37764173       4.17265342      -0.00030084       0.00047243      -0.00086011       2.51128054
Al      31.26454731      23.53781037       4.17714311       0.00035552       0.00029379       0.00109590       2.51146626
Al      28.86581904      16.61134649       4.62604794       0.00039836       0.00024362      -0.00104794       2.54111958
Al      31.25760894      20.76406568       4.62852981       0.00004004      -0.00076909       0.00043983       2.54161215
Al      31.26067115      18.00053637       6.31981771       0.00109748      -0.00025542      -0.00014248       2.51854181
Al      28.85697103      22.15255102       6.31979134      -0.00125133      -0.00139106      -0.00089309       2.51902962
Al      28.84985970      19.38761608       6.82188227       0.00059202       0.00115494       0.00064980       2.53619003
Al      31.25428214      23.54000673       6.83007321       0.00004759       0.00062700       0.00020197       2.53230000
Al      28.87677452      16.63932744       8.45944239      -0.00083272      -0.00105542      -0.00103781       2.55084682
Al      31.21765010      20.77909787       8.49804480       0.00056570       0.00030567       0.00045601       2.54513907
Al      31.25890778      18.01682979       8.99770907      -0.00007293      -0.00092246       0.00142643       2.54178023
Al      28.83714724      22.14003653       8.99952237      -0.00035463      -0.00090946       0.00162155       2.55700946
Al      28.81366815      19.39978029      10.90311105       0.00056909      -0.00015146      -0.00019908       2.54518557
Al      31.18050099      23.53430796      10.90821482       0.00031135       0.00011944       0.00066878       2.52891517
Al      28.87327367      16.68479653      11.05808134      -0.00085828      -0.00006041       0.00033683       2.47101092
Al      31.17275549      20.74976238      11.12938168      -0.00015106       0.00003587       0.00246023       2.48572063
Al      31.22873967      17.98398490      12.56897244       0.00027646      -0.00020852      -0.00060054       2.45431924
Al      28.83882788      22.15225924      12.52122464       0.00084803       0.00056679      -0.00111119       2.46192884
O       30.46253413      16.69775723       1.13868337      -0.00109148      -0.00044414      -0.00086258      -1.57756400
O       32.86490997      20.86495311       1.13935617      -0.00063503      -0.00075001      -0.00068585      -1.57687032
O       30.57052583      19.33051218       1.13489645       0.00126136      -0.00026090       0.00012910      -1.57674217
O       32.97320868      23.49911491       1.14407893      -0.00019063      -0.00001624      -0.00099547      -1.57701075
O       32.79718566      17.91667948       1.14452060      -0.00072144       0.00051397      -0.00056580      -1.57744241
O       30.39216300      22.08333154       1.13142425      -0.00017656      -0.00000741      -0.00040626      -1.57565856
O       32.18334114      16.59425381       3.30256558       0.00014545       0.00074647      -0.00013884      -1.72271502
O       29.77955194      20.75378296       3.28252269       0.00025745       0.00051597       0.00005848      -1.72258043
O       29.61169222      17.89479605       3.28725722      -0.00030881      -0.00075306       0.00116840      -1.72275746
O       32.01660516      22.05993261       3.29074633       0.00033451      -0.00083698       0.00036788      -1.72351718
O       32.02830752      19.46674068       3.28708082       0.00070939       0.00020234      -0.00077970      -1.72521305
O       29.62675416      23.63221712       3.28342193      -0.00003631       0.00061105       0.00028580      -1.72461796
O       32.93874129      18.10168395       5.48690256       0.00107899      -0.00010584      -0.00020379      -1.68387091
O       30.53872946      22.26050589       5.46743673       0.00095180      -0.00051429       0.00033803      -1.68482912
O       30.34255048      19.37979131       5.46412162      -0.00077613       0.00049969      -0.00102851      -1.68547070
O       32.74304110      23.54537584       5.46820383       0.00043433      -0.00072277      -0.00006283      -1.68182731
O       32.93229890      20.64389227       5.46510966       0.00032458       0.00120568       0.00077737      -1.68133807
O       30.53724725      24.81054363       5.47508014      -0.00090211      -0.00086968      -0.00142779      -1.68301547
O       29.81081058      18.00206824       7.61622779      -0.00011324       0.00050472      -0.00003391      -1.67746258
O       32.20076078      22.13011587       7.61352170       0.00081860      -0.00049919       0.00157509      -1.68039632
O       32.00883044      19.28966641       7.65705894       0.00198571      -0.00067868      -0.00026396      -1.67748439
O       29.59445971      23.41803864       7.62200412       0.00114533      -0.00127857      -0.00010513      -1.67852676
O       32.00822826      16.72741652       7.63985425      -0.00116005       0.00026796      -0.00041523      -1.67836976
O       29.59510268      20.87949268       7.62012615      -0.00047690       0.00094136       0.00062264      -1.67716730
O       30.52572705      19.50823618       9.80356659      -0.00111329       0.00058962      -0.00032869      -1.69628608
O       32.94707599      23.52549109       9.89174703       0.00021851       0.00088900       0.00135407      -1.75855958
O       32.94517758      17.90684491       9.80140870      -0.00025508      -0.00053679      -0.00079879      -1.69962072
O       30.52632791      22.04821571       9.79621661      -0.00137614       0.00027057      -0.00083775      -1.69866240
O       30.34362162      16.59608212       9.77019020       0.00084511       0.00095273      -0.00117013      -1.70027566
O       32.82267785      20.82824515       9.87533287      -0.00045892       0.00041347       0.00116993      -1.76819146
O       32.09147458      19.40172046      11.96050900      -0.00043586      -0.00018470      -0.00025370      -1.61556590
O       29.68255483      23.57646421      11.96663696      -0.00111771      -0.00009771      -0.00021887      -1.63130033
O       29.59570491      18.04691251      11.95951237       0.00023681       0.00091941      -0.00020603      -1.62666535
O       31.96190426      22.15216928      11.98295677       0.00116664      -0.00079797      -0.00125628      -1.59617972
O       29.62115209      20.68840466      12.00315203      -0.00113449      -0.00065542       0.00094625      -1.63289964
O       32.01545482      24.83562083      11.96580398       0.00027429       0.00054116       0.00045208      -1.62233877
Al      28.86930680      27.70049782       1.04720328       0.00007575      -0.00002020       0.00066867       2.43560696
Al      31.27327048      31.86423116       1.05159728       0.00039899       0.00001872       0.00110857       2.43232179
Al      28.86635832      24.92447828       2.00585049       0.00134495      -0.00019339      -0.00090225       2.45041895
Al      31.26963473      29.08673747       2.02082258       0.00021063      -0.00041011      -0.00002666       2.45011640
Al      31.26745934      26.31223081       2.27991230       0.00129705      -0.00065942      -0.00171193       2.50171041
Al      28.86514785      30.47081057       2.28015736      -0.00035096      -0.00000048       0.00197227       2.50206661
Al      28.86220824      27.69320576       4.18109270      -0.00076872      -0.00077050       0.00183143       2.51123428
Al      31.26422132      31.85235394       4.19377430       0.00033187       0.00007291      -0.00101370       2.51295400
Al      28.86319855      24.92087651       4.63679577      -0.00117283      -0.00166774      -0.00037477       2.54529834
Al      31.26026141      29.07672774       4.64639766      -0.00031490       0.00142696      -0.00173151       2.54238677
Al      31.26213194      26.30844905       6.33585709      -0.00034868       0.00029803       0.00046444       2.51976013
Al      28.85235913      30.45374383       6.32501824       0.00008813      -0.00057003      -0.00075643       2.51917481
Al      28.85129312      27.67720849       6.83182211       0.00161497      -0.00047242       0.00070709       2.53769779
Al      31.25322114      31.83728957       6.84330001       0.00006322       0.00038996      -0.00075030       2.52810526
Al      28.85100320      24.90904041       8.47932746      -0.00083531       0.00008856       0.00020864       2.53622842
Al      31.23041993      29.05739284       8.49356760       0.00029446       0.00090569      -0.00019919       2.54499578
Al      31.24907859      26.27923404       9.01707032      -0.00081016      -0.00010361      -0.00136476       2.54809284
Al      28.83722884      30.42183500       8.99966411       0.00113198      -0.00033696       0.00077313       2.54540873
Al      28.81270847      27.64927982      10.89193149      -0.00009600       0.00058315       0.00051368       2.54320145
Al      31.18926220      31.79050571      10.87788345      -0.00245155      -0.00039200       0.00079845       2.51163387
Al      28.84366566      24.91209863      11.06939021      -0.00097365      -0.00114465       0.00174231       2.49686170
Al      31.19532480      29.00601081      11.09498108      -0.00100991       0.00045776       0.00057804       2.46838331
Al      31.22590020      26.26344750      12.59728307       0.00025652       0.00097996       0.00157696       2.41579795
Al      28.80531577      30.41302035      12.45346870       0.00007934       0.00093052       0.00002994       2.42634034
O       30.46012603      25.03163917       1.13854069       0.00096032      -0.00011539      -0.00033371      -1.57610011
O       32.86200214      29.19643073       1.15536535       0.00015339      -0.00066047       0.00068805      -1.57801127
O       30.57098789      27.66414187       1.14393017       0.00130365      -0.00029901      -0.00062767      -1.57664216
O       32.97244644      31.82708122       1.16336218       0.00152021       0.00015607      -0.00037281      -1.57872677
O       32.79496481      26.25033202       1.14672109      -0.00135378       0.00034678       0.00052563      -1.57713640
O       30.39119711      30.41379511       1.15051403      -0.00110480       0.00024782      -0.00106631      -1.57741857
O       32.18287073      24.92104372       3.29693163      -0.00042231       0.00077103       0.00000858      -1.72277141
O       29.77771954      29.08052680       3.29859825       0.00019988       0.00021665      -0.00060981      -1.72228777
O       29.61338650      26.22287825       3.29041217      -0.00094418       0.00120032       0.00090296      -1.72416472
O       32.01432827      30.38420831       3.31062056      -0.00044751      -0.00017613       0.00078465      -1.72342765
O       32.02611168      27.79426525       3.30138727       0.00096523      -0.00043343      -0.00007714      -1.72408044
O       29.61845756      31.95688026       3.30641183       0.00041905      -0.00035118      -0.00051264      -1.72261870
O       32.93872551      26.42026317       5.49283862       0.00127153       0.00046840      -0.00097023      -1.68437910
O       30.53316447      30.57895429       5.48726414       0.00080690       0.00063001       0.00042731      -1.68537724
O       30.34124951      27.69744926       5.48114186      -0.00057014      -0.00054203       0.00127240      -1.68409145
O       32.73468746      31.86102820       5.50264562      -0.00247611      -0.00088498      -0.00011684      -1.68347979
O       32.92942696      28.96707247       5.48804423       0.00119966      -0.00086575      -0.00043154      -1.68340433
O       30.52196443      33.12875558       5.49787180       0.00101228      -0.00013861       0.00068115      -1.68360555
O       29.80745363      26.29296539       7.63142531      -0.00072156       0.00112195      -0.00061808      -1.67849207
O       32.19516151      30.44245492       7.65238267      -0.00131047      -0.00096505       0.00117692      -1.68276274
O       32.00924441      27.57938144       7.66113777      -0.00068112       0.00079468       0.00253235      -1.68010116
O       29.59118104      31.72859882       7.64626921       0.00065083       0.00034316      -0.00034876      -1.67862475
O       32.02521140      25.01748078       7.66549013      -0.00080386      -0.00073459      -0.00072634      -1.67814529
O       29.59280487      29.18625668       7.63105455      -0.00050282      -0.00169989      -0.00094233      -1.67840922
O       30.51616414      27.78839942       9.79964593       0.00089681       0.00025559       0.00165371      -1.69591022
O       32.90196433      31.89381630       9.87824725       0.00098081      -0.00133455      -0.00057455      -1.74425650
O       32.93718696      26.18082123       9.83046231       0.00005252       0.00113894       0.00025538      -1.69516480
O       30.52533772      30.34772378       9.80131307       0.00023057      -0.00116844       0.00010505      -1.70317137
O       30.34093333      24.88178882       9.79580099      -0.00232027      -0.00143365       0.00098245      -1.69598639
O       32.77798869      29.08704199       9.88913189      -0.00074661      -0.00022578      -0.00043594      -1.75157881
O       32.07318943      27.70585903      12.01796083      -0.00024791      -0.00152312      -0.00017782      -1.62189794
O       29.68743058      31.83285217      11.94957874      -0.00184686      -0.00094732      -0.00059193      -1.60090387
O       29.57282745      26.30988744      11.97997333      -0.00016259      -0.00022232      -0.00018812      -1.62101114
O       31.91329499      30.43382557      12.03953330       0.00033166      -0.00091221       0.00201614      -1.57857919
O       29.63593077      28.96175094      11.97368721      -0.00144596       0.00201971       0.00086782      -1.61359131
O       32.03409137      33.09207959      12.00308667       0.00005439       0.00069735       0.00169364      -1.57813084
Al      28.87217584      36.02616854       1.04915897       0.00011082       0.00006450      -0.00010916       2.43090892
Al      31.27116934      40.18402559       1.06431175       0.00030777       0.00066822      -0.00021905       2.43041658
Al      28.86749723      33.24829864       2.02085630      -0.00099438       0.00043592      -0.00059048       2.45015502
Al      31.26987395      37.40903497       2.04467114      -0.00031892      -0.00146341       0.00107906       2.45037770
Al      31.26813262      34.63359973       2.30296965       0.00048400       0.00085418       0.00051459       2.50206089
Al      28.86666144      38.79576315       2.30627319      -0.00080582       0.00079795       0.00067090       2.50219607
Al      28.86247858      36.01531560       4.19208324      -0.00123744       0.00054824      -0.00029762       2.51305413
Al      31.26481279      40.17745706       4.20991895      -0.00008832       0.00049440      -0.00007801       2.51299667
Al      28.86333970      33.23281613       4.64388621       0.00024874      -0.00052207       0.00024769       2.53935814
Al      31.26170346      37.40050146       4.66785382       0.00107864      -0.00026733      -0.00075222       2.53823733
Al      31.25578185      34.61841291       6.33253333      -0.00078757      -0.00020361       0.00092356       2.52575541
Al      28.85834914      38.78663526       6.32998314      -0.00082733       0.00104887       0.00035773       2.52416468
Al      28.85305900      36.00854951       6.84252777      -0.00098056       0.00065857       0.00130112       2.52462602
Al      31.26113133      40.17352329       6.85773902      -0.00002255      -0.00023375       0.00014012       2.52518582
Al      28.84152085      33.18670202       8.50494125       0.00041301       0.00015644       0.00002811       2.54785323
Al      31.24957700      37.38963117       8.52236914       0.00021386       0.00031102       0.00045309       2.53921199
Al      31.23038570      34.60656433       8.98361320      -0.00148767       0.00082504      -0.00213570       2.51701784
Al      28.85571351      38.78607374       8.97988008      -0.00037443      -0.00031831      -0.00046667       2.51851463
Al      28.84368639      36.00665932      10.90153289      -0.00072748      -0.00080420       0.00126160       2.48621416
Al      31.25540411      40.16531840      10.87992043       0.00006502       0.00051084      -0.00012945       2.50168037
Al      28.81896814      33.16095400      11.15362854       0.00260270       0.00037798       0.00104245       2.47886372
Al      31.24899843      37.38281883      11.14642552       0.00059974      -0.00079717       0.00117257       2.45478940
Al      31.22799184      34.58663729      12.10804552      -0.00002964       0.00038119      -0.00023746       2.43350101
Al      28.85784999      38.77973727      12.14791838       0.00002087       0.00094382      -0.00022595       2.42865729
O       30.45981666      33.35690209       1.15859531      -0.00115140      -0.00027099      -0.00028960      -1.57899749
O       32.85840824      37.51456736       1.17747441       0.00027867      -0.00005185      -0.00010052      -1.58003354
O       30.57013284      35.98738184       1.16681520      -0.00086166       0.00033650       0.00024812      -1.57964516
O       32.96900859      40.14364704       1.17997519       0.00097093      -0.00096281       0.00020758      -1.58005488
O       32.79129621      34.57444452       1.17191303      -0.00014075       0.00020952       0.00004720      -1.57974851
O       30.38801749      38.73337807       1.17442987       0.00045736       0.00000144       0.00012992      -1.58011067
O       32.17595006      33.24307695       3.32347757      -0.00108378      -0.00071242       0.00067511      -1.72234952
O       29.77268875      37.40391248       3.32780504       0.00099389       0.00025706      -0.00021623      -1.72231710
O       29.60953005      34.54444304       3.31328522       0.00136021      -0.00103122      -0.00130939      -1.72374988
O       32.01113167      38.70232790       3.33443912      -0.00053910      -0.00010797       0.00001044      -1.72250354
O       32.01553993      36.11504618       3.33157149       0.00013783       0.00074772       0.00072804      -1.72247088
O       29.61449346      40.27589222       3.33086320       0.00129543      -0.00018740       0.00052769      -1.72253454
O       32.93042828      34.73791934       5.51359750      -0.00042964       0.00022946       0.00002754      -1.68343937
O       30.53105964      38.89968441       5.51240108      -0.00028125       0.00006595       0.00007453      -1.68400037
O       30.32900449      36.01646876       5.51085100       0.00065044       0.00025374       0.00028582      -1.68307710
O       32.73416729      40.18088310       5.51945212      -0.00106991       0.00032905       0.00017098      -1.68347621
O       32.92178742      37.28582436       5.51759231      -0.00005360       0.00070749      -0.00003007      -1.68426502
O       30.52362560      41.44906698       5.51562695       0.00040913      -0.00003669       0.00031129      -1.68350554
O       29.75875638      34.61236995       7.68159621       0.00129005      -0.00134475       0.00082730      -1.68102694
O       32.18659812      38.77740428       7.68055596      -0.00026730      -0.00075763       0.00120132      -1.68334591
O       31.97857702      35.89167237       7.67747146      -0.00130429      -0.00092052       0.00000411      -1.68388200
O       29.59039330      40.06395562       7.67599464       0.00003668       0.00037154       0.00059082      -1.68459022
O       31.98979966      33.34236307       7.67601369       0.00017306      -0.00056795       0.00024494      -1.68283224
O       29.59281231      37.51251206       7.66796673      -0.00171552       0.00080131      -0.00137223      -1.68267238
O       30.49289977      36.09539429       9.85636870      -0.00055891       0.00048703       0.00128822      -1.72440624
O       32.91400944      40.25937977       9.86372440       0.00069165       0.00029816      -0.00044359      -1.72388828
O       32.88913010      34.50624256       9.85828248       0.00018372       0.00043095       0.00060793      -1.72589266
O       30.50364869      38.68455732       9.85912670       0.00042756      -0.00072062       0.00059980      -1.72224939
O       30.30962173      33.23781739       9.84365856      -0.00160404       0.00075510       0.00045876      -1.73125494
O       32.74298099      37.38929378       9.85923411      -0.00146855       0.00042899       0.00103112      -1.72180426
O       32.11691575      36.04304170      12.00620737      -0.00013801      -0.00072112      -0.00010758      -1.58561349
O       29.73550226      40.23255938      12.01409201       0.00037412       0.00061901       0.00016863      -1.58247066
O       29.53361014      34.62259118      11.99076878       0.00011154      -0.00139030       0.00009755      -1.57424569
O       31.95526052      38.81262077      12.01481883      -0.00036125      -0.00055957       0.00038191      -1.58038151
O       29.66609041      37.28704874      12.02557148      -0.00078918       0.00062039      -0.00026017      -1.58164597
O       32.06960011      41.45192578      12.01869243      -0.00021638       0.00017761      -0.00044679      -1.57954454
Al      28.86880116      44.34358870       1.06248930       0.00046420      -0.00021672      -0.00014438       2.43029380
Al      31.27111225      48.50096649       1.06584099      -0.00001582      -0.00000262       0.00011017       2.43029118
Al      28.86697688      41.56991175       2.04409525      -0.00047521      -0.00013869      -0.00056636       2.45006299
Al      31.26922172      45.72846264       2.05050683      -0.00026343       0.00031818      -0.00094749       2.44993997
Al      31.26848351      42.95495717       2.31649944       0.00020889      -0.00025410      -0.00057341       2.50189090
Al      28.86680508      47.11553211       2.31323625      -0.00017380      -0.00034246       0.00034838       2.50171995
Al      28.86371646      44.34097376       4.20830155       0.00091503       0.00065607       0.00040079       2.51283717
Al      31.26714815      48.50206903       4.21142571      -0.00031281      -0.00010091       0.00005928       2.51279473
Al      28.86323391      41.56598882       4.66636805       0.00047992      -0.00009855       0.00093922       2.53881168
Al      31.26591044      45.72729683       4.67285727       0.00069085       0.00063658       0.00035801       2.53842950
Al      31.26320472      42.95045905       6.33833630      -0.00041135      -0.00000591      -0.00026553       2.52540612
Al      28.86253850      47.11522373       6.33540784      -0.00011286       0.00017121      -0.00091530       2.52515793
Al      28.86170907      44.33983197       6.85554259       0.00052860       0.00015104      -0.00016235       2.52513361
Al      31.26497853      48.50321884       6.85872262      -0.00009941      -0.00080676      -0.00080690       2.52510810
Al      28.85748192      41.56123641       8.52028560      -0.00088744      -0.00055075      -0.00019964       2.53778958
Al      31.26231332      45.72604799       8.52584566      -0.00098921      -0.00021024       0.00053121       2.53852415
Al      31.25935876      42.94893466       8.98500940       0.00022956      -0.00005165       0.00022990       2.51210380
Al      28.86019085      47.11614651       8.98222098      -0.00021585       0.00032163      -0.00006919       2.51253223
Al      28.85838778      44.33775249      10.87801003      -0.00023162       0.00063736      -0.00033949       2.50089216
Al      31.26169178      48.50427203      10.88085559      -0.00024030      -0.00055468      -0.00014419       2.50127077
Al      28.85591310      41.55906038      11.14298031       0.00025816       0.00040884       0.00048435       2.44983315
Al      31.26071568      45.72679100      11.14899034      -0.00067546       0.00044952      -0.00012534       2.44984508
Al      31.25897242      42.94659236      12.12073190      -0.00045085       0.00029436      -0.00008908       2.43166447
Al      28.85982462      47.11621099      12.12305428       0.00010095      -0.00018637      -0.00070844       2.43106127
O       30.45549664      41.67411784       1.17677921      -0.00099199       0.00095588       0.00090170      -1.58004034
O       32.85713836      45.83215886       1.18192462      -0.00048175      -0.00086764      -0.00027613      -1.58008432
O       30.56675304      44.30309811       1.17853942       0.00094613      -0.00000881       0.00000838      -1.58008695
O       32.96917412      48.46158900       1.18121393      -0.00007114      -0.00023511      -0.00031571      -1.58007681
O       32.78850743      42.89098047       1.18189013       0.00015213       0.00034688       0.00046229      -1.58017123
O       30.38698976      47.05052157       1.17841223       0.00036343      -0.00030316      -0.00011833      -1.58011186
O       32.17448827      41.56325711       3.33775515       0.00007225       0.00015214      -0.00057729      -1.72248685
O       29.77326164      45.72484967       3.33485837       0.00060231      -0.00028480      -0.00030771      -1.72264922
O       29.60919209      42.86369751       3.33340525       0.00002226       0.00000208      -0.00028170      -1.72260153
O       32.01204323      47.02379989       3.33758130      -0.00016068       0.00019137       0.00047995      -1.72264946
O       32.01744578      44.43585144       3.33802454       0.00025436      -0.00022753       0.00018606      -1.72258055
O       29.61608828      48.59684639       3.33366695       0.00080508      -0.00047012       0.00067766      -1.72260833
O       32.93519126      43.06228712       5.52016216       0.00011682      -0.00026578      -0.00007662      -1.68350017
O       30.53448020      47.22553204       5.51664240       0.00003631      -0.00004470       0.00051387      -1.68353617
O       30.33405833      44.34462245       5.51690693      -0.00012923      -0.00031973       0.00056566      -1.68342817
O       32.73740470      48.50724836       5.51932420      -0.00083373      -0.00052257       0.00011134      -1.68350697
O       32.92718255      45.61168333       5.52070069       0.00001256       0.00076514      -0.00010380      -1.68352365
O       30.52622280      49.77469021       5.51546544      -0.00033994      -0.00018887      -0.00029989      -1.68347895
O       29.79027115      42.94567646       7.67814707       0.00034245      -0.00022850      -0.00013924      -1.68361640
O       32.19416498      47.10988172       7.68180076       0.00062518       0.00041687      -0.00065976      -1.68357825
O       31.99371000      44.22742610       7.68195449       0.00008399       0.00042300       0.00065528      -1.68358815
O       29.59326479      48.39286320       7.67768206      -0.00013180       0.00046090       0.00002807      -1.68359601
O       32.00090978      41.67683942       7.68085046       0.00050082       0.00080365       0.00069570      -1.68368006
O       29.60113233      45.84263556       7.67805613       0.00067433       0.00016790      -0.00098074      -1.68351138
O       30.51662800      44.42891910       9.86041972       0.00043349      -0.00010481      -0.00000840      -1.72308171
O       32.92019627      48.59503897       9.86289274       0.00073385       0.00036071      -0.00017076      -1.72296631
O       32.90898484      42.85222894       9.86543025      -0.00078107      -0.00068179      -0.00000451      -1.72386277
O       30.51054277      47.02007907       9.86119466       0.00034988      -0.00059066      -0.00030989      -1.72326314
O       30.35046940      41.56328318       9.85986371       0.00028325      -0.00020156       0.00049794      -1.72252142
O       32.75524318      45.73009639       9.86334199       0.00003092      -0.00060057      -0.00058289      -1.72279990
O       32.14111653      44.40025634      12.01764934       0.00046817      -0.00006416       0.00036825      -1.57926095
O       29.74143903      48.56924337      12.01416021      -0.00029436      -0.00029998       0.00003788      -1.57946837
O       29.55979977      42.98709138      12.01290371      -0.00048951      -0.00031644       0.00043406      -1.57911038
O       31.96428312      47.15502453      12.01758675       0.00003671      -0.00008335       0.00045971      -1.57937539
O       29.67203828      45.62316940      12.01575704      -0.00028961      -0.00012601      -0.00032956      -1.57928622
O       32.07498328      49.79036909      12.01737844      -0.00028315      -0.00082488       0.00039835      -1.57948387
Al      33.67404873       2.72450880       1.06540888       0.00013036       0.00040458       0.00034530       2.43031645
Al      36.07731924       6.88523179       1.06397842      -0.00002130      -0.00000451      -0.00034589       2.43039155
Al      33.67203876      -0.04727168       2.05167722      -0.00037131       0.00018327       0.00046710       2.44993353
Al      36.07515026       4.11353430       2.05086405      -0.00040797      -0.00050019       0.00074697       2.44998813
Al      36.07372150       1.34017006       2.31988763      -0.00023143       0.00048790      -0.00031186       2.50176501
Al      33.67346500       5.50015795       2.31209339      -0.00009765      -0.00058722       0.00006457       2.50182438
Al      33.67026422       2.72860315       4.21109200       0.00012378       0.00013336      -0.00030819       2.51284027
Al      36.07349412       6.89101674       4.20965832       0.00017629      -0.00107638      -0.00012168       2.51285195
Al      33.66901532      -0.04572440       4.67411159      -0.00080490       0.00067213       0.00011696       2.53840303
Al      36.07186924       4.11692607       4.67332013      -0.00046301       0.00044838      -0.00025690       2.53844380
Al      36.07002269       1.34274791       6.34192310      -0.00003177       0.00086233       0.00032852       2.52519631
Al      33.66772634       5.50595409       6.33430513       0.00032902       0.00019797      -0.00014371       2.52538872
Al      33.66758054       2.73147222       6.85835567      -0.00069041      -0.00003288       0.00056827       2.52513576
Al      36.06982301       6.89485027       6.85700793       0.00035011      -0.00001783      -0.00023462       2.52514935
Al      33.66543304      -0.04392158       8.52730861       0.00095841      -0.00067134      -0.00025202       2.53847671
Al      36.06781904       4.12055028       8.52644972       0.00004455       0.00013981      -0.00003889       2.53862143
Al      36.06734469       1.34520148       8.98868474       0.00026347      -0.00018258      -0.00040378       2.51239085
Al      33.66444362       5.51090684       8.98095442      -0.00075059      -0.00021799       0.00000446       2.51202798
Al      33.66361323       2.73522094      10.88082597      -0.00026575      -0.00055496      -0.00015669       2.50112844
Al      36.06403332       6.90031782      10.87943667       0.00094532       0.00035748      -0.00061945       2.50055909
Al      33.66381182      -0.04179561      11.15040478      -0.00015568       0.00038349      -0.00038678       2.44987988
Al      36.06567970       4.12342309      11.14961329      -0.00010365      -0.00031759       0.00003683       2.44980025
Al      36.06604430       1.34650954      12.12853611      -0.00047965       0.00006472      -0.00004229       2.43112087
Al      33.66196888       5.51453545      12.11706608       0.00016016      -0.00069948       0.00068949       2.43134713
O       35.25967270       0.05631709       1.18281073      -0.00034673       0.00044117      -0.00061119      -1.58013046
O       37.66266041       4.21748814       1.18196334      -0.00010067       0.00016148      -0.00024353      -1.58010387
O       35.37211853       2.68633620       1.18109250      -0.00001234      -0.00000634       0.00012115      -1.58006144
O       37.77533234       6.84802153       1.18028627       0.00048629       0.00046066      -0.00029648      -1.57997477
O       37.59292044       1.27534630       1.18392798      -0.00004713      -0.00011399      -0.00029509      -1.58006203
O       35.19370929       5.43438004       1.17719955      -0.00047005      -0.00006213       0.00037640      -1.58002448
O       36.98042650      -0.04931138       3.34185260      -0.00017493      -0.00099172       0.00066205      -1.72251177
O       34.57982644       4.11137436       3.33582275      -0.00037432      -0.00019555      -0.00088076      -1.72248030
O       34.41494356       1.24949718       3.33801024       0.00031041      -0.00001268      -0.00062473      -1.72268581
O       36.81806647       5.41126144       3.33712999       0.00016348       0.00004911      -0.00095840      -1.72266340
O       36.82364886       2.82280887       3.33917669      -0.00050018       0.00067244      -0.00021040      -1.72268558
O       34.42323934       6.98315277       3.33092261      -0.00011927      -0.00006280      -0.00069071      -1.72269487
O       37.74177810       1.45307743       5.52247390      -0.00025343      -0.00027215      -0.00024339      -1.68349218
O       35.34014649       5.61522283       5.51623630       0.00041229      -0.00011267       0.00006790      -1.68346322
O       35.14024489       2.73466253       5.51893358       0.00036091      -0.00015287      -0.00021645      -1.68349981
O       37.54310810       6.89739347       5.51769907      -0.00017962       0.00021680      -0.00009538      -1.68348706
O       37.73342995       4.00219831       5.52073664      -0.00020504      -0.00021067      -0.00014855      -1.68351889
O       35.33165185       8.16389735       5.51245244       0.00036957      -0.00027615      -0.00092312      -1.68348384
O       34.59727041       1.33883637       7.68215124       0.00026363       0.00046101      -0.00044456      -1.68358231
O       36.99986763       5.50256655       7.68109915      -0.00107776      -0.00040743      -0.00048308      -1.68358815
O       36.80037483       2.62138149       7.68356521      -0.00056651      -0.00090637       0.00006932      -1.68354547
O       34.39776933       6.78530708       7.67617511       0.00046552      -0.00004309      -0.00033139      -1.68356383
O       36.80871831       0.07133203       7.68495002       0.00025011      -0.00015105       0.00057910      -1.68357074
O       34.40660411       4.23532616       7.67868204      -0.00011038      -0.00002516       0.00066528      -1.68346846
O       35.32290166       2.82506322       9.86248347      -0.00082694      -0.00021984      -0.00047297      -1.72292519
O       37.72497112       6.98864181       9.86169716      -0.00038892      -0.00006657      -0.00064006      -1.72302890
O       37.71854255       1.24999576       9.86661476      -0.00021760      -0.00030591       0.00013510      -1.72323418
O       35.31491248       5.41551482       9.86068365       0.00001020      -0.00028659      -0.00021119      -1.72351658
O       35.15882038      -0.03894560       9.86479795      -0.00032700      -0.00064101      -0.00067121      -1.72296154
O       37.56132608       4.12597747       9.86405365      -0.00056614      -0.00018464       0.00048486      -1.72310483
O       36.94825702       2.79919582      12.01971361       0.00099770      -0.00084057      -0.00002514      -1.57942116
O       34.54292168       6.96809749      12.01148224      -0.00031737      -0.00031241      -0.00000893      -1.57952547
O       34.36703461       1.38681197      12.01836765      -0.00031741      -0.00008478      -0.00009447      -1.57940328
O       36.76811584       5.55193962      12.01739199       0.00005316      -0.00018789       0.00018677      -1.57932878
O       34.47639230       4.02178429      12.01603376      -0.00020016      -0.00112275      -0.00014263      -1.57925975
O       36.87678949       8.18538626      12.01502496       0.00071850       0.00059650       0.00029455      -1.57920122
Al      33.67839556      11.04388637       1.05124846       0.00002582      -0.00044833      -0.00012640       2.43084073
Al      36.07943493      15.20858969       1.05577294       0.00024853      -0.00059825      -0.00043635       2.43137431
Al      33.67537587       8.27306698       2.04050923      -0.00028966      -0.00013400      -0.00004746       2.45005012
Al      36.07728999      12.43596814       2.03958508       0.00042372       0.00046465      -0.00001675       2.45023489
Al      36.07674295       9.66237079       2.31023373       0.00062654      -0.00005885      -0.00029306       2.50196791
Al      33.67503070      13.82358948       2.29359355       0.00077020      -0.00052551       0.00069728       2.50174642
Al      33.67304358      11.05184607       4.19678064       0.00111941       0.00010756      -0.00056480       2.51291609
Al      36.07277324      15.21518439       4.19833258       0.00060308      -0.00037674       0.00008392       2.51277256
Al      33.67040063       8.27820506       4.66297383       0.00004418      -0.00019017      -0.00040486       2.53891563
Al      36.07279573      12.44202266       4.66216200       0.00006382      -0.00001029       0.00073415       2.53883624
Al      36.06956490       9.66869226       6.33303629       0.00009535       0.00042111       0.00035045       2.52545214
Al      33.66517296      13.83069891       6.32349805      -0.00065654       0.00092269      -0.00011882       2.52533436
Al      33.66672155      11.05764235       6.84394690       0.00087679       0.00027574      -0.00114920       2.52535748
Al      36.06578528      15.21854475       6.84722681       0.00086120       0.00026969      -0.00076425       2.52568698
Al      33.66439135       8.28614003       8.51699572      -0.00024414       0.00041627      -0.00010311       2.53809857
Al      36.05955128      12.45102712       8.51678688      -0.00049806      -0.00022021       0.00093559       2.53871298
Al      36.06501568       9.67601338       8.97962989      -0.00061384      -0.00009623       0.00060841       2.51216412
Al      33.65145363      13.84775763       8.97250048      -0.00080365       0.00102557      -0.00018475       2.51721525
Al      33.65185766      11.07040964      10.86960778       0.00062482       0.00021607       0.00042870       2.50556302
Al      36.05182937      15.22872453      10.87039839      -0.00085296      -0.00016923       0.00035691       2.49971533
Al      33.66033848       8.29312958      11.13974859      -0.00012410      -0.00026280      -0.00047394       2.44987512
Al      36.05361971      12.45342024      11.13925852      -0.00104653      -0.00085470      -0.00023356       2.45117903
Al      36.05870997       9.67605057      12.11710900       0.00012059       0.00020076      -0.00013906       2.43134522
Al      33.64656309      13.86141540      12.10343327      -0.00048300       0.00001180      -0.00012959       2.43139315
O       35.26392780       8.37637446       1.17323879       0.00001930       0.00028786       0.00004044      -1.57999349
O       37.66653725      12.53990923       1.17328025      -0.00039822      -0.00068460      -0.00004901      -1.57974601
O       35.37645484      11.00683451       1.17030845       0.00030347      -0.00017555      -0.00037116      -1.57979822
O       37.77808854      15.17102072       1.17170002       0.00045443      -0.00094312      -0.00026651      -1.57968199
O       37.59712254       9.59679097       1.17617706       0.00055690      -0.00082764      -0.00019096      -1.57976806
O       35.19804422      13.75583985       1.16311546      -0.00035277      -0.00056598      -0.00038613      -1.57925892
O       36.98317345       8.27368687       3.33466106      -0.00044567      -0.00086945       0.00001292      -1.72235930
O       34.58262409      12.43383367       3.32178034      -0.00002439      -0.00081979      -0.00021251      -1.72253418
O       34.41798852       9.57103590       3.32659049      -0.00009714      -0.00062531      -0.00066970      -1.72242761
O       36.81980711      13.73434249       3.32702087       0.00019586       0.00053230       0.00016120      -1.72249281
O       36.82673178      11.14558228       3.32947651      -0.00055768      -0.00024343      -0.00088857      -1.72277367
O       34.42693792      15.30561401       3.31344061       0.00058848      -0.00126533      -0.00004833      -1.72352111
O       37.74245604       9.77781630       5.51570472       0.00088908      -0.00119814      -0.00006891      -1.68344629
O       35.33995912      13.93811846       5.50539479      -0.00041917      -0.00046947      -0.00052601      -1.68341196
O       35.14145912      11.05917085       5.50712569      -0.00060393       0.00132278      -0.00079365      -1.68396831
O       37.54373510      15.22007424       5.50702695       0.00056031       0.00051508      -0.00038105      -1.68346179
O       37.73432268      12.32623246       5.51184282      -0.00000714       0.00054532       0.00029475      -1.68356800
O       35.33266528      16.48556553       5.49693137      -0.00096873      -0.00056013      -0.00096590      -1.68401432
O       34.59723531       9.66552732       7.66963397       0.00026719      -0.00012742       0.00068214      -1.68377697
O       36.99870046      13.82645531       7.66992025      -0.00007900       0.00036005       0.00003899      -1.68386889
O       36.79742504      10.94941932       7.67524895       0.00061548       0.00028372      -0.00016847      -1.68359959
O       34.39338990      15.11282749       7.66405815       0.00039210      -0.00104511       0.00008046      -1.68174195
O       36.80844409       8.39855535       7.67737224       0.00007129       0.00038576       0.00010522      -1.68343115
O       34.39793653      12.56251508       7.66781643       0.00033701      -0.00058517       0.00016469      -1.68375957
O       35.31437955      11.15488157       9.85142666       0.00034299       0.00021377      -0.00069339      -1.72210026
O       37.72666708      15.30986532       9.85232556       0.00029104      -0.00008053       0.00040398      -1.72456086
O       37.71603146       9.57862853       9.85918698       0.00014096       0.00071147      -0.00071051      -1.72331691
O       35.30942162      13.74335715       9.84576448       0.00003414      -0.00076102      -0.00071646      -1.72110605
O       35.15828109       8.29228925       9.85692963       0.00068009      -0.00026052      -0.00042257      -1.72348964
O       37.55674071      12.45236356       9.85624161      -0.00109782      -0.00015780       0.00005816      -1.72366381
O       36.93890184      11.12946034      12.01003617      -0.00017865      -0.00009907       0.00033243      -1.57889593
O       34.53158005      15.31039146      11.99888524      -0.00045875      -0.00012592      -0.00028938      -1.57848406
O       34.35988222       9.72204203      12.00914319       0.00049782      -0.00078950       0.00023428      -1.57958674
O       36.75697984      13.87774873      12.00842417      -0.00042223      -0.00018412       0.00026892      -1.57901084
O       34.45887372      12.36344993      11.99599306      -0.00077615      -0.00007339       0.00028389      -1.58508050
O       36.88074398      16.49726640      12.00733891      -0.00054544       0.00023192       0.00002813      -1.57576525
Al      33.67582021      19.37178717       1.04537948       0.00023449      -0.00003545       0.00043863       2.43323612
Al      36.07759380      23.53977951       1.05341707       0.00009433      -0.00039364      -0.00015010       2.43235731
Al      33.67506022      16.59745779       2.02283310       0.00021581      -0.00055702       0.00009525       2.45035386
Al      36.07619715      20.76285571       2.02392312      -0.00062317      -0.00155801      -0.00120095       2.44985867
Al      36.07653239      17.98682994       2.29615004      -0.00030403      -0.00072568       0.00022288       2.50193214
Al      33.67173313      22.15060939       2.27862618       0.00029015      -0.00038444       0.00035073       2.49984407
Al      33.66888494      19.37428149       4.17887798       0.00068686      -0.00028214       0.00066931       2.51223683
Al      36.07340896      23.53813626       4.19004094       0.00176456      -0.00026284      -0.00067336       2.51265597
Al      33.66815638      16.60312042       4.64834067       0.00083397      -0.00036522       0.00028067       2.53887057
Al      36.07679654      20.75917309       4.64570552      -0.00047801       0.00086382       0.00221694       2.53786230
Al      36.06782324      17.99140609       6.31928871       0.00083605       0.00006718       0.00034276       2.52502561
Al      33.66141288      22.15192530       6.24893214      -0.00074516      -0.00018986      -0.00047100       2.54123020
Al      33.66341339      19.37504862       6.82954831      -0.00159209       0.00059543       0.00123391       2.52733469
Al      36.07034438      23.53935610       6.84083884       0.00187566      -0.00148271      -0.00091478       2.52508402
Al      33.65285561      16.62073393       8.50646102      -0.00006517      -0.00111320      -0.00039815       2.53785110
Al      36.06834157      20.74663020       8.52730034       0.00049754      -0.00092815       0.00049922       2.54867601
Al      36.06366245      17.98992167       8.96495231      -0.00045466      -0.00023050       0.00074738       2.51502347
Al      33.65642176      22.14327674       8.82902085      -0.00069035      -0.00117209      -0.00160116       2.51413417
Al      33.61753183      19.36501950      10.86022253       0.00124447       0.00071262      -0.00093858       2.49932885
Al      36.04553856      23.56811733      10.89917555       0.00028525       0.00079559      -0.00056756       2.49069476
Al      33.62163983      16.63738933      11.13447136      -0.00061772       0.00023578       0.00046304       2.46664190
Al      36.03191547      20.75932485      11.17691072      -0.00035430      -0.00017860      -0.00109722       2.46302652
Al      36.05007451      17.98173462      12.04984966      -0.00043899       0.00028914      -0.00000113       2.43921590
Al      33.61628744      22.18439136      11.42379158       0.00062049      -0.00017450       0.00054901       2.50882530
O       35.26700195      16.70012499       1.15903080       0.00035707       0.00036227      -0.00033698      -1.57874107
O       37.66870676      20.86601500       1.16246437      -0.00000465       0.00041414       0.00028766      -1.57908523
O       35.37632959      19.33231282       1.15735397       0.00009143       0.00127268       0.00026297      -1.57897758
O       37.77713641      23.49947082       1.16790590       0.00020822      -0.00005755       0.00017092      -1.57932258
O       37.59999119      17.92086937       1.16575184      -0.00001217       0.00029150       0.00030174      -1.57907557
O       35.19881130      22.08520979       1.14989915      -0.00056153      -0.00028273      -0.00138950      -1.57753861
O       36.98552058      16.59715503       3.32326313      -0.00053160       0.00018693      -0.00034352      -1.72210705
O       34.58530916      20.75728914       3.30395799       0.00008882      -0.00021691      -0.00062786      -1.72237897
O       34.41957279      17.89435380       3.30985410      -0.00036426       0.00027139       0.00125839      -1.72258246
O       36.82241857      22.05856470       3.31567071       0.00137829      -0.00081057      -0.00020450      -1.72287738
O       36.83191196      19.46983938       3.31589239       0.00052649      -0.00071249       0.00052025      -1.72316623
O       34.43080004      23.63193183       3.30128704      -0.00071821      -0.00015961      -0.00047283      -1.72418916
O       37.74440805      18.09976884       5.50561380      -0.00050674      -0.00058452       0.00036043      -1.68390942
O       35.34609495      22.25990051       5.48391939      -0.00011989       0.00054009       0.00032241      -1.68150961
O       35.14491100      19.37975218       5.48750685       0.00026696      -0.00183158      -0.00027222      -1.68359876
O       37.54500503      23.53768306       5.50544207       0.00005128       0.00027210       0.00149235      -1.68305433
O       37.73482318      20.64849556       5.50561728      -0.00027789      -0.00085820      -0.00029267      -1.68369639
O       35.33536075      24.80801770       5.49164696       0.00047263      -0.00069866       0.00068384      -1.68356740
O       34.60802435      17.98601917       7.64811070       0.00002986       0.00035982       0.00009510      -1.68246317
O       36.98711141      22.14537312       7.68039839       0.00113989       0.00139772       0.00115837      -1.68221796
O       36.80489705      19.26406777       7.66695484      -0.00081996      -0.00110144      -0.00049613      -1.68253613
O       34.39546673      23.43432261       7.64093845      -0.00072710      -0.00107220       0.00037126      -1.68208575
O       36.81173172      16.71691012       7.66729292       0.00069825      -0.00015898      -0.00064768      -1.68386388
O       34.42572884      20.87573447       7.63262772      -0.00095693       0.00073796      -0.00018769      -1.68199384
O       35.32624972      19.46288107       9.85180582       0.00060255       0.00056377      -0.00032568      -1.73723674
O       37.71967279      23.63046407       9.86094006       0.00026070       0.00027225      -0.00095131      -1.72558868
O       37.71398318      17.90128661       9.85654381      -0.00041653      -0.00014734      -0.00011612      -1.72550559
O       35.24586187      22.05851747       9.87800641       0.00140129      -0.00010851       0.00068560      -1.75828409
O       35.16763986      16.62274938       9.86069093       0.00000876       0.00050377       0.00078730      -1.72957456
O       37.54139835      20.77786679       9.85782074      -0.00061444      -0.00001732       0.00072356      -1.72832191
O       36.93246727      19.44075283      12.02104142       0.00010121      -0.00033456       0.00047003      -1.57489502
O       34.52077011      23.58263582      11.95396921      -0.00072919      -0.00086845       0.00081821      -1.56537616
O       34.34833111      18.05102162      12.02528449      -0.00079238      -0.00063413      -0.00073095      -1.57859743
O       36.76092474      22.19341506      12.00610858      -0.00044939      -0.00044819      -0.00011393      -1.57157660
O       34.40863741      20.70058095      11.98392276      -0.00153749       0.00094252      -0.00087682      -1.57563698
O       36.88115097      24.83115943      12.02192007       0.00095953       0.00005595      -0.00037183      -1.58202076
Al      33.67383942      27.70363226       1.05164979       0.00042963      -0.00080716       0.00064038       2.43286633
Al      36.07532487      31.86501821       1.06161189      -0.00001632      -0.00017392       0.00060443       2.43086267
Al      33.67154834      24.92538639       2.01791405      -0.00002565      -0.00095858       0.00051505       2.44985151
Al      36.07350898      29.08849804       2.03770066      -0.00049558      -0.00028898      -0.00023952       2.45005155
Al      36.07377382      26.31381742       2.29889873       0.00001158       0.00001548      -0.00038378       2.50207853
Al      33.66998866      30.47398484       2.29888080       0.00067714      -0.00047997      -0.00105171       2.50179529
Al      33.66755747      27.69800103       4.19246996       0.00089613       0.00179657      -0.00050285       2.51245475
Al      36.06924770      31.85782831       4.20731374       0.00027733       0.00015726      -0.00049173       2.51318789
Al      33.66907913      24.93160473       4.64183123       0.00039612      -0.00074745      -0.00083402       2.53987193
Al      36.07127955      29.08274262       4.66041477       0.00018916      -0.00087322       0.00053054       2.53965545
Al      36.06826451      26.31022562       6.32814770       0.00153857       0.00069625       0.00027116       2.52313566
Al      33.65996282      30.46232090       6.31355026       0.00065094      -0.00019363      -0.00058551       2.52973104
Al      33.66334658      27.68815340       6.84159843      -0.00031313       0.00016708      -0.00019090       2.53024364
Al      36.06048978      31.85046663       6.85710613       0.00011902       0.00022891       0.00019313       2.52573061
Al      33.68369771      24.94113216       8.52555673       0.00100634       0.00046109       0.00018926       2.54770350
Al      36.06106874      29.06741616       8.52806258      -0.00123457      -0.00105438      -0.00038716       2.54077840
Al      36.06746551      26.30887742       8.98156562      -0.00120208      -0.00069248       0.00029069       2.52478004
Al      33.64774755      30.44410258       8.94476914      -0.00011067       0.00143988       0.00033864       2.51213884
Al      33.61007002      27.65810150      10.91212175       0.00010232      -0.00096516       0.00033871       2.51567912
Al      36.04750654      31.84697566      10.88540576       0.00035008       0.00055013      -0.00012810       2.49537849
Al      33.60811284      24.93366224      11.18279788       0.00036512      -0.00136543      -0.00224020       2.47051239
Al      36.04181704      29.05687682      11.15346783       0.00068098      -0.00056538      -0.00115146       2.45418334
Al      36.04376018      26.30750640      12.15041614      -0.00021723      -0.00070904      -0.00139094       2.42961049
Al      33.62090406      30.43830334      11.86481467       0.00085420      -0.00057168      -0.00017849       2.46468568
O       35.26588854      25.03232545       1.15695685       0.00061060       0.00010301      -0.00021420      -1.57851124
O       37.66390931      29.19433853       1.17216122      -0.00058694      -0.00035011      -0.00073909      -1.57937849
O       35.37385846      27.66387726       1.16372541       0.00048643      -0.00029885      -0.00001273      -1.57882178
O       37.77369521      31.82464009       1.17721185      -0.00046263       0.00086507       0.00012989      -1.57977879
O       37.59777529      26.24962744       1.16857586      -0.00023078      -0.00045622      -0.00044828      -1.57876396
O       35.19437246      30.41348095       1.16710294      -0.00020574       0.00018124       0.00110219      -1.57886887
O       36.98648629      24.92164295       3.32195711      -0.00013217      -0.00016264      -0.00025524      -1.72201383
O       34.58224773      29.08348933       3.31913270      -0.00098465      -0.00045665       0.00020084      -1.72184730
O       34.41793379      26.22285550       3.31216938       0.00048184      -0.00059292      -0.00047624      -1.72280622
O       36.81787138      30.38315686       3.32982167      -0.00057201      -0.00023396       0.00009481      -1.72268784
O       36.82802539      27.79422215       3.32236302       0.00011895       0.00018716      -0.00009682      -1.72304833
O       34.42140917      31.95526790       3.32594824      -0.00015947      -0.00038764      -0.00067476      -1.72254443
O       37.74413192      26.42129883       5.50726567       0.00021804      -0.00093720      -0.00059145      -1.68404055
O       35.33781192      30.58050357       5.50740779       0.00004642       0.00037320       0.00010464      -1.68278754
O       35.14329409      27.70240279       5.49834305      -0.00066714       0.00039325      -0.00098788      -1.68473613
O       37.53877292      31.86163083       5.51723610      -0.00052496      -0.00023082       0.00034572      -1.68316877
O       37.73346665      28.96969490       5.51032659       0.00028489      -0.00000795      -0.00058300      -1.68318737
O       35.32579957      33.12755965       5.51322160       0.00046897      -0.00046698       0.00100536      -1.68364525
O       34.61175909      26.30692279       7.65228982       0.00112215      -0.00010433      -0.00000771      -1.68069100
O       36.99153653      30.46043512       7.68130589       0.00109999       0.00043231      -0.00008998      -1.68344116
O       36.80608892      27.58537658       7.67163326      -0.00094245      -0.00004862       0.00000457      -1.68463707
O       34.38598750      31.74174320       7.67165428      -0.00016024      -0.00005476      -0.00009444      -1.68386734
O       36.81545634      25.03676102       7.66177326      -0.00082449       0.00009697      -0.00065728      -1.68224001
O       34.40823208      29.19183462       7.66190543      -0.00090127       0.00092040       0.00137617      -1.68367732
O       35.32281198      27.77897618       9.85502432      -0.00001148       0.00033911       0.00062735      -1.72380757
O       37.71642324      31.94371233       9.86035986      -0.00073628      -0.00009556       0.00044381      -1.72352397
O       37.72927084      26.21397010       9.84810141      -0.00008528       0.00020040       0.00011773      -1.71699035
O       35.28849668      30.36756712       9.86398396       0.00025573       0.00068985       0.00050147      -1.73812091
O       35.16593009      24.93116648       9.83464433      -0.00020040       0.00078379      -0.00119808      -1.73062074
O       37.55583287      29.08473009       9.86129611      -0.00149335      -0.00042034      -0.00073159      -1.72556889
O       36.94439094      27.74753528      12.01845946      -0.00170084      -0.00072502      -0.00027465      -1.58407867
O       34.52115852      31.89220666      11.99260477      -0.00087667       0.00085527      -0.00059514      -1.56709063
O       34.35008187      26.34066676      12.03828859       0.00011107       0.00237526       0.00078282      -1.58428240
O       36.75681906      30.49483859      12.00628905       0.00034744       0.00032638       0.00063039      -1.57370758
O       34.45516151      28.95231780      12.01333963       0.00016626      -0.00033162       0.00003263      -1.56877232
O       36.86532838      33.13085738      12.01612817      -0.00057178       0.00023532       0.00012016      -1.57891345
Al      33.67383486      36.02460309       1.06156836       0.00023714       0.00037452       0.00019683       2.43034267
Al      36.07319403      40.18229171       1.07041530      -0.00005405       0.00000864      -0.00027778       2.43025112
Al      33.67112721      33.24845528       2.04143473      -0.00008728      -0.00087387      -0.00097381       2.45018554
Al      36.07220339      37.40856359       2.05341885       0.00009456      -0.00034723      -0.00043972       2.45008421
Al      36.07168060      34.63462553       2.31634335       0.00027439       0.00043727      -0.00084344       2.50223398
Al      33.66991491      38.79446902       2.31762693       0.00076162       0.00075510       0.00089986       2.50219107
Al      33.66566809      36.01690645       4.20978396      -0.00052622       0.00001362      -0.00040435       2.51325011
Al      36.06932680      40.17865451       4.21691481      -0.00045972       0.00006286       0.00067954       2.51306629
Al      33.66408205      33.24248880       4.66364094      -0.00006705      -0.00010649      -0.00053835       2.53906941
Al      36.06669374      37.40302335       4.67557445       0.00094826      -0.00046211       0.00029489       2.53881025
Al      36.06283170      34.62708835       6.33865121      -0.00008822       0.00112954      -0.00030341       2.52535582
Al      33.66273214      38.78612713       6.34032549      -0.00119090       0.00001811       0.00007837       2.52563381
Al      33.65431812      36.00900096       6.85804656       0.00023004       0.00017884      -0.00011022       2.52503133
Al      36.06408720      40.17526937       6.86438117       0.00023395      -0.00041106       0.00029202       2.52516484
Al      33.65489163      33.23401559       8.52491464       0.00050301      -0.00006542       0.00101786       2.54213786
Al      36.05943834      37.39680612       8.52898815       0.00143697       0.00064488       0.00006175       2.53895783
Al      36.05491221      34.61934457       8.98593576      -0.00095762      -0.00140414       0.00063315       2.51463294
Al      33.65305477      38.77894150       8.98677087      -0.00044962      -0.00017333      -0.00008149       2.51224828
Al      33.64364868      35.99363324      10.88162053       0.00030553       0.00015433       0.00095883       2.50375223
Al      36.05915807      40.17023769      10.88649221       0.00140192      -0.00016130      -0.00014251       2.50068164
Al      33.62878383      33.21696902      11.15399191       0.00150829       0.00031894      -0.00104421       2.45238423
Al      36.05054429      37.39119930      11.15248029       0.00043914      -0.00016043       0.00059907       2.45006919
Al      36.04151278      34.61665033      12.12475551      -0.00015310      -0.00024620       0.00021868       2.43203330
Al      33.65450163      38.77951450      12.12343725      -0.00028623      -0.00019278      -0.00011534       2.43151188
O       35.26098034      33.35585612       1.17537842      -0.00002519      -0.00053418       0.00011213      -1.57982779
O       37.65980655      37.51347675       1.18406115      -0.00024907      -0.00001443       0.00042619      -1.58003688
O       35.37157511      35.98469215       1.17900554       0.00000145      -0.00000913       0.00070939      -1.58001316
O       37.77113192      40.14298717       1.18539280       0.00006278      -0.00035052       0.00002268      -1.58009279
O       37.59250893      34.57214313       1.18154156      -0.00067446       0.00021636       0.00028238      -1.57996798
O       35.19007675      38.73167005       1.18272119       0.00056277      -0.00040783       0.00046581      -1.58025479
O       36.97983529      33.24382280       3.33644729       0.00004828      -0.00058437       0.00010000      -1.72223818
O       34.57601360      37.40341554       3.33834175      -0.00143311       0.00000686       0.00058536      -1.72222698
O       34.41281721      34.54309399       3.33310457      -0.00005688       0.00047064      -0.00033068      -1.72262263
O       36.81448971      38.70268294       3.34126467      -0.00037500      -0.00032172       0.00061623      -1.72260034
O       36.82034935      36.11516503       3.33931744       0.00028547       0.00027588       0.00017173      -1.72248769
O       34.41839280      40.27513318       3.34025522       0.00010182      -0.00027067      -0.00053315      -1.72247481
O       37.73738487      34.74097687       5.52028489       0.00033367       0.00022486      -0.00009262      -1.68344390
O       35.33513499      38.90016307       5.52159971       0.00094053      -0.00016906       0.00029047      -1.68346107
O       35.13378819      36.02086660       5.51800509      -0.00015872      -0.00008690       0.00173281      -1.68363082
O       37.53850473      40.18293214       5.52434434      -0.00039393       0.00017529       0.00043045      -1.68345308
O       37.72867290      37.28903526       5.52269982      -0.00007852      -0.00011544      -0.00006275      -1.68357396
O       35.32735110      41.44932465       5.52324697       0.00039372      -0.00058133       0.00070466      -1.68362641
O       34.58606755      34.61986657       7.67813846      -0.00005539      -0.00078354      -0.00017873      -1.68312895
O       36.99308363      38.78257285       7.68657313      -0.00037851      -0.00073833       0.00027563      -1.68342137
O       36.79188036      35.90249085       7.68257722       0.00076291       0.00065817      -0.00024956      -1.68372250
O       34.39169659      40.06162588       7.68371161       0.00067534       0.00012823       0.00065583      -1.68343282
O       36.80072564      33.35470153       7.67839409      -0.00021281      -0.00041324       0.00051668      -1.68341029
O       34.39712534      37.51186487       7.68171036       0.00007900       0.00009887       0.00003731      -1.68414235
O       35.30889511      36.09543944       9.86429160       0.00023132      -0.00030641       0.00021995      -1.72425890
O       37.72004984      40.26324890       9.86909325      -0.00017864      -0.00012239       0.00131694      -1.72377896
O       37.70974263      34.52919949       9.86146533      -0.00062662      -0.00003822      -0.00032944      -1.72189498
O       35.30399257      38.68620349       9.86673963      -0.00025279       0.00061613      -0.00098266      -1.72429645
O       35.13984162      33.23942483       9.85342800       0.00020835       0.00005715       0.00038973      -1.72671735
O       37.55116537      37.40076866       9.86597856       0.00030535       0.00070532       0.00021698      -1.72296214
O       36.93244860      36.06619369      12.01923459      -0.00033804      -0.00048046       0.00082798      -1.58067524
O       34.53836717      40.23229179      12.02055347      -0.00051530       0.00032846       0.00014938      -1.57976949
O       34.34191497      34.64723911      12.01647541       0.00063659      -0.00009153      -0.00010249      -1.57922781
O       36.75867823      38.81966962      12.02078266       0.00049096      -0.00016444       0.00042212      -1.57946908
O       34.45999748      37.28266358      12.01881837      -0.00049893      -0.00083147       0.00046974      -1.57952511
O       36.87462629      41.45622318      12.02325298       0.00040626      -0.00019476      -0.00003448      -1.57936132
Al      33.67201526      44.34167874       1.06981723       0.00007446      -0.00009075       0.00001374       2.43029690
Al      36.07394030      48.50085458       1.07102119       0.00005904       0.00034313      -0.00016886       2.43027568
Al      33.67062788      41.56820280       2.05307868       0.00042919       0.00071902       0.00052699       2.45007396
Al      36.07268962      45.72809835       2.05607787      -0.00023901      -0.00044854       0.00006380       2.44995546
Al      36.07175208      42.95446577       2.32255238      -0.00016961       0.00021970       0.00013985       2.50186324
Al      33.67092804      47.11476936       2.31985372      -0.00054331      -0.00050684      -0.00044783       2.50177956
Al      33.66839797      44.33987829       4.21555908      -0.00081029       0.00070905      -0.00095845       2.51287460
Al      36.07155390      48.50226605       4.21685403       0.00035500      -0.00045660       0.00046603       2.51284695
Al      33.66615851      41.56428595       4.67537350      -0.00014397      -0.00011504       0.00071323       2.53849721
Al      36.06979482      45.72740782       4.67841101      -0.00006940       0.00018289       0.00009135       2.53834772
Al      36.06772616      42.95121869       6.34462495      -0.00001708      -0.00001000      -0.00009320       2.52527428
Al      33.66694535      47.11447501       6.34178029      -0.00078018      -0.00039612       0.00013427       2.52517152
Al      33.66539560      44.33882077       6.86286612      -0.00007681      -0.00085323       0.00001852       2.52515483
Al      36.06906036      48.50316098       6.86417994      -0.00036624      -0.00031418      -0.00029792       2.52505636
Al      33.66199483      41.55904171       8.52852609      -0.00032069       0.00112288       0.00027781       2.53871322
Al      36.06698242      45.72648602       8.53126005      -0.00051373       0.00006441       0.00046730       2.53852606
Al      36.06333926      42.94944130       8.99121956      -0.00091394      -0.00078011      -0.00004741       2.51223826
Al      33.66392222      47.11525495       8.98855534       0.00048947       0.00055814      -0.00098847       2.51239324
Al      33.66178165      44.33703194      10.88496299       0.00069420      -0.00097894       0.00019017       2.50093007
Al      36.06610142      48.50397814      10.88637556       0.00061803      -0.00005197       0.00004985       2.50110483
Al      33.65820371      41.55857460      11.15212225      -0.00036272       0.00040159      -0.00044412       2.44968605
Al      36.06478257      45.72701788      11.15450996      -0.00146140       0.00086976       0.00016710       2.44983244
Al      36.06274673      42.94963960      12.13016830       0.00011868      -0.00046668       0.00014572       2.43121028
Al      33.66324163      47.11577103      12.12832531       0.00015803      -0.00022875      -0.00040946       2.43112922
O       35.25826531      41.67258176       1.18418275       0.00026194       0.00044351      -0.00003523      -1.58010471
O       37.65978224      45.83228479       1.18635473       0.00030280      -0.00025104       0.00000864      -1.58009279
O       35.37004186      44.30227150       1.18471426      -0.00061381      -0.00013948       0.00040846      -1.58007765
O       37.77198508      48.46233739       1.18567731       0.00030774       0.00009567       0.00044139      -1.58006096
O       37.59100793      42.89076477       1.18666565      -0.00078662      -0.00022304       0.00007607      -1.58016908
O       35.19039800      47.05014264       1.18433059      -0.00013015      -0.00022534      -0.00016622      -1.58013415
O       36.97834162      41.56379340       3.34341612       0.00006645       0.00013692      -0.00008607      -1.72245491
O       34.57740093      45.72440162       3.34149164       0.00029872      -0.00079593      -0.00011472      -1.72252214
O       34.41322345      42.86284865       3.34061835      -0.00047459      -0.00010915       0.00059720      -1.72263563
O       36.81587948      47.02404549       3.34267202       0.00019642       0.00032766      -0.00037249      -1.72264361
O       36.82124547      44.43600046       3.34333196      -0.00030800      -0.00032014      -0.00091416      -1.72259879
O       34.42043651      48.59663300       3.33988155       0.00047850       0.00049035      -0.00022118      -1.72262836
O       37.73944145      43.06332889       5.52510397       0.00072356      -0.00061206      -0.00017668      -1.68349171
O       35.33868875      47.22550831       5.52264531       0.00012808      -0.00070772      -0.00025628      -1.68351936
O       35.13816692      44.34446537       5.52325618      -0.00049962       0.00005540       0.00076769      -1.68348706
O       37.54159406      48.50774505       5.52396379       0.00014949      -0.00008921      -0.00054846      -1.68351376
O       37.73144548      45.61249028       5.52524136       0.00011408      -0.00057217       0.00001879      -1.68360281
O       35.33045865      49.77473762       5.52154627       0.00027394      -0.00091994      -0.00046164      -1.68353796
O       34.59388112      42.94500435       7.68560120       0.00074158      -0.00025568      -0.00088778      -1.68350637
O       36.99878090      47.11021619       7.68677446      -0.00025660      -0.00003212       0.00012480      -1.68357241
O       36.79794492      44.22820192       7.68711456      -0.00014027      -0.00039940      -0.00032233      -1.68353176
O       34.39740168      48.39245479       7.68395801      -0.00028990      -0.00025310       0.00069007      -1.68358219
O       36.80509156      41.67811829       7.68680380       0.00020168       0.00048240      -0.00011836      -1.68363547
O       34.40532237      45.84219865       7.68441027      -0.00020507      -0.00001893       0.00006712      -1.68356001
O       35.32060033      44.42864640       9.86696463      -0.00017346      -0.00033497       0.00131694      -1.72321248
O       37.72536163      48.59473884       9.86771300      -0.00037517       0.00022576      -0.00032485      -1.72310901
O       37.71460636      42.85445430       9.86929088      -0.00004380       0.00114418       0.00062553      -1.72343719
O       35.31479967      47.01978417       9.86702374      -0.00024530      -0.00031832      -0.00015464      -1.72333908
O       35.15345008      41.56318632       9.86541220       0.00001600      -0.00007102       0.00014385      -1.72281289
O       37.55995860      45.73065685       9.86794154       0.00022650       0.00057922      -0.00015607      -1.72288156
O       36.94649719      44.40184704      12.02345480       0.00039194      -0.00046234      -0.00028327      -1.57944405
O       34.54560709      48.56852729      12.02019440      -0.00045756       0.00038895       0.00022409      -1.57948935
O       34.36356571      42.98685777      12.02031707      -0.00000746       0.00077616       0.00022433      -1.57920396
O       36.76933234      47.15508120      12.02269379      -0.00027838       0.00026476      -0.00009689      -1.57943714
O       34.47589554      45.62272279      12.02187719      -0.00010935      -0.00033143       0.00036002      -1.57942200
O       36.88025221      49.78961095      12.02239639      -0.00058727       0.00015320      -0.00050425      -1.57945359
Al      38.47623311       2.72633545       1.07083735       0.00035213       0.00013557       0.00000545       2.43036532
Al      40.87865243       6.88865698       1.07044335       0.00000226      -0.00051242       0.00031657       2.43051362
Al      38.47527350      -0.04637344       2.05586509      -0.00065087      -0.00011993       0.00049591       2.44995117
Al      40.87782254       4.11549499       2.05474000      -0.00040875      -0.00028314       0.00013920       2.44995618
Al      40.87676036       1.34171824       2.32264168      -0.00071150      -0.00011663       0.00058468       2.50174928
Al      38.47659361       5.50211660       2.31887507       0.00044464       0.00044090       0.00055623       2.50177312
Al      38.47454822       2.72939421       4.21622799       0.00105008      -0.00035772      -0.00001893       2.51284170
Al      40.87750222       6.89206526       4.21530965      -0.00031754      -0.00001877      -0.00039047       2.51284909
Al      38.47299618      -0.04496866       4.67832511      -0.00042379      -0.00025197      -0.00017209       2.53835797
Al      40.87596831       4.11789548       4.67719892       0.00010306       0.00020144       0.00008173       2.53837252
Al      40.87495178       1.34331687       6.34475813      -0.00037411      -0.00000620       0.00120402       2.52520967
Al      38.47275072       5.50601746       6.34088552       0.00010819      -0.00006636       0.00052593       2.52526212
Al      38.47212383       2.73149422       6.86348353       0.00004546      -0.00000540       0.00018392       2.52509427
Al      40.87480091       6.89453930       6.86258862       0.00034127      -0.00037053       0.00000717       2.52519608
Al      38.47069162      -0.04373892       8.53148571       0.00006580      -0.00027074      -0.00022554       2.53847146
Al      40.87385282       4.12012353       8.53035620      -0.00010772      -0.00046063       0.00019834       2.53850150
Al      40.87314307       1.34482465       8.99152298       0.00049176       0.00007435       0.00056321       2.51234221
Al      38.47033128       5.50932241       8.98761465      -0.00060949       0.00015373       0.00039279       2.51235795
Al      38.46907337       2.73393894      10.88558967      -0.00037079      -0.00037148       0.00049856       2.50112462
Al      40.87144496       6.89746167      10.88484183      -0.00008826      -0.00047767       0.00049375       2.50102711
Al      38.46899095      -0.04239897      11.15459984       0.00028265       0.00059221       0.00000782       2.44983840
Al      40.87222012       4.12168673      11.15340596      -0.00040532       0.00085237       0.00090251       2.44984746
Al      40.87219909       1.34594711      12.13107141      -0.00003184      -0.00047272       0.00000680       2.43114424
Al      38.46716263       5.51079504      12.12680832       0.00002393      -0.00000564       0.00005654       2.43129230
O       40.06213381       0.05779630       1.18585954       0.00008766       0.00016670       0.00012284      -1.58003664
O       42.46462232       4.21974299       1.18473002       0.00014918       0.00045026      -0.00015956      -1.57996047
O       40.17435010       2.68849831       1.18500615       0.00058287      -0.00031716       0.00004096      -1.57997358
O       42.57684812       6.85081356       1.18400084       0.00017216      -0.00000134       0.00024803      -1.57989550
O       42.39520997       1.27731518       1.18581189      -0.00028406      -0.00033909       0.00040732      -1.57997322
O       39.99571662       5.43731584       1.18290291       0.00011086      -0.00062267      -0.00030196      -1.57994318
O       41.78380994      -0.04816638       3.34377006       0.00078786       0.00010480      -0.00037986      -1.72249985
O       39.38342228       4.11279054       3.34103525      -0.00055653       0.00014750      -0.00049895      -1.72245538
O       39.21866359       1.25064277       3.34208976      -0.00021294      -0.00037797      -0.00013587      -1.72267377
O       41.62134407       5.41293849       3.34103068       0.00073633       0.00026424       0.00001102      -1.72265303
O       41.62710491       2.82434416       3.34197400      -0.00028739      -0.00056597       0.00015045      -1.72270548
O       39.22681919       6.98513445       3.33806675      -0.00021359      -0.00024431       0.00014103      -1.72271955
O       42.54623890       1.45383436       5.52420422      -0.00023558       0.00013095       0.00017516      -1.68347991
O       40.14463209       5.61585566       5.52157067       0.00022767      -0.00009881       0.00013206      -1.68346834
O       39.94469890       2.73534110       5.52294114      -0.00018525       0.00034805       0.00005020      -1.68353224
O       42.34769567       6.89807022       5.52173559      -0.00109249       0.00021112       0.00031817      -1.68353653
O       42.53804042       4.00299494       5.52326078      -0.00044886      -0.00120031       0.00034312      -1.68356061
O       40.13621833       8.16491504       5.51991334       0.00076767      -0.00138028      -0.00093959      -1.68350172
O       39.40226946       1.33893653       7.68605934       0.00075910      -0.00036742      -0.00012565      -1.68359149
O       41.80557140       5.50211324       7.68473215      -0.00030099      -0.00067234       0.00042297      -1.68358374
O       41.60566968       2.62131945       7.68621063      -0.00025330       0.00088851       0.00018529      -1.68353605
O       39.20283072       6.78489979       7.68273394      -0.00054676      -0.00055311       0.00044448      -1.68353152
O       41.61397778       0.07164886       7.68710198      -0.00011300       0.00079445       0.00052639      -1.68359661
O       39.21163325       4.23495881       7.68406687       0.00005182      -0.00032872      -0.00008965      -1.68353808
O       40.12877915       2.82388205       9.86659659       0.00016030       0.00042706       0.00018836      -1.72299683
O       42.53220476       6.98658189       9.86569256       0.00043862      -0.00030178       0.00079742      -1.72300136
O       42.52515129       1.24988341       9.86809614      -0.00002088      -0.00019155      -0.00010034      -1.72308803
O       40.12176795       5.41396609       9.86528803      -0.00014683       0.00001290      -0.00052713      -1.72306764
O       39.96431137      -0.03901053       9.86789987       0.00002369      -0.00068270      -0.00005726      -1.72300100
O       42.36787257       4.12471750       9.86677293       0.00044542       0.00025087       0.00023182      -1.72306025
O       41.75575842       2.79776310      12.02253373      -0.00060660      -0.00000270       0.00088318      -1.57940257
O       39.35012512       6.96294556      12.01882922       0.00099158      -0.00052458       0.00023308      -1.57923234
O       39.17301578       1.38571398      12.02247933       0.00009106       0.00000866       0.00046268      -1.57943761
O       41.57606242       5.54940558      12.02163731      -0.00006690       0.00010644      -0.00020803      -1.57929850
O       39.28300030       4.01939504      12.02078496      -0.00056325      -0.00018568       0.00073954      -1.57937968
O       41.68545537       8.18251138      12.01936458      -0.00068092      -0.00015206       0.00009748      -1.57914841
Al      38.47961247      11.04857080       1.06525372      -0.00019316      -0.00053190       0.00029545       2.43075967
Al      40.88123990      15.21232947       1.06547934      -0.00029369      -0.00008285       0.00075312       2.43083096
Al      38.47800112       8.27574839       2.04991814      -0.00076750      -0.00022145      -0.00032883       2.45002246
Al      40.88015643      12.43892481       2.04948479      -0.00034978      -0.00021851       0.00028819       2.45008326
Al      40.87915840       9.66497089       2.31820221      -0.00013033      -0.00085028       0.00005471       2.50177765
Al      38.47846260      13.82561883       2.31040029       0.00117500      -0.00021157       0.00054672       2.50199604
Al      38.47606422      11.05382123       4.20931071       0.00039619      -0.00066183      -0.00085133       2.51289368
Al      40.87920836      15.21559743       4.20969574       0.00008154      -0.00038512      -0.00008451       2.51289129
Al      38.47465375       8.27987654       4.67233822       0.00032292       0.00040720      -0.00069816       2.53854012
Al      40.87784158      12.44165498       4.67200500      -0.00050913       0.00102545      -0.00030083       2.53872943
Al      40.87532117       9.66883702       6.34023761       0.00032163       0.00013552       0.00008622       2.52533007
Al      38.47205372      13.83087963       6.33298219      -0.00058106       0.00050003       0.00013477       2.52541423
Al      38.47081463      11.05717940       6.85702892       0.00050046      -0.00039216      -0.00055247       2.52553463
Al      40.87598128      15.21708228       6.85690218      -0.00030752       0.00050604       0.00003788       2.52545261
Al      38.46911734       8.28422549       8.52579854       0.00042404      -0.00006498       0.00019847       2.53862834
Al      40.87331551      12.44567728       8.52597381      -0.00002375      -0.00059472      -0.00071065       2.53842592
Al      40.87310877       9.67136516       8.98695864      -0.00046884       0.00006770       0.00005532       2.51244450
Al      38.46822989      13.83184033       8.98009254       0.00080525       0.00038845      -0.00041538       2.51314592
Al      38.46265323      11.06335888      10.87915975       0.00090005      -0.00007241      -0.00056900       2.50095201
Al      40.87065407      15.21967411      10.87982604       0.00092029      -0.00031466      -0.00006215       2.50175166
Al      38.46654310       8.28699681      11.14905625      -0.00065474       0.00038467       0.00009985       2.44979239
Al      40.86868177      12.44679355      11.14901485       0.00005875      -0.00010272      -0.00054631       2.45000863
Al      40.86757139       9.67316160      12.12356461      -0.00022043      -0.00007509       0.00033905       2.43190050
Al      38.45578030      13.83727096      12.11640057       0.00010559      -0.00011357       0.00050358       2.43254209
O       40.06554318       8.38001134       1.18127297       0.00009162      -0.00003479      -0.00071610      -1.57995355
O       42.46774952      12.54323687       1.18071563      -0.00024768      -0.00033834      -0.00021294      -1.57989013
O       40.17787461      11.01101443       1.18004812      -0.00016431       0.00020725      -0.00073198      -1.57985890
O       42.57953909      15.17460741       1.18081411      -0.00014529       0.00015168      -0.00095016      -1.57983422
O       42.39816978       9.60009239       1.18215035       0.00050594      -0.00099851       0.00011878      -1.57983506
O       39.99929550      13.76036287       1.17634937      -0.00012726      -0.00003989      -0.00071787      -1.57962167
O       41.78633984       8.27529586       3.34005762      -0.00081191       0.00049028       0.00001489      -1.72243190
O       39.38588741      12.43630331       3.33410150       0.00020513      -0.00019428       0.00009173      -1.72237134
O       39.22090468       9.57384307       3.33657071       0.00009147       0.00005858      -0.00055402      -1.72259307
O       41.62394941      13.73624130       3.33650100      -0.00010201       0.00001606      -0.00026431      -1.72258651
O       41.62984158      11.14770829       3.33759322       0.00005668      -0.00020669      -0.00102860      -1.72277343
O       39.22979031      15.30837384       3.33018011      -0.00046035      -0.00094044      -0.00059402      -1.72278571
O       42.54772154       9.77806088       5.52094804       0.00026514       0.00048313       0.00002076      -1.68342781
O       40.14609356      13.93912525       5.51544207       0.00024289       0.00017096      -0.00061878      -1.68346119
O       39.94579542      11.05966862       5.51702071      -0.00088110       0.00012878      -0.00032042      -1.68345261
O       42.34964560      15.22133928       5.51759676      -0.00033351      -0.00056961       0.00008607      -1.68347895
O       42.53996095      12.32683178       5.51952186      -0.00057629      -0.00041948      -0.00069988      -1.68346262
O       40.13767701      16.48779793       5.51342924       0.00003578      -0.00066441       0.00048192      -1.68339133
O       39.40209864       9.66503636       7.68025054      -0.00064744      -0.00040952       0.00043374      -1.68357050
O       41.80748951      13.82577286       7.67998322      -0.00055645       0.00008437      -0.00015069      -1.68355703
O       41.60605853      10.94664488       7.68196256      -0.00030280       0.00007340       0.00025195      -1.68356967
O       39.20406905      15.10646919       7.67444655       0.00067249       0.00112374      -0.00029918      -1.68346941
O       41.61444924       8.39732280       7.68342081       0.00007713       0.00063266      -0.00001882      -1.68357158
O       39.21131387      12.55861239       7.67753267       0.00013425       0.00015790      -0.00011222      -1.68366528
O       40.12772888      11.14911414       9.86211913      -0.00021348       0.00038201      -0.00018280      -1.72303867
O       42.53386053      15.30951050       9.86237945       0.00008265       0.00044755       0.00027404      -1.72306049
O       42.52548470       9.57587735       9.86405216       0.00045290      -0.00007065      -0.00006978      -1.72277653
O       40.12271651      13.73701832       9.85701148       0.00011342       0.00012425       0.00006031      -1.72209454
O       39.96358177       8.28927810       9.86396681      -0.00052992      -0.00044693      -0.00027239      -1.72337008
O       42.36877981      12.44892403       9.86312390      -0.00040769      -0.00038885      -0.00102239      -1.72305214
O       41.75342667      11.12377728      12.01855427       0.00032052      -0.00033678       0.00012129      -1.57887936
O       39.35007353      15.28295911      12.01187183       0.00093265       0.00009187       0.00037872      -1.57914591
O       39.16817653       9.71521891      12.01728592       0.00003448      -0.00013453      -0.00042311      -1.57929480
O       41.57569474      13.87273208      12.01663814      -0.00000739       0.00053251      -0.00018884      -1.57871807
O       39.27705573      12.34773157      12.01282017       0.00008451      -0.00083069      -0.00017441      -1.57911086
O       41.68518924      16.50441915      12.01528602       0.00061357      -0.00047881       0.00014648      -1.57912517
Al      38.48062100      19.37381692       1.05864688       0.00006957       0.00044666       0.00006297       2.43148446
Al      40.88044443      23.53882230       1.06496493       0.00035973       0.00022349       0.00073753       2.43103123
Al      38.47912853      16.59960690       2.04075527       0.00101115       0.00080184      -0.00047849       2.45020008
Al      40.88009096      20.76326795       2.04624871      -0.00038536       0.00028268       0.00012145       2.45022488
Al      40.88051626      17.98870099       2.31286656      -0.00072119      -0.00070786      -0.00108511       2.50205255
Al      38.47769614      22.15061883       2.30386557      -0.00014526      -0.00043750      -0.00015260       2.50186443
Al      38.47790917      19.37580874       4.20161369       0.00008792      -0.00055753      -0.00002857       2.51303768
Al      40.87786669      23.53772499       4.20911331       0.00034568      -0.00028725       0.00001917       2.51302147
Al      38.47569955      16.60169748       4.66317925      -0.00018200       0.00044602       0.00077858       2.53905773
Al      40.87853461      20.76441136       4.66877143       0.00120794       0.00052642      -0.00094644       2.53871775
Al      40.87629722      17.99052668       6.33640940       0.00030551      -0.00089471      -0.00051539       2.52551961
Al      38.47139396      22.14913681       6.33413515      -0.00054110      -0.00037993       0.00024744       2.52486491
Al      38.47211805      19.37622753       6.84991283       0.00019786       0.00012286      -0.00135464       2.52541256
Al      40.87347273      23.53718710       6.85721072       0.00084907       0.00020587       0.00068155       2.52506709
Al      38.46898180      16.60312024       8.51936040       0.00000411      -0.00034735       0.00074399       2.53901100
Al      40.86897654      20.76745964       8.52380734      -0.00042693      -0.00091142       0.00005842       2.53837609
Al      40.87222143      17.99363777       8.98352799       0.00100724      -0.00085227      -0.00103644       2.51233387
Al      38.45946583      22.15473993       8.98481966       0.00117349      -0.00071723      -0.00116380       2.51276612
Al      38.45466895      19.38579599      10.87898793       0.00076378      -0.00067053      -0.00055827       2.50041318
Al      40.86935986      23.53848839      10.87931783      -0.00002939       0.00033760       0.00003504       2.50153899
Al      38.46623911      16.60617587      11.14262858       0.00047318      -0.00026339       0.00018372       2.44977927
Al      40.86591170      20.76521286      11.14587764       0.00082147      -0.00065799      -0.00100956       2.45058417
Al      40.86523936      17.99381956      12.12061404       0.00022434      -0.00036436      -0.00014030       2.43219852
Al      38.45553865      22.15677771      12.11653275       0.00017379       0.00034540      -0.00002783       2.43192267
O       40.06849479      16.70388718       1.17451400       0.00079775       0.00041948      -0.00009286      -1.57965744
O       42.46852987      20.86777642       1.17875991       0.00025431       0.00008236      -0.00019666      -1.57969487
O       40.17916471      19.33577254       1.17565499       0.00032838      -0.00068450      -0.00030862      -1.57970512
O       42.57880538      23.49884538       1.17994841       0.00060679      -0.00114597      -0.00038410      -1.57982635
O       42.40076182      17.92435839       1.17875960      -0.00142416      -0.00102415       0.00012573      -1.57960153
O       40.00010797      22.08601628       1.17336704       0.00003956      -0.00056231      -0.00043026      -1.57940042
O       41.78870377      16.59901567       3.33577906      -0.00026503       0.00000174       0.00056037      -1.72229934
O       39.38722175      20.76000449       3.32930768      -0.00008125      -0.00089124       0.00143130      -1.72231746
O       39.22344462      17.89670814       3.32933962      -0.00015182       0.00004233      -0.00047376      -1.72237301
O       41.62400100      22.05938686       3.33527820       0.00058442      -0.00014706      -0.00013021      -1.72240078
O       41.63146398      19.47101552       3.33416416      -0.00023280      -0.00011634       0.00077265      -1.72274268
O       39.22964344      23.63198632       3.32817762      -0.00027961       0.00026584      -0.00046605      -1.72303033
O       42.54934693      18.10085176       5.51842858       0.00003875       0.00060087      -0.00025496      -1.68344641
O       40.14573385      22.26023152       5.51486645      -0.00077791      -0.00016727       0.00085529      -1.68335307
O       39.94704103      19.38176227       5.51255200       0.00013216      -0.00047492       0.00067803      -1.68385541
O       42.34912455      23.54247573       5.51693526       0.00073930       0.00061468      -0.00078877      -1.68342638
O       42.54070253      20.64908157       5.51762065      -0.00021863       0.00046061       0.00020421      -1.68348014
O       40.13702348      24.80827802       5.51362297       0.00063211      -0.00126070      -0.00000655      -1.68370855
O       39.40312306      17.98525648       7.67482160       0.00020100       0.00015491      -0.00024984      -1.68376911
O       41.80672589      22.14623988       7.67897079       0.00065773      -0.00014153       0.00017739      -1.68372869
O       41.60551729      19.26922567       7.67893556      -0.00085058       0.00035860       0.00039303      -1.68371427
O       39.19985359      23.42580899       7.67565804      -0.00038495      -0.00065642      -0.00007920      -1.68344343
O       41.61590749      16.71974469       7.67890424      -0.00030755      -0.00007652       0.00057482      -1.68344855
O       39.20615290      20.87942323       7.67543336       0.00053327       0.00003455      -0.00079056      -1.68349481
O       40.12462412      19.47116395       9.85742969      -0.00108895      -0.00011953       0.00122623      -1.72241807
O       42.53667894      23.62692778       9.86247860      -0.00068158      -0.00084426       0.00050848      -1.72360229
O       42.52647824      17.89794910       9.86026865       0.00018943      -0.00040852      -0.00007226      -1.72247767
O       40.11956334      22.05626927       9.85519190      -0.00093018       0.00122677      -0.00087948      -1.72107410
O       39.96424380      16.61088122       9.85802062       0.00046324      -0.00006227      -0.00002538      -1.72403002
O       42.36868634      20.76911410       9.86161777       0.00055056       0.00060357       0.00008269      -1.72335458
O       41.75277152      19.44343685      12.01537657       0.00035681       0.00010599       0.00003876      -1.57882059
O       39.34989219      23.60252670      12.01255967       0.00053140       0.00108360      -0.00026425      -1.58014822
O       39.16721535      18.03560407      12.01035895      -0.00003075       0.00044233       0.00034907      -1.57733762
O       41.57437981      22.19024970      12.01439544       0.00011231       0.00030625       0.00050785      -1.57915294
O       39.27435367      20.66604923      12.00861057      -0.00098127      -0.00116454       0.00049581      -1.57977307
O       41.69008260      24.81904623      12.01688455       0.00019342      -0.00031766      -0.00009708      -1.57859623
Al      38.47738161      27.70280082       1.06435217       0.00036628      -0.00042522       0.00015849       2.43161392
Al      40.87677207      31.86294846       1.06886429       0.00005764       0.00022914       0.00003532       2.43059659
Al      38.47747851      24.92590349       2.04037453       0.00029621      -0.00024399      -0.00025955       2.45019174
Al      40.87694554      29.08732972       2.04920737       0.00041552      -0.00055644       0.00058854       2.45011616
Al      40.87815822      26.31284764       2.31368558      -0.00036011      -0.00038313      -0.00075358       2.50210953
Al      38.47443544      30.47434688       2.31328066       0.00009026       0.00077551       0.00066393       2.50201821
Al      38.47437540      27.69750469       4.20619931       0.00036387       0.00032777      -0.00043938       2.51279640
Al      40.87435857      31.85916944       4.21430709       0.00062417       0.00025599       0.00016331       2.51291847
Al      38.47482480      24.92343767       4.66385312      -0.00103330      -0.00036044       0.00086590       2.53855228
Al      40.87584951      29.08553907       4.67188137      -0.00001890      -0.00049592      -0.00125876       2.53894448
Al      40.87520049      26.31103381       6.33741191      -0.00034832      -0.00002406      -0.00013997       2.52539134
Al      38.46822406      30.46903741       6.33862544       0.00010225       0.00097837       0.00122734       2.52553415
Al      38.47138064      27.69555130       6.85413374      -0.00023162      -0.00067443      -0.00022872       2.52618170
Al      40.87059753      31.85604664       6.86179018      -0.00061384      -0.00082079       0.00018811       2.52529335
Al      38.46706303      24.92544174       8.52071651       0.00143630       0.00061426       0.00047141       2.53921771
Al      40.87108511      29.08325435       8.52660600       0.00003604       0.00071467      -0.00051439       2.53857803
Al      40.87384246      26.30895352       8.98419426       0.00072086      -0.00105098      -0.00008648       2.51244235
Al      38.46195764      30.46482449       8.98632232       0.00068003      -0.00037173      -0.00061243       2.51315999
Al      38.46131527      27.69294163      10.87862025      -0.00001464      -0.00112981      -0.00034823       2.50532627
Al      40.86515162      31.85277412      10.88409558       0.00030656      -0.00007573       0.00041352       2.50180125
Al      38.46351893      24.92591133      11.14323435       0.00027196      -0.00124678       0.00078976       2.45411301
Al      40.86791167      29.07993908      11.14906771       0.00029301      -0.00030336      -0.00001064       2.45034051
Al      40.87134183      26.30833310      12.12340501      -0.00032184       0.00000614       0.00032721       2.43112540
Al      38.45295955      30.46088172      12.12095984       0.00000382      -0.00014406      -0.00030473       2.43297458
O       40.06700102      25.02996159       1.17416107       0.00134245       0.00130787      -0.00003153      -1.57937503
O       42.46484432      29.19198888       1.18041664       0.00077808       0.00039157      -0.00020806      -1.57977855
O       40.17619647      27.66159178       1.17703510       0.00063838       0.00048845      -0.00004593      -1.57956922
O       42.57504048      31.82266781       1.18209368       0.00000803      -0.00098410       0.00029157      -1.57991016
O       42.39851102      26.24848150       1.17942796      -0.00076973       0.00022738       0.00001961      -1.57957256
O       39.99546206      30.41125946       1.17904740       0.00077681      -0.00034153       0.00054453      -1.57963717
O       41.78750732      24.92162903       3.33551999       0.00020032       0.00008140       0.00001072      -1.72224307
O       39.38423534      29.08277465       3.33339210      -0.00063327      -0.00034501       0.00053682      -1.72245228
O       39.22246253      26.22083490       3.33054818      -0.00069609      -0.00006403      -0.00022645      -1.72232711
O       41.62085526      30.38263234       3.33815604      -0.00029604      -0.00014597      -0.00059015      -1.72255552
O       41.62916111      27.79408842       3.33523773      -0.00022002       0.00004097       0.00047622      -1.72279620
O       39.22417243      31.95508127       3.33691053      -0.00053295      -0.00022693      -0.00018184      -1.72263122
O       42.54841839      26.42159112       5.51850479      -0.00060815       0.00045285      -0.00043153      -1.68350613
O       40.14260378      30.58197300       5.51840099      -0.00051166      -0.00053327       0.00089302      -1.68338537
O       39.94618033      27.70318241       5.51453353       0.00105117       0.00017158       0.00019676      -1.68363428
O       42.34556176      31.86407179       5.52080639       0.00095843      -0.00013705      -0.00055235      -1.68339705
O       42.53871821      28.97007219       5.51864472       0.00021853      -0.00025904       0.00087088      -1.68333244
O       40.13293863      33.12983682       5.52031627      -0.00086735      -0.00016012      -0.00026856      -1.68349254
O       39.40690502      26.30450482       7.67387576       0.00058964      -0.00025704      -0.00032244      -1.68344617
O       41.80517289      30.46527655       7.68178596      -0.00074691      -0.00108747       0.00015807      -1.68355060
O       41.60775848      27.58757626       7.68030798       0.00020361       0.00014990      -0.00026459      -1.68369401
O       39.19774883      31.74529581       7.68078900       0.00008646       0.00021128      -0.00009085      -1.68333745
O       41.61732371      25.03807225       7.67859520      -0.00056585      -0.00076747      -0.00071819      -1.68353283
O       39.20978835      29.19826004       7.67752149       0.00042948      -0.00013751      -0.00035392      -1.68343902
O       40.13066799      27.78731044       9.85916662       0.00073411       0.00012922       0.00058570      -1.72279096
O       42.53134208      31.94639042       9.86471151       0.00068669      -0.00150949      -0.00009389      -1.72300017
O       42.52919063      26.21476860       9.86061131      -0.00037953       0.00074990       0.00004378      -1.72268105
O       40.11985104      30.37340896       9.85933983      -0.00018641      -0.00021754       0.00017303      -1.72176421
O       39.96873263      24.92541272       9.85775729      -0.00031081      -0.00035426       0.00069262      -1.72217989
O       42.37012146      29.08791805       9.86431694       0.00018774      -0.00073978       0.00045828      -1.72366250
O       41.75720247      27.75909175      12.01738527      -0.00091109       0.00020489      -0.00108734      -1.57896805
O       39.34186006      31.91171794      12.01691810       0.00002429      -0.00024441      -0.00031387      -1.57960713
O       39.17442379      26.34892987      12.01256461      -0.00059359       0.00056499       0.00012645      -1.57940996
O       41.57361360      30.50678284      12.01822209       0.00056719      -0.00027398       0.00024304      -1.57901704
O       39.27963103      28.97578539      12.01475425       0.00022438       0.00035910       0.00060072      -1.57902956
O       41.68194696      33.13667786      12.01940094       0.00002280      -0.00083378       0.00050174      -1.57863283
Al      38.47470047      36.02312462       1.07008897       0.00029801       0.00009767       0.00000368       2.43039727
Al      40.87501571      40.18228247       1.07345541      -0.00006226      -0.00015001      -0.00020796       2.43028164
Al      38.47438494      33.24852148       2.05166817      -0.00025441      -0.00052616      -0.00024514       2.45012856
Al      40.87488308      37.40843487       2.05633632       0.00029352       0.00043192       0.00049225       2.44999146
Al      40.87493286      34.63467046       2.32091362       0.00072440       0.00016320       0.00041626       2.50190401
Al      38.47298310      38.79458494       2.32267272      -0.00029292       0.00044679       0.00042638       2.50190496
Al      38.47117052      36.01878276       4.21622868      -0.00069152      -0.00079296      -0.00004422       2.51298976
Al      40.87390009      40.18027602       4.21953318      -0.00063112       0.00105044      -0.00015475       2.51290154
Al      38.47020215      33.24387941       4.67424082      -0.00035835       0.00049649       0.00057509       2.53872895
Al      40.87266752      37.40563572       4.67871435      -0.00040085      -0.00031522      -0.00017084       2.53853583
Al      40.87150209      34.63089339       6.34324721      -0.00038534       0.00041297       0.00004218       2.52543664
Al      38.46864267      38.79002703       6.34484905      -0.00067133      -0.00046957      -0.00036070       2.52546191
Al      38.46513895      36.01452347       6.86363122       0.00004204      -0.00050546       0.00053487       2.52514338
Al      40.87061686      40.17810638       6.86693878       0.00061509       0.00044106      -0.00049014       2.52507329
Al      38.46276200      33.23974890       8.52776324      -0.00068734      -0.00019842      -0.00030107       2.53907943
Al      40.86944669      37.40245029       8.53234848      -0.00025945       0.00007865      -0.00039380       2.53859925
Al      40.86789856      34.62672400       8.98987660       0.00056281      -0.00049192      -0.00029342       2.51238918
Al      38.46283711      38.78534843       8.99139010       0.00042904      -0.00132705      -0.00020550       2.51214242
Al      38.45738665      36.00859961      10.88606425      -0.00054594       0.00074405       0.00001881       2.50184155
Al      40.86759231      40.17526208      10.88936148       0.00039090      -0.00036982      -0.00065771       2.50115013
Al      38.45569149      33.23456462      11.15039005       0.00098230      -0.00079457       0.00129610       2.45154977
Al      40.86413446      37.39934278      11.15529573       0.00125357       0.00016816       0.00014686       2.44992685
Al      40.86223573      34.62564957      12.12503299       0.00052812      -0.00040116       0.00021121       2.43184876
Al      38.45854865      38.78591220      12.12657930       0.00066528      -0.00013424       0.00073196       2.43157101
O       40.06213942      33.35348478       1.18234161      -0.00020005       0.00029471      -0.00025130      -1.57991457
O       42.46158554      37.51317636       1.18568303       0.00005205      -0.00041410       0.00000064      -1.58001614
O       40.17279946      35.98339234       1.18398702       0.00031163       0.00001377      -0.00019138      -1.57999909
O       42.57312021      40.14323336       1.18661217      -0.00019898       0.00027290      -0.00020788      -1.58003151
O       42.39396759      34.57121780       1.18432875       0.00009801       0.00053605      -0.00069899      -1.57998741
O       39.99206691      38.73138454       1.18633904       0.00033393      -0.00016987      -0.00051986      -1.58012605
O       41.78332784      33.24369305       3.34025219       0.00030780      -0.00005491       0.00038121      -1.72251987
O       39.38014329      37.40384985       3.34249083      -0.00010963      -0.00020112       0.00041431      -1.72249496
O       39.21723576      34.54312688       3.33993889      -0.00006644      -0.00041933       0.00011466      -1.72253907
O       41.61830629      38.70346590       3.34347555      -0.00008439       0.00029032      -0.00037762      -1.72261047
O       41.62462128      36.11565426       3.34208052      -0.00076461      -0.00038972       0.00000590      -1.72261965
O       39.22224855      40.27565078       3.34401146      -0.00018839      -0.00009413      -0.00095663      -1.72254717
O       42.54418121      34.74277741       5.52282178      -0.00060946       0.00001632      -0.00002940      -1.68339860
O       40.14086733      38.90256674       5.52489512       0.00000176      -0.00070224       0.00071110      -1.68342268
O       39.94092340      36.02355194       5.52295153      -0.00099016      -0.00009045      -0.00061377      -1.68340778
O       42.34408722      40.18515863       5.52526319       0.00070585       0.00003790       0.00043067      -1.68347323
O       42.53522839      37.29105622       5.52405254      -0.00033979      -0.00020433      -0.00045135      -1.68354070
O       40.13255678      41.45119211       5.52594610      -0.00017860      -0.00007218       0.00034214      -1.68361199
O       39.39741935      34.62341648       7.68394549      -0.00012462      -0.00035350       0.00034775      -1.68351507
O       41.80171649      38.78618691       7.68771755      -0.00073868       0.00003908      -0.00028710      -1.68355560
O       41.60182598      35.90675786       7.68543380      -0.00000289      -0.00000021       0.00106868      -1.68354571
O       39.19821523      40.06595158       7.68739214      -0.00025499       0.00021973      -0.00011761      -1.68347061
O       41.61123659      33.35832267       7.68410754      -0.00024318      -0.00076448      -0.00051184      -1.68369877
O       39.20598400      37.51715712       7.68638203       0.00022630      -0.00042032      -0.00012697      -1.68377984
O       40.12314538      36.10384123       9.86731169       0.00013350       0.00037747       0.00020558      -1.72339725
O       42.52909852      40.26790022       9.86960161       0.00031758       0.00018410      -0.00027213      -1.72330832
O       42.52218382      34.53426560       9.86536636       0.00077544      -0.00030068      -0.00025915      -1.72270286
O       40.11558784      38.69290445       9.86833959      -0.00018204      -0.00020779      -0.00006906      -1.72318983
O       39.95889937      33.24427900       9.86498414       0.00061810       0.00060052      -0.00036268      -1.72305989
O       42.36360347      37.40688080       9.86792185      -0.00082368       0.00019587      -0.00012555      -1.72320449
O       41.74957176      36.07639639      12.02233795       0.00021307      -0.00016275       0.00026790      -1.57903767
O       39.34578547      40.23679237      12.02415404      -0.00009168      -0.00004848      -0.00075902      -1.57927823
O       39.16274352      34.66194815      12.01960730       0.00068297      -0.00012395       0.00046579      -1.57885325
O       41.57116494      38.82681689      12.02359012       0.00065743       0.00016109      -0.00004403      -1.57909870
O       39.27347715      37.29422240      12.02116862       0.00073537       0.00000727       0.00037652      -1.57899261
O       41.68358182      41.46047454      12.02450832      -0.00046071       0.00004396      -0.00019666      -1.57928705
Al      38.47422662      44.34162982       1.07368464      -0.00018397      -0.00062709      -0.00040828       2.43028426
Al      40.87603014      48.50205719       1.07384649       0.00015370       0.00017332      -0.00024337       2.43036819
Al      38.47352021      41.56820577       2.05746705       0.00000028       0.00031445       0.00035714       2.44998240
Al      40.87573442      45.72889904       2.05803778      -0.00073248      -0.00005966      -0.00009671       2.44994140
Al      40.87482131      42.95521349       2.32472589      -0.00000799      -0.00005770      -0.00081212       2.50182796
Al      38.47414304      47.11531035       2.32366278      -0.00045398       0.00017135       0.00004767       2.50177717
Al      38.47257429      44.34082146       4.21949748      -0.00011839       0.00081479       0.00044289       2.51289105
Al      40.87564043      48.50321511       4.21923966       0.00046824       0.00046850      -0.00040971       2.51283622
Al      38.47050077      41.56579188       4.67974108       0.00028161       0.00011940       0.00075577       2.53837061
Al      40.87397720      45.72858650       4.68037910      -0.00010582      -0.00047157       0.00038098       2.53833675
Al      40.87308350      42.95330441       6.34683509      -0.00055319       0.00029241       0.00015019       2.52523160
Al      38.47167609      47.11523079       6.34572557      -0.00058787       0.00048885       0.00010128       2.52519393
Al      38.46977786      44.33999421       6.86684233      -0.00022954      -0.00048973      -0.00003773       2.52504539
Al      40.87379955      48.50381357       6.86651065       0.00013472      -0.00039846       0.00021625       2.52505803
Al      38.46758964      41.56292657       8.53284566       0.00020926       0.00124072      -0.00033548       2.53869152
Al      40.87289835      45.72806954       8.53359251      -0.00083712       0.00027617       0.00020416       2.53851271
Al      40.87020117      42.95176375       8.99356779      -0.00028361      -0.00076537      -0.00034113       2.51227355
Al      38.46903736      47.11555606       8.99239611       0.00054076      -0.00021570       0.00064958       2.51227593
Al      38.46725977      44.33872813      10.88891079       0.00050246      -0.00031191       0.00083941       2.50106311
Al      40.87229670      48.50447185      10.88864364       0.00070560      -0.00025570       0.00082230       2.50111628
Al      38.46396256      41.56187105      11.15624062      -0.00031479       0.00053314      -0.00032097       2.44980645
Al      40.87109978      45.72829831      11.15675236      -0.00062521       0.00009494       0.00033342       2.44983101
Al      40.86947248      42.95249364      12.13233247      -0.00047386      -0.00010910       0.00018903       2.43117785
Al      38.46852552      47.11653736      12.13187853      -0.00041889      -0.00044282       0.00001446       2.43108249
O       40.06034230      41.67276177       1.18720118       0.00084317       0.00000559       0.00023985      -1.58006036
O       42.46225675      45.83319519       1.18731214      -0.00036641       0.00002298       0.00002760      -1.58002114
O       40.17230258      44.30285076       1.18747000      -0.00027072      -0.00093694      -0.00014063      -1.58005643
O       42.57422082      48.46375355       1.18681644      -0.00004361       0.00023986       0.00067598      -1.57996535
O       42.39324325      42.89145552       1.18746357      -0.00079728       0.00002715       0.00016720      -1.58008993
O       39.99281919      47.05103454       1.18708770       0.00003775       0.00021401      -0.00004692      -1.58007872
O       41.78213295      41.56479266       3.34467477       0.00008046       0.00048970       0.00034860      -1.72252285
O       39.38108705      45.72522342       3.34471658      -0.00064799      -0.00047248      -0.00014341      -1.72248888
O       39.21676304      42.86352307       3.34427219       0.00002258      -0.00009859      -0.00001060      -1.72262335
O       41.61939785      47.02510676       3.34416279      -0.00010489       0.00061117       0.00070348      -1.72265434
O       41.62484582      44.43690683       3.34473749       0.00028353       0.00007670      -0.00011334      -1.72261512
O       39.22416321      48.59752996       3.34325785      -0.00037254      -0.00016252       0.00012385      -1.72267413
O       42.54447000      43.06489263       5.52589066      -0.00038068       0.00037033       0.00020860      -1.68346679
O       40.14305350      47.22629500       5.52545701      -0.00015850       0.00021455      -0.00023329      -1.68349481
O       39.94258037      44.34588951       5.52593605       0.00010617      -0.00024630       0.00036437      -1.68350315
O       42.34605876      48.50877259       5.52515036      -0.00005484       0.00001575      -0.00024250      -1.68351948
O       42.53619594      45.61381115       5.52593612       0.00052826      -0.00031698       0.00001871      -1.68360794
O       40.13483120      49.77539218       5.52465464       0.00013063       0.00014714       0.00026535      -1.68357491
O       39.39957323      42.94722852       7.68868797       0.00025797       0.00021656      -0.00016771      -1.68353117
O       41.80424083      47.11121250       7.68819171       0.00003357       0.00100588       0.00073769      -1.68357122
O       41.60367244      44.23025262       7.68851851       0.00032642      -0.00038293      -0.00033664      -1.68351722
O       39.20222668      48.39296418       7.68742809      -0.00022157      -0.00012025      -0.00003827      -1.68354130
O       41.61152834      41.68094147       7.68839745       0.00001394      -0.00104859       0.00046442      -1.68367577
O       39.21026493      45.84311802       7.68805616      -0.00088679      -0.00002283      -0.00090933      -1.68361855
O       40.12694216      44.43025321       9.87002757       0.00048864       0.00030479      -0.00026670      -1.72330165
O       42.53181924      48.59524648       9.86894757      -0.00041794      -0.00078890      -0.00007656      -1.72309899
O       42.52266914      42.85774503       9.86971176      -0.00103685      -0.00068969      -0.00032048      -1.72317731
O       40.12077672      47.02078202       9.86950189      -0.00043474      -0.00057819       0.00014683      -1.72324204
O       39.96020087      41.56695895       9.86884952       0.00130172      -0.00009601      -0.00042442      -1.72290659
O       42.36652045      45.73242154       9.86921848      -0.00016461      -0.00061303      -0.00040943      -1.72295821
O       41.75419743      44.40399949      12.02516029       0.00036041      -0.00050052       0.00018235      -1.57941544
O       39.35192675      48.56863614      12.02373614       0.00031590      -0.00068484       0.00038055      -1.57945752
O       39.17004158      42.98967515      12.02430837      -0.00032234      -0.00033841       0.00010348      -1.57940364
O       41.57637084      47.15605343      12.02460834      -0.00055144      -0.00005248       0.00002821      -1.57942307
O       39.28230087      45.62419803      12.02484322      -0.00033312      -0.00019840      -0.00082497      -1.57941294
O       41.68722363      49.78963874      12.02382562       0.00024958      -0.00027806       0.00060914      -1.57940567
Al      43.27828967       2.72855889       1.07304534      -0.00024851      -0.00030126      -0.00006755       2.43048596
Al      45.68024869       6.89106071       1.07175767       0.00014581      -0.00040046      -0.00004472       2.43055081
Al      43.27804018      -0.04492688       2.05664938      -0.00014189       0.00003788       0.00044610       2.44996262
Al      45.68052075       4.11720308       2.05481168      -0.00002927      -0.00043036       0.00049692       2.44998407
Al      45.67982044       1.34321034       2.32218702      -0.00000529       0.00001164       0.00104483       2.50171542
Al      43.27926777       5.50403567       2.32138994       0.00039523      -0.00039561      -0.00048564       2.50173521
Al      43.27859403       2.73045733       4.21780425       0.00041134       0.00061936       0.00035485       2.51281571
Al      45.68153675       6.89290766       4.21633544      -0.00008266       0.00017606       0.00034309       2.51281524
Al      43.27718307      -0.04393626       4.67912851      -0.00002309      -0.00008136      -0.00013498       2.53834414
Al      45.68028511       4.11874863       4.67734711       0.00051181      -0.00038345       0.00034957       2.53836560
Al      45.68020205       1.34419522       6.34449425      -0.00040788      -0.00044302       0.00032277       2.52520561
Al      43.27802403       5.50634376       6.34357530      -0.00019298      -0.00019966      -0.00027195       2.52521563
Al      43.27726594       2.73177936       6.86508425      -0.00043990      -0.00011048      -0.00005146       2.52508330
Al      45.68066086       6.89428782       6.86361328      -0.00007893       0.00120375       0.00018329       2.52513719
Al      43.27674342      -0.04314579       8.53248357       0.00013706       0.00035981       0.00024259       2.53845477
Al      45.68039961       4.11999147       8.53090030       0.00016444       0.00020067       0.00051243       2.53845143
Al      45.67971210       1.34489028       8.99132626       0.00039030      -0.00007535      -0.00006687       2.51239252
Al      43.27683714       5.50805191       8.99028053      -0.00013829       0.00005811       0.00057741       2.51239705
Al      43.27619924       2.73321842      10.88741408      -0.00004867      -0.00044348      -0.00027845       2.50115418
Al      45.68012081       6.89626018      10.88588771       0.00002302      -0.00090510       0.00067194       2.50122619
Al      43.27590982      -0.04244750      11.15552787       0.00012380       0.00000260       0.00019778       2.44985795
Al      45.67998398       4.12087924      11.15393133      -0.00002897       0.00066257      -0.00025895       2.44989276
Al      45.68005625       1.34565136      12.13082940      -0.00018531      -0.00018496       0.00047041       2.43116689
Al      43.27531246       5.50914234      12.12934320      -0.00025788       0.00027801       0.00074947       2.43129253
O       44.86454757       0.05934243       1.18599681      -0.00029100       0.00030933      -0.00090390      -1.57994092
O       47.26692242       4.22133490       1.18398636      -0.00041602       0.00041019       0.00046278      -1.57986069
O       44.97654035       2.69029548       1.18536459       0.00023939       0.00053289       0.00000516      -1.57988167
O       47.37852772       6.85254089       1.18368092       0.00061921      -0.00089123       0.00019485      -1.57984734
O       47.19776791       1.27905851       1.18462020      -0.00016142      -0.00047469      -0.00003226      -1.57988429
O       44.79760481       5.43952139       1.18424534      -0.00076093      -0.00026450       0.00055856      -1.57987285
O       46.58759684      -0.04693276       3.34238502      -0.00015283       0.00021983      -0.00000412      -1.72255063
O       44.18673001       4.11410989       3.34211692      -0.00077559      -0.00015955       0.00058655      -1.72251832
O       44.02207629       1.25197486       3.34272895      -0.00046892      -0.00024238       0.00030540      -1.72267556
O       46.42473277       5.41414293       3.34114068       0.00054402      -0.00042468      -0.00091076      -1.72263253
O       46.43058460       2.82562179       3.34151205      -0.00007474      -0.00072342      -0.00000613      -1.72269702
[truncated: 94,307 more chars]
