# Supplementary material for: Inside the Microreactor: In Situ Real‐Time Observation of Vapor–Liquid–Solid Growth of Monolayer TMDCs
Source: Adv Sci (Weinh). 2025 Dec 12;13(11):e16784. doi: 10.1002/advs.202516784 (PMC12931242; doi:10.1002/advs.202516784)
Supplement: Supplementary file 10 — Supplemental Movie 9 [file ADVS-13-e16784-s001.zip › MD_structures/c_Na2WO4_Al2O3_large_md_last.xyz]

4048
Lattice="48.050270080999994 0.0 0.0 0.0 49.9353046416 0.0 0.0 0.0 46.2325057983" Properties=species:S:1:pos:R:3:momenta:R:3:forces:R:3:charge:R:1 energy=-24526.155995650388 stress="-0.011705342263721556 0.00028534335087010117 0.0002629263029342214 0.00028534335087010117 -0.011173311966556118 -0.00030471634162527344 0.0002629263029342214 -0.00030471634162527344 0.0033539877488424417" free_energy=-24526.155995650388 pbc="T T T"
Al       0.20033633       2.99369506       2.07689695       1.09228645      -0.03133715       2.12352830       2.12432952      -3.07558668       0.53671745       2.45790672
Al       2.58098877       6.90414970       2.28047408       0.80189576      -0.94953133      -1.33995412      -0.33594988       0.52894849      -0.77534732       2.46991920
Al       0.23719241       0.07186993       3.17481079       1.90086079       1.05259605       0.46760803       0.57909355       2.00111508      -0.07532945       2.43345475
Al       2.67089956       4.06246095       3.11506593      -2.48263307      -0.40065959       0.48124551      -0.50493473       0.41278560      -1.69638502       2.42351937
Al       2.82374058       1.39143032       3.28701697      -1.89155015      -0.23877277       0.61187236      -2.09404329       0.25456773      -0.00952811       2.49468565
Al       0.17052665       5.48621870       3.30516908      -1.84852481      -1.24851043       0.24863080       0.91186229       0.53163875      -0.14364669       2.49517441
Al       0.26246728       2.83085404       5.32016069       3.99831209       2.04952248       0.47302121       0.01552516      -1.75327920      -0.12564093       2.54953098
Al       2.57224924       7.01096318       5.22512382      -0.11924729      -1.26733112      -1.19802488       1.35270877      -1.28793459       0.87802683       2.49223518
Al       0.26367789       0.01701947       5.88179190       1.20831662       0.76150803       2.77360933       0.35182359       0.60348454      -1.94246345       2.54182100
Al       2.83589040       4.19786194       5.72598414      -0.39275462       0.39009478      -0.34218251      -3.05920137      -0.40218129       0.44589597       2.53972507
Al       2.56714502       1.44858649       7.53049623      -1.87677790      -1.55562545      -4.29398482       1.08029783      -0.40728388      -1.67584358       2.50739121
Al       0.37754392       5.43595486       7.44249059       2.76817800       0.50411672       1.92030874      -1.49438875       1.69250007       0.70669641       2.54622459
Al       0.14586926       2.72068658       8.07464840       1.38813325       2.67298405      -0.98116817      -0.36907589       1.05100301      -0.29604772       2.51563001
Al       2.49494804       7.05468123       7.98175186       1.03439939      -1.12993631      -0.15392891       1.10363077      -1.04711644      -0.84302427       2.51515961
Al       0.36068235       0.06973119       9.82005755      -2.69686371       0.60648708       0.46689034      -1.21283698      -1.72822296      -0.68653832       2.52056050
Al       2.73843982       4.26733147       9.53579800      -0.60600764      -0.67490182      -0.80895219       0.55464465      -0.76462926       1.76439711       2.53729343
Al       2.73461283       1.34098274      10.15080049      -0.07491872       0.91148405      -1.37131596       0.83808397       1.56750732       1.67903578       2.51440358
Al       0.25465020       5.63299984      10.07417504      -0.76606962       0.94013729      -0.62363592      -0.39591254       0.17897411       2.19311768       2.49390149
Al       0.28416782       2.80077373      12.04510660      -0.87673109      -0.85174567      -1.11149501       0.91538247       0.80841385       1.10903150       2.48600054
Al       2.61012108       7.00963408      12.34527023       1.89344673      -2.37988742       0.00375140       0.08857915      -1.14176229      -1.22826434       2.49290609
Al       0.21892474      -0.02582277      12.40980754       3.13606080      -0.28162743       0.61193254       1.82860373       0.69725352       0.52902630       2.45171237
Al       2.63325141       4.22227286      12.28232369       0.46643828      -1.12598516       4.38949361       0.54191360      -0.34927812       1.20255782       2.42984104
Al       2.65808811       1.29702379      13.37151734       1.58995173      -0.41930391      -1.55816146       3.23973108       2.72930814       0.08587913       2.41194677
Al       0.20023431       5.55628532      13.13117337      -1.04847291       0.86989425      -1.20607886       2.73544579       0.24031053      -0.04453661       2.41118217
O        1.93089538       0.29692516       2.01699820      -0.57136537      -0.17408195       1.91173328      -0.17759889      -1.46067024       1.53432250      -1.55023003
O        4.19672823       4.19405879       2.02744933       0.56413247       1.38976167       0.11708577       0.12036331       1.11063590       1.32559816      -1.57096624
O        2.03413041       2.68273548       2.08476503       1.91969410      -0.73757856      -0.59637747      -1.61221661       1.25062375       1.09867957      -1.55603123
O        4.29418086       6.86305191       2.32922390      -0.78553489       0.24302431       1.75324007      -0.12407408       0.69119507      -0.23812832      -1.60479760
O        4.50992536       1.38022616       2.42340545       0.26701658       1.05721606      -0.21467094      -2.11582829       0.79029862      -0.84741138      -1.67365205
O        1.82200392       5.40644479       2.23370131       0.57618596       0.42875241       0.33498551      -1.11185152      -0.58642812       0.05074989      -1.58581221
O        3.57691514      -0.09147757       4.32938357      -0.23391509      -2.27154098      -1.21733747       0.53389019       0.59886602      -0.38817897      -1.74612379
O        0.91428795       4.06477049       4.23504788       1.34195506       0.45798556      -0.04665848       1.69032425       0.95339624      -0.33502464      -1.75840175
O        1.01689808       1.34171725       4.57399116       0.23684799       1.60670832       2.21637149       0.09462337      -0.92051957      -1.85283169      -1.64885211
O        3.38966596       5.42149730       4.39146321      -0.51705476       0.49853359       0.63852591      -0.54064901       0.43142942       0.06221761      -1.72005486
O        3.30339096       2.88898115       4.42660604       1.23547019       1.48149759      -0.56277731       1.36639240      -0.37151323      -0.23684968      -1.71770811
O        0.95686015       6.88492817       4.22355973      -1.24187243      -2.03415366      -1.08255982       1.55953705       1.28088654       1.53299048      -1.72990274
O        4.18795759       1.49928270       6.62356560      -0.56167642      -2.46013076       0.01317466       1.24555727       0.98995211      -0.79539873      -1.69058156
O        1.94660112       5.59336164       6.72215005       1.01243812      -0.65667274       1.14500979       1.04890116       0.36920592      -1.69069778      -1.67570007
O        1.69908518       2.77843234       6.50554738       0.14622202      -0.64907009      -0.73617921       0.75347169       0.81786613       1.87740897      -1.69597340
O        4.08364774       6.98715387       6.53913436      -0.01775475      -0.96262302      -0.94922094       0.92418702      -0.20359093      -0.26073263      -1.65898204
O        4.36163705       4.09955998       6.51735225      -0.19420344       0.34606804       1.64898572       0.67579300      -0.90577052       0.61509863      -1.68426371
O        1.84322056       8.15370755       6.49229705       0.93472558      -0.64435536       0.00826777       0.35495480       0.56904556       1.14731327      -1.68311477
O        1.27376718       1.57841686       8.87317710      -2.18900408      -0.26797287      -2.18207240      -0.50930974      -2.14158938       1.12686718      -1.68746352
O        3.62317630       5.71449748       8.76894976      -2.43174870      -0.49849380      -1.22188642      -0.47761975      -0.64633531       0.36368052      -1.67884398
O        3.53877483       2.75983594       8.81771758      -0.42997075      -2.27082807      -0.54239867      -2.30491823      -0.31360810      -0.12249144      -1.67353618
O        0.88306352       6.89830697       8.94381830      -1.18350411      -0.69857127       1.69497777       1.81540921       0.56364205      -2.80554273      -1.68341744
O        3.43202412       0.18157500       8.87725824       1.89299747       0.61394214       0.57241169      -0.47217702      -0.73913131       0.04487113      -1.68715632
O        1.04756080       4.35704767       8.91974088       0.38868347       1.14984114      -0.28335792      -0.72385695      -0.70511732      -1.36876088      -1.66994071
O        2.03203168       2.91105390      11.14688362      -1.19225979      -2.09222774      -2.97767273      -1.81693705      -1.15736586      -1.84936648      -1.71291196
O        4.29180917       7.06381909      11.23626385      -1.01071397       0.02889880      -0.56624729      -1.48268185      -0.97917752      -1.31916581      -1.71120822
O        4.28191844       1.30391898      11.18829635      -0.63903369      -0.32842436      -0.01345975       0.37642816      -0.53651168      -0.84196004      -1.72486508
O        1.81162821       5.69112549      11.05485534      -1.12123759       2.21159162      -1.85920064       1.09752070      -1.32086720       1.07754429      -1.71859837
O        1.83741590      -0.18996956      11.08799424       2.07732410       0.05317743       1.15631231      -1.02459944       2.99748247      -0.90607416      -1.69941461
O        4.08714865       4.19681081      11.04502208      -0.86104980      -0.16524224       1.14657426       0.76786114       1.57138366      -0.84443238      -1.70352376
O        3.57320431       2.93796235      13.29479750      -0.93052642      -1.29598436       1.22531063      -1.04805744      -2.59041989      -0.28578534      -1.52640665
O        1.02083846       7.08140908      13.22721279       0.79122713      -0.09664003      -0.56457453       0.02945741       0.05429446       0.53625341      -1.58329189
O        1.04108143       1.50785316      13.18788781       1.37854470      -0.64851413      -0.12500504      -2.68592918      -1.05360668      -0.84202833      -1.61294734
O        3.32414764       5.55847062      13.40389377      -1.27967510       1.59115243      -1.12828169      -2.11561359       0.90041631      -1.17574489      -1.55802941
O        1.11244495       4.12487152      13.28563224      -0.96306139       2.32699039      -0.90336804      -0.74623118      -0.23587338      -1.30628598      -1.55987668
O        3.48143780       8.31016497      13.35807364      -0.99472686      -0.68727843      -0.30330347      -1.02648498      -0.68562906      -0.22838580      -1.58540857
Al       0.14517241      10.97615618       1.95635983       1.78547977      -0.51265419      -2.40885719      -1.14519462      -1.75170035       0.12638224       2.44158816
Al       2.42747568      15.22648883       1.94422560      -0.33184973       2.71985874       0.77674910       0.49240312       3.31930503      -0.38083174       2.42476177
Al       0.23759533       8.20404887       3.04169111      -0.67975842       1.80283519       2.77410626      -1.23539371       1.70584223      -0.29549592       2.37352085
Al       2.30902413      12.47324033       3.00360786       2.16864002       0.13900034      -2.60442058       2.26373719       1.53666545       0.21810698       2.49137068
Al       2.67087506       9.76088517       3.21255360       2.71583325      -0.44393672       3.02441910      -1.42574504      -0.91415998       0.47955035       2.50158358
Al       0.07332829      13.92713557       3.23134507       0.37820264      -0.23086901      -2.23488434      -0.38136897      -0.04529030      -0.37508265       2.52286649
Al       0.19258571      10.99334893       5.18751722       1.43096713       1.95967946       2.46161432       0.11629162       0.60059052       0.69819686       2.52359390
Al       2.52799487      15.55231910       5.12220225      -2.82854887       0.61417643      -1.71226823      -0.88427508      -3.51551040       1.61108864       2.47856355
Al       0.31626504       8.31085548       5.53994217      -0.48412765      -1.06749625       4.78545196      -2.57465957       0.64598423       1.99537284       2.51167917
Al       2.47036096      12.55595003       5.57479259       1.02480419      -0.96170934      -2.88012651       0.45958150       0.83313510       1.64409864       2.48802209
Al       2.55218825       9.85378741       7.48457278       1.63803834      -1.40002347      -0.96853360       0.96482106      -0.88443996      -1.29690056       2.50910926
Al       0.08682873      13.76799160       7.19390470      -2.00105805       0.84745366       1.07488709      -0.14532942       2.85880650       1.59903828       2.52973580
Al       0.16400536      11.17053290       7.91737889       0.67063054      -0.75152549       2.22436366      -0.39269533      -0.85164859      -0.50356732       2.48767328
Al       2.45433601      15.17983054       7.76543280      -2.07510372      -0.72433479      -1.81064697      -0.68759371       1.08551643      -0.05705404       2.48723269
Al       0.30024004       8.44198311       9.67842941       3.04260583       1.18383006       2.81796050      -2.34236590      -0.65936682       1.47356972       2.50583935
Al       2.46528752      12.59861439       9.60593255      -1.99569058      -1.14800202      -1.48765502       0.69327340      -1.26139486      -0.57774935       2.56020331
Al       2.63399591       9.73562025      10.10308954      -1.20925771      -1.74312859       0.05882716      -0.36735497       1.24772775       1.86245406       2.45843124
Al       0.15201331      13.91269300      10.02956294       0.34328890       1.81667502      -0.77202969      -0.59031933       0.34253746      -1.72192112       2.45434880
Al       0.11314177      11.11558298      12.13027624       2.12718127       0.50717172       0.46021404       3.18389735      -0.29993195      -2.36708842       2.49436951
Al       2.54907809      15.28204063      11.86483297      -0.82298791       2.13089428       1.09822223       0.43810890       0.19019159       0.87904908       2.43589354
Al       0.20270232       8.46861504      12.39536165       1.98137597       0.26819172       0.00616074      -0.14575195      -2.02826139      -1.58793458       2.45757461
Al       2.59132211      12.49316858      12.22607823       0.83995118      -0.29699292      -0.90885119       0.33164003       0.78004186      -0.32802636       2.38986349
Al       2.56089821       9.72097788      13.34640892       0.27591611      -0.83847098       2.27114877       1.74885617       1.11315411       0.17314617       2.39941406
Al       0.05620285      13.81572889      12.70368713      -1.21106629      -2.63048815      -1.23510287       2.80138044      -0.34023722      -0.07137807       2.49727082
O        1.71676664       8.40287433       2.12308815       1.38651548      -0.25743802      -1.28405765       2.30839383      -0.05283330       0.07687069      -1.56798196
O        3.92506996      12.58295334       2.18674875      -1.70602863       1.97697832      -0.47760670       0.11479346       1.65155229       0.50980173      -1.59230399
O        1.81959107      10.99896286       2.25427408       0.18877919      -0.51750157      -1.04641131      -0.59323435       0.01045381      -0.67775652      -1.61380160
O        4.13412158      15.27693674       2.12322942      -1.17477615       2.74002012      -0.56966078       0.09103824      -0.08059098       0.11733143      -1.60924685
O        4.11420332       9.76208318       2.01091506       2.09494848       0.51945640       0.27151462      -0.47403302      -1.51151708       2.15400173      -1.57218039
O        1.58272005      13.84713048       2.07614816      -0.13577488       0.26539976       0.92799232      -0.93639553      -2.14321934       0.94101778      -1.59592795
O        3.42036413       8.37388986       4.31215913       0.22080889      -0.08978836      -1.32395967       1.19723043       0.08817310      -0.76577749      -1.72218740
O        0.97248081      12.55798281       4.38440353       1.73832645       1.08147138       0.16115324       1.71882868      -0.35954189      -0.53249122      -1.69102454
O        0.94991287       9.53682323       4.32290621      -0.28275800       2.86533277       1.09615268       1.30262340       0.80315205      -0.41370117      -1.71638644
O        3.30033542      13.87954886       4.46167117       1.77455301      -1.14072117      -1.99119776      -0.55655291       0.90717016      -1.57942245      -1.70120037
O        3.36470468      11.27743296       4.48280625      -1.70966871       0.89167343       0.51549423      -2.68997732      -0.98670564      -3.05750345      -1.68873882
O        0.92725511      15.42127877       4.25857415       2.62548921       1.41663454       1.60157752      -1.03044022      -0.54852619      -1.32233741      -1.72242987
O        4.20081689       9.70096953       6.55735560       2.06330514       0.77032684       0.38403331       0.13012567       1.03009825       0.08575046      -1.66334581
O        1.67854723      14.05519920       6.50451317       0.27436192       0.31812271       1.68294726       1.34179649      -0.85933774      -0.60621491      -1.67136395
O        1.63833477      11.08006267       6.59628097       0.14242172      -0.85682409       2.19461940      -0.29446452       1.18107352      -1.00139686      -1.67934108
O        3.85799580      15.38915020       6.51299439       0.10555100      -0.30380833       0.58181768       0.49621843       0.04929069       0.20063919      -1.67070270
O        4.10033892      12.40117809       6.52453041      -1.34758668       0.19162604       0.68507472       0.52284218       0.42279730       0.73171060      -1.67188358
O        1.59009203      16.51843768       6.40508673       0.68012558      -0.43948643       0.36157040       1.67840775       1.67433751       1.00792165      -1.64950681
O        1.18607928       9.67664089       8.77647100      -0.39015213       0.31129194       0.18475044      -0.59518486       1.80194335      -1.36755016      -1.68218696
O        3.48029591      13.95384318       8.74473236       1.28645224       1.13628396       0.48118947      -0.98757390      -1.25960016       0.26219258      -1.68229306
O        3.40246619      11.19701490       8.71535365       0.96484412       0.27225012       0.32146831      -0.87977006      -1.70655536       0.99143662      -1.67443013
O        0.90638325      15.25361731       8.75066994      -0.16381430       1.21869551      -0.44627014       0.43412522      -0.60071540      -0.33386304      -1.67434359
O        3.24979118       8.56007035       8.76525752       1.77863061      -0.49388904       0.70090944       1.06505790      -0.66786904       0.56054231      -1.67545414
O        1.03704657      12.78039589       8.60989152       1.44596562       0.13991067      -0.70760864      -1.97952150      -1.37895102       0.61056327      -1.67760992
O        1.65455987      11.30011441      10.77837566       1.91326912       1.80674675       0.80819606       2.83803305      -0.19264678       0.56314758      -1.68145990
O        4.28222187      15.20145332      10.86901081      -0.63501105       0.17583850      -1.69415209      -1.25447777       1.06712400       1.16177147      -1.76959372
O        4.42355363       9.62175820      11.11916043      -0.26747414      -1.24547413      -0.04490828      -3.27067554      -0.69644854      -2.79571325      -1.69057965
O        1.75602945      13.83623513      11.01980876       0.19378612      -0.18325225      -2.12483354       0.28091721      -0.45956463      -2.07522254      -1.77710891
O        1.59570425       8.45002104      11.07619170      -0.52991174       0.57353257       0.88926438       2.28618468       0.76878927       0.12451397      -1.72384584
O        4.21655371      12.48374515      11.17233976      -0.83403991       0.54281914      -0.95855366      -0.15788736       1.53293083      -1.39108547      -1.73953044
O        3.34678501      11.23851230      13.11582216      -0.71375743       0.70777643      -0.02848962       1.32451894      -2.05182869       0.65747355      -1.56240189
O        1.07870304      15.16530746      12.99312840       0.02985688       0.18404413      -1.64597862      -1.40084599       1.67980437       0.06733766      -1.56282365
O        0.90371953       9.76109657      13.35078779       2.79040587      -0.19537161      -0.65106252      -1.28282059       0.97532998      -0.47815955      -1.58838296
O        3.35102214      14.01757680      13.06302940       1.15131469      -0.75658285       1.78581714      -1.09851239      -0.23241889       0.21336795      -1.54866815
O        1.07014406      12.41509147      12.98727628      -0.21659881       1.49290330      -1.79163714      -2.74688828       0.33979493       1.65841952      -1.58859873
O        3.38356517      16.71760347      13.20731639       0.12745034      -1.65661390       0.07873568       0.71915709      -2.46671348      -0.94473145      -1.54825389
Al       0.19552946      19.55840272       1.89112609      -1.58680977      -1.23412065      -1.46014408       0.52663412      -3.14105148       0.45183927       2.42108727
Al       2.61900055      23.73964084       1.91304897      -0.35862625       2.10482674      -3.60810493       2.18976298      -2.24824521       0.49805305       2.43722343
Al       0.11962974      16.72725166       2.96394420       1.87700187       1.31364098      -2.09802929       0.51325574      -0.07787595      -1.58239001       2.41985941
Al       2.64563676      20.88178051       3.00819140      -2.08463054      -3.18912608       0.39366747      -0.07522360       0.16527342      -0.68385235       2.40314531
Al       2.39875012      18.21759937       3.42703082      -0.58498833      -0.07533210      -0.86924019       2.47548668      -0.74386495      -2.00385243       2.48769283
Al       0.23556777      22.23537243       3.17245701       1.85724664       0.22148720       2.12053324       1.24171499       1.71368655       1.18888936       2.48293900
Al       0.03801809      19.62285423       5.21942973      -1.62754793      -1.23729564       0.20165687       1.20368850      -1.86765372       0.23055994       2.49157596
Al       2.58604474      23.78756357       4.98360203      -1.77674446      -0.20469295      -0.61139647       0.43699029      -1.24201282       0.36856624       2.50630736
Al      -0.00145895      16.53217190       5.46626228       0.23117621       3.03005387      -0.60779465       0.77899088       1.83039039       1.49948378       2.50164652
Al       2.47151513      20.96337390       5.64307949      -0.22685287      -0.36128975      -1.10316044       0.41527010      -0.85458068       0.02843903       2.53604937
Al       2.56807789      18.07104423       7.26820323      -2.38885180       1.47244194      -0.89589343      -1.33893539      -0.16347821      -1.70880207       2.52749276
Al       0.18226440      22.37103109       7.27596129       2.46094171       0.89338614       1.65913471       0.11218152      -0.89416002       0.35529679       2.51682281
Al       0.18740259      19.42608504       7.77432447      -1.47275615      -0.54268745       0.44686411      -0.73250985       1.04879255       0.65428769       2.49282455
Al       2.59288778      23.67733978       7.68549829      -4.29440994      -2.61626226      -3.68759761       0.54443960       0.34519590       0.23740009       2.51549029
Al       0.12777887      16.68157573       9.38111849       0.11402739      -0.77429926      -0.61142064      -0.54349115      -0.07044077       1.59552924       2.55859470
Al       2.57195669      20.84939926       9.68295145      -1.03421052      -0.13384417       0.64328528       0.24428994       1.30985441      -1.08792528       2.53360653
Al       2.54133248      18.04613275       9.75792981       0.66395464      -2.37758071      -0.35085369      -0.29939460       1.63083118       2.84594449       2.49265862
Al       0.18014943      22.17919432       9.98094793       2.53786282       1.44275996       0.41207155      -0.47884524      -0.00016600       1.15407018       2.48639679
Al       0.20971216      19.27973685      11.89242901      -0.19234821      -2.24917824      -1.15241193      -1.07616115       1.03178233       1.31656689       2.46489716
Al       2.59301710      23.60976360      11.86468814       0.45708733      -0.69357235       0.32851617       0.09358405      -0.16908734       0.37915631       2.50994444
Al      -0.00578243      16.65617706      12.11924336      -2.45061685       0.37063933       3.69272649       1.50992060      -2.27692929      -0.59233077       2.39819813
Al       2.75460467      20.82442642      12.33745484      -0.00741303       1.13504743       0.37384715      -2.05889989      -1.38971622      -0.41762937       2.45926356
Al       2.50942240      17.99708602      12.44086819       0.62271614      -0.20237605      -0.00204513       0.26338945       0.47068946      -0.26232283       2.42984247
Al       0.40369683      22.17274013      13.42021699      -2.61507767       1.16034849       0.64798840      -0.88528558      -0.77703442      -1.67902031       2.40000939
O        1.63362426      16.76451128       1.99757277      -2.88835943      -1.60537617      -0.46956786       1.10232554      -0.58354792       0.43704375      -1.55643213
O        4.14788239      20.84776720       2.07532633       0.49415473       0.09812180       2.05444738       0.97651362       0.57716005      -0.22769065      -1.55555308
O        1.90110633      19.44138947       2.20789703      -0.30644895       0.97299437       0.63140523      -1.53316831       0.56049373      -0.68702526      -1.57449865
O        4.42345709      23.79655381       1.95404609       1.83468489       1.27594758      -0.00961078      -2.18460002      -0.46546807      -0.35322767      -1.55347359
O        3.98994445      18.02805589       2.18541557       0.38468445       1.18801258      -0.96305072      -2.18988226      -3.11249633       0.11911985      -1.57869732
O        1.87346816      22.14318295       2.07880768       1.39925271       2.87825623      -0.37489547      -1.83042790       2.15060674      -0.81653650      -1.57936633
O        3.37167470      16.79341628       4.28387187       0.55540432       0.02887391      -1.66696388       1.06020105       0.98866478      -0.78322712      -1.71962368
O        1.00753982      20.85560186       4.40938059       0.63853276      -0.76155662       0.71691295       0.50000300       1.70652503      -1.74841814      -1.68395960
O        0.83776451      18.01416681       4.12725313       0.29805819      -0.60392884       1.07702169      -1.95207148       0.07267506       2.06842738      -1.70938647
O        3.32911293      22.32286984       3.96276756       2.45961302       0.27217672      -2.16729648      -0.24954348       0.64559617       2.75125759      -1.72806549
O        3.29511791      19.80643755       4.33171918       0.84168718       1.49077662       0.40417004       0.40255289      -1.32127705       0.31455959      -1.71985149
O        0.87281876      23.78586507       4.28399349       1.20050401       0.64806213       0.49494836      -0.49117775       1.15921327      -1.61180578      -1.69568253
O        4.05102991      18.30796114       6.28495051       1.16949468      -0.43109267      -0.22714296       1.15847044      -0.13220649       1.21098120      -1.67272961
O        1.68914528      22.49351200       6.23061824      -1.30623528       2.04531879       1.03542410       1.63039382      -0.79666816       1.73570632      -1.67931330
O        1.57414349      19.41965956       6.33160345      -0.47931556      -0.33905692       0.86640259      -0.60486290       0.39090360       1.82722135      -1.68146801
O        4.12378990      23.66192499       6.41368433      -2.75639967      -0.62513315      -0.12473916      -1.85380938       0.97113620      -0.48624746      -1.67889798
O        4.09801416      20.85697716       6.59671464      -1.00878116      -1.19387705      -1.22824163       0.30589520       0.01723671      -2.35555714      -1.69599903
O        1.81058833      24.92156401       6.36064264       0.22548948      -1.03139312       1.59368200       0.37660915       1.43411934       0.21919458      -1.68645489
O        1.10681811      17.98716865       8.54770058      -1.72467324      -0.75154255       0.27960403      -0.19857607       1.44919903       0.25589171      -1.68712163
O        3.40422217      22.38601428       8.67483657      -1.67270264      -0.75391019       1.24880551       1.03213786      -0.96079471       0.98236317      -1.66525185
O        3.28324812      19.60477522       8.59453358      -0.26898990       1.10956905       0.75025311      -0.64300069      -3.31661190       0.81249015      -1.67930365
O        0.98165290      23.71904098       8.50489321       1.53411412      -0.00791045       0.03221583      -0.97977128      -1.84295106       0.81618847      -1.68503249
O        3.31142393      16.91843136       8.68100954      -0.39381225      -0.97874247       1.43303293      -0.08161060      -1.22960642      -1.68413286      -1.67422724
O        1.06323652      20.96327483       8.61692220      -0.21082130       1.28243081      -0.42163643      -1.92723904       0.17568816      -0.07650063      -1.67842686
O        1.86703785      19.38175424      11.05694762      -0.66029623      -1.86561631       1.11010946       0.50519515      -0.65208694      -1.50054117      -1.74977207
O        4.32622094      23.73848455      10.85679449      -0.87652404      -0.16961413      -1.86847078      -1.43366035      -0.44323740      -1.01900897      -1.70491993
O        4.06140241      17.93282983      11.12570989      -0.35842816      -1.55339695       0.85949108       0.08267763      -0.67822280      -2.72404389      -1.76800442
O        1.69725855      22.06336250      10.93246826      -0.61654508       1.56486245      -0.25666936       2.03099559       0.56469208       0.30683282      -1.73313475
O        1.68368303      16.73961713      10.83520728       0.40110126      -1.83385106      -2.04884930       1.01109561      -0.52804563       0.86342409      -1.75988102
O        4.04102163      20.84205047      10.98108490      -0.86820459      -0.46415113      -2.14191518      -0.04222589       0.42058270      -1.31402786      -1.71097064
O        3.51883332      19.34542096      13.01855464       0.62561695       0.88552724       2.63378353      -0.95734889       1.97745034       0.68031809      -1.58858883
O        1.05503096      23.73220856      12.98476262       0.00626383      -0.39877139      -0.20541660       0.55090925      -1.82174124       0.56174482      -1.60099137
O        0.85213356      17.77020647      13.09597849      -0.58776566      -1.29442576       1.03049597       1.12280665       2.80164724      -0.14172399      -1.56848097
O        3.32413722      22.28128050      13.03738692       0.38223443      -1.24490896       0.00857160       1.26109416       0.58898670       1.11414871      -1.63561285
O        1.06411954      20.49046955      13.14712536      -0.30855354      -0.84823861       1.78770040       0.31406355       2.82100574       0.81118786      -1.54409158
O        3.36355909      24.83231547      13.07391953      -0.72127251      -1.92830742       0.85098768       1.39468337      -0.24958545      -1.48262921      -1.56762671
Al       0.17832371      27.80568772       2.09534938      -1.73679646      -0.63024453       0.10238880       1.10229057      -1.60041775      -0.86651311       2.43600798
Al       2.67464783      31.95857931       2.24891771       0.16729295       0.52283311      -0.19123019      -1.72904767       0.46519322      -0.19309485       2.43460989
Al       0.23901898      25.14410931       2.98907757      -3.08580843       2.21212578       3.00123451       0.80833643      -1.59642309      -0.98394475       2.41970754
Al       2.66679077      29.16439799       2.97307016      -1.17497959      -1.36637105       1.20844177      -0.82641414       1.81504484      -1.95362853       2.42537665
Al       2.61749429      26.51629324       2.98024823      -0.18610953      -1.83770873      -0.25648057       0.28731790      -0.29107950       0.64320142       2.48186994
Al       0.12812490      30.67406728       3.31785352       0.74109648       0.71649782       1.78533164       1.42147488      -0.57507216      -1.70938359       2.50238848
Al       0.22545579      27.97367822       4.99123387       1.66826176      -0.78664092       0.69232704      -0.24989240      -1.22823509       2.37223697       2.52798533
Al       2.64046391      31.71966596       5.15536509       0.76916056       1.27530963      -1.04737748       0.16189628       2.30482639      -0.66225312       2.52218461
Al       0.16093323      25.09776017       5.58994301       1.30129050       1.59955924      -0.95290577      -0.50614083      -0.81407732       0.27758983       2.55050302
Al       2.54455846      29.05181853       5.67030634       0.73367064      -0.64691691       0.47912687       3.26999069       1.92959851      -1.30863910       2.55129790
Al       2.43184219      26.39593164       7.23750881      -1.26528080       0.22659944      -0.06360603       1.23312199       0.15111875      -0.07438434       2.52376294
Al       0.26385421      30.62104499       7.40656280       1.44985579       0.09537974      -1.01109695      -0.42193289      -0.42446885      -1.27080631       2.49291706
Al       0.11797025      27.91885624       7.90686363      -1.68219783      -0.10162502       0.36400704      -0.34748976      -1.46709099      -1.49264123       2.52512169
Al       2.76836331      31.80894379       7.76191925       1.29699962       0.97586552       0.42139153      -0.34321088       1.73259746       1.54347853       2.49069977
Al       0.27390706      25.08782013       9.46559282       0.36158524       1.72211287       0.77451443      -0.69204938      -1.39347172       0.61759897       2.56816387
Al       2.78658399      29.22188517       9.56169252       0.65304664      -1.02392762      -2.68664489      -0.47880704       1.04494018       0.74967828       2.54179168
Al       2.69250894      26.65020436       9.84691045       2.20074577       0.22347885      -0.34032751      -0.89739556      -1.92599711       1.01791820       2.49809885
Al       0.29231815      30.53218655      10.05277601      -0.55562937       0.47949318      -0.23391756       0.77364684      -0.05024321       0.82861936       2.56336689
Al       0.28182391      27.74227687      12.16850490       0.09184307      -0.35961110       0.61179077      -0.85892313       3.43120340      -0.15710518       2.42779899
Al       2.59334544      31.99634135      11.90592587      -0.35793958       1.35718273       1.71550373      -0.14867226      -0.06246411      -0.13181212       2.49074697
Al       0.37868185      25.14774796      12.14319972      -0.93726245       2.11203504      -0.86588999      -2.72331610      -1.26652144       1.35011537       2.43014503
Al       2.78720513      29.32396737      12.31765163       1.86287108       2.95153782       1.36839001      -1.44983555      -1.90981106      -0.07891674       2.43714905
Al       2.67880559      26.36253991      12.69041010       0.06758030      -1.47352786      -2.19824721      -1.96879648       0.21041914      -0.05196116       2.47184014
Al       0.19147704      30.61294618      13.40875903       2.05569779       0.45483452       0.47527834      -0.80110467      -2.31957449      -0.62918838       2.35845828
O        1.82915516      25.20246842       2.00226660      -0.14889321      -0.28437852      -1.37531353      -1.17791415       0.39188115       0.02713089      -1.57145870
O        4.15667332      29.36520927       1.90557110      -0.90437276      -0.54807849      -0.43562855       0.23842924       1.76743100       0.49349207      -1.56591558
O        1.86449230      27.83871650       1.84894775       0.27434700      -0.63043965       4.20095214       1.08080036       0.28874407       1.72710615      -1.58016884
O        4.34886557      31.96820771       1.92185550      -1.30332781      -2.07522876      -0.76744559       0.77193990      -0.41080260      -0.02912407      -1.58098733
O        4.14477986      26.57683627       1.93823600       1.18510229      -0.46862533       1.02686822       0.30296510      -0.64824189      -0.92024800      -1.60474324
O        1.77863927      30.54182557       2.00396428      -0.02831827      -1.43468549      -0.17145724      -0.85543705      -0.69736759       1.45071927      -1.51085448
O        3.31126619      25.14986305       4.11799388      -0.01049771       0.94880584       1.18108332       1.49329169       0.17090128      -0.20156936      -1.71919549
O        1.16232542      29.35627721       4.36532539       0.15005153      -0.60529175       0.59321396       0.04370487      -0.64293587      -0.37030715      -1.70640242
O        0.91485652      26.57389304       4.03339685       0.02666370      -1.20340829      -0.19674121       0.40926332      -0.53344870       0.49509863      -1.76846230
O        3.38244359      30.54060767       4.05542093      -1.55606210       0.48150149      -1.40921569       0.64764797       0.05378597       0.19141729      -1.75821543
O        3.38673781      27.92732563       4.16075838       1.55939246      -0.84247859      -0.69039099      -1.78820004       0.44640573      -0.00741365      -1.70263338
O        0.98422144      32.03607494       4.33655497       2.20785167      -2.44898811       0.69382427       0.29543354      -1.10080862       0.66909252      -1.71158767
O        4.12742226      26.54037179       6.31805667       1.02615796      -0.32932540      -1.79292818       0.26597198      -0.61687576       1.26741574      -1.67789984
O        2.06278224      30.58787794       6.53616818      -0.53235631       0.70255557       1.52067230      -1.57539324       0.06010262       0.18635452      -1.68551707
O        1.62332778      27.91994901       6.48248175      -0.28445575       0.58890976      -1.53914870      -1.50195378      -2.89404425       0.94775325      -1.67338490
O        4.21182675      31.76024890       6.46899351       0.47785953       1.24368014       0.93371214      -1.21350927       1.03153662      -0.36276148      -1.69844306
O        4.34232231      29.03226240       6.40401124       2.00374467      -1.65876935       1.28319907      -0.52362843       0.10180955       0.46011151      -1.65444016
O        2.00485978      33.10443737       6.58866011      -1.77184151       1.19457764       0.86677812      -0.67135660       0.38710154      -0.35500223      -1.68622255
O        1.08953021      26.47269238       8.69460012      -1.82982131      -0.46105265      -0.24433300      -0.47254012       1.91482241      -0.79972385      -1.68000340
O        3.72887369      30.54154979       8.74874931       0.12889367      -0.09390070       0.59352461      -1.40154587       0.83691132      -0.86837336      -1.68605411
O        3.43237426      27.82215799       8.64357252       1.69236522       0.27158470       0.28127266      -0.64768588      -0.42027337      -0.31032898      -1.68251741
O        1.01718242      31.72065672       8.68469407       3.45049771      -1.11000949       1.16349373      -0.88089258       1.04147960       0.76083245      -1.65659511
O        3.13851975      25.31500737       8.69271148       0.21916072       0.01202231       1.07722087       2.35512732      -1.89827213      -1.88718704      -1.66619492
O        0.99570708      29.21768356       8.69333938       1.42755323      -0.35200506       0.26010200       0.52759095       1.74915328       1.47635038      -1.67438495
O        1.95480380      27.72142142      11.14698727      -0.50223280       0.61076444       0.34575251      -0.39415904       1.41978182      -1.33957357      -1.75778663
O        4.16744453      32.11893190      10.76177702       1.65470521       2.01938069       0.46101252       0.37790158       0.36560480       0.71055975      -1.67173648
O        4.25143442      26.37059794      10.71094616      -0.72065957      -0.26879711       0.16182426       1.44429568      -0.40451155       1.52143831      -1.73391640
O        1.86626487      30.41099640      11.03552528      -0.95415011       1.01536516       1.26151637       0.94693152       0.32828560      -0.88469164      -1.72363031
O        1.79890510      25.24934748      10.93591458      -0.22334608       0.37773803       0.59518246      -0.42583772      -0.94020186       0.25154927      -1.74604774
O        4.16879528      29.29349473      10.87861338       0.39743356      -0.44641140      -0.43555082      -0.40150701      -1.37798027       0.55261384      -1.69184661
O        3.44905413      27.79097097      13.07294224       0.09849754      -0.78677628      -2.52293186       2.01145796       2.43554127       0.50923033      -1.56038344
O        1.06252780      32.00394614      13.17944477       0.63710094       0.43434538       0.03655774       1.25666171       1.06983142      -0.06714125      -1.59161115
O        0.92611077      26.52480841      13.23243234       0.75960391      -0.15597827      -1.52773002       1.31333331      -2.19587317      -1.12728068      -1.53682697
O        3.52814695      30.81477992      12.99063395      -0.83729953      -0.64117777       1.61860660      -1.00532224      -1.91552095       1.04383717      -1.64527631
O        1.06664064      29.10667873      13.41115720       1.52358011      -1.07379804       1.50998880       0.55683831       1.05940360      -1.25702719      -1.54468095
O        3.33039654      33.22954876      13.11165689       0.52701346       0.64019245      -1.77942348       1.27686829       0.00574863       0.28406192      -1.57642341
Al       0.24896748      36.05569632       2.06523969      -1.96633247      -1.01584289       2.14771904      -1.50810397      -0.17409386       0.69539972       2.42188382
Al       2.67685342      40.29103175       2.19057537      -1.18603391       3.24107954       3.08675969      -1.58403630      -0.52062897      -1.23914534       2.45880389
Al       0.21422864      33.29851391       3.26585433      -0.27716444       1.10850695      -1.56038215      -1.06321964       1.74082702      -0.94825022       2.40363431
Al       2.78172528      37.36833257       3.15309091      -1.10366261       0.89016431       0.31376331      -2.95237259       2.30477497      -2.90744701       2.41080141
Al       2.61826146      34.72583056       3.27669578      -2.99273094       0.42637555       2.71666591      -0.37914228      -1.95911353       0.67354467       2.48908639
Al       0.35379566      38.94707610       3.17352527       0.02891510      -0.57146767      -1.61360523      -1.80794552      -1.26366383       1.35255281       2.45937061
Al       0.16809414      36.11429900       5.25629378       0.47465426       1.80682415      -0.00624782       1.60878115       0.73595420      -0.77397928       2.50617146
Al       2.81288398      40.09661567       5.28416585       0.20293434       0.62480380      -0.10260938      -2.00551752       0.74681451       1.06195845       2.49183846
Al       0.30062383      33.36567769       5.91085827       3.92203177       1.38546419      -1.11145038       0.54506332       0.18470571      -2.62734710       2.53835654
Al       2.72135946      37.46096722       5.63799416      -0.12851009       0.94689422      -2.16372990      -1.45578898      -0.82850420       1.83832893       2.50222445
Al       2.60661803      34.75763002       7.28221910       0.17815907       0.84575364      -1.36657200       1.43812705      -1.27311635       0.28574071       2.51520514
Al       0.22406937      38.80569348       7.56055106      -0.18361971       0.28407223       0.73562666       0.80463849      -0.20491475      -1.37171350       2.50589085
Al       0.14364478      35.94782665       7.93552673      -1.43019624       1.08108651       0.14532302       0.80376536       3.34945653      -1.04692560       2.52241278
Al       2.62059497      40.26570589       7.98034947      -2.85858869      -0.79637488       1.93521175       2.10261537      -0.38874963      -0.83423747       2.52157164
Al       0.08761275      33.30972053       9.69139213       1.48842754       1.83093156      -0.73720725       0.70866437      -0.54013552       0.09944070       2.47925162
Al       2.66473400      37.34058119       9.47789343      -0.61389253       0.32930129       1.17217753      -0.83687607       2.89327372       1.67209004       2.53289676
Al       2.37956316      34.65546203      10.00017118      -0.23700789       0.99411400       0.54641909       2.97381513       1.38657100       0.66410714       2.52163148
Al       0.31539321      38.79318360      10.07855700      -0.98002092      -0.81902584      -1.18443698      -1.29320703       0.08209911       2.07354107       2.50478625
Al       0.19932901      36.16274173      12.16342908      -1.14940162       0.21565453      -0.00764491       0.36330732       0.18438742       0.49955209       2.50588202
Al       2.73766467      40.16095329      12.06091868      -2.11280458      -1.29873470       3.96038592      -1.42350216       1.05571241      -0.43348656       2.48668480
Al       0.11153939      33.36951046      12.38281499      -0.27478219      -2.22822258      -1.91587004       0.94244529      -1.57214313      -0.08291104       2.42701602
Al       2.73610114      37.38595120      12.17605176       0.84404259      -1.30101144       0.22373536      -1.55773677       1.00903500       0.67011415       2.45118046
Al       2.48149646      34.68999377      13.28763633       0.33024009      -0.70045483       2.96292084       1.52762589       1.13468184      -0.60086248       2.39882421
Al       0.30357552      38.95530564      13.66157201       0.48279135       0.22181173       0.11152452       0.79316168      -1.12988492      -1.57647511       2.43048739
O        1.61439440      33.40524366       2.17273595      -0.33976191       0.45249221       2.55311858       2.93688222       0.38226470       0.58808132      -1.55588567
O        4.25427763      37.62317572       2.19691736       0.99919978       0.31370831       1.20695047       1.24155002      -1.15944004      -0.03120743      -1.57758272
O        1.93769680      36.01759781       2.25635028      -0.75405746      -0.84292295      -2.27384919      -0.36842293       0.84450638      -0.56181702      -1.58860540
O        4.36683334      40.21572420       2.10752039      -2.94927570       0.24730045      -1.46587490      -0.40762735       0.75685939       1.13978247      -1.61278415
O        4.03693169      34.73368193       1.88147287       2.49458172       2.08964623      -1.15621141       0.94239764      -0.49017081       0.55514890      -1.57369220
O        1.77475720      38.81684689       2.20081008       1.68329049       0.80330350      -0.37760880       2.80655568      -0.17238152      -0.34999522      -1.56767845
O        3.58979735      33.23095133       4.29123043      -2.47634178       1.05421394       0.32412272      -0.86549101       0.43973566      -0.66299845      -1.71118283
O        1.17565134      37.44265143       4.34829361       0.05523534      -0.00669792      -0.29786215      -0.09883416       0.64887530       0.15509084      -1.69765139
O        1.06403119      34.54230908       4.51041568       0.10301794       0.70203899       0.04094959      -0.70247363       0.46578977      -0.18859984      -1.68378627
O        3.43465250      38.66634689       4.38805808       1.59038148      -0.11856442       1.11085526       1.08894054       2.03294234      -0.34187997      -1.72107148
O        3.38799005      36.28638139       4.32097440      -2.30484044      -0.27509710       1.56868867       1.79305042      -3.35420203       1.51237642      -1.69559216
O        1.07780218      40.45889526       4.23460741      -0.20264447       0.99809428       1.10283335       1.44744209      -2.00526130       1.32071867      -1.73138463
O        4.38804492      34.77676540       6.45566794      -0.82188485       0.84530062       0.42559698      -0.41380171      -0.48623018       0.16410558      -1.67574251
O        1.98211564      38.93096442       6.64747582       1.43592795       0.74952170       0.92203574      -0.06061457       0.28350937      -1.15026289      -1.67802322
O        1.64483672      36.03721800       6.46994361       0.34505552      -0.80746584      -0.21749985       0.87246781       0.41468506       1.06391486      -1.67411256
O        4.15092340      40.28221271       6.62752841       1.50211825      -0.92133532      -1.91302764       0.12267596       0.30891921      -1.35041768      -1.67752528
O        4.40773926      37.28075649       6.51227352      -0.16413480      -0.01784599       0.27675985      -0.15889381       0.55802091      -0.16005298      -1.68453491
O        1.87557123      41.60307197       6.73975751      -1.02864225       0.66127000       0.51395575      -0.16724761      -1.93585188      -1.29245792      -1.67792869
O        1.13516878      34.66753769       8.63113985      -0.45077626      -1.69202580      -2.21456101      -1.31352181      -1.35802840       1.40268970      -1.69573200
O        3.62936309      38.86982761       8.69764789       0.50738267      -1.96137212       0.00787156      -0.67644579      -0.80778579       0.47327539      -1.67840815
O        3.37225845      35.97819637       8.71907169      -2.09580030      -2.27157031      -0.75555303       0.35549558      -1.92058384      -1.82328243      -1.67715788
O        1.13640185      40.07474727       8.82627387       0.06702675      -0.55568679       0.94009225      -2.70582514       0.31560139       0.52355941      -1.67266154
O        3.26134872      33.45182778       8.74706360       2.40958029      -0.72313118      -0.64383055      -0.17451688      -0.09563837      -1.34567275      -1.67409909
O        0.92440543      37.46425539       8.84839719       0.05411337       2.01699266       1.00197573       0.49582477       0.35824003      -1.52137711      -1.68033242
O        1.89966908      36.27074837      10.90717102       1.32601742      -0.44832254      -2.29127328      -0.55182832      -2.82002543       0.50264967      -1.70659709
O        4.24780656      40.30320459      10.88744531      -0.77104431      -0.15600261       0.90252115       1.76680363       0.05148044       0.17540740      -1.72947717
O        4.23510608      34.57152924      10.89945607      -0.54385024       3.10700744      -0.45875561       0.38132263       1.04028210      -0.52746608      -1.71140456
O        1.75745555      38.66071752      11.00145768       0.80554564       0.92910410       1.00487501       3.20980412       0.87232293       1.15296562      -1.69557464
O        1.66492418      33.48437148      11.09042539      -1.55214063      -1.72979840      -0.91473261      -0.37037780      -0.92293137      -0.65710634      -1.75540757
O        4.10396027      37.40643803      10.87875311       0.85198700      -1.51977989      -2.20729139       1.42452889       0.32203294      -0.05941906      -1.72560990
O        3.55716888      36.04535790      13.08446324      -0.57113071      -1.86530115       0.71068173      -0.72325836      -0.11584958      -0.17434882      -1.56606090
O        1.24066731      40.30861519      13.25602325      -0.61222781       0.99938369       0.47605533      -0.36314050       0.76971800       0.03851964      -1.60079658
O        0.79354450      34.64736128      13.37679164       1.17113291      -0.99492122       0.45240022       0.33066668       2.04517540      -0.22241752      -1.58095074
O        3.46663844      38.83759697      13.04495013      -0.55987123       0.37064480      -0.52228000       0.15763779      -0.39543691       0.02703756      -1.61008632
O        1.08909347      37.44929780      13.30759055       0.36369329       2.64679933       0.43953717       0.42292632      -1.29119977      -0.67449598      -1.60928416
O        3.62412009      41.57106138      13.10079648      -2.77914229       0.25345296      -0.79421653      -1.74220216       0.60382601       0.55757812      -1.58977234
Al       0.35485757      44.52762968       2.04714317       0.92629516       2.24454370       3.48988227       2.05721128       1.92259812       0.10150359       2.43026352
Al       2.77488546      48.73870004       2.05689809      -0.35560914       0.72858858      -0.85345534      -0.06212940      -0.87268505      -0.04044606       2.42153287
Al       0.48509347      41.63310816       2.97887624      -1.25778968      -2.04799228       0.61743970      -3.27324912      -0.03698317       1.71601786       2.43636465
Al       2.74400848      45.81575069       3.16287090       1.87587809       0.26019207       1.67004989      -0.60266271       0.81718523      -0.81887704       2.44463491
Al       2.77583813      43.02220464       3.26301689      -0.43161745       1.25846941      -1.39061259      -2.19439974       1.03960307       0.31232270       2.53734851
Al       0.21988143      47.23721348       3.51285746       0.17920774      -0.67975557      -0.50039820       1.22043128       2.14647658       0.04884045       2.50300026
Al       0.35785307      44.23112617       5.10507786      -3.40056850       2.89081620       0.06871979      -0.79586832       2.14938168       2.50009057       2.50981331
Al       2.65847685      48.58763097       5.42177067      -0.88847219       1.65839886      -1.43966727      -0.11729100      -0.08456432      -1.59467718       2.50433373
Al       0.27503961      41.61637648       5.82262444      -1.94950272       0.82297015       0.95501656      -0.04956878       0.39202639      -0.77986948       2.53431988
Al       2.63130725      45.89615343       5.90293669      -1.74074451       2.18782338       1.47001036      -1.03776953      -0.41800365      -1.39740705       2.52041221
Al       2.61377095      43.04210521       7.35184765       1.18912715      -1.66062970      -0.11629602       1.35059450      -0.35053033       1.65994756       2.53231454
Al       0.22562407      47.20157873       7.63611994       0.49509023      -1.38556794       0.38723676      -0.31707655       1.30179391       0.35218282       2.53316474
Al       0.26567312      44.42315200       8.03422844       0.23613651      -1.40804489      -0.59526568      -1.12599091       0.49323313       0.13752469       2.49358630
Al       2.65668569      48.47208881       8.16150009      -0.42076364       0.13420694      -1.86684122       0.58980737       2.08941883      -1.34907448       2.52060723
Al       0.27503777      41.63160666       9.57414226       1.96885390       1.94974727      -3.14265692      -1.12881344      -3.03724560       2.02525230       2.54181576
Al       2.69775604      45.73246140       9.65694244       0.74381480      -1.50489239      -0.93275799       0.99683792       1.88082496       2.52496874       2.53482699
Al       2.73086247      42.92871809      10.11512538      -0.44323917      -0.25522176      -0.75204786      -0.86068876       0.08202412       1.36903529       2.52263117
Al       0.34365430      46.92005424      10.46577065       1.05093394       3.25340075       1.12105208       0.61014226       4.45745588      -2.11455717       2.50246263
Al       0.38477871      44.28327812      11.96924221       0.02615655       0.54267544       3.15052326      -1.13611165       1.21665027       1.40084151       2.46086740
Al       2.68391517      48.51582569      12.14994565      -0.11060946       1.63376772      -0.20425291       1.88618795       0.84100932       0.36226801       2.46743870
Al       0.31079246      41.62499727      12.25498804       2.21211260      -0.27283149       1.38999620      -1.34539684      -2.59085374      -0.33487148       2.41978383
Al       2.80545711      45.67331261      12.38545980      -0.32314877       0.10586546      -2.32974039      -1.29611245       0.55150621       1.12457751       2.40956306
Al       2.60026379      43.01097158      13.54393896       0.40413270      -0.01130368      -2.71598946       2.13218257      -0.84964359      -1.64239390       2.44763041
Al       0.48705402      47.34057084      13.39100757      -0.28154394      -2.76579002       0.70196950       0.65354674      -2.34665119       0.52994471       2.44087601
O        1.85602528      41.84086460       2.05952447       0.82667493       0.31532691       1.29478742       3.67190352      -0.93117633      -0.45628936      -1.59971678
O        4.32613526      45.86714349       2.22616912      -1.74305937       2.69440396       0.49938389       0.31153423      -1.40536052       1.14053169      -1.57293308
O        2.14982332      44.39913782       2.08821738       0.15038662       1.43710758       0.61443683      -2.15657139       0.62784514       1.38835790      -1.56584144
O        4.52330139      48.46115929       1.98206727      -1.78667076       0.41240431       1.84080853      -0.97360037       1.76230668       1.27847201      -1.58179796
O        4.22736949      42.91537278       2.23052029       0.63450193      -0.70777199       1.53103390      -0.36246390      -0.19960860       0.60433928      -1.61451542
O        2.00858585      47.24869753       2.34004935      -0.28579290       0.22062304       0.90569182      -1.88735436      -0.33525534      -0.34436665      -1.60472906
O        3.65123193      41.52522882       4.49578085       1.12008891       0.20072567       0.74022400      -0.84377486       0.75080696      -1.88128811      -1.71584988
O        1.03498888      45.78001825       4.40752732      -1.38519918      -0.75058979       1.58579553       1.44372333      -0.43966708       0.15951457      -1.73381841
O        1.10856783      42.83226833       4.39940700       0.31406416      -1.36838076      -1.31635646       1.01259259       0.14979815      -0.30440569      -1.71535099
O        3.36543380      47.03563769       4.40539076       1.59486542       0.59792192       0.91214204       0.13088857       0.55368093       1.91262488      -1.69201136
O        3.34138149      44.47587922       4.56166540       0.15347623      -2.35264256       1.01955376       0.50803826      -0.28588901      -1.65076213      -1.70809364
O        1.07812370      48.75533925       4.35050852      -0.17893179       0.58236369      -0.62584580      -0.36324645      -1.18938276       0.68111390      -1.71834004
O        4.37655695      43.14188036       6.57518734      -0.23750791       0.54021892       2.39745731      -0.74186576       1.82864044       0.75943091      -1.67781019
O        1.84239835      47.32310214       6.73261528      -0.10607490      -1.73999123      -0.57962124       1.28319228      -0.78134905       0.00379748      -1.69419491
O        1.68128550      44.34870764       6.68790717       1.57863929       0.96503591       0.96056815       0.91700622       1.90271504      -0.95388999      -1.67374885
O        4.03600239      48.73243792       6.71133831       1.61658169      -0.24608233      -1.94454854       1.55432104      -2.28603322       0.48524424      -1.68328309
O        4.32157621      45.82980712       6.60074520       1.94151581       1.39237250      -0.19877343       0.88958725      -0.93712436       1.55250888      -1.68681657
O        1.93564656      49.78162436       6.59455399       0.25024324       1.25234446       0.15973890      -0.77193701       1.72100025       2.01410012      -1.67184520
O        1.03896978      42.96681291       8.96071942       0.30835193      -0.75807702      -0.45278748       3.83870353       3.05165938      -1.98254262      -1.67815793
O        3.70783059      47.19863006       8.92831520       1.00234921      -0.72375121       2.40586671      -0.75340067      -1.05398049       0.03373418      -1.68732202
O        3.32747343      44.37372675       8.80277716      -0.80105566      -1.83203240       0.52792459       1.13439380      -1.76590264      -1.19471440      -1.66858375
O        1.09746952      48.43910500       8.98889922      -0.01906471      -1.10117781       1.47374002      -1.30511977       0.10451860      -0.22817259      -1.67196655
O        3.45845433      41.79026398       8.76173260       0.36294105       0.62908262      -0.12304264      -1.17656856       0.50703774      -0.23927701      -1.68691301
O        1.05793567      45.89196759       9.08685809       1.50681889       0.34789619       0.64759067      -0.62721792      -0.19572166      -2.01705468      -1.67744029
O        2.03338288      44.42510469      11.22389182       2.03913296      -1.69575094      -0.30017501       1.08651703      -0.27746341      -2.53789055      -1.72829223
O        4.42354737      48.65203962      11.07933394      -1.34843564       0.50893315       0.88470231      -0.27224833      -0.38222048       0.13057883      -1.69123840
O        4.41247285      43.00467366      10.98475298       0.55837490       1.96631006      -0.49871607       0.18630934      -1.10789592      -0.61977883      -1.70910120
O        2.01646806      47.06023931      11.20948018       1.24430131      -0.30154701      -0.84928306      -1.05056013      -0.64439841      -0.37929535      -1.73727393
O        1.82360468      41.54177514      11.05336027       2.18064075      -0.24499815       0.13020417      -0.23995471       0.49884114      -0.98617592      -1.71394527
O        4.29850817      45.74144873      11.12630531       1.11231514      -2.68457113       0.40472551      -0.51453766      -0.11653010      -0.49368327      -1.72543728
O        3.64568906      44.42217420      13.42193835      -2.51390466       1.18307970      -0.68308979      -0.73145159      -0.72660668      -0.61764812      -1.57863259
O        1.37851565      48.87595263      13.48454805       0.11833693       1.80533476      -0.51071988      -2.60966045      -2.46417829      -1.00202408      -1.56853998
O        0.95969337      42.99506194      13.06304337       0.83370334      -0.80481999       2.31235433       1.68255953      -0.29561150       2.30826394      -1.58562970
O        3.39528177      47.17652036      13.20570620       1.19511820      -0.30576013       0.02376752       1.81840818      -0.30338242       1.10976973      -1.60570478
O        1.07756054      45.54196494      13.32529165      -0.46613256      -0.63290224       1.47359792       1.01713955       3.09399510      -0.74045233      -1.52641988
O        3.53346374      49.77688205      13.41725548       0.55836366       0.01971984      -0.86713934       1.63097997      -0.08257617      -1.33574419      -1.57185900
Al       5.20670601       2.85740724       1.88579848       3.23180903      -2.22719387       0.12151313      -3.22739681      -0.61559416      -0.07469891       2.44648170
Al       7.33888330       7.02012849       2.18678468       0.80649382      -0.20991395      -1.51220879       0.17314365      -1.89127703       0.03603287       2.43843460
Al       5.12970823      -0.05878298       3.17793759      -1.97907026       1.69887908      -0.08744119       0.25097879      -1.43725095      -0.38567072       2.45469332
Al       7.39733462       4.13038436       3.15380145      -0.77984705       0.56471000      -3.01568420       0.16859799       0.84483460       0.99616406       2.42662477
Al       7.42872969       1.28659811       3.52998296      -0.95312175      -1.34542220       0.52509331       0.28415340       1.07998077      -1.01576094       2.54807663
Al       5.05116992       5.53017339       3.26879482       0.23165538      -0.27428796       0.19725624       0.15761077      -0.86170252       0.35756351       2.47976923
Al       5.04682211       2.74655331       5.22776969      -0.54983341      -0.71675771       1.89806576      -0.62277034      -0.45056459       0.34158135       2.54840660
Al       7.47057021       7.03817847       5.33358510       2.92988492       0.74120345       1.16590466       1.27916008      -1.24283856      -1.46340427       2.51623750
Al       5.03802885       0.08850060       5.78830263       0.32192233      -0.80816279      -0.29319642      -0.58258768      -1.47363401       1.24866846       2.54420829
Al       7.47207763       4.15831104       5.93232472       0.90685897      -3.06939099       0.74269470       1.17435313       0.91684156      -1.38159540       2.53655171
Al       7.42798281       1.46553791       7.49939191      -0.62841421      -2.39551163       3.53739290      -0.58874469      -1.03257897       1.24801207       2.51744914
Al       5.07559034       5.51183417       7.25808340       0.67283360       1.27688050       3.43347242      -1.11926462       1.99365001       2.39522600       2.50735712
Al       5.08478893       2.74485863       7.92622731       0.34495587      -0.88900343      -0.88296430      -1.00046222      -0.22536183       0.25329296       2.55011916
Al       7.37368165       7.05722244       7.88092171      -1.46833265       0.04670008      -1.40619348       1.10893088      -0.66599673       2.64154846       2.50517178
Al       5.14281105      -0.01140154       9.71575895       0.79599874      -0.24052989       0.30801613      -0.13540630      -0.42129872       0.76058888       2.53709006
Al       7.40159399       4.22257504       9.59325317       0.97325191      -1.10538851       0.70627351      -0.55540991       0.35258420       0.41328090       2.56895900
Al       7.41891924       1.49670761      10.30741814      -1.45543627      -2.18277506       0.57363430       0.70494407      -2.61331081      -1.26442914       2.50487471
Al       4.98912938       5.72509106      10.17692404       2.17524901      -1.55498356      -2.37939544       0.27180536      -1.25297438       0.60241763       2.49468827
Al       5.04959458       2.70606066      12.14092052      -3.42374540      -1.56492788       0.06009427      -1.23896065       0.11757046       0.43265269       2.48374701
Al       7.38504983       6.93744882      12.06333702      -1.35470042      -0.34806543       0.48780887      -0.42475084      -0.67335366      -0.55406768       2.46435618
Al       5.19129733      -0.12647046      12.45892854      -1.05435141       0.56355474       1.07661058      -1.70472822       1.10577593      -1.05181007       2.43753195
Al       7.41130368       4.10998252      12.40567516       1.20214664      -0.83889214       4.40292644       0.11697624       1.88151948       0.47796770       2.45439839
Al       7.55144410       1.45157035      13.36705426      -0.17869832       2.64217395      -0.10517559      -0.68873479      -1.41853609       0.55007892       2.44118690
Al       4.96684124       5.48069102      13.30728861       2.16731081       1.04825867       2.45400470       0.68810637      -2.12161739       0.29274528       2.40620184
O        6.66741676       0.02354097       2.22308286      -0.92030929      -0.75116449       0.38058629       0.42894258       1.17733454       1.24932457      -1.60606432
O        8.91658582       4.36654562       2.25026045       1.38621731       0.53656032       0.18854959       1.60374948      -1.59221565       0.35893549      -1.58254671
O        6.78312542       2.82609577       2.13827831       0.28312625       2.13523097       1.20115056       3.04680263      -1.41651885       1.10865304      -1.58111131
O        9.03774014       6.95301457       2.28664753      -1.32839040      -1.07833148       1.46930268      -1.54423369       3.43663190      -2.25693878      -1.58509445
O        8.84490138       1.39865457       2.25884358       0.55025183       1.33945791      -0.03899090       0.13407276      -3.28611621       1.20089234      -1.60949743
O        6.62269532       5.42974820       2.24166642      -0.70812224      -1.46832187       2.05807880      -1.51017633       1.89567419      -0.27627318      -1.59753191
O        8.39144406       0.03309920       4.57963493       1.55142581      -2.58547561       0.18203445       0.05769112      -0.62845686      -1.26063266      -1.73379529
O        5.82907311       4.07308408       4.33778488      -0.82289092       0.50638070       0.09669114       1.00816101       0.65180402      -0.29396326      -1.74078667
O        5.86329215       1.15792398       4.51449170       1.54331702       0.97088456       0.11673302      -0.26571415       0.91228825      -0.42531767      -1.70641422
O        8.09609077       5.43602322       4.40528131       0.05734903      -0.39373461      -1.07874362       0.22532611       0.39348706       0.97290031      -1.71053755
O        8.19101589       2.80496848       4.54764501      -0.29016437      -1.49747558      -1.19182420      -0.26320769       0.61847475      -1.25093165      -1.72635210
O        5.89377913       7.01414390       4.44892171      -0.10039847      -0.77091156      -0.90953152      -1.60895397       0.14920739      -0.55060237      -1.70722914
O        9.01897074       1.64019864       6.74537622       0.08175019       0.05487984       0.29171349       1.87658159      -0.74484871      -2.10127179      -1.66539872
O        6.78868099       5.78102925       6.71885152       0.07162608       0.36812036      -0.40854293      -1.03727978      -1.67087944      -1.33784261      -1.68340123
O        6.42692818       2.77642973       6.58032310      -1.93588052       1.22658046      -0.42189341       1.04551880       0.30382726       0.23902805      -1.68928957
O        8.92320213       7.00596398       6.53429055       0.16494169       0.92834114      -1.45337892       0.02298381       0.36432522       0.39423366      -1.67262995
O        9.25016670       4.20693704       6.61512175       0.71040929      -0.13642992       0.29067581      -2.24160185      -1.29554001       0.05842931      -1.67795730
O        6.71523635       8.30169589       6.58416802      -0.91052415      -0.46999398       0.63705393      -0.01139099      -0.99061776       0.22153174      -1.69301093
O        5.87501568       1.44270011       8.87379072       0.71667454      -0.44557736       0.82485851       1.92150527      -0.54526519       0.58219014      -1.68279529
O        8.32918894       5.58419275       8.78240470      -0.49019587      -0.29158907      -1.37529555       0.72855467       0.25907887       0.18166900      -1.67620897
O        8.21714603       2.73331241       8.77073993      -0.89535380       1.70013513      -3.07180999      -1.84162013       0.64314811       1.93773796      -1.68133104
O        5.77280792       6.87310193       8.93387083       0.92128106      -0.35451519      -0.16116027       0.32029313       0.46642247      -1.75622334      -1.67357993
O        8.15743713       0.17836259       8.89210660       0.25422010      -2.09300752      -0.61347447      -0.13585561      -0.13547036      -0.14952927      -1.68243217
O        5.80329482       4.12858752       8.76974203      -0.97257746       1.06822154      -0.61562948       0.03994000       2.49723007      -0.26452093      -1.68981349
O        6.78973719       2.92971743      11.12586764      -0.25888673       0.55499458      -0.80342100       0.12616085      -0.74221462      -0.81476199      -1.75050628
O        9.18589256       7.00989716      10.94402655       0.76707434      -1.29166842      -0.80000046       0.09553512       0.51958537       1.95122350      -1.75365329
O        9.12784905       1.22714578      11.18992935       1.07904950      -0.27943414      -0.55858867      -0.46843335       1.66089873      -0.00313745      -1.73587203
O        6.66545195       5.36177677      11.05035624      -0.67202348       1.38236292       0.97929344       0.05239130       0.98873799      -0.87777446      -1.71515214
O        6.64060905      -0.10261494      11.11735978       0.64292079       1.30693342       1.29366669      -0.43138193       2.01938704      -0.34717569      -1.68952751
O        9.14891509       4.33965529      11.21894241       1.12265494       0.17423604      -0.90933020      -0.66118537      -0.19889060      -0.56132457      -1.76080990
O        8.33170419       2.89731195      13.38696308      -0.23234061       0.65349860       0.41743158       1.44436676       1.50170018      -1.27391376      -1.55360937
O        5.76518296       6.91351409      13.31002757      -2.18849739       0.17568341       0.15430761       2.86429912       1.00488396       0.18164291      -1.56048119
O        5.87972356       1.31677501      13.22146107       0.55798899       0.08209506       1.68489826      -0.57327866       1.17807405       0.05030778      -1.59803724
O        8.06930800       5.68542003      13.15336424       2.09866460       0.48713207      -0.59345371       1.76898374      -0.91420108      -0.23756478      -1.55758274
O        5.80857738       3.98522824      13.18248756       0.55198117      -1.08427514       0.62001298       0.64472350       0.84382708       0.54466124      -1.57975924
O        8.11417863       8.32962165      12.96847442       1.53515629      -0.54325004      -1.21438326       3.42778740      -2.23607528       0.88842583      -1.59456062
Al       4.93087793      11.25177026       2.14681172       0.27540896      -1.08502704       0.73321434      -2.16977517       0.22471052      -0.45906432       2.41670299
Al       7.37241629      15.20571349       1.83901006       0.74527082      -0.69574447      -0.33525779      -2.02969476       2.57352259      -0.09814732       2.39258027
Al       4.89644839       8.39096352       3.11123803      -0.73333344      -0.62265605      -0.12258847       1.24178577       0.32316547      -1.73019706       2.44959068
Al       7.35958199      12.51328877       3.18018645      -0.92597114       1.02889571       0.40508708      -0.47739406       0.78727461      -1.86171416       2.43900657
Al       7.36439426       9.91616624       3.26210699      -0.50315116      -1.62342727      -1.67430112       0.50523387      -3.18205408       1.01104474       2.51313519
Al       4.83685108      14.17163502       3.36514018       2.00560402      -0.76299206      -0.42892648       0.48018474      -4.57502969       0.15348840       2.49245858
Al       4.79185668      11.06733789       5.38885094       0.29818022       0.50752737      -2.25968173       2.38507113       0.18116903      -0.64898265       2.44188499
Al       7.27677368      15.40000412       5.18716806       1.38832305       1.11371979      -1.03168957      -0.43995424      -1.02310170      -1.36260693       2.53440690
Al       5.19250075       8.33762244       5.58215006       0.44912882       1.97048714      -1.39912064      -2.09170305      -0.05842151       2.12868487       2.52967072
Al       7.26256253      12.54690241       5.74306386       0.55209225      -0.00376074       1.84845869      -0.56946045      -0.47912098      -0.41606699       2.53420377
Al       7.49362274       9.67682539       7.41526708      -2.92631672      -0.08929201      -2.59711548       0.59627844       1.80016471       0.00879333       2.53076649
Al       4.75407455      13.91422946       7.33978856      -1.28571292      -1.79321240       2.05638064       1.27640165       0.44445299      -1.23566461       2.51480627
Al       5.06362432      11.07347712       7.87693408       1.71340257       1.99959019       0.87179007      -1.16276805       0.66604083       0.42706611       2.51796412
Al       7.27865243      15.24730768       7.75465291       0.97967187       1.88556551       0.14010192      -0.82398833      -1.13973839       2.68083748       2.50615764
Al       4.94500375       8.44514750       9.41372274       4.69384549      -0.81898818       0.44734769       0.40034168      -1.45541667       3.06255294       2.53186607
Al       7.38460878      12.32927093       9.69508077      -2.72524157      -1.75986238       0.53076388       0.43644988       1.23437249       0.84506969       2.51477504
Al       7.44881442       9.53451740      10.10118703       0.63853587      -1.08387339      -1.10578555       0.03254692       0.68036578       0.32667879       2.52167749
Al       5.01351649      13.72956380       9.87890566      -1.93619637       2.24464515       0.01692518       0.96091272       0.69814233       0.23764787       2.48428154
Al       5.09025261      10.98399270      12.11747883      -1.63849569       2.53718539      -0.66363680      -1.34863341       0.42112807      -0.93256534       2.45030212
Al       7.48717169      15.25460127      11.67342098      -0.35607342       0.61051614       1.33526294      -0.44999358       0.42378117       0.30204193       2.51882792
Al       5.03902680       8.19080941      12.43185126      -0.77900075       2.72749334       1.23254392      -0.95743131       2.07877086      -1.51286048       2.42169905
Al       7.46516721      12.56481936      12.59775724      -0.90921966      -0.05687875      -0.57813618       2.46584687       0.57614126      -2.81696969       2.45316267
Al       7.30628823       9.71496072      13.04415652      -1.87071116       1.17893949       0.93099343      -0.81136967       2.26010749      -0.36607901       2.43841481
Al       4.93750974      13.77258621      12.53964137      -2.05381973       0.05765912       1.45049700       1.50125882      -1.08562725      -0.56424199       2.47305584
O        6.45333594       8.40172196       2.23723966       2.04244659       0.91840439       0.85352157       0.02083560       1.65631579      -0.09028521      -1.56343710
O        8.73682965      12.36065556       1.93109618       2.26118055      -2.33064443       0.33172255       0.41230297       2.40393043       0.83589454      -1.60677254
O        6.52409703      11.03269250       2.25398414       2.68705736      -2.18892820      -1.22187992       2.74694483       1.72371765      -0.05480488      -1.61006832
O        9.01020877      15.20007642       2.09860701      -1.42438360      -0.58782239       3.16041879       0.66717120       0.64669050      -0.48090498      -1.60902715
O        8.80257265       9.61727382       1.99013703       0.11736321       1.26909051      -0.08529467       1.10300052       1.10247292       0.96480846      -1.58692658
O        6.36536936      13.86820959       2.02994196      -0.02818112       0.62660823      -1.53849117      -0.04600355      -0.46668760       1.57853494      -1.58028722
O        8.28137849       8.38779883       4.39448023      -0.90166755      -0.77713010      -0.01905838       1.50442843       0.37577345      -0.92250490      -1.70545423
O        5.91346382      12.65698578       4.29401395      -0.77674124       1.46285580      -0.95393213      -0.81307328      -0.29434607       0.75909903      -1.70220292
O        5.84280534       9.63861811       4.39827811       1.47010357      -0.36259915      -0.07022752      -2.28182920       0.01566396       0.01752663      -1.70461440
O        8.25177069      13.82773000       4.34587384       0.21230328      -0.81054237      -0.98694688      -2.76098138       0.07104148      -0.88686015      -1.67792618
O        8.11866739      11.24217876       4.45083116      -1.05673743      -0.31381088      -0.68548109      -1.79126057      -0.28714241      -1.96138471      -1.69382262
O        5.58603552      15.53862021       4.42939280      -0.04080013      -0.09448594      -0.80431163      -0.20052949      -0.93741474      -2.93669388      -1.68457925
O        9.15637910       9.85519287       6.59465526       0.26265224       0.38850230      -0.40727179      -0.72296829      -0.08208098      -0.32768184      -1.67989051
O        6.50747345      13.96851325       6.61099570       1.45118005      -0.61839567       0.89372757      -0.47637307       0.73018560      -0.94879809      -1.69146514
O        6.28518948      11.11338294       6.50837361      -0.21778321       0.34626874       1.53934450       1.76950954       0.00171009       0.18897993      -1.67446256
O        8.60820201      15.11613094       6.43520713      -1.45593941       0.12997795      -0.12091485       0.59866463       2.61436864      -0.52792487      -1.67208648
O        8.89167203      12.40185559       6.49905326       0.56165169       0.41810826       0.54452073       1.10616474       0.15773214       0.95844161      -1.69103658
O        6.33016609      16.70939418       6.34149159       0.09064359       0.54352125       1.02987980       3.47310994      -1.03162138       2.20041385      -1.65861309
O        5.85973569       9.67130643       8.64086092      -1.11157833       2.60038613       1.06543377       2.02483484       0.12345232       0.28244682      -1.67588389
O        8.27968170      13.86062174       8.82773635      -0.50523473       1.42461147      -1.92579074      -0.96205864      -0.23688122      -1.41107967      -1.65632248
O        8.11876054      11.04945225       8.69608877      -1.99315071       0.89926329       1.51133047      -0.59687626      -1.73351615       0.09124614      -1.69604051
O        5.55074434      15.07964847       8.67077796      -1.63046273      -0.22867208      -0.33895922       1.11296613       1.08009881      -0.80531722      -1.65661204
O        8.28489886       8.41693037       8.77354357       1.50304204       0.33855476       0.76665825      -1.73177152       0.63553444      -0.03041969      -1.67834961
O        5.79387605      12.45984511       8.71877073       1.23190203       0.44589906      -0.13817211      -0.92155197       1.26409931       0.88660342      -1.68828166
O        6.57959033      10.98209950      10.96156520       0.69967549       1.83055806      -1.29910024       1.69406152       0.21929821      -0.11861171      -1.73644674
O        9.10266665      15.44146587      10.82517017      -0.47225408       1.19322097      -1.21894546      -1.00300348      -1.02040722      -1.06648024      -1.70082951
O        9.13844536       9.60567868      10.91804863      -0.32759535       0.31419465       1.09589759      -1.28147051       1.25119071       1.71786575      -1.70774567
O        6.64379691      13.72222083      10.84327588      -4.06956976      -2.10972921      -1.93301525      -0.34754676      -0.47639134       0.85569508      -1.75541544
O        6.47971927       8.22333348      10.99236698      -0.75927922      -1.44832619       1.23461485       0.96837382       0.45179746       0.20587265      -1.70275426
O        8.95024189      12.42464080      11.04443002      -0.94921419      -1.66881313       0.05435754      -2.10310821       1.18945110      -1.06018159      -1.69716215
O        8.29417708      11.09730942      13.14729823      -0.29021105      -2.37557457       0.58387759       0.83404574       0.57012376       1.11801102      -1.60001493
O        6.01759491      15.11498079      12.84386599      -0.59824802       1.27309960       0.15046475      -2.26103225       1.78562982      -0.34842842      -1.60193539
O        5.63343522       9.70148362      13.22896460       1.03386687      -1.16050486       1.19024723       0.64678613      -0.39726849       1.12926974      -1.55689633
O        8.22707781      14.15347361      13.07413448       0.97758837      -0.45465243      -0.13353707      -0.57384737      -2.66528962      -1.06905139      -1.60085547
O        5.87812730      12.25374059      13.17251308       1.35120737      -1.32769372       1.00180583      -1.15005948       2.56129415       0.48202421      -1.57578409
O        8.21905266      16.58010692      12.81421268       0.87469765      -1.06070591       0.05180885      -2.66064205      -0.86526316       1.18447281      -1.61498880
Al       4.92805650      19.31437419       2.08837639      -0.07305307      -2.74119246       1.51537965       2.38068620       3.56687031      -0.55721110       2.42644787
Al       7.59971443      23.76178234       2.49971177      -0.75991666       0.59863743       1.28680157      -4.33394990      -0.59127147      -0.11243938       2.46681166
Al       4.84021664      16.66017462       2.93589570       0.29338202       2.06070771       3.10421763       1.78952429       2.73473810      -1.05556133       2.46203613
Al       7.38536349      20.98058140       2.84190125      -1.15091930      -1.77188815       0.68142387      -0.80793283      -0.57604376       0.08532644       2.40819097
Al       7.52218561      18.18132310       3.09252703       0.48385414      -2.77871982      -0.64991615      -3.48577582       1.15892196      -0.32274154       2.49805713
Al       4.95053168      22.24775156       3.06378046      -0.44958598      -1.78655622       1.26887959       1.10961183       1.43227107      -0.65885804       2.47442412
Al       5.02270983      19.57814222       5.06462262      -2.09072180      -0.72797696      -1.25651369      -1.09737367       1.70574564      -0.16101375       2.51751995
Al       7.33508493      23.64586687       5.14036902      -0.58916220      -0.68960731      -1.41131365       0.63637872       0.01903419       0.89888803       2.50304437
Al       4.89501350      16.87445402       5.46208921      -0.68006110      -1.50074721       0.53393429      -2.02897931       0.41041505       0.73939583       2.50099373
Al       7.27868413      20.93510129       5.52524553      -0.50411840      -0.25568710      -1.53838588       2.01354513      -0.80386496      -0.03641054       2.55815482
Al       7.17478484      18.05491657       7.23545885      -1.11420417      -0.52756085       1.63768476       2.53804147       0.35044509       0.51447992       2.49895716
Al       4.97876116      22.30923811       7.30291129      -0.67310094      -0.16949284       0.24724697      -0.71602626       0.26054828       0.34368877       2.51933718
Al       4.89570649      19.55362285       7.64172855      -3.02694675      -1.30477922       2.56553982       0.14039029       0.49171322       1.95246173       2.50796819
Al       7.46315916      23.67025149       7.76600679       2.29539510       0.81647330      -0.47861919       0.01678574      -1.00537629      -0.15796875       2.52691770
Al       4.85551346      16.68836400       9.55525606      -0.56598649       0.11818350       1.81143717       1.99540449      -0.93277315      -0.85649280       2.53735137
Al       7.33072895      20.79428923       9.45305054       1.36994635      -0.13785593       1.77233169       1.55845232       0.66961961       0.12080008       2.53204370
Al       7.22606876      18.19725235       9.96965736       3.44537348      -1.95385801       0.26522210      -0.19422892      -0.64725000      -0.59480419       2.55334806
Al       4.97635305      22.19815359       9.95784892       0.93814078       2.77484287       2.33171587       0.05592377       0.18745245      -0.15132520       2.53394151
Al       5.04373393      19.49044845      12.02531141      -2.42707899      -1.23776953       0.37255164       0.86587878      -0.55187857      -1.17963520       2.51423192
Al       7.37842188      23.56323140      11.65790218       0.94063210       0.41290234       0.75446369       2.07987826       1.31617983       1.08426421       2.54630470
Al       5.02933137      16.59138995      12.11497297       0.99477674      -1.37928818       1.24755011       0.57466966       0.85378366       1.98188616       2.45020771
Al       7.34498083      20.91902245      12.18887094      -0.21037792       1.59857873       1.25954902       2.62893285      -0.52188652      -1.49864213       2.48379803
Al       7.49356452      17.95890548      13.42157186       0.02304920       1.85941479       0.99357090      -0.40844778       2.39907302       0.23140828       2.40226960
Al       5.04650479      22.33466003      13.62547898       1.54154202       1.42643533       0.66154133       0.06808431      -0.73055425       0.66046500       2.44663048
O        6.62049455      16.91759309       1.93026306      -0.46626703       2.50931070      -0.70298441      -1.22841816      -2.75473491       1.39597574      -1.58018506
O        8.91225448      20.97660505       2.04674970       0.19529897       0.47768144       0.13870315       1.35742067       0.45481667      -1.00664729      -1.58220172
O        6.59606356      19.60115511       2.04137739       0.98885229       0.56037476      -0.66984354       0.82715252      -1.63726436      -0.68973402      -1.57240307
O        9.18134377      23.54899731       2.03784785      -1.59981405      -0.90957154      -0.96551067       0.65958284       2.56095278      -2.75514793      -1.58864832
O        8.83743436      18.06023720       1.76438926       0.07686634       0.42330889       0.76929472       0.66018268       1.21849492       0.50589282      -1.57575476
O        6.54145150      22.37919560       2.11221207      -0.03953324       0.55738177      -0.25210465       0.74308841       0.76193841      -0.56435407      -1.51434445
O        8.12999033      16.71531851       4.20194778      -0.81313971       0.11787466      -1.07748036      -0.05939427       0.36250703      -0.27920006      -1.71792376
O        6.02699874      21.01984779       4.04602716      -1.76980568       1.37817673      -0.87385631      -2.45594588      -1.04416894       3.80429653      -1.69669735
O        5.63668972      18.23975166       4.16730796      -0.89230624       1.82687465      -0.60824025       0.01273228      -2.58972634      -1.02159646      -1.72944796
O        8.20699296      22.33583196       4.14498555       0.67968492      -0.83164772       0.81973520      -0.99970722       0.10672199      -0.14470243      -1.74380112
O        8.02816386      19.58643056       4.16213731      -0.30119041       1.73106012       0.15927919       1.54823177       0.33436235       0.03166404      -1.69178438
O        5.69608579      23.70377302       4.21655265       1.39864644      -1.41453850       0.30379839       0.92622524       1.74760749       0.29628804      -1.71741867
O        8.88362287      18.15349911       6.32700035      -0.81741326      -1.58622856       0.66466158      -0.17854890      -0.15602761       0.14682990      -1.67086184
O        6.56741268      22.25744917       6.55523200      -1.30831635      -0.64772576      -0.31134034       2.26768487       0.98515517      -2.58415327      -1.68145633
O        6.40681888      19.49291325       6.36819888      -0.43624998      -1.06261141       2.35301208      -1.45087567       0.49443049       0.17050781      -1.68261039
O        8.93919254      23.68584353       6.30965154       0.93165482       0.74846587       2.18909639      -1.12238607      -0.93334231       0.76757675      -1.67116070
O        9.02823444      20.76506008       6.22065349       1.49441306      -0.58365723       0.52798657      -0.24669200       0.52567516       1.11553166      -1.66614985
O        6.65911055      24.82560801       6.48302967      -0.08007423       1.17668855      -1.82668670      -0.45426262       1.01168202      -1.63690914      -1.69185853
O        5.70515406      18.20389995       8.67670135       0.08357696      -1.77866474      -0.90543577       0.82920005      -0.83863887      -0.71076289      -1.67555785
O        8.34880325      22.21826263       8.55163020      -2.68190618      -1.33226794      -0.74514243       0.05251640       0.33817533       0.77578269      -1.67266607
O        8.15879336      19.29101032       8.54669949       0.12860437       0.19517248       0.75042318      -2.79001097       0.56350061       0.46250353      -1.67484045
O        5.72598325      23.48913681       8.58336512      -0.10833797      -0.46030694      -0.85284853      -0.08594300       1.07568243       0.88932911      -1.67746735
O        8.06098972      16.67957510       8.45901318       0.87811323      -0.96258579      -0.13377248      -0.99224097       0.90593451      -0.24806694      -1.67943060
O        5.73904093      21.02331847       8.53795018       0.86261291       0.63930597       1.50103177      -0.88875632      -0.59847985       1.22906847      -1.67961419
O        6.48960793      19.69959639      10.76806960       0.24908428      -0.53173439       1.49235718      -0.31983183      -1.26919216       0.68676914      -1.70768130
O        9.03110432      23.89741368      10.76753319      -0.83109638      -0.77936725      -1.01493895      -0.36460340      -1.14916888      -0.03546183      -1.69043314
O        8.76828694      17.89134224      10.65270289      -0.44841343       0.67626450      -0.55450802       2.77219482       0.17808991       0.99445433      -1.66059077
O        6.55796158      22.19005387      10.87146641       2.03957657       1.17961106       0.65180734       0.20090324      -1.02936984      -1.53384157      -1.69698799
O        6.36918195      16.65132778      10.66030075       1.06321732      -0.52773494      -1.06068963      -0.46264918       0.33268167       1.14076238      -1.68444765
O        8.75543013      20.78055597      10.84441499      -0.53023192      -0.53411222       0.27234172       0.61895213       1.47662452      -1.66158318      -1.66464031
O        8.28107879      19.53371870      12.95335379       0.94814076      -0.06354833       0.85598961      -1.97290196      -0.93673717       0.89215729      -1.60448289
O        6.04278073      23.56085826      12.89332854      -0.26789992       1.33516720      -0.94844863      -1.71053381       1.26100540       1.15568854      -1.62076962
O        5.74683242      18.11273033      13.09556979       1.10348417       0.89059180      -1.48218251       0.48341605      -1.47248636      -2.18104464      -1.60339594
O        8.22502397      22.35481117      12.82382401       0.81928956      -0.27745452       0.41635917       0.74912639       0.05711291       1.72424077      -1.64972186
O        5.90951182      20.77122285      13.15173551       1.44203371       1.05899666       1.59183504      -2.82971522       0.79633682       1.10961987      -1.61092067
O        8.35190152      25.09558817      13.02342660       0.54041767       2.33453889       1.63735862      -1.53917626      -2.06962083      -0.44732027      -1.63085651
Al       4.93541039      28.01060091       1.43757161       0.32106060      -1.57299238       0.71076422       1.25446712      -2.09623287       1.53450046       2.40804911
Al       7.63314355      32.00848956       1.67439393       0.43054125      -3.69376304       1.30745219      -2.63744372       0.17193235      -0.21413375       2.42801070
Al       5.13483753      25.26079140       2.69025064       0.45591927       1.47295838      -0.63384596      -0.12010778      -0.96252698      -0.34877633       2.46949267
Al       7.38003014      29.21150440       2.91109453      -0.38485097       2.14828124       0.32983033       0.63065125       0.56017542      -0.53920214       2.42229891
Al       7.57644599      26.58558310       2.98122839      -0.35497156       3.27134377      -1.58827106      -0.43925735      -0.19928365      -0.32484476       2.50230002
Al       5.19569420      30.59292407       3.05421877      -2.81114130       0.23444486      -0.74823520      -1.86675053       1.26296885       0.24252985       2.50138187
Al       4.90684280      27.69409864       5.09962629      -2.29511877       0.88217841      -0.94197601       1.00942819       3.09697536      -0.47929490       2.49367952
Al       7.51733842      31.97663668       4.95657463      -2.02601500      -0.95331175       0.86784068       0.02253687       0.28987851       0.66645578       2.52053761
Al       5.06917721      25.17224504       5.33734454      -0.96399585      -0.00710624      -3.93096699      -1.29826115      -3.11398658       2.04768260       2.49966311
Al       7.42133595      29.29198885       5.53808267      -0.76978919       0.65222710       0.04750684      -0.00175593      -1.23065027      -0.16225489       2.53031492
Al       7.43394842      26.35650107       7.31413071      -1.29729187      -2.37070284       1.44700772       1.06577463       0.35189075      -1.78616821       2.49237919
Al       5.09091904      30.57203974       7.46366361       1.51301199      -1.18485346       4.25553032       1.53157662      -0.96060147      -1.27804884       2.48861527
Al       5.04801732      27.73083597       7.68235256      -1.10547879       2.48661035      -0.12601361       0.09416105       0.77223432       0.21275386       2.48129582
Al       7.51610571      31.98458180       7.75317396      -0.50990280       1.53092750       0.48976953      -1.32381249       1.00018129      -1.29533195       2.50548840
Al       5.01447490      24.96680323       9.43953036      -0.26801676      -4.30454746      -0.33646322      -0.39261746       0.64974021      -0.26049874       2.51569796
Al       7.37686946      29.09812782       9.46906295       0.55670821      -1.33450808      -0.10093169       1.94429906       1.02166445       0.77056910       2.51279020
Al       7.38300530      26.35445008       9.91947196      -0.23055018      -0.48022722       0.24785699       2.02814410       1.56762208       0.39799830       2.53786111
Al       5.10348203      30.67916385      10.16749316       1.03271364       2.36447200      -0.53855265      -0.20264758       0.15476965      -0.53699669       2.54695106
Al       5.17192728      27.64727764      11.79784722      -2.45822884       1.22164168       1.42475770      -0.58425811       0.99541764       0.55585011       2.47929621
Al       7.48523201      31.83396821      11.71799090       1.28363920       0.75731956       0.69817716      -0.03495515       1.11829328      -0.29997265       2.51003027
Al       5.02089269      24.82907024      12.08860824       0.89735136      -3.80555946      -0.46463081       0.34348015       1.64346101       1.83207925       2.49129391
Al       7.54041352      29.19317570      12.28943316      -1.74119832      -1.31281085      -0.77488245      -0.41953559      -2.06546700      -0.65123470       2.48262501
Al       7.32224920      26.31650650      13.64189550      -2.55748020      -1.99099194       1.83445417      -0.54499872       1.07118059      -3.56267168       2.45924664
Al       5.09360223      30.47300937      13.62579603       2.44623347      -0.02049347      -1.51219592       3.01552327      -0.80788081      -1.97687209       2.36168122
O        6.82247935      25.27358520       1.99145787      -0.73556415       0.55597394       1.23666517      -1.56768892      -0.48946749      -0.09113324      -1.54172540
O        8.92265416      29.17507622       1.93760280       0.22210168       1.15506582       0.33556494       0.17196653       2.37318482      -0.56341215      -1.60395455
O        6.54000040      27.85618984       2.06354457      -0.79560371       0.30686120      -1.36864666       0.40264758       0.22934676      -0.70412816      -1.63910425
O        9.23308044      31.84674329       1.76705667      -0.52361332       0.13380334      -0.67313562       2.41948346      -0.56939554       0.30843733      -1.58141708
O        9.10946021      26.47275502       1.83159911      -0.69906547      -0.15675727      -0.82048291      -1.17464775      -0.01973573      -0.40131207      -1.56384051
O        6.73040723      30.63633776       2.00397792      -0.85635811      -2.29910473       1.70570495      -2.22389577      -0.96673818      -0.49488402      -1.61473119
O        8.22672734      25.00657521       3.95134142      -0.17628346       0.31005196      -1.98059627       0.40448802       0.07107709       0.56226367      -1.72837365
O        5.82771314      29.34770055       4.24217032      -1.52223358      -0.28511668       0.81493795       1.83516495      -1.34446665      -0.34970746      -1.66613448
O        5.56979463      26.37598522       4.12573709      -0.50865925       0.01217570       0.82903499       1.85292224      -0.48926283      -0.46133538      -1.69894278
O        8.16445254      30.55006965       3.99537513      -1.22249522       0.25312831       1.67752194       0.26038649      -0.58963872       1.22007973      -1.71256816
O        8.35398837      28.01928066       3.92623227      -0.79796105      -1.22078513       0.80765859      -1.87228993      -1.64508059       2.12926861      -1.72123086
O        5.91025658      32.33727593       4.12890561      -1.95827529       0.24728365       1.93043891      -0.65930482      -2.39810428      -0.24794926      -1.69997215
O        9.14668692      26.41632321       6.25433418      -2.28507122      -0.96275399       1.11609931      -1.47856076       1.46501725       0.92057002      -1.67334199
O        6.77295473      30.77441501       6.27708398      -2.15522711       0.21070250      -0.89299288      -0.83501115      -0.12103838       1.43526461      -1.66914213
O        6.49886970      27.57917442       6.31177191       1.97619818       0.82593506       0.57571805      -0.25217819       1.90518961      -0.42699157      -1.65408230
O        9.06833028      31.86386624       6.27624301       0.78939975       0.79366532       1.12556755      -1.30112141       1.07069058       0.57452894      -1.70122409
O        9.09200521      29.00632374       6.35724915      -2.99079421      -1.41358220       1.59627530      -0.86729383       0.02374322      -0.53713456      -1.68280196
O        6.79575502      33.26627907       6.38087725       0.21552455      -0.29728682       1.17565275      -0.04077843      -0.19434040       0.15173231      -1.68415344
O        6.03032579      26.41110919       8.56822014       0.60870092       2.35065232       1.91050860      -1.85017136      -0.23952428       0.30018852      -1.67522097
O        8.39924732      30.65237044       8.44033859      -1.05320877       1.08693996       0.82014179      -0.22116339      -1.44344089       1.82757314      -1.65954101
O        8.18698613      27.75651217       8.53802596       2.17498000      -1.23554405       0.59098789      -0.17752230      -1.02658230       0.13436984      -1.68037784
O        5.77470345      32.07620171       8.54866851       0.50477904       1.74701744       1.43108916       0.21172659      -1.96142103       0.29248432      -1.68945742
O        8.20961750      25.19164720       8.47757554       0.27811834       1.34508009       0.91076765       0.51753719      -0.33346373       1.89905651      -1.66948962
O        5.86382491      29.31469426       8.56165614      -2.43634438      -0.36743970      -0.07755193      -0.53013911      -0.19214720      -0.24937079      -1.68954384
O        6.77359621      27.91583647      10.79014232      -2.54763021       2.19103092       1.13578395      -0.93903369      -1.67797894      -0.09523172      -1.68760550
O        9.02725897      32.10250471      10.55769357      -0.33071955       0.28092780       0.78635438       1.25461923      -0.14004010       0.68404591      -1.70079756
O        9.06403840      26.33264566      10.92655437       2.04632250      -0.57689734      -0.10577535       0.08205509      -0.01713565      -1.99777875      -1.68799663
O        6.74529221      30.33449230      10.91207220      -0.81738434       0.41130493       0.14069169      -0.30613153       1.39045920      -1.17764508      -1.70076370
O        6.57549755      25.01294049      10.67337676      -0.18767818       2.37241839      -0.81304701      -1.93499622      -1.13787423       1.41562404      -1.68488526
O        8.94242817      29.25705765      10.98067913       2.73377119      -0.69685654       0.33972003       0.65530788      -0.09817301      -1.41489096      -1.69222212
O        8.29458409      27.71463610      13.12990806      -1.61549241       0.16069275      -0.58171534      -0.10114561       1.25131396      -0.19788757      -1.60870028
O        5.87330500      31.93673282      12.70803769      -1.81458859      -0.40926016       0.49938880      -0.27334284      -1.15591696       1.35081898      -1.63623643
O        5.53647388      26.32098586      13.09292550       0.46349340       2.34626763      -0.82806011       2.34360855      -0.84250743      -0.77139373      -1.58775318
O        8.12623717      30.55825584      13.23622037      -1.54098564       0.36922214       0.83975737       0.24469911       0.78823850       0.24741816      -1.59187460
O        5.88065007      28.82001246      13.02817188      -0.09757847       0.70503033       0.61808987      -0.67812722       3.09735649       1.09328738      -1.60576808
O        8.13934627      33.15779132      12.93075227       0.07419612       0.82795117      -0.77038405       0.92142072       1.01024391      -0.45345604      -1.58473003
Al       5.12983974      36.07773769       1.89854867      -0.07613146      -0.01954418       0.37376806      -2.47911871       1.08280694       0.51181621       2.43891954
Al       7.38938800      40.22356412       1.71308019       2.06312137      -0.15379249      -1.00536684       0.47697594       1.84301620       0.35597427       2.42223811
Al       5.01221057      33.40194817       2.62813398      -1.40180489       0.65927436       0.33236557       1.94675028       0.38161617       2.60636620       2.46183228
Al       7.31514075      37.48806880       2.98495967      -0.38310077       1.66717469      -0.75759509       2.71293057       1.16662144      -1.33245898       2.41728258
Al       7.48911075      34.67936592       2.99546716      -1.33915910       1.65921742       1.09837824       0.35901729       0.71211612       0.89426679       2.47045445
Al       5.07110523      38.99950132       3.24295326       1.96830621       0.38002149       1.74073873       0.38204256      -2.38762836       0.02335149       2.55069852
Al       5.10914941      35.98691612       5.12332442      -0.03238776       1.00647239       1.31509120       0.52629030       0.47641668       0.39871363       2.50117207
Al       7.44291532      40.20131266       5.14559373       2.40936240      -1.03869718       0.20962782       2.38205874      -0.54423563       0.42963272       2.49889255
Al       5.07636655      33.08526262       5.64737556       0.43860217       1.19752387      -0.13704556       0.42965085       1.75483431      -1.42485162       2.51027679
Al       7.54043773      37.41463257       5.53277276       0.67308743       2.74930896       0.99135585       0.28772796       1.14428163       1.27500497       2.53533745
Al       7.55952545      34.72546105       7.26396876       0.25254358      -1.23594097       0.48654008      -1.39870557       0.20684549      -1.19292610       2.54023743
Al       5.16587783      38.90523563       7.30651057      -2.27428095       0.91617500       0.70266280      -0.93892031      -1.00621570       1.17202602       2.50039625
Al       5.04807838      36.02427395       7.83779540      -0.40308893      -0.83231466      -0.48027448       0.02518405       1.96949004      -0.76684715       2.50858355
Al       7.48755741      40.46638557       7.81210602       0.95917677      -3.01275352       0.39846655       0.08751092      -0.87863749       0.34820937       2.51614118
Al       4.90154902      33.52862364       9.45474438      -0.60566360      -0.74883046       0.16501468       2.20917842      -1.08535483       0.51223030       2.50454903
Al       7.50244011      37.70456814       9.39828990       2.63446334      -0.13777609      -1.15125213       0.63171182       0.15952387      -0.28554282       2.54680324
Al       7.52353750      34.76874778       9.92795443       0.94390587       3.41412611      -4.06400254      -1.41736242      -0.12454673      -3.00515632       2.53106236
Al       5.01466372      38.79437921       9.99513826      -0.10427128       1.90656806       2.76119130      -0.10448190       0.40147300      -0.17203054       2.48540044
Al       5.18331661      36.03854010      11.88693254       0.97870922      -1.30038605       2.31205083      -2.47394605      -0.04228127       1.11422050       2.48105216
Al       7.72694753      40.34127928      11.95013441      -0.79839222       0.27002299      -1.14842717      -1.44318901      -1.31226623       0.18567444       2.50519419
Al       4.94588106      33.35533142      12.09499620       1.12994496       1.98321890      -4.06558095      -0.24980717      -0.95697234       0.28150318       2.43241644
Al       7.54629035      37.51379605      12.17171669       0.60431778      -0.52168961      -0.99990759       0.86573114      -0.03611333       0.76545963       2.45571160
Al       7.41604195      34.70325546      12.50532638      -0.47532748      -1.11379913       0.40665359       0.90991987       1.06948046      -0.27842930       2.45106530
Al       5.17980494      38.87188183      12.98374907      -0.40676310      -0.03939940      -1.72677916      -0.15947766      -1.53550885       0.79014812       2.44690681
O        6.81327037      33.47432298       1.92479438       1.55611508       0.44612317      -0.79953590      -2.41403709      -0.52476711      -1.01498299      -1.59957576
O        8.91802624      37.67758431       2.01781762      -0.29830052      -1.50380469       1.02623766       0.11991709      -0.61426713      -0.52444279      -1.55543852
O        6.77594962      36.20913076       1.91423282       1.80962379      -0.13151574      -2.97600866       0.52518900      -1.51843247      -0.59994384      -1.55162704
O        9.03342045      40.25530454       2.02025559       0.29325393      -0.01715519       1.24726839       1.07856663      -0.09347347      -0.40176177      -1.60874867
O        9.16413509      34.53220215       1.81256790       1.78242701       1.50546944      -1.94540780      -2.00122929       1.47169258       1.36505684      -1.54841244
O        6.52337009      38.89639117       2.11814993       1.44249718      -0.66958171       2.17920648      -0.96556139      -1.78415130       0.73084419      -1.61534703
O        8.40425202      33.38346555       4.17447837      -0.56287477      -0.49913486      -1.11491405       0.63372132       0.04873159      -0.65021880      -1.70505559
O        6.15468373      37.40184096       4.36197761      -0.56561937      -1.54580335       1.40374817      -2.23654380       0.83706314      -0.71925107      -1.70621121
O        5.75358580      34.75682828       3.97624714      -0.60445415      -0.50928423       0.17688843       0.22594816       0.44002107      -0.85059428      -1.74171972
O        8.28384566      38.75670242       4.26237780       1.94458363       2.73048902      -0.06740952      -1.64280889      -0.24879026       0.19458645      -1.68734670
O        8.31170160      36.08342323       3.89068596      -0.47214030      -0.20282021      -0.24635793       1.32849246       0.11551277       1.48870855      -1.72856772
O        5.89828613      40.40883694       4.34106644       0.66322030      -1.70797905      -0.46208995      -2.09787673      -0.24413328      -0.39887626      -1.72625375
O        9.21003900      34.89183849       6.47482821      -0.55997702       1.52424749       1.17273308      -0.61365556      -0.89686633      -1.50612687      -1.67680752
O        6.80003212      38.92217377       6.56175816      -0.69064808      -1.07146307       1.26917791       0.02161260       1.00950848      -1.22940176      -1.66624320
O        6.79340335      36.06426961       6.44257348      -0.41253546      -1.52622584      -1.80427583      -2.66585239       0.43266604      -1.37473785      -1.68472791
O        8.98301674      40.21959713       6.23848774      -0.61530424       1.38896319       0.47779951       0.21524661      -0.52570835       2.40540314      -1.67442572
O        9.19266765      37.31330359       6.36277328       0.18261103       1.71119324      -0.01974402      -0.46296213       1.48121408      -0.40908418      -1.67953622
O        6.68977040      41.63228118       6.58655108       0.72828204       0.31083474      -3.03896285       0.19373834      -0.17901367      -1.72837427      -1.69542921
O        6.02401895      34.85068770       8.64514546      -0.94597822      -0.11624744      -0.84892469      -0.35605752      -1.29000974       0.58404441      -1.67450690
O        8.46649948      39.09252594       8.55076816      -3.17679285      -0.25490779      -0.67791486      -0.50257850      -1.60738917       0.79885360      -1.68254125
O        8.11762435      36.20844478       8.54093011       2.43009548      -0.54274106       0.10180228       0.48657824      -0.95137069       1.65124075      -1.67885578
O        5.77753485      40.18984806       8.70388054      -0.31826470      -2.60938688      -0.79839457       1.23940053      -1.45473768      -0.40905807      -1.67658305
O        8.23084559      33.63941765       8.49211103       0.71391232       0.32850277       0.16621810       0.76058800      -1.74563122       0.59006311      -1.69279969
O        5.75283672      37.58474548       8.73223188      -1.31597228      -0.11350154       0.28373300       0.88817946       0.07746608      -0.10297745      -1.67372429
O        6.80155627      35.89131374      11.08906226       1.93542953       0.25994013       1.44108649      -0.61429115       1.62426559      -0.44146930      -1.77613032
O        9.21017843      40.36434190      10.77205938       0.50283362      -2.68325963      -1.67373728       0.02576516       0.19244441      -0.65447892      -1.68887436
O        8.95120870      34.66819086      10.88809829      -0.08960725      -0.35348661       0.26284111       2.47166947       0.24040775       0.63976750      -1.80327654
O        6.79452872      38.64108755      10.92580893       0.90586026      -1.47894029       2.69748549      -1.22834635       0.96841719      -1.29148345      -1.75007308
O        6.67635590      33.35079226      10.56712111      -0.38086589      -0.42078757       0.69152166      -1.64729387      -1.06800161       2.71292999      -1.70237529
O        9.02415542      37.55608625      10.76786230       2.01440110       1.83378721       1.03123029      -0.65839557      -0.44429298      -0.03482907      -1.70988119
O        8.38680892      36.14849648      12.98546461      -0.11711843       0.02028332       1.52174958       0.66756014      -0.82117836       0.42580140      -1.57765281
O        6.03310337      40.29484429      13.11183467       0.14615750      -0.88264815       0.06489423       0.84155680       1.16161434      -1.33789501      -1.58437145
O        5.77499448      34.65603327      13.06481440      -0.47380934      -0.87771680      -0.82247074      -0.25973073      -0.61106447      -0.24491858      -1.56729949
O        8.27289750      38.88728987      13.12184794      -0.78419604      -0.75190135      -0.25110471       0.11541067       0.37362703      -0.47816607      -1.59125328
O        5.95882019      37.31443350      13.02896012      -1.07096546       0.45711632       0.50518934      -0.75232367       0.71942030      -0.31244149      -1.56527305
O        8.45876187      41.55185671      13.03266774      -0.06694509       2.36637421       0.21579448       0.16182351      -0.05791021      -0.25267555      -1.59196961
Al       5.13999831      44.32020704       2.61976325      -0.16662642       1.47248276       0.53763398      -0.27806685       1.77573749      -1.16705162       2.47369504
Al       7.59952395      48.59064470       2.03793478      -0.52653417       1.71086422      -0.29689475       0.22875187      -1.40947925      -0.06603493       2.40839696
Al       4.97580033      41.58292492       3.14312879       3.38295263       0.45946447       0.97652945       2.55833018       0.34016141      -1.82091024       2.46402669
Al       7.57156641      45.65408474       2.92204095       0.48354746       0.88037264       1.80748794      -0.56546388       0.09830246       1.35743018       2.42325878
Al       7.49408620      42.90400836       3.30123946      -2.80511870      -2.75210713      -0.40576935       0.71873518       0.02360798      -0.89641615       2.47768188
Al       5.06014136      47.23040743       3.18089570       0.68106412      -0.59413386      -2.31881659       1.28443306      -1.32380415       1.20764515       2.47488713
Al       5.03588812      44.50588958       5.29782145      -3.90485775      -0.47381479      -0.99890931      -0.01039131       0.49128053       0.02019993       2.50902104
Al       7.50870199      48.55358125       5.34561366       0.68118171      -1.13938556      -0.14151896      -1.42916176      -0.01955921       0.27987998       2.49359560
Al       5.02461686      41.73135677       5.69447853      -0.26959286      -1.58549694       1.24412947       1.41699956      -1.34408404       1.60985862       2.53746533
Al       7.37808084      45.83534760       5.64775857      -1.59212246      -0.09936342      -0.25525106       1.32317351       1.12632875       0.17071635       2.50415254
Al       7.43013030      43.25449936       7.27437915       1.58040178      -3.41576408      -3.16166012       1.39196564      -2.17118171       1.70376402       2.51423478
Al       5.09636221      47.28777842       7.70142863      -2.94093393      -0.98592378      -1.30022103       0.89270927       0.72814671      -2.03892577       2.45924377
Al       4.93836119      44.52810383       7.89627298       0.01511055       0.82914937      -1.10305818       1.72040484      -0.70901776       1.60664790       2.48998594
Al       7.64571582      48.56622313       7.97606539       0.99972182       1.26591113       1.39645279      -0.53349025       0.81474083       0.81257960       2.51198483
Al       5.07770380      41.59562081       9.51849693       0.09000150       2.83060303       1.03391085       0.66930577       0.34534584       0.85057486       2.55565262
Al       7.63343484      45.93924384       9.86504221       0.54270876       0.38125056       0.46160998       0.49602656      -0.61498178      -0.59092144       2.50643253
Al       7.54392957      43.05557359      10.02513897      -1.56789261       1.23695748       0.85496106      -0.68065479       0.04786725      -1.01508505       2.47959280
Al       5.31884436      47.10195019      10.32361635       0.84765338      -0.34027580      -0.76109312      -2.81977463       1.16225599      -0.40012431       2.51692796
Al       5.11120761      44.34309669      12.10758829       1.18081256       1.58276610       0.32047732      -0.12073871       0.07446569       0.74299241       2.52904916
Al       7.62024337      48.56968740      12.37512022      -0.40737310      -3.58574013       1.97147908      -0.74376828      -1.25065550      -2.11077488       2.49803615
Al       5.15937879      41.60444863      12.13958114       0.26406377       0.14941028       1.98089463       0.21868347       0.49081251       1.37684497       2.46016765
Al       7.42402355      45.59942022      12.56794968      -1.32450092       0.25587094       0.35265823       2.09870906       1.90449350      -0.24053555       2.43978024
Al       7.55758019      43.00679090      13.21483749       0.85704993       0.23174717       0.12711229       2.91574383      -0.77716990       0.97588889       2.41356850
Al       5.13781557      47.17005944      13.54391371      -2.00503626      -1.65043832       3.38687520      -1.57816580      -1.00282806      -0.61354948       2.42960572
O        6.59429948      41.68532774       2.13331679      -0.35471669       1.23480635      -1.66830895      -0.02767018       0.35653639       0.88689339      -1.59068072
O        9.10762851      45.91419340       2.17821673      -1.18468666       0.00691458       0.17405890       0.34992470       0.53785477       0.43848930      -1.55065763
O        6.74222769      44.36319254       2.08816599      -1.38365975      -1.08462955      -0.82612416       0.98799878      -1.17664205       0.38035417      -1.55391574
O        9.29243750      48.52192928       2.28062516       1.19628554       0.02108002       0.28952371      -0.47576636       0.56493166       1.25642160      -1.61349082
O        9.05091222      42.88974474       2.15346327       0.72730313       1.43669380       0.39900109      -3.23478813       1.71703809      -1.74780479      -1.60127437
O        6.84835763      47.10285825       2.36305800       0.92480602      -1.75686386       0.71614474      -1.74146163       1.54858207      -0.96041973      -1.60498834
O        8.50210696      41.54554644       4.33266900      -0.36295922       0.74139036      -1.01820411      -2.89203038       1.07641982      -1.62427118      -1.69752157
O        5.96842485      45.79420166       4.33358077      -0.84586035       0.08795482       0.52997540      -0.38041668      -0.97371219       0.10922443      -1.73801506
O        5.74299488      43.07077318       4.28020373      -0.24001413      -0.57386088      -1.03005354       0.01111795      -0.48812858       0.15097775      -1.74667692
O        8.26912105      46.95407509       4.63709914      -0.02583320       0.50917122      -1.41964421       1.50767539       2.42526492      -1.56167215      -1.71632671
O        8.20970157      44.36978527       4.26478408      -1.07057545       0.31266783       1.97145914       0.25478679       1.02909431       0.26001081      -1.73700523
O        5.76953269      48.42865698       4.47477590      -0.15995230      -0.82351313       0.04424074       0.72597216       2.24033119      -0.37726154      -1.69459200
O        9.17372927      43.14205964       6.47589700      -1.30686903       1.18795418      -0.25712896      -0.11468861      -0.57015506       0.50155560      -1.67214680
O        6.89726224      47.40877393       6.69112776      -0.86454967       0.60212431      -2.75988831      -0.73861507      -1.14397385      -0.22401376      -1.68895793
O        6.57987555      44.56523737       6.46497150      -0.96103183      -1.63488728      -2.26279575      -2.08226914      -1.46432405       1.52709722      -1.69105101
O        9.20242690      48.77273560       6.76107321      -1.08089307       0.22291455       0.03227533      -2.08580456      -2.44641937      -0.22274521      -1.68640065
O        9.30538516      45.44625603       6.62715551      -1.74221206      -0.33071692      -1.08283574      -0.70331529       3.45483414       0.23752117      -1.63982189
O        6.60828756      49.99011828       6.69384440       0.05602431      -0.36826347      -1.55493749       1.61801790      -1.59256288      -0.38090130      -1.67912507
O        6.05873748      42.85136434       8.69866007      -1.45789770       0.07631893       0.70567780      -0.16304003       3.69397375      -0.38599951      -1.66945231
O        8.58752906      47.21125167       8.79760817       0.65182023       1.17690947       1.12256843      -1.50560436      -0.43920637       0.00137241      -1.68148363
O        8.22162541      44.47365142       8.75125375       0.31193779      -0.83608514      -0.69047598      -0.54898651      -1.40764175       0.34708855      -1.67072499
O        5.92754227      48.45947233       8.81035509       1.10579054       1.92676270      -1.03412150      -0.27948097       0.35551555       0.96110337      -1.68741465
O        8.31703224      41.86755978       8.62461412       0.02556076      -2.43960668       0.74379996       0.50470698      -0.02816770       0.05842201      -1.66614866
O        5.98472667      45.94050933       8.89435656       1.33035587       0.87577304      -1.08026561      -1.62199194      -0.35809633      -0.65729200      -1.66660857
O        6.86927337      44.62059526      11.06934383       0.50587353      -2.11372226       0.35567280      -0.55007427      -1.32860799       0.36684881      -1.71936059
O        9.10177024      48.60378283      11.05611528       0.04516817      -1.40983373      -0.85976660       0.41339224      -0.43593703       0.63343229      -1.69801426
O        9.11758377      42.96092463      10.84338393       0.25707072       0.49541206      -0.69971620       1.60651938       0.10289023       1.08808902      -1.71769130
O        6.75505252      47.24250337      11.23652393      -0.38468178      -0.42811812       1.19345232       1.78287226      -2.12565163      -0.41864725      -1.68905067
O        6.71241264      41.62457901      10.87390563      -1.22375811      -0.15857888       2.38960900      -1.20822674      -0.25521463       0.77673719      -1.71267176
O        9.16629679      45.76962084      11.06483069      -0.77905917       2.32522550       0.57166976      -0.93777550       0.51822273      -0.00862877      -1.73755252
O        8.50502881      44.43795317      13.44731873       0.68735497       0.34353752      -1.41693693      -1.51808629      -0.78976469      -1.86574861      -1.54576635
O        6.02853450      48.57799043      13.38286560      -1.96483687      -1.35791289      -1.48173695       0.53174679      -0.16993463       0.77723361      -1.58155251
O        5.92499795      43.01328720      13.21172723       1.88534629       0.46494479      -0.84298424      -2.43553723      -0.12656885      -1.60077044      -1.60560453
O        8.22854932      47.03716386      13.28802852       1.26432798       1.63280044      -0.00809507       0.06421496       1.43952724      -0.00674843      -1.54949248
O        5.89843031      45.63413385      13.38043760       1.08186262      -1.53812566      -0.36533903      -0.86829417       0.10628799      -0.01369189      -1.59230483
O        8.32779484      49.88009365      13.34410244       0.39622526       1.16226628       0.68554854       1.48704814      -0.18315279       0.31350814      -1.58152258
Al       9.68464014       2.79048634       2.44956930       1.49853105      -1.77457824       0.45585413       3.44658476       3.52727294      -0.78044896       2.45584083
Al      12.37418336       7.15773856       2.36403016       0.57339968      -0.55904442       1.00370787      -0.15544443      -2.56401066      -0.39292634       2.41439342
Al       9.90509168       0.08288862       3.15785863       0.92641817       0.49068137       0.48657067      -0.98977070      -0.08752738      -0.25132657       2.48663116
Al      12.29233243       4.22276111       3.12152394       0.24939975       0.55460093      -0.52378976      -2.04244865       0.19994024      -0.59253501       2.41394997
Al      12.33071637       1.25554054       3.43852057       0.93107396       1.38149375       0.51057976      -0.34330792       3.19816851      -0.47756455       2.48600554
Al       9.66165914       5.75667271       3.18348193      -0.70284894       0.06054048      -0.61265005       3.82138265      -4.24761701       2.78641351       2.45842505
Al       9.88378631       2.86403802       5.33936331      -0.57516041      -0.08509047      -2.75652122      -0.26226973       1.31002608       0.37203662       2.51560545
Al      12.16604587       6.87982092       5.28155510       0.26465564       1.08253306      -1.83120311       1.73733266       0.10982512       0.60558208       2.50339699
Al       9.89180588       0.12736453       5.78870344       0.65601983       1.54361424       0.99819512       0.08818130       1.03460521       0.72654929       2.53432775
Al      12.23621204       4.20091633       5.69265971       0.56749631      -0.49023314      -0.34127911      -0.16142466       0.12983439       0.63898176       2.52215695
Al      12.14671660       1.59117738       7.47425524      -1.93051111      -0.06689001      -0.78590787       1.88840621      -2.97541559       0.42470565       2.51479912
Al       9.82714844       5.70444840       7.50307795       2.00652689       1.39474769       3.51456713      -1.32107908      -0.64448854      -0.23425135       2.52253246
Al       9.82618247       2.76771375       7.98468253      -0.04255116       0.19298806       1.22750624      -0.04272595       1.18043316       0.76323324       2.51447463
Al      12.25472973       6.99872264       7.95542424      -0.69191818      -0.79456969       0.51320862      -0.20881282       0.20395070      -0.15980033       2.49178219
Al       9.75399224      -0.11251059       9.77577720       0.38346651       2.99652616      -1.18493349       0.97658314       1.19893307       0.25837179       2.52612305
Al      12.13055006       4.11770891       9.77960830      -0.34774288       3.03962594      -1.31115381       1.43466275      -0.29373447       1.87781578       2.51014090
Al      12.33307104       1.31971791      10.15767641       0.88705955       0.80361839       0.38642034      -1.40994815      -0.51477514       1.44596414       2.46977711
Al       9.90212292       5.65928496      10.06861043       2.36866098       4.30490807       0.31203046       0.24580459      -1.18801315      -0.79054352       2.48306608
Al       9.89892375       2.80670604      12.02043264      -0.05229957       0.18237254       0.49990262       1.18763742       0.17228716       1.71329803       2.50384045
Al      12.33966142       6.95288668      11.97598766       0.01793800      -0.15433278      -1.72681653       2.00379310       1.58740985       1.94114972       2.50417805
Al      10.00082359       0.08275704      12.49696189       1.03830661       1.13621138      -0.40090370      -0.62446132      -0.17028195      -0.51640873       2.46673322
Al      12.48375311       4.15137585      12.68378116      -1.26159541      -2.46650514      -0.37818739      -1.22880223       0.52704084      -0.73521619       2.44750738
Al      12.31440997       1.34243993      13.31552229       1.34540551      -0.30071530       1.21652722       2.35287484      -1.90700963       0.03821535       2.40745711
Al       9.82675429       5.53518184      12.65701274       0.77505335      -1.40134574       0.07576644      -0.82432881       1.41740671       0.90551115       2.47780681
O       11.44122059       0.07655049       2.35512712       0.20722591      -1.12581239       1.28283502       1.56096009      -1.04462311      -1.92375131      -1.60176659
O       13.82015435       4.19759638       2.23644421      -1.37670758      -0.75934270       0.92589853       1.85403739      -0.15731507       0.43355768      -1.55540395
O       11.48330943       2.85490569       2.36524399       1.24283957       2.10969527       3.23465858      -1.77071477      -2.10867637      -0.14399675      -1.54283166
O       14.10404943       6.90726311       2.06586598       2.29001862      -0.63284286       1.07785801      -2.18702870       0.37799028       0.31458068      -1.50970411
O       13.80120928       1.36811216       2.16067562       0.75195678       0.37590199      -0.66439274      -1.19257439      -1.12464776      -0.44241560      -1.59331596
O       11.39216688       5.64981621       2.29323749       1.59931191      -0.33578292       1.25199388       0.55204151       0.10776971       0.66822081      -1.54518354
O       13.21535123      -0.01569058       4.33350943      -0.26902137      -2.36027217      -0.71297739      -0.88253694       0.89408297       0.18124150      -1.69345164
O       10.84737890       4.22542360       4.49182420       0.54919034      -0.09508214       1.76153697      -1.15600600      -0.42249428      -0.31879175      -1.69703174
O       10.54352607       1.40179206       4.49465101       0.64981368      -0.53177389      -1.49499235       0.20610196      -1.07456993      -0.94440753      -1.74114764
O       13.09413766       5.36927315       4.43022582       1.57219227       2.31564206      -1.31134007      -0.74136699       1.32116241       0.49740570      -1.69051433
O       13.02277686       2.84560208       4.44976836      -1.16800606      -0.37441934      -0.17006827       0.00499975       0.34766384       0.17414494      -1.70734704
O       10.70177100       7.08673435       4.34182461       0.32448786      -0.28649649       0.27879361      -2.53587171       0.44323181       0.04242294      -1.72978413
O       13.92485007       1.56339780       6.58654347       0.08553712      -2.36635797      -0.81203502      -0.69874347       2.18118789       0.99694786      -1.66867745
O       11.34075475       5.76375506       6.67256601      -1.47663567      -0.49628727       0.15488563       3.46579771      -0.65780451      -1.54044606      -1.66594529
O       11.28498877       2.84983877       6.64739795       0.59629183       0.25378865       0.18358380       0.46014398       0.52422054       0.29769123      -1.68907332
O       13.56097964       7.02013197       6.55103720      -1.56485525       1.89290711       0.53760464       2.42962305      -0.91078037       0.30258292      -1.66084146
O       14.04171799       4.17478271       6.56039442      -1.07696964      -0.15133374       0.93567215      -2.70483187      -0.21293642       0.94309207      -1.68131173
O       11.58153100       8.26056165       6.52313158       1.68791007      -2.22149341       0.71469832      -1.22535036       0.62596201      -0.10301277      -1.68192923
O       10.57993317       1.40220072       8.91255431      -0.79650618      -0.53648000       0.58078976       2.43339842      -0.38352884      -0.65064050      -1.68297362
O       13.08248266       5.42520931       8.82263169       0.05396098      -0.82660218      -1.22664947       1.22177725       1.18272784      -0.89974806      -1.67306495
O       12.97970172       2.54004537       8.98920115       1.62908414      -0.86272816      -0.27754536      -0.13805965       2.89014710      -2.17024393      -1.67083895
O       10.59479396       6.85335036       8.81740388       1.59509630      -0.47743587       1.24958477       0.40054793       0.82259216       0.48625898      -1.68892944
O       13.10538347       0.19713789       8.74543308       2.68346739      -0.60827974      -1.36633783      -0.67606438       0.16252368       1.73536337      -1.67062712
O       10.57547757       4.24893015       8.92352271      -0.23760524       1.31757958      -1.83917895      -0.53260923       0.53976142      -0.33291931      -1.69283426
O       11.50228806       2.86725943      11.13231147      -0.36411864      -0.81300022      -0.02405441       0.70531946      -0.70247303      -0.90191487      -1.70860958
O       13.96602088       6.89502439      11.05485495      -1.09656541      -0.01945425       1.37035107      -0.14187640       2.12788742      -0.14840402      -1.70840347
O       13.88798383       1.40267315      11.19838601       1.27086073       1.61544571       1.52138321      -0.69301093      -0.30196229      -1.33833650      -1.74455547
O       11.64205552       5.64329580      11.13229409       0.57593169      -0.51858872      -0.12476585      -3.78316532      -1.08784539      -1.70386426      -1.72210789
O       11.37440874      -0.13235034      10.99990119       0.23785934       0.54352675       0.86144492       0.37692834       1.95344255       0.75432826      -1.68423009
O       13.62682545       4.33734414      11.23784973       1.18419078       0.70806323      -1.71405869       1.71199727      -1.89729725      -0.88518898      -1.68068707
O       13.25999730       2.72893922      13.45381917      -0.83580037      -0.66019835      -0.34308794       0.49465767       1.48073262      -0.42824829      -1.56111133
O       10.64765976       7.11391601      13.30630341       1.07925886       1.25076400       1.32195830       0.60024962      -1.73590880      -0.86042670      -1.58614683
O       10.68119113       1.59164111      13.41763733      -2.07749056      -1.07902163       1.70860943      -2.19105630      -1.35542982      -1.49626230      -1.56585753
O       13.00970181       5.70925851      13.49087759      -1.48083153      -1.91596011      -0.15373655      -0.05417099      -0.42315622       0.02947386      -1.56004834
O       10.78020816       4.23128737      13.17412598      -2.04620626       1.52571368      -0.60571184      -0.10935549      -1.04904677       0.71469996      -1.54390717
O       13.24815782       8.19274758      13.34054335       1.45873835      -0.30128944      -0.11667875      -0.90289828      -0.43991945      -2.27482569      -1.60602593
Al       9.79034907      11.08402682       1.68637909       1.55907192       1.17240232      -0.00744643      -1.12651161      -1.66622868       1.27992783       2.42397571
Al      11.98234434      15.38562508       1.79268565       0.78691546      -0.00249690       0.87674459       1.79317187       3.55669416       0.34381057       2.41510224
Al       9.77538907       8.46597162       3.04430627       2.27277213       1.23566512       1.62894323      -1.00622007      -0.11031535       0.24062835       2.45599818
Al      12.06845628      12.71435695       2.79927591      -1.42109772      -0.16242907       0.92969758       0.05539239      -2.08455593       2.42954854       2.48121357
Al      12.22321173       9.80728928       3.32583684      -2.14217049       1.14610638       0.75131941      -0.97680990       0.53329089      -0.50459987       2.49930978
Al       9.70204123      13.86528991       3.19173790       1.07295150      -1.41585236       0.46439900      -0.81995387       1.90154473       0.30104453       2.50720930
Al       9.71895248      11.23549530       5.20072194      -1.43634464      -1.41626290      -1.18765299       1.01124639      -0.46310286       0.69916061       2.51523638
Al      11.94982534      15.32912393       5.12112053       1.71937113       1.34746068      -1.15307587       0.65904330       1.59261862      -1.01896385       2.47969675
Al       9.96742970       8.30455104       5.63379935       1.32119948      -0.42178862      -0.94036835      -1.19419362       1.59003503       0.93011460       2.50350666
Al      12.13996985      12.60125154       5.59368785       0.76581017       0.72560357       0.64481103       0.06817369      -0.59207707       0.33745718       2.50665355
Al      12.08602126       9.83505902       7.36608671       1.27710825      -2.14095885       0.29176065       0.40523794      -0.47025590       0.92739257       2.51491332
Al       9.59046090      13.89966853       7.31944003       0.05007546      -1.34164499       0.29662959       2.06426128      -0.76526978       1.42438871       2.50617242
Al       9.75114756      11.16468204       7.92967353      -1.09068310      -0.13423460      -0.14231554       1.52761974      -0.17675611       0.32924683       2.54285717
Al      12.17214595      15.23381274       7.76938749       1.66975124      -1.54110231      -0.82355615      -1.00799177       0.28404203       1.43439433       2.56477952
Al       9.94292289       8.42606162       9.90487988       2.53137693       0.98919122       1.00799284       0.30958863      -0.14590724      -3.45945343       2.51374602
Al      12.16781831      12.59645353       9.59938767      -0.34486521       0.36715236      -1.96631332      -0.79141359      -0.12287527      -0.80482335       2.52119231
Al      12.36216944       9.82145481      10.17567186       2.14765749       0.72290651      -0.21639365      -0.76186172       1.84971838      -1.72871424       2.50149655
Al       9.69657798      13.93783781      10.03398621       0.45138571       0.43634240      -4.11703425       1.43168460      -1.09514771      -0.31837659       2.50700974
Al       9.92358160      11.25799369      12.02477916       1.86865808      -1.03245265       3.13418230       0.40757467       0.21623497      -0.83533346       2.53125882
Al      12.12249083      15.45256603      11.65685712       1.61757771      -0.48660455      -1.27619340       0.13575491       0.16692297      -0.01249149       2.54010081
Al       9.99427137       8.45912612      12.50724126      -2.38120029       1.19994651       1.34067889      -2.59604388       1.66157620      -1.47904431       2.50146222
Al      12.30601849      12.74931546      12.14475711      -0.78341105       1.42768389      -2.57170012      -1.88869074      -1.44632436       1.75260516       2.46489787
Al      12.37375541       9.65738526      13.60810083      -0.96750521       0.17142936       0.85453013       1.47804602       3.20183441       1.29651654       2.43000960
Al       9.90126033      14.08379770      13.60009915       0.26529465       0.17387155       2.38443838      -0.53297550       0.97464290       0.78628511       2.38838696
O       11.27229976       8.41773358       2.19351006       0.82133095       1.37433840      -0.07283940       0.80118208       2.38696929      -0.61109472      -1.59787285
O       13.70739085      12.62102232       2.16097208       0.25026616       0.24944158      -0.75193051       0.37367118       0.32086111      -0.64503014      -1.61643267
O       11.42547764      11.10762042       2.13866531       0.33584162      -0.35083758      -0.96980785       0.26397556       0.78957174      -0.59137657      -1.60048044
O       13.61053682      15.22402936       2.29610852      -0.60317496      -1.86864759       1.14318019       0.48305365      -0.23470535      -1.36495015      -1.64318907
O       13.65572944       9.80571984       2.01884601      -1.79956254      -1.21203177       2.17321667       1.02012212      -0.49734289       1.16213663      -1.56666565
O       11.19901607      14.01271889       2.03033622      -0.18935322      -1.43268048       1.78800753      -1.82343166      -3.43527655      -0.32778100      -1.62551188
O       13.05853024       8.15934016       4.01766133      -1.03689748      -0.68542482      -0.32321833      -0.31455007       1.16023515       1.23317704      -1.75346017
O       10.48259248      12.57051547       4.09368354       0.52795072      -0.12364104       0.15852084       1.70575902      -1.06292448       0.88492269      -1.71836913
O       10.59277844       9.80880247       4.43826358       0.00615073      -1.58583624      -0.40562472      -0.29259484      -1.83890726      -1.44530798      -1.69486165
O       12.74554120      13.83426961       4.34189849       1.12017490      -0.33523396      -0.27135644       0.71308351      -0.29782895      -1.15791609      -1.69259250
O       12.90417383      11.25319300       4.37504112       3.07310853      -0.33451233      -1.27602874      -0.17280137       0.24454257      -0.41949977      -1.70404661
O       10.30385569      15.54229302       4.19862697       2.41548585       2.15950437      -0.49414611       1.15757094      -0.97988215       0.26723016      -1.70672894
O       13.78717891       9.97574413       6.46688714      -2.00743781       0.66102653      -1.53121183       0.68659558      -0.46877043       0.32362964      -1.68277407
O       11.24177188      14.06628807       6.27704748      -2.36528394       0.57413339      -0.63049398       0.24029622      -0.20132357       1.81097116      -1.68613088
O       11.25273460      11.26991962       6.58690098      -2.01644985       0.03949628      -1.04197596      -0.43234654       0.48816326      -1.16239338      -1.68390441
O       13.48905406      15.60238644       6.45608744      -1.81457795       1.27834464       0.77566451       0.70467296      -3.00000609      -0.13656381      -1.67584574
O       13.90377685      12.52198991       6.61354622      -0.55254255       0.03334720      -0.05839275      -0.71632019      -0.23130480      -1.77699633      -1.66427422
O       11.20986370      16.63256066       6.38061159      -0.50976599       2.22499859      -1.34688149       0.38083032      -1.79188914      -0.37225420      -1.68832612
O       10.74161262       9.75881733       8.75410698      -0.47756740      -1.58172996       1.79098990      -0.14934236      -0.34073173       0.26811252      -1.67697597
O       13.00900698      13.94286610       8.72933922      -0.10556608      -2.26100333      -2.29515685       2.21465579       0.22447155      -1.01179799      -1.67110229
O       12.87139994      10.96713339       8.71558058      -1.81491365       0.30296108      -0.45978384       1.32251732       1.43673860       0.67469886      -1.66919017
O       10.46293053      15.01394957       8.60612630      -0.08901559       1.99273276       0.63687742      -0.13528503       2.66963905      -1.04933271      -1.66354597
O       13.00808618       8.54096709       8.70058464      -0.34544892      -1.05350087      -0.78549747       0.09937132      -1.09328512       1.29162026      -1.67045259
O       10.57143772      12.63074728       8.73840250       0.50330698      -0.53489811       1.10629338      -1.88012523      -0.70606352      -1.16995641      -1.65619016
O       11.44754917      11.52325478      10.95509763       0.13749209      -0.62496820      -1.75258789       0.81413585      -2.87938378      -0.14457273      -1.67605436
O       13.88921568      15.55990351      10.89650374      -0.92455284       1.30529711      -0.75577891       0.19317464      -2.32963091      -1.99688936      -1.66390300
O       14.00192256       9.54751269      10.98972400       0.51213641       0.79178607      -0.66349944      -0.45872946       1.05067397       0.24739665      -1.71729577
O       11.40048776      13.93408144      10.77832093       0.33939123      -0.67404794       0.05659699       1.09430428       0.71241964       1.64504921      -1.67780554
O       11.37641458       8.73657743      11.12207787      -0.96426331      -0.11465352      -0.81288490       0.13556200      -3.87148875       0.77401502      -1.71921301
O       13.60446635      12.65122812      10.91636793       0.57455096      -1.73779469      -0.32455403       2.05156357      -0.80746616      -0.78773894      -1.69746685
O       13.10493989      11.28491312      13.12028411      -0.53021218      -0.98231532      -1.03531431      -0.33715261      -0.57832242      -1.11404963      -1.63406909
O       10.67064238      15.43826918      12.92453809       0.35117925       0.03040799       1.20903093       0.89157099       0.31070148      -0.02900832      -1.61970961
O       10.68263833       9.96310095      13.19037883       0.43216633      -0.25474216      -0.03858920      -0.77592467      -0.83874581       0.62872252      -1.61249995
O       13.04355594      13.96588118      13.19216201       0.75985241      -0.44586817      -0.02332719      -2.24429921       0.79973889      -0.83482344      -1.60829127
O       10.58001348      12.65087714      13.09086682      -0.46503723      -1.25232093      -2.31371339       1.71098986      -2.20949404      -0.26038750      -1.61400485
O       12.83143405      16.70428647      12.82121518      -0.20535425       0.09965283      -2.56530189       1.37364935      -0.24630946       0.35688425      -1.65851557
Al       9.75382604      19.58925930       1.59502010      -3.02186170      -0.16161718       2.27527135       1.30728381      -0.93796608       1.50842888       2.41816139
Al      12.11543148      23.69049013       1.70129517       2.24404601      -0.38908796       1.47315777       0.55079798      -4.04184390      -0.10986123       2.43830657
Al       9.56667905      16.86019671       2.87671109      -3.13738942      -3.12100098      -3.00835406       2.60856447      -2.89204021      -0.08360601       2.43226838
Al      12.20590807      20.86194526       2.88179199      -1.22924565      -0.23399048       0.85503734      -1.42026656       1.06606687       0.21739591       2.42651749
Al      12.03532022      18.08455631       3.03110474       1.95773560       0.61967641       2.88299925      -0.06497841       0.25570229       1.82153639       2.44515228
Al       9.77666167      22.42356329       3.12381140       1.75946117       0.94467408      -2.46128133       3.56126770      -3.83080846       2.39945308       2.47637558
Al       9.83903199      19.50389014       4.93012515       2.52238638      -2.68839377       0.33469667      -1.39959950       0.91861983       0.52181073       2.46301007
Al      12.33747467      23.62519338       5.09613102      -2.27440800       0.88388025       0.46370436      -0.97543420       1.07510198       0.03010344       2.51259875
Al       9.57886117      16.62120465       5.64947693      -1.90151900       1.51859536       1.26023363       0.18181435       0.92161185      -0.88001189       2.54912019
Al      12.27134380      20.78684803       5.51350867       1.08677657       0.19621743       2.23401882      -2.85997652       1.35373141       0.02900743       2.53571510
Al      12.15750455      17.91648921       7.08605519       1.89534537       1.88244076      -0.07607557      -1.98105237       2.11043289       2.84081041       2.51353526
Al       9.86627147      22.16056842       7.26796908       2.40126766      -0.45295182      -0.73857007      -0.76895202       0.36888734      -0.82227828       2.50323915
Al       9.74910507      19.45584078       7.71956892      -0.53960105      -1.70453488       0.33544275      -0.12403750      -1.22089801      -1.43654873       2.54881859
Al      12.14250510      23.52018911       7.88727625       1.97066361       0.09078215       0.03324402       0.24270207       2.31481171      -1.57113425       2.55797529
Al       9.72262804      16.78389644       9.33250384      -0.37134463      -0.15631393      -0.97095530       0.57187744       0.00105640       0.61103190       2.50866365
Al      12.06519174      20.86559351       9.42089950       1.47603445      -0.60308549      -0.34690385       0.46425799      -1.68184514      -0.21913488       2.53249741
Al      12.36982274      18.08887232       9.93991360      -0.39381033      -0.59753695      -1.23266971      -1.63211920      -0.09225982      -1.14011455       2.53211403
Al       9.69798198      22.42517485      10.00333209      -0.79250130       0.29194267       0.36674982       0.27639062      -2.39086054      -0.33686988       2.51617622
Al       9.78998993      19.45702885      11.93622093      -2.07971026      -1.19151921       1.58587042      -1.56202259       1.40774352      -1.89792818       2.49884176
Al      12.14780247      23.42293511      11.65773752      -0.15717795       3.41984547       0.24286010      -0.59977289       2.63132688       0.06036914       2.52774739
Al       9.70052801      16.62902941      12.06112700       1.86292192       0.27579421      -1.06706962       2.89463874       2.25294585      -1.85979421       2.47282028
Al      12.18192605      20.56702062      11.98723634      -2.22781517       2.38441708       0.40570049      -1.91029108       2.91726709       0.63241191       2.49400997
Al      12.01423106      18.00144949      13.60899873       0.73307838       2.43204696      -0.04073413      -1.49721400       1.14371552      -0.86894029       2.49742913
Al       9.82716506      22.15033810      13.76880112      -3.22729488       0.51693296       0.75938627       0.51828841       1.08533342      -4.25515526       2.44993067
O       11.24731819      16.91083683       1.92395566       0.05614204      -0.91465767       1.52964586      -1.48366278      -1.80860955      -0.42045921      -1.55545533
O       13.81689845      20.88423453       2.17199248      -0.08949373       0.63911789       0.24841237       0.45856653      -1.08598926      -1.57476313      -1.60407102
O       11.49929068      19.49697989       1.99106466      -0.06495147       0.94446806       2.04535485      -2.78640311       0.07432188      -1.26003631      -1.55893373
O       13.76582272      23.62281928       1.82900921      -0.30345256       0.91586063      -2.72345141       1.76378851      -0.25099176       0.68802479      -1.55856133
O       13.35843501      18.03505982       1.84606762      -0.45449918       3.40619294       0.15104927       4.13964215      -1.16407448       0.31630151      -1.55489802
O       11.36253060      22.12025688       1.89847671       1.69649830       0.56293373       0.94367259      -0.32548512       1.83086115      -0.49737770      -1.57001495
O       12.92926799      16.89249932       4.29670023      -0.43658805       2.41190651      -3.52128769      -0.33578305      -1.38804443      -1.14014317      -1.67782688
O       10.73482940      21.01856805       4.03251472       0.17343630      -0.13249131      -0.70687984      -0.44575585      -1.57781060       1.78598650      -1.68149114
O       10.39565064      18.00934465       4.01132392      -0.93897059       0.45299721      -0.85915096      -0.04164587       1.47913297       0.71997577      -1.71873021
O       12.96667888      22.24541622       4.14737540      -1.63698483       1.37049320      -1.11559318       0.21268077      -1.37802058       0.40837619      -1.72206259
O       12.86099834      19.57454237       4.20097268      -2.84955812      -0.88094250      -1.84888356       0.10219606       0.17161689      -0.01047404      -1.71547353
O       10.69948825      23.74523663       4.22862025       0.58048335       1.73742637      -0.14552824      -1.34781465       0.18981765      -0.98918789      -1.69692552
O       13.71277568      18.22383062       6.35181153       0.25398863      -0.31890483      -1.27204262       2.03204657       1.60401977      -0.05806796      -1.67891324
O       11.54869426      22.37255339       6.50978686      -0.27644560       1.08641763      -1.18506629       0.47162562      -0.83466834      -1.11490479      -1.68303001
O       11.12998384      19.50026864       6.31953956      -0.33410053       1.42009634       0.62153365       1.68401508      -0.53624351      -0.81338647      -1.67348766
O       13.84245130      23.68954883       6.30465100      -0.23303907      -2.44043198       1.28224824      -1.37595715      -0.51076385       0.47232380      -1.69122279
O       13.83886670      20.78089976       6.33956259       0.68266611      -0.14854140      -0.04453479       0.80071163      -0.86970247       0.52973685      -1.68454003
O       11.51318000      24.90241615       6.29591376      -0.04479763      -2.03025194       0.37148255       1.10686268       0.53756845       1.19816163      -1.67390633
O       10.68818780      18.08539902       8.40014634      -1.64559504      -0.32949336      -0.19485552       0.16044868      -1.01915773       0.76011482      -1.64759219
O       13.07274435      22.25455158       8.61675325      -1.28459200       0.91429151       0.71281185       1.27176637      -1.45022478      -0.55135340      -1.67411304
O       12.98744330      19.29577782       8.55281637       1.59165550       1.76494694       0.19759902      -1.60749023       0.69249923       0.51991668      -1.68093932
O       10.59414051      23.51242533       8.62835662      -2.58910256       1.12119016       0.31808448      -2.69728758      -0.01560101       0.48203291      -1.67064762
O       12.96239923      16.75137510       8.58853551      -0.51559565      -0.14614024       0.53239016      -0.75596007       0.30635923      -0.57033180      -1.66576707
O       10.53068288      20.80346064       8.52993048      -0.66445448      -0.39454861      -1.45418600      -0.55376008       2.17359897      -0.30568602      -1.67774820
O       11.32006774      19.45623489      10.73793554      -0.01212086       0.32226104       0.53965425       0.80410497       1.03462363       0.00037634      -1.66505527
O       13.71946169      23.76569467      10.59900854       1.29893253       0.73560468      -1.11265040       1.08673578      -1.44819455       1.57530373      -1.69117904
O       14.04907853      17.91508992      10.63632819      -0.02929287      -0.23668668      -1.37097212      -1.42794256       1.73715089       1.54159987      -1.68092394
O       11.44789891      22.14824019      10.60370739      -1.24199113       1.48607144      -0.17560410      -1.33530011      -0.99552747       0.49665803      -1.69583523
O       11.26703397      16.81642290      10.62344394       1.47966282       0.49287448       0.07022620      -0.74233064      -1.26038765       0.62803393      -1.67290640
O       13.57038077      20.60637479      10.77084833      -0.28475553      -0.88385241      -0.19837557       0.27757531       1.81915765      -1.28095148      -1.68038654
O       12.88345712      19.47373117      13.04230435      -0.57112449       1.78495268       0.04570345       1.22137403      -2.24253649       1.17960979      -1.62603486
O       10.79266886      23.74357974      13.04235429       0.27962548      -0.66283603      -1.58629071      -1.46851101      -2.35109311       0.12989607      -1.57793844
O       10.39179744      18.13572487      12.84417673       1.48203514      -0.60387338       1.80835332       1.00219886      -2.22949358       1.31440093      -1.65306890
O       12.73007663      22.21118331      12.74766473      -1.24112367      -0.58451454       0.50634772       2.48699896      -1.20954569       1.46566008      -1.62655950
O       10.51449888      20.74691095      13.02697827       0.22942182      -0.18251347      -1.95853931       1.45788787      -0.11399592      -0.80607802      -1.65459120
O       12.96115437      24.96252160      13.03335918      -1.29802711       1.60883374      -0.04311618       2.71623550      -2.26335303      -0.59030075      -1.62402701
Al       9.97558062      27.93524703       1.72114051      -0.37103157       1.34189694      -2.24216548       1.16496771      -1.35228982      -0.18564397       2.44981146
Al      12.18497316      31.85259243       2.03046544      -0.51353387       0.49742689      -1.01831499       1.63351806      -1.11681340       0.77552267       2.43304729
Al       9.78016334      25.10830235       2.65839320      -2.08008707      -0.15983559      -1.06552520       1.71497580       0.15888007       2.25171213       2.46665454
Al      12.33687059      28.94836199       2.90815613      -0.91451745      -0.46788920       0.48678988       0.67496091       2.61314261      -0.22130005       2.41781473
Al      12.31026543      26.37595445       3.05301979       0.29230633       0.52551904      -3.11098859      -0.67596859      -0.51039221       1.55850713       2.50744915
Al       9.84444048      30.46686285       2.98638947       0.24645561      -2.29900923       0.76593712      -0.02197244      -0.29361910       1.00361482       2.48792005
Al       9.80139360      27.69039275       5.06095028       0.62101191      -0.10482246       0.49447423       0.84458790       1.25469880      -0.14894144       2.50786066
Al      12.08875055      31.95368448       5.13913643       1.20716351       3.35503353       2.48277782       2.20976671      -0.46996293      -0.91906261       2.46844339
Al       9.89886889      25.03804085       5.45025909       1.80797089       0.38574285       0.93950455       1.04807702      -1.99540361      -0.29676491       2.54047012
Al      12.17077593      29.08271222       5.39096787       2.96884038      -1.44080818      -0.77674885       1.22998916       1.39981303       2.69358856       2.49796915
Al      12.37571824      26.32819800       7.17884531       0.98730535      -0.07946561       0.37502638      -2.83388243      -0.11926209       0.01443968       2.52591753
Al       9.84294369      30.46643688       7.27544874      -0.40466117       0.12144431      -0.97525978       0.49120685       0.74908854      -1.24143232       2.52415967
Al       9.84887409      27.82449712       7.72361199      -0.85689197      -0.42406127      -2.50521171       0.50933439      -1.52326440      -0.10556801       2.53942943
Al      12.31251020      31.81746014       7.84419045      -2.20056445      -2.77320038      -1.77948470       0.93707686       0.38432643      -1.73000194       2.53622699
Al       9.88541180      25.13781071       9.61598335      -2.69267140       1.12106938      -1.14567400      -0.90766274      -0.37440385      -1.89108449       2.50730157
Al      12.28581964      29.02873781       9.46035023       3.03192575       1.02732147      -0.64914497      -1.20727750       0.88548026      -0.33771321       2.53014255
Al      12.18828144      26.35504655       9.83669164      -0.94320794       0.43335364       0.26827025       0.12811711      -0.82170685       1.72664719       2.52158713
Al      10.04162296      30.57912850       9.95209578       1.17864567      -0.76960787       1.26301007      -2.43501460      -0.75759727       0.11754213       2.52235007
Al       9.80541447      27.72688234      11.82225395      -2.19576203       1.91960127      -1.55004422       0.67181045       0.78677002       0.77247966       2.50782466
Al      12.19368854      31.86649244      11.77158251      -0.60284014       2.16453638      -0.22412915      -0.63040840       1.60939371      -0.83777293       2.48260427
Al       9.90362232      25.02416587      12.20002522      -2.46604633      -0.27347492      -0.68584246      -0.37481024      -0.41422064      -0.02857439       2.51441503
Al      12.34368622      29.06787417      12.12412340      -1.37177464      -0.00916704       0.51568567      -3.07877454      -1.74663305      -0.95564346       2.49162507
Al      12.33230165      26.38359387      13.56965447      -1.65904653       0.25252924       1.01552896      -1.86372674       1.15402766       0.63317308       2.45290589
Al       9.86310556      30.54071053      13.60652371       1.04704502       1.31184388       1.21219799       0.26571333       1.26401422      -2.85722549       2.43957114
O       11.42976835      25.09658595       2.10157375      -2.67112916       0.70732197      -0.58432920      -0.80647780       1.94776778      -0.91169227      -1.63107288
O       13.96953518      29.09543675       2.14203769      -0.37108616      -0.36579329       0.70439003      -0.53732980       1.53824893      -0.02753443      -1.57167470
O       11.68421123      27.77100504       1.76405986       1.40119759       0.82352038      -0.30350737      -0.92997513      -1.26478604       0.92863458      -1.55696213
O       13.93448131      31.66741389       2.10636802      -0.26168557      -1.80198967       1.56340279      -0.91991388       2.40948765       0.03058860      -1.50573611
O       13.71324708      26.30597296       1.95331304       0.58388065      -0.61551509      -0.25707055       1.82140808      -0.81213297      -0.40496435      -1.57243705
O       11.40462784      30.21280617       2.06483252       0.09704030      -1.16243670      -0.93720399      -0.18540770       2.57039607      -1.05437635      -1.62204576
O       13.31485645      25.06669129       4.22465378      -0.18067338      -0.30379494       1.51230412      -0.98971043      -0.61594433      -0.69194413      -1.69533300
O       10.77227600      29.16099255       4.27150247      -0.61639537      -1.26646517       0.11768453      -0.54345225      -1.20968964      -1.56450727      -1.69657147
O       10.56774894      26.33767552       4.06434494       0.55676157       0.24479292       1.57009024      -0.10224453      -0.01354032       0.07318851      -1.71882439
O       13.05099947      30.53654855       4.20943559       1.63524716      -0.31756825      -0.04391100      -1.15858051      -1.86268649       0.29165135      -1.68584776
O       13.07119009      27.77459593       4.15631565       0.90327569      -0.64378994       0.09298037      -1.01072404       0.67294330       0.18910154      -1.69234180
O       10.50384748      31.86215170       4.00632351       2.37239973      -0.34444393       0.50580733       1.16594536       1.60398100       1.11002253      -1.73094273
O       13.92455920      26.60008626       6.38144217      -0.19196602       0.88087758      -1.12242238       0.20842883      -1.30051527       0.04091213      -1.67788577
O       11.47804878      30.69166980       6.41828152       1.14411564      -1.26320373      -1.78054134       0.15049429      -0.27079727      -0.49420164      -1.67701185
O       11.32761577      27.80064034       6.45646974       1.40832217      -1.52610473       0.99487106      -0.25034567      -0.85369555      -0.73836557      -1.68078506
O       13.66090824      32.00064301       6.28605206      -0.19094087       0.16050407      -1.71965861      -1.01720615      -1.55570973       2.75031699      -1.65711439
O       13.76168438      29.00042458       6.43232253       0.42180905      -1.32780252       1.52927071       0.99211417       0.55325582      -0.48214927      -1.67544913
O       11.40135091      33.29186610       6.45836764      -1.96177458      -0.36044435      -0.65462547       0.44210216      -1.83567526      -1.23051538      -1.67636657
O       10.74934880      26.43454087       8.62387726      -1.89637853       0.63466657      -1.09891121      -0.86557485      -0.54854883      -0.31139788      -1.66133404
O       13.19566551      30.37122678       8.45543827       0.61575576      -0.44482927      -0.06559049      -0.82348607       0.00772121       1.85551269      -1.66638482
O       12.89025274      27.52792109       8.61792656       0.29073535       1.25403286       1.21221475       1.46511066       1.16240415      -0.46932708      -1.68966484
O       10.73126921      31.73319539       8.61932990       0.70549372       0.09526426       1.11383673      -1.82968688       1.85129936       0.42936429      -1.67493558
O       12.92942842      25.06936102       8.56566548      -0.88055726       0.16910840       0.21854967       0.36079547       0.23432483      -0.69035769      -1.67466211
O       10.51099037      29.25729000       8.54115485      -0.65718389       3.29977002      -0.95110769       0.93777418       0.52886769       1.44163729      -1.67147517
O       11.49261990      27.83720100      10.73467114      -0.13723981       0.54645468      -1.76496749      -0.47986729       0.37244024       1.26392492      -1.69008934
O       13.83890418      32.03480633      10.73375833       0.58106438       1.28891773       0.18836293       1.12883010      -1.09300429       0.44747783      -1.70004153
O       13.82068318      26.18400880      10.86710030       0.02773571       1.14148319      -0.21697981       0.61999537       1.25452514      -0.11294277      -1.68763030
O       11.67125267      30.47189624      10.60842684       1.25111913      -2.24746005       1.33545966      -0.79879147      -0.49100039       0.56050977      -1.67654300
O       11.30723732      24.93302008      10.74284153       0.32665787      -0.09947996       0.11934470      -0.00210138       0.71680849       0.54547876      -1.68693638
O       13.69076555      28.92513974      10.85991076       0.88574439      -0.19359183      -0.27383996       1.08570099       0.90545285      -0.50580250      -1.69211519
O       13.11429310      27.90135345      13.25655568       1.29194435       1.07619773       1.68237073       0.71813431      -0.25199319      -0.61278440      -1.60437989
O       10.49218065      32.01905194      12.82687339      -0.54631737      -1.06801881       0.17512673       1.48370812      -1.05184555      -0.48318377      -1.66884601
O       10.66700997      26.36052444      13.04639549      -1.12191358       1.76463057       0.30885147       0.12219224       2.32305350       0.10006733      -1.62450480
O       12.84722218      30.58037046      12.65113884       1.27738823      -1.11657901       0.58253193       2.82919073      -0.21521694       3.75340431      -1.64676619
O       10.61137999      29.09410468      12.98043420      -0.71349300      -0.62464188      -1.27239504       0.61900731      -0.96854950      -0.68775811      -1.63276768
O       13.08849711      33.10694323      13.04644131      -1.10497235       1.65550954      -0.83691583      -1.96866948       1.41327904      -1.23715004      -1.59674358
Al       9.69560917      36.11429227       2.39200403      -1.16453448       0.61802780      -0.45152366       0.72045761       0.39630111      -1.00074546       2.45838046
Al      12.20176253      40.41448238       1.77189873      -0.71479790      -0.97843918       1.53592429       2.54544344      -0.22132329       0.12997020       2.43481016
Al       9.79927246      33.21398015       2.78676295      -0.62093336      -0.41532474       1.03814840       2.09816601       0.70999396       0.74157812       2.42914653
Al      12.20693440      37.47550617       2.68478504       0.96030425       0.46441699      -2.85976519       1.44354349       1.22201400      -0.18560959       2.46978402
Al      12.33939783      34.82189119       3.17349945      -0.93127170       0.78981085      -1.28871485      -0.36583738      -2.13460299       0.29595439       2.47491217
Al       9.75180925      38.89446839       3.06692241      -2.33583703      -2.56068100       1.74583364       0.55206907       0.62912104      -0.12934299       2.46173930
Al      10.00575724      36.14274327       5.08635041       0.93104889      -1.69578946      -0.93658260      -0.40252772      -0.82615972      -0.21565651       2.50093603
Al      12.34300137      40.15307020       5.00475869       0.28783152       0.56734762       0.40473183      -0.51361921       2.28925714      -0.76179439       2.51372361
Al       9.84123671      33.33429184       5.54891295       2.59173149       0.44387543      -0.84041646      -0.26383747       1.08963180      -0.58040715       2.55477691
Al      12.37925070      37.55831130       5.50261221      -0.86070222       1.89412428       3.18634157       2.13120738      -1.72793125       0.37582952       2.54079366
Al      12.31240601      34.64129554       7.07942466       1.04129298       0.16729038       1.99236518      -0.11838066       1.97199268       0.41678686       2.53841114
Al       9.92641954      38.82780095       7.15725185      -0.38024733      -1.23743244      -1.51662601      -0.32851952       1.06939841       0.27294252       2.49506235
Al       9.72702432      36.12677070       7.75318172       0.44431242      -3.17315032       0.75951537       2.25187099       0.31598258      -0.16464952       2.52414036
Al      12.29108075      40.21931773       7.65789679       1.38672202       0.76471746      -0.43489230       2.04826923       0.69587137       1.63125176       2.49438858
Al       9.86593449      33.30616073       9.19473682       0.30929181      -0.19933987       1.85297556      -0.15254334      -1.26107392       1.27451203       2.59152317
Al      12.29953163      37.48977757       9.44429723       0.67571145       0.69170237       3.41143880       0.21876337      -0.20397345      -0.41591301       2.53491044
Al      12.20658155      34.65414300       9.68329337      -1.06197999       0.26997459      -2.40304370       0.58967520       1.21188463      -0.43954072       2.50877786
Al       9.95955660      38.89221383       9.87331853       1.66274293       0.61653125       0.74769249      -0.70255917      -0.00930958      -0.00967814       2.53739572
Al       9.95639293      36.25063326      11.74325518       0.23038720      -0.44023988       1.96905838      -1.03451675      -0.59664052       1.49469150       2.46886206
Al      12.36010331      40.25520036      11.68564705       1.45889497       0.88254006       0.54744066      -1.07297563      -0.32790830       0.74676765       2.52591252
Al       9.77688554      33.41223653      12.05675882      -2.14725934      -1.41197079      -0.08978961       0.17221103      -0.33134167      -0.31346016       2.48229718
Al      12.33375050      37.52659225      12.10544416       1.38519425       1.98562981      -2.09378817      -0.39629142       0.65600346       0.97549859       2.49491644
Al      12.35117801      34.62420483      12.33180946      -1.21472743      -0.04510520      -1.60905162      -2.26228714      -2.59192963       0.63412000       2.52041340
Al       9.95489305      38.97905767      13.60247921      -2.86790079      -1.13189532       1.21981142       0.57271311      -1.66609116       0.91993002       2.43509865
O       11.44906559      33.39846651       2.10595985       0.61348897       1.40954347       0.97373468       0.63258347      -0.53499858      -0.31772176      -1.54549861
O       13.87483312      37.49738956       1.88326139       1.93429442       0.39672382       0.57094371       0.48729454      -1.39469728       1.32003970      -1.55812764
O       11.45239901      36.02998682       2.04533073      -0.39338864       1.22612819      -0.07548793       0.20190699      -0.03027027       0.56207808      -1.56757152
O       13.85495878      40.26778957       2.22145666       0.57885758      -1.42579342      -2.44389035       0.49468393      -0.88549625      -0.35232230      -1.60690773
O       13.82097855      34.48985717       2.03791746      -1.42314499       1.88343149      -0.62451840       0.76996158       2.63251871      -0.34838535      -1.56325662
O       11.57182057      38.91733506       1.81678956       0.65561599      -1.66180724       0.31063043      -2.58370546      -2.42852615       0.58993529      -1.57787383
O       13.19137193      33.39843049       4.21626890      -0.47947289       0.72891641       0.36281163      -0.86047155      -0.22077733       0.45274016      -1.67743909
O       10.57119010      37.53873929       3.93195587      -0.71059836      -1.31548219      -1.40948419       2.05798627      -1.21602691       1.36649290      -1.75656188
O       10.75684734      34.63829806       4.27787954       0.61770071      -0.61251129       0.20394372      -1.52860750       0.28804379      -0.37942811      -1.72089231
O       13.11718252      38.75501156       4.23009045      -1.71207392      -0.14537121       0.00507864      -0.33358444      -0.13755825      -0.49410460      -1.70398998
O       13.18474223      36.35383701       4.32902279       0.89666033       1.07445504       1.06776565      -1.29294476      -1.74915710      -1.71559944      -1.69336534
O       10.73431472      40.38868057       4.02182610      -0.07720589      -1.69792888       1.20253996      -0.01547538      -0.38303192       0.07158169      -1.74804688
O       14.03729452      34.71665973       6.53435569       0.74395708      -1.81026058       2.61758668      -0.86796088       1.14243547      -0.53129440      -1.67871130
O       11.77897644      39.05863791       6.30918530       0.02548178      -0.82371105      -0.44761759      -3.07851313      -2.12264867       0.76299826      -1.68124235
O       11.33839758      36.23048733       6.28612890       1.03539901      -1.16902627       0.51564478       1.71186432      -0.32624885       0.99577227      -1.65090442
O       13.86013913      40.26151439       6.47416871      -0.39299185      -0.28410513       1.36313406      -0.93240071      -1.33309875       0.29852192      -1.67900991
O       14.09632381      37.34369065       6.46785753       0.41189071       1.17476944      -0.13961890      -0.62546671       0.56099378      -0.32652421      -1.67930496
O       11.60152924      41.43667027       6.44776198       0.35352465       0.46569486       0.44811353      -1.23474350       1.91068128      -1.18493075      -1.65450191
O       10.75259080      34.68627008       8.44246610       1.18968032      -0.30868862       0.09048260       0.25255379       0.44200129       1.35746427      -1.67509449
O       13.25578610      38.77843764       8.55204855      -1.06501974       0.88841722      -0.04071482      -1.54508011       1.25516970       0.89740455      -1.67981386
O       12.96939395      36.03632504       8.51160829       1.68808296       1.90594173       1.32184871      -0.16026582      -1.44849927       0.72697924      -1.68407702
O       10.68485385      40.11756889       8.44986396       0.41236913      -0.47982974      -1.53202750      -0.58174950       0.34542265       1.39024969      -1.67723417
O       12.99210822      33.38155648       8.66678794       0.12492927      -0.78758048      -1.05145188      -0.47297358      -0.12348806      -1.60550907      -1.67494917
O       10.56993057      37.58518495       8.56738000       1.40475010      -0.72206860      -0.08800531       0.25337605       0.18683482      -0.49255682      -1.67302227
O       11.49645112      36.12061879      10.72252529      -2.19767893      -0.07376902       2.13771985       1.06671367       0.29542981       0.47941536      -1.77697527
O       14.01734106      40.50202681      10.91814598      -1.32583262       1.72017549      -0.58823097      -0.36968806      -1.60552121      -1.62856525      -1.69462657
O       13.88163340      34.41607125      10.76652995      -0.44669481      -0.94771190       0.72365033      -0.66600748       3.05221939       2.27635352      -1.73064387
O       11.55193343      38.73996423      10.68382718      -0.35187083      -2.08609553       0.11432081       0.93454153      -0.05563360       0.08293850      -1.70203483
O       11.40118760      33.53691678      10.83542492      -0.93063943      -0.65619431      -1.00452608      -0.49968730      -1.41894443       0.46765148      -1.78955960
O       13.75904112      37.49107038      10.88709195       0.52827650      -0.28230352      -0.34492451      -0.60641666      -1.10683282      -0.37268290      -1.69958591
O       13.08997071      35.98768996      13.02547333      -1.72436053      -0.44962431       1.70586722       0.71698857       1.66095937      -0.94666590      -1.58075213
O       10.77952963      40.09360325      12.72567108      -0.98524692      -0.86916318      -1.36468093       1.00177370       3.36399980      -1.46691215      -1.63600063
O       10.67716519      34.80161574      12.88526069      -0.91471127      -0.36468030       0.68715304      -0.86428326      -0.25862689      -0.26265223      -1.59116614
O       13.00310944      39.02930108      12.82427533      -0.11466789      -0.29166987      -1.81886770       0.36083012      -1.60406921      -0.01742592      -1.62246513
O       10.74869249      37.45562204      13.11380305      -1.53173647       1.64371165       0.57447689      -0.01531744      -1.03469687      -1.37374745      -1.57705557
O       13.04257955      41.50510768      13.03321925      -0.68724699       1.66606693       0.82223738      -1.94970013      -0.12144965       0.86329688      -1.64577460
Al       9.80538123      44.38881130       2.14766097      -0.76965695      -1.08342205       0.93501678       0.20706800       0.05160764      -0.45373327       2.44447947
Al      12.25482450      48.46138870       1.78919783      -0.47406662      -0.45182211       3.30478924      -0.61616289       3.08278187       1.65940946       2.41918993
Al       9.90073633      41.62106941       2.80201554       1.72058697      -0.03774323      -0.61762692       1.47038029      -2.07330089       1.45552266       2.44146490
Al      12.25935143      45.91470823       2.93107824      -1.20457492      -1.43730141      -0.38932780      -1.29645879      -2.55232217       2.41609038       2.43626332
Al      12.14990090      43.10508746       3.26972226      -0.63233538      -2.01275776      -0.79304654       0.26975093      -1.50741742      -1.65021297       2.48275828
Al       9.89987712      47.29313710       3.69440475      -0.47889869       1.19479804       2.56087755      -0.63142109      -0.97702082      -2.03070220       2.53291059
Al       9.88299747      44.40006623       5.20290735       0.77551980      -0.93343544       0.06278478      -0.07361150      -0.04278354       0.52729342       2.47614121
Al      12.24759564      48.67040681       5.35220972       1.29836528       0.44805818       2.41294553       2.92800196       0.35139393      -0.43816353       2.47139859
Al       9.78796990      41.67652886       5.57472494       0.04116430       0.06509937       0.20780231       1.76825742      -0.63315443      -0.14373124       2.51308990
Al      12.31644238      45.82238228       5.67006252      -0.41040029      -0.36251158      -1.21288346      -0.42064388       1.38861940      -0.30677705       2.52196407
Al      12.26996581      42.95215441       7.25938125       0.27694184      -0.45830514      -0.82674750       1.21617775       0.12385846       1.12509379       2.49970913
Al      10.11437818      47.11485423       7.31236499      -2.80873557       0.73380945      -0.06870655      -2.45059698       0.21884314       1.72497445       2.50903392
Al       9.89414283      44.35164945       8.04860101       3.04200215      -1.41570411       0.50551390      -0.12768206       1.16296070      -0.59994077       2.50881910
Al      12.29551773      48.76553700       7.95062462      -2.18206474      -3.06330510       0.32969370       0.53852257      -1.13673457       0.53732041       2.49433088
Al       9.99467232      41.57897527       9.47195159      -1.67140438      -1.30319993      -1.39762623      -0.98543041       0.05910626      -0.59615139       2.52493167
Al      12.38389592      45.82443837       9.59994180      -2.16594756      -2.05002428      -1.34080279      -0.34172361       0.53338326       2.46272579       2.55485988
Al      12.29741885      43.15449384      10.10979037      -5.49963614       0.61206103       1.67197477       0.41104574      -0.59601540      -0.66515511       2.52229667
Al      10.00191085      47.19598220       9.95767279       0.87067805       1.25882602      -0.14165634      -0.31343524       0.08641433       3.81495194       2.46655750
Al       9.91526834      44.27168878      11.97952830       0.80586345      -0.07346207       2.07975427       0.55711534       1.49721255       0.75446477       2.51107144
Al      12.30511587      48.47745597      12.22152050      -1.83071918      -1.37275919      -2.93971175      -0.29185905       0.89143991      -1.72955214       2.45638132
Al      10.08853322      41.58058631      12.03958374       1.14635684       0.20113790      -1.08720070      -1.59525766       0.15579983       1.80277707       2.46511245
Al      12.21071542      45.79527490      12.56439438       0.29437577      -0.37784785       0.16991486       0.83742918      -1.79332827      -1.09812704       2.43044019
Al      12.23135768      42.86168309      13.83307774      -0.00240283      -1.27330415       0.32263265      -0.45105242       0.24609778      -0.23869554       2.41510415
Al       9.91774460      47.04058968      13.00692777       2.87468173      -0.76763162      -0.75338777       0.55885201       1.49234349      -0.42210215       2.43639708
O       11.44749659      41.87936271       1.78852216       0.77173449       0.24771744      -1.28497781      -1.72629604       1.20060819       1.47924176      -1.56553543
O       13.85503822      45.80666184       2.37018392      -1.14260952      -0.59636828      -2.10273991       1.60369604       0.62360478      -2.04012940      -1.63782358
O       11.46929960      44.46580974       2.14175975      -1.00419021      -0.36773997      -0.26246056       1.85420824      -0.03808748       0.29262949      -1.57611144
O       13.91257367      48.50309770       2.14204381       1.56251250       0.42478625      -1.24209547       0.04785216      -0.88428307      -0.76847561      -1.57253528
O       13.79107954      42.77266729       1.84319568      -0.63636053       0.76123930      -1.19830531      -0.23872975       2.30900544       1.72029969      -1.55206621
O       11.41358279      47.07218107       2.09849161      -0.22804610      -1.63289830       1.75748710      -1.48146168       1.47565088      -0.91617988      -1.54819751
O       13.16991020      41.61032301       4.21999120      -0.59247704       0.80596250       1.69977449      -0.53781127       1.42799685       1.21520203      -1.70718408
O       10.74541031      45.88674156       4.47563394       2.90263430      -1.96672097      -0.85255910       0.48753519       0.14612375      -0.51032567      -1.70540178
O       10.48203649      42.98808560       4.11884986       1.11376903       0.90608376       1.16319190       1.68747061       0.13509837       1.42551954      -1.74826169
O       12.96412154      47.09858363       4.36652611      -0.22968975       0.62309106      -0.27352382       0.42062306      -0.28774745       0.36932872      -1.70368457
O       12.89901075      44.48107739       4.17953635       2.52606594      -2.40140744      -1.52414291       1.52739635       0.31069911       1.66525690      -1.72792375
O       10.73688197      48.74623597       4.45084195       0.98614906      -1.20949096      -1.69049656      -2.32008065      -0.35455724      -0.25775910      -1.72026229
O       13.99339844      43.12670275       6.53046442       1.20133395      -2.20410643       2.02640189      -0.46744432       1.09066025      -1.09577981      -1.66598642
O       11.70471987      47.49978912       6.69227891      -2.07993955       1.15146889      -0.66972956      -0.71342206      -2.63898528      -1.60387548      -1.66699827
O       11.49848246      44.41323468       6.36630535       0.28718545      -0.71439223      -0.72647943      -0.08310566      -1.44543912       1.65381792      -1.68631721
O       13.67367364      48.85026086       6.64967305      -1.73605813       0.84745067      -0.92425403       2.10025627      -2.16175154      -0.68656690      -1.62636936
O       13.96096957      45.79357625       6.58794888       1.38620230      -0.90559049      -0.54885398      -0.69440466      -1.91026302      -1.55599897      -1.69036031
O       11.56964821      49.97056195       6.54259025      -0.56593472       0.10948925       0.29649267      -0.85003502       1.23190672       1.29484157      -1.68058085
O       10.90430706      43.02215089       8.76172133      -0.41497786      -0.46602976       0.86620885      -0.58353351       0.51027909      -1.12102961      -1.67610598
O       13.24474113      47.08709825       8.69830052       0.47308113       0.77579147      -0.74669429       1.81943657       1.51401898      -0.01715013      -1.67356288
O       13.00458825      44.36350888       8.87954282       1.44148336       0.93549969      -0.05990425       1.40893930      -0.54680341      -2.07437081      -1.66324377
O       10.70146097      48.42766185       8.90142620      -0.77113731       1.25083706       1.61260485       0.90241522       1.73616332      -1.50446620      -1.68479109
O       13.13175185      41.74936772       8.62891149       0.66429130       0.76390302      -1.20993981      -1.27393571       0.01634771      -0.40962857      -1.67244065
O       10.71497053      45.97891219       8.89674174       2.00474430      -1.73269456      -2.91398264       0.21781786      -2.50320695      -2.78225390      -1.66621912
O       11.67957885      44.57686547      11.13386210      -0.17018533       0.26337496       2.20690458      -0.39919252      -0.91513669      -0.57591967      -1.71674466
O       13.94039633      48.56472637      10.93826289      -0.18548719       0.12550306       0.31272242       0.12692473       0.14605484      -0.90497507      -1.71429598
O       13.94680677      42.88354573      10.88256778       0.72564514       0.19576535      -1.06348030       0.27903743       1.10454782       0.88329713      -1.69867587
O       11.45703836      47.07564018      11.17097977       0.66957238       0.05334660      -1.32128397       0.47301495      -0.09767493       0.34416310      -1.75108552
O       11.40885610      41.66961864      10.80811133      -1.20162136       1.18546637       1.49143099       0.51207075      -0.17506478      -0.76554406      -1.69351661
O       13.91709251      45.84249080      11.00270303      -0.17111728       1.38793062       0.07438470      -0.08368128       0.10435060      -0.28965071      -1.75222778
O       13.31230044      44.20628133      13.37263404      -0.46801994      -0.42514775      -0.16682731      -1.82899871       1.68339427      -0.33445275      -1.57850194
O       10.81451192      48.63792300      13.24922586      -2.86300291      -0.45140644      -0.66612223      -1.33594075      -1.66145639       0.50301153      -1.56339788
O       10.57942549      42.99069183      13.07269721       0.77043005       1.66588963       1.33356305       2.02638419      -1.00563502       0.20740142      -1.60657334
O       13.11741233      47.17918532      13.16118189       1.26219681       0.22782815       0.20446389      -0.37921806      -1.23807332       0.63315923      -1.57151330
O       10.69779005      45.57311964      13.41548179      -0.71381044      -1.71425696      -1.52243412       0.65741098       0.24814433      -0.50081007      -1.52776420
O       13.20049417      49.70905032      13.21015445       1.20786902      -1.69206862       1.53968748      -1.19810134       2.80319517      -0.05074606      -1.53771269
Al      14.76614635       2.72120007       2.26192476      -0.45739472      -0.70443842       0.12757397      -1.35511690       2.03569069      -0.09993384       2.44742298
Al      17.09601288       7.08328529       2.06886618      -2.33937839      -0.93051839      -1.59814089      -0.87826920       0.89184793       0.59932654       2.41569734
Al      14.61574456       0.00015622       2.84769998       2.11691075      -1.14832873       0.18890301       0.93725252      -0.78700650       1.92350669       2.46673489
Al      17.09776883       4.20432674       3.05263634       1.64364058       0.47969108      -0.23473256       1.01718822       1.70663342      -1.89814500       2.41903234
Al      16.99968919       1.37185585       3.33945097      -1.04827501      -2.09364739       0.92858523       1.63643915       1.81167827      -0.14488020       2.47972441
Al      14.64962095       5.47746700       3.38250008       1.67875522      -3.88495914      -1.32880955       0.95476425       2.50886319      -1.47841447       2.48737526
Al      14.65061999       3.03481320       5.29790407       1.11397798       1.71438325      -1.72756549      -0.09327508      -2.41687199      -0.74608956       2.48228478
Al      16.91961652       7.05510365       5.28008945      -0.19046046      -0.31135242       1.81279201       0.65070757      -1.28511680      -2.11477730       2.47605038
Al      14.71765867       0.22516746       5.66015567      -2.24317683       0.69716740      -0.82221753      -1.74092896      -0.57913357       0.34341578       2.51186657
Al      17.06601667       4.35812287       5.56529882      -1.87999585      -1.03341504      -0.77964925       2.15737103      -1.35191731       1.26223027       2.52014947
Al      16.93434012       1.61066633       7.32289474      -1.25838983      -0.28910460      -0.05621520       0.98927112       0.05060902       0.11166602       2.49339056
Al      14.66854170       5.63680569       7.41363966       1.96784952       0.57497861       3.87619040       0.35674412       0.53579012      -1.02239797       2.51122832
Al      14.53504546       2.82792680       7.94127733       0.20227071      -1.06906564      -0.21451796       0.81353298      -0.38764255       0.31674944       2.53713727
Al      16.95822810       7.07235010       7.80980811      -1.20359850       0.25595560      -0.38075287       1.09756572      -0.41949769       2.04214198       2.54158568
Al      14.71894876      -0.08664524       9.67083890       0.29470937      -0.19408344       1.22816039      -0.76695893       0.82420921      -1.54044904       2.56841350
Al      16.99102470       4.07525883       9.88973641      -0.68058309       1.30259494      -0.20927882       0.56439930       2.80324945      -1.92524038       2.51940227
Al      16.99868696       1.42308975       9.99488160      -2.50859767       2.01317193       1.93751891      -2.04422478       0.73461125      -2.27422146       2.48159671
Al      14.60123981       5.54401316       9.93620161      -0.52070423       1.48447000      -0.21540372       0.41818734       0.30680473       3.34510695       2.48438692
Al      14.78426433       2.83102942      12.24091079       0.20394045       1.50456738       0.16754024      -2.77194312       0.21865632      -0.18005751       2.50301886
Al      17.13674260       7.02396890      11.95535664       0.85605349       1.30484430       2.04735955      -0.89824471       0.30810068       1.28045397       2.48031735
Al      14.72104619       0.12690812      12.20300077      -1.86565193      -2.48417641      -0.79712403      -1.50218582      -2.30837242       1.71069083       2.39395499
Al      16.95384852       4.26786989      12.45490793      -0.24830608       0.27902970      -0.25010224       0.89125813       3.35852572      -0.17347642       2.43865418
Al      17.11901616       1.43200436      12.66600623       0.15141506       0.20450746       3.86427104       2.53161597      -0.10004331       0.93040571       2.54527450
Al      14.73246819       5.73988041      13.44440697      -1.01026208      -0.89469081       0.33379666      -0.41664661       1.96052560      -0.75981884       2.35927987
O       16.38389010       0.08428254       2.15538003       0.77826449      -1.13173774       1.26425841      -2.78502257       1.51872018       0.73868785      -1.56133044
O       18.71652518       4.37006458       2.04121863       1.73278057      -0.60239582       1.41490687      -1.59809645       0.75226681       0.61082401      -1.54352033
O       16.43756975       2.74958117       2.10730245       0.67813828      -1.03876046       0.47292328       0.38822734       0.45197489       0.53239643      -1.59388888
O       18.78203461       7.03178066       2.09690700       1.51739306      -0.54324528       0.89426176       0.74191540      -0.36631742      -0.56687074      -1.56790590
O       18.61717675       1.31835660       2.29197449       0.62917312      -1.75684857      -1.46097110      -0.36173454      -0.99845530      -0.30205309      -1.58089530
O       16.16063302       5.71326986       2.22306709       2.11515545       1.19228621       0.63430761       0.59054936      -3.28939478       0.61055375      -1.54432309
O       17.99848594       0.11361743       4.38335240      -0.33358662      -0.56183601      -1.86928505       0.81637826       0.40360987      -1.25793128      -1.71830738
O       15.62434153       4.25721304       4.42041800       0.77848004       0.63347443       1.04898120      -0.31614932       1.03764671      -2.53677770      -1.70492589
O       15.35230853       1.55185394       4.32226452       0.14873477      -0.76352420       0.08243267       0.73371391      -0.95480703      -1.29534924      -1.75125337
O       17.90282373       5.51079896       4.26400026       1.52767528       0.12315728      -2.05813108      -0.94403258       0.22884187       0.76193434      -1.68689668
O       17.92281580       2.98263569       4.19416877      -1.14698282       0.69590361       1.99502183       0.04238494      -0.62086812       1.04288931      -1.74457836
O       15.39506142       7.10872592       4.29088117      -1.12427041      -0.85889087      -1.16924095      -1.13395180       0.02972367       0.97586281      -1.69731915
O       18.77219443       1.59867069       6.44514974      -0.54749622      -0.33637212      -1.46000673      -0.48176615       0.28341357       1.16955332      -1.67091620
O       16.40545723       5.69945482       6.53565803       0.11024891      -0.09123663      -1.98684256      -1.65729584       1.59893349       0.88617059      -1.66547072
O       16.13327686       2.94940398       6.30212524       0.65978066       0.42754603      -1.46037847       1.52804860      -1.43633444       2.84937666      -1.66644061
O       18.48249343       7.14501579       6.37121043      -1.08903851      -0.63878576       0.42631501       0.08399069      -1.24135468       2.06263330      -1.68271458
O       18.66028366       4.25270096       6.67634487      -1.81713451       0.78311204       0.21432785       0.04365998      -0.44887832      -1.47355434      -1.66998577
O       16.27216216       8.20839056       6.54021095       0.82301103       1.68445829       1.11718206      -1.50363383       2.74375640       0.51803153      -1.69202650
O       15.58196553       1.54235931       8.72914845      -1.18414692       1.37610035       0.39947187      -0.87901162      -0.86446273       0.27101128      -1.68209171
O       17.96302504       5.93295895       8.84343033       1.39100240      -0.68477803      -1.45209135       0.00984721      -1.21141655      -1.48568246      -1.66292119
O       17.64798317       2.79914489       8.80607866       1.47659108       0.87882940       0.24634973       1.60181058      -0.42667977      -1.16190324      -1.66493809
O       15.41969188       6.99762221       8.78958458      -2.82054665       1.31526869       0.25934929      -1.87181451      -1.94707569      -0.78606434      -1.66727424
O       17.75833582       0.29584936       8.79103002       1.89682749      -1.38544300      -0.41652694      -0.02312336      -1.12704395      -2.26841046      -1.66878223
O       15.47728433       4.25593275       8.69080700       2.25176275      -2.31868068       1.41275477      -1.37728544       1.54319586       1.29531648      -1.68478000
O       16.26258452       2.93513360      11.12118510      -0.06353256      -0.54447816      -0.34877200       0.19292256      -0.95576795      -0.24384184      -1.75372612
O       18.72792720       7.29859011      10.94310163       0.95748693       1.24212164      -2.35159026       0.20042598      -0.69947178       0.43580499      -1.75052416
O       18.46428926       1.40320494      10.90522156       1.08302563      -0.54083231       0.14883219       2.27963642       0.54914378       3.33479363      -1.73186207
O       16.23769110       5.45954728      11.05784177      -0.19177003      -2.29459532      -0.10390919       0.00593561      -0.30574498      -0.60747378      -1.71042693
O       16.06021298       0.13599034      10.90808277      -1.12190389      -0.62958766       0.61874091       1.57796078      -0.00410220      -0.01391913      -1.75976539
O       18.52974809       4.37560750      10.89799953      -1.49174765      -2.44862339       1.35588314       0.47105833      -0.24734288       0.99610977      -1.73059666
O       17.89823029       3.00227867      13.08420543      -0.76437278       1.53821270       0.14006882      -0.29742001      -2.89779085       0.38269108      -1.57170379
O       15.73657878       7.12975072      13.26769252       1.48434519      -0.77611781      -1.04413840      -1.61791729       0.06676668      -0.61423806      -1.54839396
O       15.52409428       1.40603615      13.06753943      -0.96370377      -0.54697755      -1.82640261      -1.01628653       1.05396326       1.61470736      -1.54040110
O       17.86377567       5.79151832      13.14808719       2.26258800      -0.10916819      -1.69337288      -0.33547903      -1.10140380      -1.22872959      -1.54997575
O       15.41764624       4.22285262      13.37380529       0.07324865      -1.18281198      -1.50734353       1.01666225      -1.76972590      -0.43995090      -1.57358074
O       17.78764344       8.52199957      13.14582726       0.90747131      -0.25683926      -1.05063882       1.36178365       1.64723825       0.02456538      -1.60942852
Al      14.66606578      11.22435073       1.93195284       0.13558602      -3.92497687      -2.07591035      -1.20331623      -1.10544422       0.14274663       2.43739915
Al      16.98577055      15.17914962       1.79833276      -0.54727157       2.35648294      -0.57967315      -0.79185322       1.77024518       0.95519669       2.45787501
Al      14.60769569       8.41443555       2.92246164      -2.21140232      -0.89347287       0.12957543       1.36215571      -0.42979244      -0.31766364       2.41273665
Al      17.09555941      12.59824104       2.80111456      -0.50712790       0.48320689       0.11910937      -0.36638836      -1.16600561      -0.60487949       2.44070888
Al      17.13510890       9.72697056       3.18541139       0.00379200       0.94437288      -0.99281048      -0.50495289       0.51793895       0.17096087       2.47221088
Al      14.58716191      13.88520096       3.17815052       2.07405359       1.47877497       0.46465413      -0.81741074       1.08801668       1.25261394       2.51579452
Al      14.54784328      11.28576774       5.18490822      -0.38252010       2.61793098      -0.52268851      -0.84251799      -0.92557088      -0.01357291       2.52749467
Al      16.98422034      15.31541952       5.05366185       0.91994126      -2.00685858       1.40199075      -0.70617613      -0.64941942       0.10569801       2.49592233
Al      14.63080967       8.60028479       5.56905793      -1.28666376       0.08649147      -1.44543736      -0.57915260      -3.31369238       1.49447785       2.52941322
Al      16.92554492      12.45015323       5.48461882      -0.16605599      -1.49778228      -2.19284966       0.52903614       1.73757624      -0.15567226       2.54462838
Al      16.96181444       9.87687268       7.39178472      -0.39437791       1.42812517       0.46051748       1.38762374      -1.44484227       0.22475994       2.50378799
Al      14.69246687      14.07575695       7.10531963      -1.61845458       2.32404908      -1.10974214      -0.82198996       0.47624373       0.88760056       2.50639963
Al      14.56162635      11.10349640       7.85110576      -1.28627528      -0.50915114      -1.57328398      -1.25245870       1.44076359       0.68649254       2.51989317
Al      16.98961800      15.31484504       7.67352296       1.52483785       1.61630254       1.39609653       1.80175500       0.14135689      -0.43243988       2.50124931
Al      14.66038364       8.47950354       9.62426594      -1.00691987       2.63832193      -0.47097998      -0.56232803      -2.53541852       0.48502540       2.51541448
Al      17.04514724      12.53283487       9.38293195       1.10988034      -1.93863483       0.60123242       0.15066083       0.15086181       0.20196418       2.54322004
Al      16.93521284       9.88360036      10.06088794       1.29663757      -1.20439209      -0.18030533       0.54260995      -0.86441072       1.17065654       2.53950548
Al      14.66293430      13.82951806      10.03568321       1.20579424       0.87082771      -1.55190755      -2.45018604       1.13235258      -0.87148158       2.52929258
Al      14.69390456      11.30773070      11.96037606      -1.60586666       0.19820475      -3.31594488      -0.73891806      -0.40977946       1.34975404       2.51025105
Al      16.96765092      15.45231308      11.79647542      -0.40788899      -1.58643041       2.12244719       0.01836262       0.92366992      -0.41452027       2.52893639
Al      14.76640905       8.47000317      12.34121248       0.21938114      -1.52383675       1.50253516       1.18461710      -0.57121008       0.90521005       2.44228673
Al      17.07615203      12.85402158      12.07915756       1.02443010      -3.50594369       0.90883574      -1.53187029      -3.35960122      -0.29053309       2.47286344
Al      17.05345227      10.16948146      13.49342015      -1.07320500      -1.21517352       1.13854277       0.05361287      -1.45394996      -0.07966076       2.40735912
Al      14.66923603      13.99001083      13.55137506       0.85786292      -1.10695721      -2.52184389       1.35736741      -0.09329723       1.13851087       2.38838792
O       16.23571248       8.63167058       2.11656068      -1.72551703       0.75947485       0.42587911      -0.23983390      -1.52601147      -0.59451664      -1.55526507
O       18.78194094      12.59829516       1.93864782      -0.41100933       0.29300981      -0.32715943      -1.95016258      -0.11325090      -0.68569903      -1.56798077
O       16.34398637      11.13193977       2.01294045      -0.22692816      -1.42669903      -1.11232804       0.43838486       0.36354349       0.41425487      -1.57949543
O       18.64312023      15.31127067       1.93662274      -0.46455827      -0.18545496       2.65843516       1.27968422      -0.74634843       0.05855912      -1.59189558
O       18.62527020       9.68988051       1.88750900       0.03465879      -0.54105162       1.52147641      -0.14627470       1.36341512       0.02317538      -1.55127466
O       16.02339702      13.77991540       1.88419615      -0.80046343      -1.18221240      -0.09562526      -0.00657250      -0.27701022       0.32466905      -1.59837627
O       17.70830893       8.26497452       4.25560299       1.35592214       0.31127530      -2.76721041       1.07067666       2.71711628      -0.39542954      -1.69621027
O       15.43044611      12.56916028       4.24377191      -0.29302230       2.56979662       1.36636597       0.04860175      -0.46004033       0.14069389      -1.73854566
O       15.27887816       9.66315596       4.36137834       0.47010536       2.01372422      -1.80509659       0.24453605       1.97261126      -1.41824444      -1.70960081
O       17.62040374      13.78697005       4.01899777       0.53285583      -0.28809594       1.80659428       0.76927981       1.31561408       0.63515915      -1.73938704
O       17.73812560      11.36404966       4.07139948      -1.49753539       1.31775749      -1.30952002       0.43785314      -1.97856823       1.30842871      -1.72237372
O       15.12850465      15.40710910       4.35655659       0.44215868       0.57958472      -0.43116675       0.69436086      -0.96679984      -0.79441081      -1.67980051
O       18.69623256       9.89984760       6.57912123      -1.06308521       0.18808488       1.20346051      -1.21377334       0.13062000      -1.18321992      -1.69895899
O       16.45701135      13.98151040       6.44555439      -2.40280361       0.46190983       1.00852853      -2.93004565      -0.26222761      -0.78357007      -1.67179298
O       16.07400670      11.17163239       6.48906331      -0.61742794       0.34477024       0.60729636      -0.47535540      -0.53853380      -0.28904406      -1.68931425
O       18.46538407      15.23819132       6.31369389       2.61430655      -1.79178506       1.79822372       1.81737891       0.44773507       0.30718359      -1.66138721
O       18.51196435      12.42462938       6.36824030       1.58095084      -0.88820349      -1.19367947       2.55821885      -0.45998841       0.29372600      -1.68080902
O       16.36497552      16.53099716       6.38176324       1.69345629      -0.96651601      -1.20863652      -2.61299204       0.89528570      -1.93686514      -1.66115379
O       15.44814058       9.84335793       8.86049805      -0.10158141      -0.57974705      -0.13124580       1.52142186       0.49859704      -2.18387366      -1.67862606
O       17.95638287      13.96980405       8.52296281      -1.59268094       0.50921753      -3.39188574      -0.15971056      -0.53077093       0.85754648      -1.68609726
O       17.82492281      10.96393159       8.70657253      -0.01635180      -0.75128766       1.14389462      -1.24341572       1.38794125      -1.34666693      -1.66674328
O       15.37432464      15.32240327       8.41724302      -0.14840504      -0.31558463      -0.03832903      -0.75521613      -3.01159932       0.59708231      -1.68531418
O       17.64665017       8.51087865       8.79634899      -0.54788842       0.22913388       0.96246213      -1.26994097       0.67070455      -2.64447761      -1.67260432
O       15.36207419      12.51638860       8.74007693       0.55955903      -0.54213897       0.28379295      -0.11563969       1.94188901      -0.22635667      -1.67650533
O       16.20536739      11.38466049      10.89471941       0.19829797       0.10298675       0.30516775       0.19289399      -0.98158866      -0.95852005      -1.69166315
O       18.70806328      15.53225952      10.69358009      -0.35965360      -0.75881605      -1.07411261      -1.21057358      -1.54863132       0.83045673      -1.69212747
O       18.69009939       9.80039558      10.66927860       0.22752352      -2.43065861       0.21464158       1.25311575      -0.67412328       1.53764682      -1.69744456
O       16.13508575      13.91035254      10.94995691       1.02198716      -1.51454222      -1.24909120       2.27517653       1.23060229      -1.01433775      -1.71397543
O       16.36216859       8.30804050      10.98351511       1.24348314       0.19302993       0.96310760      -3.14141088       2.19970548      -0.67541014      -1.68161190
O       18.41581363      12.57883157      10.57502172       0.15465204       0.99971102      -0.46460410       1.78342125       1.47237882       1.66949823      -1.68386543
O       17.91003804      11.42480606      12.71433490       0.50660345      -0.45984768      -1.30067873       1.67257547      -0.27148007      -0.06443176      -1.65519416
O       15.43039253      15.42979688      12.94403716      -1.25794736      -1.26370091       0.68172520       1.28543645       1.63373291      -0.16114315      -1.64788616
O       15.34553772      10.01390227      13.25877503       0.07295674      -1.03494552       0.55134137      -0.15527500      -1.12978841      -1.39513261      -1.58008397
O       17.79617274      14.05898918      13.06104407      -0.51389023      -1.73937747      -0.34514946       1.30403622       1.54917888      -0.48122952      -1.63048065
O       15.49375584      12.53230758      13.06192649      -1.82016903       1.26279690      -0.58289706       0.41410328       0.80379203       0.06902366      -1.59447253
O       17.79467937      16.77612361      12.83073153       0.14801267       1.48208869       1.49630574      -0.65301412      -0.50299032       0.44879983      -1.63916898
Al      14.51647870      19.31456446       1.94541712       1.86363328       3.65498154      -0.66902854      -0.83493717       0.51386293       0.04664865       2.43092847
Al      17.12412365      23.58466735       1.86229717       0.25641173      -0.07878658       0.14896937      -0.88399647       1.85866870      -0.19225086       2.45387173
Al      14.48935875      16.62247447       2.94135636       1.40579936       1.94355372      -0.65397422      -1.13087334       0.76931766       0.53717596       2.43169403
Al      16.97691888      20.84003468       2.63764900       0.85180306      -0.87948148      -2.10955161       0.17478282       0.31458352       0.93908207       2.44653034
Al      17.03618080      18.02833388       3.05881988       2.04764397      -1.95006108       0.48686751      -0.63896947      -0.36857725       0.49743948       2.48416615
Al      14.53126356      22.11310964       3.20387206      -0.94888291      -3.48545657      -1.27937232       1.54661771       1.58430202      -0.49689119       2.51469803
Al      14.47652628      19.44085335       5.06996312      -2.07932516      -0.59539445       0.28696445       1.60349253       1.07155385      -0.92291347       2.53937817
Al      16.97764207      23.60244342       4.94528244      -0.03553928       1.44418897      -0.67513319       0.03400084      -0.88380362       0.33428594       2.53589177
Al      14.46214508      16.89591268       5.49469991       0.72106729      -0.67424619       0.90923065       0.79538515      -3.55903503      -0.45390973       2.49330211
Al      16.91561382      20.91412985       5.53343801      -0.77965550      -0.67024976       0.07937983       1.54220266      -0.31810209      -1.00730584       2.54746389
Al      16.90169334      18.11627656       7.15491299       0.63991370      -0.88898963      -1.85838028       2.34082183      -1.15657081      -0.13429877       2.50757813
Al      14.51723260      22.27232100       7.14046741      -2.42296999      -0.75349511      -0.99510869       1.73450669       0.23412969       1.02048988       2.55397773
Al      14.56198934      19.39724174       7.77620218       1.23865142       2.40918328      -0.75087332      -0.46806791       1.75371180      -0.33920822       2.56086922
Al      17.00255910      23.74608316       7.66316476       0.36055651       1.11933751       0.07332308       0.15207682      -1.98428776      -0.06029187       2.52840495
Al      14.66134167      16.61718514       9.34004050       2.35236886       0.93480193      -0.04136238      -1.39668530       1.15712753       1.70526909       2.52919769
Al      16.90578457      20.85231174       9.30339524       0.41795633      -4.08343175       0.40355841       1.35436233       0.03028586      -0.26598027       2.52236772
Al      16.92938172      17.99914912       9.76491311      -1.19013500       0.22208792       1.14662665       2.39281783       2.86543101      -0.83740963       2.52048922
Al      14.48082726      22.18920658       9.81376660       0.33502987       1.10900691      -1.49754438       0.21502728       0.75730007       1.12442050       2.51116371
Al      14.61470842      19.39435825      11.66384846       0.46082072      -0.86340044       0.50923317      -1.03045198       0.68787807       0.53365642       2.57435012
Al      16.86099923      23.54298757      11.90927585      -2.17398856      -1.37381321       1.14454748       1.23699087       1.58464882      -1.04593055       2.53718829
Al      14.50660138      16.83274372      12.14528080      -1.03134321       1.08555169      -0.81066942      -0.50691839      -2.48712260      -1.11525063       2.48111653
Al      16.83896829      20.90844879      11.84858135      -1.84369598      -1.55367363       0.24236995       0.18004524      -1.29724071       0.95505300       2.49865818
Al      16.82766268      18.13072344      13.48835299      -1.78384816       0.60813419      -0.08971423       3.16702950       0.11378619      -0.54985896       2.46936345
Al      14.35347782      22.23966773      13.51093405      -0.07283734       0.45819791      -0.50732217       0.46259765      -1.02543935      -1.21380672       2.36354589
O       16.07061153      16.58691428       2.14649210       1.27745266       0.29419171      -0.67057963       0.00541015       0.68441118      -1.67867331      -1.60144389
O       18.58739904      21.07989837       1.75538476       0.14290232      -0.31654562       1.29322505       0.80217583      -1.59151405       1.80474408      -1.53999639
O       16.20940583      19.31200425       1.91525115      -0.94690783       1.29702040      -0.14960529       0.48271244       0.32109561       0.01532036      -1.56518900
O       18.78583764      23.74096352       1.99855185       0.43656250       1.58222983      -1.44063757      -0.43218058      -0.17564817      -1.43850659      -1.59152150
O       18.57554869      18.10046790       2.10238927      -1.46220793       0.47436725       1.28955905      -1.32164087      -2.32386581      -0.89272151      -1.55274248
O       16.12358699      22.30022804       1.89619008       0.44047457       1.49822776      -0.50017486      -1.15601638      -3.77221607      -0.23344392      -1.55575609
O       17.65629068      16.54139588       4.04239151       1.92332508      -0.57436129       1.59289395       2.39301288       1.71400030      -0.39247321      -1.71955121
O       15.49421570      20.77874380       4.15748779       0.81475274       1.21857627       0.15783586       0.05220876       0.10353786       0.07689781      -1.71381521
O       15.15128157      17.96860441       4.07755257       1.69487149       0.76191991      -0.14268465       0.63936610       1.09533511       0.47271813      -1.73936081
O       17.76601305      22.17415388       4.05544310      -0.33118314      -1.92748058      -1.80054569       0.02062902      -0.00725201      -0.42920439      -1.72681594
O       17.76837001      19.54868967       3.99559575       0.10702906       0.15537893      -1.54866504       0.80019843       0.56345133       0.10559413      -1.73477232
O       15.44995366      23.52330296       3.91476117      -1.19196129      -1.30589673       0.56906976      -0.09378541       2.01775996       1.52956670      -1.72159469
O       18.63851996      18.25022156       6.32767040       1.30152890      -0.00868355       0.51494067       0.95744888      -0.71476754      -0.30254003      -1.67320049
O       16.18487100      22.37706815       6.36249569      -0.51428934       1.60976172       0.89152566       0.60510323       0.04512956      -0.99704665      -1.67213643
O       16.14096355      19.42298654       6.26844931      -1.05433908       0.98601694       0.98485727      -2.69589074       0.58719553       0.03739927      -1.68721378
O       18.45383572      23.51999490       6.28701609      -0.87852724       0.00469201      -3.36607692      -0.44491069       0.98309563       1.00655618      -1.67722297
O       18.59607049      20.82410670       6.35391769       0.10963648       0.19569936      -0.69320551       0.67705734      -1.03758147      -0.13636829      -1.66215503
O       16.32199994      25.02752919       6.28200465       2.56097837       0.20808362      -0.74772270       0.00470823      -1.65485161       0.35193939      -1.68667996
O       15.46449181      18.04600857       8.41865771      -0.30431021      -0.71683907       0.68397525       0.60007871      -0.40867930       0.44443253      -1.67587733
O       17.91612046      22.30770087       8.47600770       1.61751909       0.19870983      -0.72586578      -0.22102026      -0.52265189       1.24488315      -1.66491950
O       17.68971332      19.29181338       8.49902055      -1.28383512       0.08627582      -0.55404544      -0.51379372       1.30258110       0.42537218      -1.66380632
O       15.46034690      23.46594030       8.51156198       0.03881708      -1.58050582      -0.57634101      -2.38060610       1.17488353       0.67457911      -1.65568995
O       17.64144002      16.81847246       8.34037287       0.77192748       0.18277903       0.58305265       2.02383104       0.35120665       2.94326436      -1.65031457
O       15.24945753      21.00958451       8.61012432      -2.44165684      -0.44964965       1.24542942      -0.20743857      -1.62855464      -1.86206663      -1.67219639
O       16.12736547      19.49880021      10.63475194      -0.18733823       0.45615773      -0.86691257       1.23032420       1.57723366       0.44524137      -1.68297029
O       18.55984312      23.70813108      10.78736523       1.06967749      -1.98672917      -0.40583322       0.01769353       0.89687717       0.03108176      -1.68697464
O       18.63848228      17.98469410      10.57245726      -0.41351616       0.64067544      -1.17774333      -0.68736614       1.65177135       1.07328574      -1.65542281
O       16.05568779      22.20424095      10.70703917       2.39326839      -0.41743368       2.85015101       1.69616987      -1.14979850       1.24353086      -1.70790350
O       16.15910940      16.87646235      10.70938237       0.44073071       1.34597636      -1.44321282      -1.40807223      -4.14988047       1.90470039      -1.66704488
O       18.44863941      20.93653441      10.74151806      -0.77207109      -1.02213584       0.25148471      -1.45049791       0.09905258      -0.60030178      -1.69943511
O       17.83810465      19.52414028      12.82510571       1.07844686      -1.62856813      -0.94753636      -2.29643814      -0.08393223       0.47791529      -1.66427958
O       15.36870878      23.62622028      12.93173433      -0.51589282      -0.25198221       2.30344422      -1.08696062      -0.74078017       0.22587480      -1.62134063
O       15.12568993      18.18323768      13.13287190       0.49284513       2.35752812      -1.40596904       1.16087642      -0.60452472      -0.63298223      -1.61380672
O       17.54789675      22.17736427      12.98974383      -0.36448861      -3.35587350       2.36748522      -2.96497482       0.15446701      -1.97286380      -1.62325919
O       15.17751354      20.63803630      12.94119996      -0.83037897       1.81894056       0.52719122       1.37850534       2.14776561      -0.09675541      -1.63416493
O       17.68103745      24.89967292      13.09038133      -0.64655359      -1.11634000       0.00220046       0.17861715       1.28833667      -0.16023220      -1.64038062
Al      14.72767830      27.66839953       1.90870826       0.58196209       0.23127892      -2.64926883       1.40405054      -1.61897588       0.28101760       2.43446279
Al      17.13936107      31.90384946       2.07525744      -1.00849084       0.41425220       1.06532575      -3.02811483       1.65872092       0.73623548       2.42613220
Al      14.61967918      24.88524689       2.80304561      -2.43054527       2.26046301      -0.40932922       0.79974840       0.02642545      -0.20010147       2.44530821
Al      17.05823392      29.10519235       2.76178693      -2.73156415       1.54899387       2.88998638       0.05315031       2.83973249       1.85037331       2.49704623
Al      17.01987150      26.37813421       3.32809782       0.03936324      -0.53173717      -1.32871294       0.52600629      -0.42330828      -0.64885720       2.47563672
Al      14.71528618      30.44247898       3.28162414       2.53303117       1.83476446      -0.13952311      -2.61393798       1.70602366       0.39293581       2.47871518
Al      14.74711718      27.88062506       5.19289254      -0.52240530       1.45290881      -1.03934561      -1.88070634      -1.31190512      -0.31830740       2.49403095
Al      17.03606008      31.97197569       5.07479734      -1.12355117       1.85990129       0.21951456      -0.53120896       0.97454150       1.56331093       2.51318979
Al      14.62842696      25.10786788       5.58140372      -1.00588472      -0.18738727       1.70074549       0.17235911       0.93203492      -1.11103106       2.55160165
Al      17.03745104      29.14113522       5.49148283       0.91773205      -1.40542894      -1.00053956      -0.61010707       0.62479813       1.87684970       2.52237582
Al      16.94281821      26.33281289       7.37243448      -0.25917550       0.59032188       0.78258414       0.30467711       3.02488807      -1.00552764       2.47292137
Al      14.65043035      30.49901801       7.25060796       1.00900079       1.22661373      -1.66174994      -2.03071377       0.08653554       0.03895400       2.50663519
Al      14.53154080      27.79094839       7.86369158       1.16114217      -0.43998169       1.96847824       1.19571484       0.86459183      -1.18610314       2.53750563
Al      17.06894742      31.82349316       7.89023505       2.10977225       0.95476075      -1.16480737      -0.56257634       1.14929831      -0.26826040       2.51080608
Al      14.59132943      25.00623582       9.52661503      -0.07062273      -0.04650409       1.25156261       0.49273023      -0.67879890      -1.22636980       2.49304175
Al      17.05982894      29.19956613       9.60308138       0.41471621       1.64257338       0.97485678       0.02543710      -1.03853119      -0.78096106       2.49516940
Al      16.99171050      26.33202347      10.02114786       1.45077015       1.35383385      -2.29162357      -0.00577527       2.28609967      -0.61290689       2.54262328
Al      14.59656436      30.37523527      10.02397397       0.30318547       2.24355707       0.31362037      -0.34966299       1.47963431      -0.56167290       2.52223349
Al      14.70013425      27.64519582      11.88071699       1.62126924       0.29468202      -2.06430458      -0.89356617       1.39096511      -0.87345599       2.53695083
Al      17.12272300      31.99896331      11.93903004       0.23958605      -0.30063181      -0.94702268       0.00004717       0.26678225      -0.89163888       2.50928020
Al      14.56187018      24.98731516      12.15083304      -0.27202671       0.43576607       0.91210595      -0.87058728       0.50318147      -0.92654687       2.50883961
Al      17.08657285      29.21805709      12.23629594      -0.77188701      -1.03954812       0.64698179      -0.72238092       1.06183414      -0.63513393       2.50774693
Al      17.11118549      26.63527469      13.61941997      -1.63660729       1.45984477      -0.60639022      -1.64175215      -4.24444849       1.13355708       2.50066400
Al      14.44417600      30.47929290      13.47752593       1.64505864       0.93704483      -2.11118601      -0.93637670       1.92485384      -0.44187241       2.43518972
O       16.35591108      25.10783570       1.97835894      -1.02301690      -0.28176524       0.48145805      -1.65434821       0.25227989       0.73852856      -1.56549454
O       18.71597419      29.21991940       2.15012862       1.01231821      -1.20738080      -0.09251089      -0.83843730       0.87920719      -0.39232283      -1.59911311
O       16.47580614      27.65200324       2.15575819       1.46862232      -0.64817674       0.14802301      -2.77939579       0.25641580      -1.97308637      -1.57930493
O       18.75613778      31.77714287       1.80978232      -2.31212648       0.74739416      -1.29859826       2.15506160       0.29731399       0.52167811      -1.56775153
O       18.49344546      26.45005363       2.17673099       0.68686609       1.01945596       0.57097868       1.47863715      -0.99941182      -0.26704788      -1.56296253
O       16.04719636      30.60136842       2.14298298       2.42668435       0.98701310      -0.29119975       3.20966615      -2.23446609      -1.06576404      -1.58505261
O       17.99269238      25.01797316       4.18415989      -0.50312584       1.84971791      -0.61781699      -1.79661010      -0.71629071       1.53296685      -1.70863688
O       15.61709695      29.13758275       4.24778934      -0.75110788      -1.73316381       0.55396504       0.62955898       0.33351175      -0.59253625      -1.73329508
O       15.44065743      26.32306960       4.17656216      -0.48196457       1.25482148      -0.22445273      -0.67155898      -0.05903468       0.56382504      -1.72992134
O       17.78388547      30.68444505       4.13693787       0.37678523       0.20958247      -3.49740912       0.40792454      -2.36567272      -0.55206858      -1.74518991
O       17.80425061      27.77292166       4.42920401      -0.84852673       0.22504750      -0.82180280      -0.57108226       1.84003466      -0.52769187      -1.70242465
O       15.36121500      32.06074808       4.35133106       0.05209429       1.86463769       0.90130953       0.71114379      -0.56843983      -0.74015500      -1.67837584
O       18.63467121      26.46175789       6.60076261      -0.85143302      -1.64097867      -1.43365352       0.91860511       0.04921362      -2.10042646      -1.66844082
O       16.13614981      30.59612798       6.38798529      -0.08541258      -0.51460381       1.00231698       4.05518692       0.21828626      -0.79288724      -1.67851698
O       16.00555904      27.86063501       6.48439975      -0.83924550       1.76043643       0.53201102       1.64334004      -0.19879562      -0.01708351      -1.66853452
O       18.70028517      31.84096179       6.52629094      -1.10838966      -0.31350384       0.88438576      -1.92907118       0.94449187      -0.37514411      -1.68335056
O       18.73445978      29.15110186       6.66421723       1.23444114      -0.35310890      -0.86686505      -1.52774762      -2.19389204      -3.31707619      -1.65576148
O       16.31734021      33.16799004       6.64416179       0.26153886      -0.79250422       0.31345377       1.00797503      -0.74104012      -1.81375396      -1.68487632
O       15.45288965      26.37962765       8.50978175       0.53563067       0.97567278      -0.78848518       0.08126318      -0.99106364       1.73811051      -1.68660522
O       18.02301224      30.53859402       8.81657568       0.62003515       1.35002361       1.38764839       0.09673244       0.77905524      -1.34212704      -1.66800106
O       17.66691952      27.63578468       8.52390523      -0.89810704      -0.58748930       1.64100554       0.13744209       1.52247650       2.41422454      -1.65543056
O       15.23752718      31.76662226       8.50575334       0.42278007      -0.40136425      -0.77341137       1.50261614       0.63967005       1.38197275      -1.67623675
O       17.73274909      25.20099717       8.63457445       0.58766654      -0.29187117       0.24813773      -0.60318958      -1.69037930      -0.50318861      -1.66859972
O       15.30468317      29.29744842       8.69740844       1.00411349       1.03168241       0.35895739       0.75342231      -1.53056946      -0.57363658      -1.66586769
O       16.20851925      27.88126215      10.84310968       0.55316104       0.68733287      -1.89559847       1.23103300      -0.07593448       0.04160638      -1.68642461
O       18.83036937      32.00716527      11.04250298       0.38934664      -1.08039355       0.70184337       0.92397541       0.19345457      -1.03369274      -1.67815316
O       18.62861528      26.43681342      10.80530771       0.52747516      -1.28112385      -0.46638230       0.27639914      -1.81475630       0.29683860      -1.68715990
O       16.24505739      30.44236998      10.74373001       1.49930750       0.28101687       1.27714060       0.91395557       0.20196000       2.05983885      -1.66947973
O       16.15000755      24.99785396      10.74158771       0.08095717       1.81045789      -0.87862252      -1.96942919      -1.21475372       1.28083982      -1.69255841
O       18.65756216      29.21005290      10.98762566       0.92141759       0.27319391      -1.17332151      -2.15170643       0.90368401      -1.77240543      -1.68470907
O       17.98139809      27.84491081      12.99876833      -0.58928677      -0.39732380      -1.00217837      -0.70616070       2.57073930      -0.33725993      -1.63756716
O       15.42546238      31.90966852      13.13976790       0.42848106      -0.42384252      -0.80674439       0.45375137      -0.05862692      -0.27415646      -1.59483182
O       15.41110991      26.45840949      12.97197158       1.56545555      -1.07514702       1.20270343       0.20851824      -1.03456459       1.14138974      -1.66524863
O       17.68872918      30.74408370      13.02818618      -0.96094185      -0.05311929      -0.57396706       2.16431542      -1.75655774       2.02875397      -1.59150410
O       15.44119476      29.16016328      13.17469292      -0.32914826       0.94505633       2.69804432       1.24549974      -1.95556855      -1.06317868      -1.62564564
O       17.80968421      33.38115824      13.11092665       0.14793545       1.87815776       0.73135669       2.45006931      -3.37669406      -0.25451382      -1.61871469
Al      14.83110997      35.95436888       1.91769600      -0.90370492       0.14162615       1.71724079      -7.18945468       0.50029486      -0.82650491       2.42678261
Al      16.94850663      40.37726924       1.86482020       2.83749365       0.25692350       1.51613829      -0.48952903      -2.28317133      -0.01150697       2.40050411
Al      14.72296125      33.30792449       3.00988318      -0.28988480       1.76678466      -2.11946864      -2.05554031      -2.17140375       0.56858468       2.41061020
Al      17.05217764      37.61157527       2.72572870       1.29622415      -0.03291951      -1.07609136      -3.47048454      -0.14364043       1.81385208       2.48345160
Al      17.09905832      34.81453766       3.38062752       1.92377785       0.39688236      -0.52539165      -0.60685269      -3.79055181      -1.14484536       2.49161053
Al      14.68823299      38.87177722       3.19602380       0.20305010      -0.82176091       0.24057180      -1.71656912      -0.76387587      -0.39772313       2.49324250
Al      14.81415996      36.06883937       5.22564577       1.84497530      -1.24697800       0.72040451      -0.85358309       0.23951053      -0.88988562       2.50007915
Al      16.98937659      40.25351720       5.16153776      -0.16882579      -2.47273091      -0.28665856       0.68122328       0.49005083       0.41783594       2.50304246
Al      14.68083781      33.27325793       5.62793938       0.96899162      -1.30960951       0.69809569       0.19454584       0.08429680      -0.41316533       2.53859687
Al      17.06194868      37.63286315       5.67087018       1.03428479       0.25036054       1.63808989      -0.68244304      -2.11124666      -1.43690074       2.52162528
Al      17.05833163      34.67102603       7.42581052      -1.59200548       2.38324125      -1.49776719       0.10539736      -1.01994593      -0.22288788       2.51515126
Al      14.66395548      38.89110208       7.43033193      -2.16375947       0.47296752      -1.18848953       1.34303223      -1.18325247      -0.69528741       2.48033977
Al      14.72992183      36.00494104       7.80886908      -1.44541340       1.50375858      -1.13739992      -0.96262464       1.13870783       0.15578577       2.51772976
Al      17.22303999      40.16553218       7.90708727       1.00965475      -0.84888337       0.14167792      -2.62124144       0.08042791      -0.08400023       2.51159739
Al      14.68168066      33.24639383       9.50282817       0.95050056      -2.58012261       1.62372891      -0.12741618      -1.25139795      -0.91195747       2.54039025
Al      17.04536998      37.30901742       9.41688400       0.02343843      -0.26708541       3.74321058      -1.45306547       1.44375453       1.92563503       2.55620909
Al      17.06505782      34.59100508      10.17921549      -0.21376702       1.47335571      -0.52663508       1.16732034       1.26981895      -1.52904568       2.52880502
Al      14.72227195      38.90966508      10.06177802      -0.12921080      -2.38354107       0.12589722      -0.67268783      -0.57146939      -0.37315388       2.53218603
Al      14.55452745      35.91211372      11.87976304       1.16301511      -1.15601261      -0.86730819       2.69896235       2.16017602      -0.10483036       2.48840308
Al      17.08102195      40.08973630      11.80003576      -1.08690240       0.27905597      -0.47446206       0.16498007       0.65905678       0.38115329       2.45640516
Al      14.61124786      33.19731732      12.22742536      -0.33762596       1.12647740      -1.94930971       1.98434649      -0.25931936      -0.28964869       2.49018526
Al      16.88485479      37.38346110      12.28605654       3.28135080      -0.34533585       0.71457020       1.95337784       0.99595944      -1.01985453       2.47655606
Al      17.17452068      34.80232771      13.59370627       0.12067506      -0.26289523      -2.07770576      -2.20158621       1.98420360       0.56002262       2.44163322
Al      14.59569795      39.05590483      13.50310522       1.50218596      -1.32312552      -2.17654224       0.45328365      -1.88762375       0.99778016       2.42922664
O       16.29076237      33.44352518       2.27675241       0.64468470      -0.56484965      -0.79942334       1.49157046      -0.97894818      -1.13642560      -1.58371782
O       18.60226532      37.57909291       2.13337975       1.58067200      -0.65863196      -1.11422968       2.27929598      -0.42985423      -0.36311803      -1.57418239
O       16.38224477      36.03145821       2.13474299       1.15927700       1.86453257       2.82321673       4.75517685       0.63219311       0.38957417      -1.60451210
O       18.63365956      40.14670087       2.06505511      -0.24170383      -1.31078694      -0.30206476       0.17560746       1.09520604       0.17609166      -1.58932674
O       18.63067289      34.56305338       2.03365570       2.22794714       1.41478394      -1.23632391       0.88186297       0.43343009       1.09579247      -1.53946078
O       15.93040480      38.87134431       1.85502457      -1.34309803       0.21835393       0.12448312       3.75630321       0.68700856       0.82655913      -1.57614136
O       17.99138203      33.35461597       4.31710170      -0.39418322      -0.87727327      -0.47866078      -0.20860221      -0.87788533       0.31365911      -1.69066238
O       15.73066392      37.43112632       4.19095014      -1.27980919      -0.07792401      -2.50135309      -0.39680496       0.81543935       0.48308273      -1.71311545
O       15.44079151      34.55462614       4.36030586       1.15870147       1.80821589      -0.58456970       0.45761189       1.38829044      -0.26149209      -1.72383189
O       17.75722787      38.84030505       4.30553592      -0.88602643      -0.83798741      -1.23416068       0.47460251      -0.85146658      -1.27438360      -1.72489059
O       17.92111901      36.04783564       4.26105488      -0.07416818       0.24792961       0.31892717       1.71501925       2.01890098       0.50080864      -1.74208415
O       15.50333392      40.38808398       4.28308795      -0.17563899      -2.56215080       0.44983469      -2.11621182      -0.02847107      -0.53815023      -1.72401237
O       18.73299495      34.72106167       6.61950143      -0.29515859      -1.04636772      -1.15377197       0.99506865       1.39564838      -0.29837939      -1.69739723
O       16.49219131      39.01370047       6.59564365       2.32949498      -0.50416723      -0.60003398      -2.76431280      -0.34834311       0.01463331      -1.66467452
O       16.20334517      36.04917058       6.51952432       2.27939901      -0.22187613       0.45036708       0.40476096       0.86524962      -0.90644428      -1.67800283
O       18.40973430      40.20450792       6.32940315       0.88075254       1.89136176      -1.48942244       2.59248132      -0.23864265       2.56057373      -1.67724359
O       18.66349112      37.40435303       6.45009862      -0.58912554      -1.99791933       0.38558327       1.04609389      -1.86163870      -0.57893898      -1.67059839
O       16.31105094      41.50129117       6.56381328      -0.14707859       1.05873354       0.94321593       0.81235548       0.87431717      -0.19686232      -1.67647088
O       15.58204410      34.58841354       8.57071251      -0.45522855       1.02812473       1.08674423       0.21123491       0.32158385       2.28743572      -1.67935145
O       18.04016122      38.71053576       8.65673978      -0.74448904       0.60339848       0.93014545      -0.06520842       0.50461150      -0.77414304      -1.68666315
O       17.78448918      35.98622766       8.53853042      -0.91104405      -0.82540455      -0.61518161       1.05097868      -0.98356006       1.26945108      -1.68943918
O       15.37565364      40.13060888       8.74152458       0.93633927       0.74342356      -0.83975178       1.12791763       0.03594448      -0.05803821      -1.66307628
O       17.91136598      33.38838155       8.70615287       0.10153655      -0.02825534      -0.30335412      -0.00316024       0.26533324       0.81434276      -1.65391171
O       15.33756874      37.51662217       8.71902860       0.28126027      -1.39762539       0.47004121       1.08509451       0.19616474      -0.62219665      -1.66701543
O       16.20883440      36.18430571      10.81389408      -1.11317456      -1.54712349       0.43992519       0.75684248      -1.94858371       0.67929160      -1.68902206
O       18.77113179      39.98732885      10.90660582      -1.61181699      -1.03639860       0.42411348       0.31256558       1.74684104      -0.49506439      -1.76654577
O       18.73523358      34.46692631      11.01851473      -2.44843666      -1.53218169       0.32101725       1.47131614       1.18618416      -1.23358615      -1.69522488
O       16.25238000      38.58982971      10.85956283      -0.46248960      -0.64093961      -0.87495727       1.55685959       1.32513679       0.53165062      -1.69179142
O       16.23860284      33.27519812      10.87776224      -1.45322754      -0.28837216       0.12295736      -2.20689161      -1.59378956       0.80363793      -1.69032347
O       18.51487107      37.42570400      10.95002037       1.21399936      -2.66150436      -1.44092235       1.11826692      -0.98964080      -0.80948609      -1.76683819
O       18.05489519      36.18972986      13.06713102      -1.59190239       1.14856543       1.00190129      -0.77995828      -0.60596063      -0.18953403      -1.60709667
O       15.60338548      40.28587453      12.85935725       2.11555811      -0.32954436      -0.20373302      -0.61875191       0.16991568       1.09987847      -1.60389054
O       15.45041928      34.72581553      13.09509332       0.63214575       1.83406846       0.04534098      -1.12295340      -0.23493778      -1.24028719      -1.63724244
O       17.84817682      38.90221980      12.98522973      -0.71495320      -0.22185911      -2.73192156      -0.99617498      -1.40657176       0.55139803      -1.58726048
O       15.39891742      37.43219073      13.19812586      -0.69309022       0.29788196       0.20802274      -1.19692119       0.10135190       0.40319333      -1.59418583
O       17.98459723      41.47970014      13.08614784      -0.48068695      -0.69135749      -2.25198661      -0.33006772       1.57420414      -1.91506209      -1.54953802
Al      14.56674524      44.31367326       2.04764553      -1.85222617      -0.04362852       0.07691506      -0.08129550      -1.97536132      -0.72012060       2.44623876
Al      17.11212678      48.55394876       2.30008054       0.89724006      -1.20105119       2.65761528       2.72499628      -0.54726367      -0.79610522       2.44782639
Al      14.56490176      41.62062921       3.09562528       0.45280026       2.45812139       1.26874625       1.04761085       0.62061192      -1.63412323       2.43070149
Al      17.01602288      45.81334078       3.12328030      -2.52575075       0.74140343       0.25400872      -0.22850073       0.42791431      -2.30339577       2.45915341
Al      16.96880320      43.07241604       3.33274464       0.77206089      -0.94613293       0.11661854       1.19619929      -1.70547729      -0.41335209       2.46828604
Al      14.68743778      47.02263771       3.39957317       1.12774015       0.44629515       0.27509249      -1.30458467       3.76083728      -0.78056775       2.49668145
Al      14.50813694      44.39729860       5.07650926      -1.09717664      -0.37554713       1.29332105       1.03603719      -0.38454460       1.75912586       2.54392385
Al      16.99852963      48.79365334       5.04075018      -0.07187527       2.09894375       0.65837025      -1.25417365      -1.01377438       3.63626427       2.48364139
Al      14.72080392      41.56022778       5.79523657      -0.30189055      -0.50276170      -0.28441494      -0.04701165       2.00454170      -0.94669888       2.57151794
Al      17.07550997      45.91178543       5.64229093      -1.23764305      -0.85412140      -0.62610447      -0.99158813      -0.38312392       1.59050076       2.55538273
Al      17.02455330      43.08097226       7.37111026      -0.61623572      -0.70781461      -1.05550665       0.72628054      -1.45783453      -0.87744645       2.48513603
Al      14.76765735      47.17580198       7.28694882      -0.07516791      -0.26591996       0.74101967      -0.13763163       3.82541343       0.47156428       2.48316765
Al      14.78020505      44.58978608       7.78072381      -2.14731865      -1.13798075       3.04405493      -0.81375556      -2.13187875       1.58724347       2.48180842
Al      17.22074298      48.63130812       7.76308065       0.94340104       0.04666521       0.32348192      -1.85544200       1.98819068       0.28040871       2.50194192
Al      14.70102097      41.72134661       9.62520532      -2.29217545      -0.99690078       0.00183878       0.47335229      -0.53953493      -1.39975348       2.52213526
Al      17.22012990      45.75891925       9.63931744       0.58076886       0.38913608       2.32418362       0.24448962       1.93163658      -0.43398142       2.55463791
Al      17.15908425      43.20020072       9.85544590      -0.73269777       0.78759086      -2.37945738      -1.41324625      -3.35339640      -0.60101297       2.48412228
Al      14.85340619      47.16213503       9.84006957       0.55308328       2.42410371      -0.16740767      -1.60592560       0.32282399       0.31022191       2.47319889
Al      14.47032895      44.28443980      11.96359795       0.74121115      -1.98688374       0.58922612       2.16768312       1.03691161       0.53904519       2.48309326
Al      17.16468529      48.58457762      11.89992517      -2.08749578       0.74615227       2.68055887      -2.24713224      -0.63557201      -0.66403515       2.44442439
Al      14.54713266      41.65660319      12.31078374       1.07308706      -0.51123060      -0.15684380       3.09970222      -0.51157306      -0.99175897       2.47344327
Al      17.26788319      45.60869169      12.36526960      -0.68438907       1.16929116       1.38115962      -0.59998054       1.64841337      -0.96844848       2.44390154
Al      17.09335226      42.94795141      12.37147197       1.75949844      -0.53772828       2.10904653       1.49365661      -1.43884905       0.91042108       2.41798043
Al      14.70050485      47.18174594      12.45643200       1.10525350       1.71366282      -0.50425084       0.29629607      -2.21609176      -0.99435815       2.45505595
O       16.17965742      41.80715278       2.14291705       2.18603696      -1.31119209       0.86493863      -0.40860212       0.79099693       0.57978224      -1.57436645
O       18.57899752      45.99237390       2.16376519      -1.56447093       0.61799429      -0.73430721      -0.11404951      -0.55192563       0.25544989      -1.58133709
O       16.23734711      44.33324165       2.30835622      -0.89548537       0.63028705      -1.04488976       1.01757643       2.43406779      -0.98479251      -1.61053610
O       18.86459446      48.58638050       2.17196888       0.56320505      -0.12644309       3.04584335      -2.20342530       0.22038600      -0.20656837      -1.57524860
O       18.54459273      42.95687164       2.16474861       1.87538346       0.24607070      -1.21571772      -0.12579382       0.87741359      -0.71916242      -1.59023738
O       16.19000713      47.19175611       2.19844688       0.83117071      -1.36900633      -0.90135533      -1.92194185      -2.35954454       0.55752108      -1.58313656
O       17.90278989      41.65581862       4.31352500       0.60095518      -1.76538842       1.45447921      -1.00302740       0.43267768      -0.46887863      -1.71161675
O       15.51041125      45.88652169       4.44637752      -0.28471447      -0.25601682      -1.12522847       0.93278506      -1.27411287       0.27403860      -1.70493829
O       15.38231523      43.10494408       4.24580666       0.52531746      -0.76111903       0.72088393      -0.71843614      -1.55636833       0.55239640      -1.73584235
O       17.63114770      47.33387098       4.23722061       0.05158354      -1.21125891       0.63832906       1.54008072      -1.35763886      -0.94542616      -1.76078856
O       17.82055507      44.64822963       4.26711582       1.46181041       0.98935014      -1.56550160      -2.47494181      -0.32530372      -0.41885665      -1.73012662
O       15.22480901      48.88891390       4.40456529       1.11211658       0.26941049      -0.59483860       2.98328457      -1.77925374      -1.36818492      -1.70082164
O       18.76552424      43.21797689       6.52778867       1.19964020       1.13774816      -1.43946083      -0.88390924      -1.60628631      -0.86530869      -1.68181419
O       16.39182443      47.41622443       6.43183579       1.89412143       0.79141788       0.26732957      -1.30557630      -0.00084778       0.40037430      -1.66315758
O       16.19277782      44.44724533       6.62405385      -2.36480775       0.97912581       0.82982726      -0.36841625       1.54441104      -2.96659915      -1.65453565
O       18.50073119      48.60198966       6.42491740      -0.01740639      -0.95255792      -1.31786720       1.57502899       0.40133717      -0.31187872      -1.67599607
O       18.67686653      45.71256528       6.39921489       0.03230200      -0.59584644      -0.63695410       1.00625150       0.66984680       0.55620045      -1.68426096
O       16.35322546      50.03152718       6.48848035       2.95789474      -0.22159207      -0.25981759       0.14878594      -0.72011677      -0.15232750      -1.67758060
O       15.59493981      43.16844137       8.67190060      -0.92774217      -1.21830873       0.17003223       0.50992693      -1.15713868       1.13743948      -1.66275847
O       17.95133578      47.32935592       8.61108648      -1.02430353      -0.85675181      -2.72757653       1.06065346      -2.75436238       0.68069302      -1.65811431
O       17.81688983      44.30142690       8.58957474       0.90811091       1.36135201       0.51040744       0.70952139       0.66283626       1.38036481      -1.68295145
O       15.52020548      48.54882470       8.72559119       0.26761403      -0.54627031       0.17921051      -0.44267944      -0.93470169      -1.23702491      -1.67372108
O       17.77980463      41.59650167       8.72138159       1.39324900      -0.13291374       0.86640392       1.35912870       2.11875223       0.27932986      -1.66430306
O       15.73907879      45.94605360       8.64774476       1.49190959      -0.36082287       1.44490505      -3.23151345       0.20846820      -0.35985915      -1.68388259
O       16.45746568      44.31566371      11.06112402      -1.08643194       0.09316309       0.64046890       0.22027725       1.41766457      -0.92739118      -1.76442266
O       18.66417099      48.71760134      10.71649017       0.25552182       0.55369253      -0.95331883      -0.81222357       1.92145338       2.21945451      -1.69471061
O       18.52005348      42.88065011      10.94862560      -1.16369825      -0.19680595      -0.12060098       3.86852883      -0.38385683       0.44692668      -1.74975836
O       16.27542945      47.19020692      10.84132750      -1.55988858       0.92841397       1.44381029       1.06331980      -0.96008065       0.74377508      -1.75487709
O       16.42503528      41.67777330      10.89987527       0.06570704       1.30423886      -1.59407690      -1.46430601       0.67858869      -0.29280201      -1.73412442
O       18.66034242      45.94762465      10.79881430      -0.59458928      -0.03918433       1.27625741      -1.15424763      -1.56746924       0.27601233      -1.76688886
O       18.28932679      44.32535443      12.97525677      -0.39374646      -1.36665010      -1.28655178      -2.87139710      -0.67833251       0.15717760      -1.53988826
O       15.41418730      48.58346317      12.92510452      -1.00053190      -0.04748632       0.83825198       3.59405027       1.76137617       0.70031318      -1.51862276
O       15.48143072      42.98582806      13.06310184      -2.04606744       0.52541166       0.72007590      -0.35699633       0.52837952       0.08304448      -1.53741074
O       17.84333311      47.26580567      12.82633666       0.11650233       0.10543764       0.19379034       1.70395294      -2.16640648       1.70491545      -1.56250548
O       15.55513143      45.64876637      12.90787857      -0.34247314      -0.74152607       0.36677757      -0.03433631       0.31529843       1.18326249      -1.57040954
O       17.89386862      49.78692217      13.01348581      -0.17750301      -1.01125181      -0.92885995      -0.84392932       1.92925111      -0.27425778      -1.56603205
Al      19.30443734       2.81131882       2.01583789       1.41361440       0.26514918       0.34380725       2.05070269       0.15729225       0.35989733       2.46573710
Al      21.99122630       6.84116763       2.28586155       0.70100866       1.05467780       1.73357130      -2.70898738      -0.01725314      -0.74177491       2.48393822
Al      19.56828066      -0.00574865       3.06761298       1.08627208       0.18294294      -2.06547476       0.12192915       2.12484888      -1.30685829       2.44599867
Al      21.95223497       4.19947879       2.89382827       1.22023582       1.86415191      -0.95067275      -2.88172870      -3.10337819       1.82740925       2.40213704
Al      21.89444353       1.37248433       3.29587446       1.85004731       0.05985328      -3.20872275       0.18365636       0.98879655      -0.17063114       2.48395681
Al      19.56073737       5.69039848       3.29393306      -1.31581415       1.80916911      -2.39315267      -2.10790534      -0.42471228       0.06363925       2.47224259
Al      19.58250898       2.83864532       5.13668250      -0.82795946      -2.08130909      -1.73463328      -1.84286895       0.29674351      -0.02165824       2.50685716
Al      21.90374233       7.08533942       5.18366187      -0.66082673      -1.07549427       0.89362605      -1.86741547       0.14318414      -0.37493786       2.46886635
Al      19.53771799       0.01920985       5.60411051      -0.92315190      -0.43083373      -0.90636030      -0.47988369       0.83569424       1.42758577       2.53277993
Al      21.62824640       4.33151148       5.75704876       1.18110579       0.55122110       1.78310366       0.64720783      -0.21845594      -0.45096226       2.54397774
Al      21.58826607       1.37965272       7.55140743      -1.26455364       0.18273551       2.94866481       1.70999974       0.47812414      -0.92706562       2.52562523
Al      19.35284539       5.83075915       7.41734264       0.87578212       0.83211911       2.53897156      -0.50551422      -1.12453038      -0.21531448       2.48457670
Al      19.39513872       2.92464613       7.79220814       1.12277534      -3.14985717       0.94707087      -1.32199988       0.79501715       1.22122285       2.47416091
Al      21.79031951       7.24731947       7.68390410      -0.81971801       0.27534096      -0.80617022       0.26172896      -1.53583165       2.08606517       2.47641110
Al      19.34779073       0.23094186       9.64663199       0.76880668       0.13058638       2.64425049      -0.27722951      -3.45541736       0.07602762       2.51278663
Al      21.92751025       4.28848210       9.43018246      -2.43714683      -0.70992089      -3.32807218      -2.78668116      -0.73206184       0.46171420       2.52373552
Al      21.92004335       1.46822578      10.23325940      -2.12979538      -1.76149163       0.46883993      -0.75071940      -0.37408443      -0.41916382       2.52917314
Al      19.37688996       5.87715968      10.02117508       0.58237173       0.19571545       0.39280166      -0.31013200      -1.94993309      -0.91171581       2.48108172
Al      19.39323986       2.81772829      12.09246544       0.32020004       0.70751104       0.80962630      -0.63791251       1.01209451      -0.68605411       2.46426606
Al      21.80939054       7.01401179      12.11571147      -0.63358101      -2.42428683       0.30800788      -0.18391671       0.90603756      -0.76566571       2.47224331
Al      19.48311856       0.11524404      12.31769404       0.56956931       0.20939431      -0.70972795      -0.07378037      -2.53313457       0.22492351       2.45783925
Al      21.73218090       4.15828371      12.35076222       0.13356571      -1.62723868      -0.10509588       0.66772808       1.22869134      -0.68262882       2.44482970
Al      21.66204127       1.52368480      13.25770499       0.22161242       1.52746986      -0.86768312       1.25989138      -0.64777986       0.46431176       2.46148968
Al      19.52586008       5.69655500      12.60883405      -1.81015667      -1.64590738       0.66469485      -1.58370898      -0.10957310       0.38093586       2.47801280
O       21.16824491       0.04340170       2.19931955       1.23970410       0.04615506       1.18885265      -1.64582992       2.57738456      -0.04558999      -1.56478512
O       23.39479649       4.13168232       1.98967704      -1.92439233       0.56063606       1.23230809       2.67747154       0.32804835       1.33941813      -1.55200577
O       21.01401541       2.72922971       2.37789801       2.74922393       1.36030585       1.32603258       0.26538823       0.18360066      -1.48851047      -1.58417737
O       23.60235068       6.84388915       1.87696642      -2.62138565      -0.62826448       0.29926613       1.39014091      -0.98558073       0.83040082      -1.58876240
O       23.50899461       1.33953753       2.29165294       1.84770436      -1.25289438       0.75098723      -2.02908351      -3.10085753      -0.43282685      -1.57460797
O       20.96327018       5.40883871       2.18541002       1.41419385      -0.32185928       1.58430095       0.64444421       2.93492769      -1.51094372      -1.55887127
O       22.70881764      -0.08786865       4.23520889      -0.15836569      -0.49507562      -1.60416582       1.59127500       1.14501390       1.15284089      -1.74242544
O       20.43167269       4.31151631       4.36845833      -0.22540943       0.13015293       0.24695783      -1.06543604      -0.49043650       1.25554874      -1.70254314
O       20.40284896       1.46376196       4.38642526       1.46108757      -1.47056042      -0.38982754      -1.40874949      -3.24558217       0.28373008      -1.67948079
O       22.42803279       5.55131659       4.16434177      -1.12739709       1.32140449       1.51127453       2.39342792       1.51943833       0.30836288      -1.75222802
O       22.60774413       2.87855386       4.35684079      -0.14296679      -0.97210650      -1.09008955       0.95636477       0.34498663      -0.54092049      -1.70318437
O       20.10860337       7.33643068       4.20789341      -0.62420844      -1.13361787      -0.57398622       2.37877131      -1.89415282      -0.38153770      -1.69538426
O       23.31585559       1.41540758       6.77188072      -0.50300957       0.02555030      -1.33706546       1.81228816       1.02763665      -1.80348539      -1.68312883
O       21.06407399       5.90470160       6.58894947      -1.60152198      -0.07267710      -0.32521323      -0.19021624      -0.91392292      -1.02535586      -1.68816102
O       20.90072181       2.86413842       6.60675508      -1.57868806       2.07976050       0.63326018      -0.32607754       0.03414217       0.37641906      -1.67244422
O       23.30430989       7.01372782       6.54034680       1.04084432       1.00530893       2.60076923      -0.10981004       0.63363527      -1.08118499      -1.67462444
O       23.27820073       4.11231571       6.46988851      -1.98316979       1.47521392       0.81338569       1.69611094       0.46628354       1.72801710      -1.67909753
O       21.00097284       8.36512413       6.36825990      -0.85411483       1.27617322       0.49538098       1.40242012       0.52403634       0.80757167      -1.67756617
O       20.30206598       1.45910875       8.94616140       0.47496024       2.16402486       1.05554203       1.78224840       2.25287982      -2.67250987      -1.66859472
O       22.71265978       5.63314666       8.68649304      -0.27001919      -0.21946774      -0.93163408       0.73488242       1.17795771      -0.19718470      -1.67331576
O       22.61428474       2.65912793       8.77366503      -1.11022775      -0.15689821       0.64041993      -3.35879606       0.71875318       1.71166891      -1.66533375
O       20.16400035       7.03526978       8.75789901      -1.78770020      -0.42021601      -0.84493695       0.97422182       0.63899814      -1.43463229      -1.68575501
O       22.58941564       0.09119976       8.97864178       0.91669868       0.04113664       1.46612752      -0.19624358       0.65536455      -0.39725146      -1.68993759
O       20.08322767       4.36557299       8.73087720      -0.35215240      -1.41417334       0.14944779       2.23545802       0.67190392       0.89261269      -1.66618848
O       21.02960377       2.80490829      11.24019050       1.92509325      -0.38515336       0.82346315       0.35919473      -1.21975424      -0.76937799      -1.75436997
O       23.60363794       7.10003217      10.89388684       0.08840733      -1.66913865       0.08793780      -0.28777876       0.20203732       0.75764409      -1.69788373
O       23.54740408       1.42830094      11.15959300      -0.49605520       0.33482840       2.18782975      -0.97053141      -1.13872092      -0.96387046      -1.71869171
O       20.91021636       5.67842779      11.05267331      -0.58842917       1.71955888       0.44823835       0.22055814      -0.69915987       1.03241121      -1.74459803
O       20.80261220       0.10252139      11.04389024      -1.77543389      -2.20536777       0.05191090       1.36491930       1.21136497      -0.69193256      -1.72068167
O       23.04545422       4.13231829      10.84652338      -2.02099112      -2.29944061       0.60293078       2.57570956       0.96107821       1.56624867      -1.70299923
O       22.74066586       2.92925123      13.27591125      -0.17092943      -1.51298323       1.62285441      -2.22213659       0.26373698       0.59153844      -1.59795165
O       20.17610835       7.21758206      13.08024918      -0.48888528      -0.96103063      -1.99398749       1.06638037       0.09343805       0.44819080      -1.58295536
O       19.94234140       1.44715933      13.35829579       0.37870344      -0.29228098       0.21717818       0.70280089       1.04135535      -0.72980391      -1.56089222
O       22.62031659       5.66831727      13.14664783       2.39201174       0.64290105       0.97385869      -0.33746205      -0.71874073      -0.15099660      -1.62831724
O       20.08809563       4.14083207      13.05305686      -0.48432465       0.87604411       0.09490594       2.08521537       0.63769808       1.26852223      -1.56815851
O       22.39817217       8.38052474      13.35240990      -0.70361225      -1.08404137       0.91624918       2.80784937      -0.39299048      -0.61472569      -1.55325496
Al      19.59843304      11.12208665       2.07276938      -0.83980988      -1.05070515       1.98313904      -1.94532997      -0.43671028       0.00420076       2.45202565
Al      21.82232207      15.44505985       2.08723356       2.35914336      -0.18997601       1.35835945       1.21282229       2.56182431      -0.98150644       2.42920589
Al      19.64852527       8.49085105       2.59021665      -0.84435430       0.39127983      -0.11851984      -0.58708029      -2.11604469       2.13756191       2.41218734
Al      21.79886321      12.57394527       2.94755531       0.19694841      -0.23076951      -0.65481385       1.38992376      -0.38269509      -2.39543085       2.45697904
Al      22.03016439       9.76065821       3.11085149       2.78953944      -0.10307007       1.78477776       0.28230785       0.40529696      -0.56789445       2.53032017
Al      19.45461577      13.92836482       2.85351479      -1.93034042       2.47783612      -1.27285493      -0.46987343       1.47868571       2.19390459       2.48432207
Al      19.35668194      11.24546596       5.08652132       0.57489239       1.13288972       0.43712533       0.29261035      -0.02904891       0.02330522       2.49358368
Al      21.84808602      15.05700111       5.03269239      -1.38155589       0.23020187      -2.48827313      -0.53965396       3.09071950       1.27431264       2.50479627
Al      19.20961994       8.51961373       5.49543847      -2.02162164       0.23679956      -0.07581005       1.24845723      -0.84926641      -1.18979617       2.51315951
Al      21.91584439      12.48003850       5.47777739       3.25943534      -2.23696253       2.35937031      -0.98705282      -1.23419004       2.01947969       2.54150105
Al      21.75995424       9.84459017       7.29803357       3.60464361       0.83822410      -1.20215632       1.16198917      -0.00232507      -1.52758263       2.51345229
Al      19.41981782      13.85200918       7.31209647      -0.52042003      -0.94867505       0.00213255      -1.26433626       1.14591723      -1.55066220       2.50301361
Al      19.48022606      11.18983042       7.80337935       0.70427905       0.00474737      -2.48844625      -1.90188744      -0.81580302      -1.09105230       2.51927161
Al      21.70345347      15.38599354       7.75764399      -2.01044009       1.45577501       0.67226385       2.49447017       0.31002981      -0.80207084       2.51643777
Al      19.27837025       8.53957354       9.32680620       1.12956895       1.14756478      -0.14803298       0.48915998      -0.35964331       2.02983537       2.54832697
Al      21.87702831      12.54229785       9.38128688      -1.06753705       2.84086189      -0.39459991      -0.63079138       0.77153040       1.41488543       2.54629755
Al      21.81264634       9.72705091       9.86006873       1.23678160       1.85778887      -0.25846508       0.16663441       0.13850399       1.85745120       2.51809144
Al      19.48723494      14.03870908       9.94559877       0.32035122      -0.06329815      -0.27829249      -0.98047209      -0.22405657       0.77508005       2.54181886
Al      19.43664658      11.23616569      11.59900440       0.66494371       1.35847544       0.54221626      -2.26089126       0.41890094       1.30850532       2.51879168
Al      21.80043054      15.45490981      11.95753371       0.84976036       0.89816265       3.13123663      -0.83379305       0.37170313      -0.41235151       2.48014593
Al      19.36358556       8.62672282      12.16195404       2.19134464       1.16034246      -0.81884100      -1.05638236      -2.08044315      -0.93482359       2.42463684
Al      21.73804756      12.66156597      12.15864908      -0.43816691      -1.25818890      -1.09813878       3.84881061       1.27779595      -1.81833603       2.46349883
Al      21.82342592       9.86709774      12.69280582      -0.28612260      -1.85376463       1.10943548       1.22757090       0.97617768      -1.29087572       2.47844124
Al      19.53975599      13.75525032      13.47497559       0.52162569       1.08364368       0.60479248      -1.62489764       2.33934401       0.73088214       2.46056247
O       21.25628830       8.42179277       1.90863268       1.71129013       1.71694029       0.33263824       0.39632265       0.09625562       1.17279030      -1.58378279
O       23.52913683      12.62762384       2.03622008       1.87429080       0.30562371      -0.94775347      -0.00002583      -1.98669858       0.02753095      -1.59290540
O       21.25833516      11.13913490       2.00076347      -0.23424439      -0.00770539      -1.50571016       1.61603600      -0.92338526       0.19171039      -1.60047102
O       23.55231954      15.32684477       1.99859144       2.32390917      -0.48182037       1.26480798      -0.68704483      -1.74348206      -0.14068723      -1.55615294
O       23.60016758       9.60389205       1.91586682       1.48620305       0.67256860      -0.57799271      -1.12612609       1.26990492       0.11747964      -1.60679281
O       21.01178493      13.99125950       1.99898193       0.07046440       0.08731015      -1.77445354       0.24232780      -2.15884116       0.31009513      -1.57613063
O       22.88784695       8.35779427       4.12141105       1.62862452       1.69546298       0.11803226      -1.40318198      -0.55965576       0.30649821      -1.74930811
O       20.34196018      12.51062699       4.04404964       1.00962847       0.46748499      -1.75402681      -0.77318558      -0.06565277       1.18428685      -1.75212753
O       19.92103399       9.72404793       4.14062504       2.11085083       0.96922884       0.31137451       0.84922046       1.06715578      -0.72399359      -1.75885236
O       22.59512239      13.63880018       4.17429240      -0.44658918       0.09337823       0.09652749       0.09742025       1.25486023       0.73607437      -1.71472323
O       22.50815880      11.10076221       4.36222342       0.28377682       1.91232588       0.53730251       1.29671034       0.04899508      -1.26224496      -1.70431173
O       20.19875554      15.35050679       4.25955939       0.01651359       0.98503420       0.69241821      -0.54327615       0.07143812      -1.86168098      -1.71071064
O       23.55625713       9.83138129       6.52265833      -0.54599708      -0.73014615       0.91206603       0.26465482       0.20020027      -1.14585667      -1.66609657
O       21.09903489      13.99062143       6.47158626       1.02707473       0.65115308       1.77005205       0.22355104      -1.00185761      -0.96953811      -1.68729484
O       20.83617905      11.07758458       6.31171265       1.03187942       0.69151237      -0.88324686       0.14243160       1.78314795       0.76259371      -1.67730784
O       23.29032582      15.25889624       6.33106697      -1.72630947      -1.65202022      -0.05989032      -0.69390782      -0.70459268       0.53703880      -1.67618406
O       23.48806499      12.40654903       6.47195897       0.03573897       0.94734492       0.42539366      -0.64639438      -0.78881743      -0.24023740      -1.67289078
O       21.21520302      16.55616057       6.28445219      -0.11564726       0.56965023      -0.13050065      -1.01820555       0.22863685       0.80325956      -1.66974556
O       20.33371770       9.84048662       8.63100352       1.75323639       1.36565085      -0.46273883       0.92064176      -0.94827879      -0.16616980      -1.68985152
O       22.82454241      13.99680770       8.71471023      -0.21222004      -1.57578499       0.88065129      -1.35297019      -0.43416607      -0.98217042      -1.66457558
O       22.48058268      11.05835310       8.61484758       0.23275354      -0.14432722       0.34764236       1.39694452       0.15502633      -0.21871730      -1.67298543
O       20.19845725      15.17548986       8.62144071      -0.38074506      -0.65757015      -1.46341842      -1.01129432       0.18979931       0.19895603      -1.68241453
O       22.64816519       8.66029952       8.60160616      -0.96858829      -0.22371055      -1.86997843      -0.35440010      -1.59969675       0.40787730      -1.66743803
O       20.15679661      12.62958103       8.58072566      -1.05115855       0.81953516       0.27451380       0.96106777       0.77116426       0.31036506      -1.67271018
O       21.01998981      11.25244465      10.78998651      -1.06259042      -0.64822763       0.17239597       1.98730764       0.31383685      -0.70997521      -1.75701904
O       23.40445544      15.48352705      10.96388527       1.83654339       0.61211846      -1.38161405       0.65348977      -1.22575745      -2.18642189      -1.70176685
O       23.26208518       9.79740253      11.20332213       0.13596773       0.46465892       1.43462803      -0.22928859      -0.55709100      -0.30097544      -1.75535679
O       21.02907359      13.90729064      11.00679423      -1.32869945       1.04415368      -1.52655729      -0.52973998      -0.04369059      -2.28659528      -1.71176791
O       21.17767864       8.37822615      10.94703590       0.17197212       1.00908326       0.96858405      -1.12256672       1.42706299       0.20389134      -1.74144197
O       23.29721862      12.68254765      10.90379355       0.07145188       2.03045498      -0.88442640      -1.78752408      -2.53622285       0.75495993      -1.70802057
O       22.78846120      11.42969727      13.12705661       0.35538176      -0.83613208      -1.12229875      -3.17596144      -1.30725733       0.62812487      -1.60790420
O       20.31335343      15.40211947      13.06284885       0.04986331       0.86369976      -1.25530339      -1.88478559      -0.22660009       0.89029591      -1.60186875
O       20.15804377       9.96022299      12.91826477       1.05066606       0.30518653       1.36409143      -0.86955017       0.36723387       0.55396830      -1.57638478
O       22.40718632      14.15864068      13.08644105       1.86089517       0.64863072       0.40889135       0.50942118      -1.55589778       0.38535143      -1.61892641
O       20.33935988      12.34373805      12.94662515      -2.39979448      -0.48052390      -0.86851442      -3.07133254       0.21431259       1.64144760      -1.59281945
O       22.71617446      16.73235378      12.98144442       0.86537641       0.21627470      -2.00779512      -0.47228389      -1.60585792       0.27657434      -1.62577033
Al      19.44618015      19.48858336       2.29841831      -0.93093698       1.48986747      -1.74659402      -0.81973200       3.17783322      -0.93986867       2.49954581
Al      22.00160335      23.78820774       1.66913963       0.99353125       2.41438273      -0.71014741      -3.56571866      -0.86741214       0.15063972       2.44149065
Al      19.48381226      16.70426098       2.91936267      -1.00535296       0.61448340      -0.20269348      -3.09101313      -0.37814368      -0.06038812       2.44085050
Al      21.87432184      20.91266816       2.75135995       0.17097299      -0.50678325       2.63670336       0.23707970       1.17447390      -0.06161930       2.44469881
Al      21.85318734      18.10993212       3.10672712       1.75168267       0.20772313       1.74065532      -0.60490408      -0.09142230      -1.04652722       2.49782658
Al      19.38117839      22.39714141       2.90985312       0.73139633      -0.90931798       1.40892193       1.22187039      -2.35312933       0.91980249       2.48993349
Al      19.46347815      19.42681438       5.02140728       1.10677660      -1.68471112      -0.69497236      -1.91619088       2.36642500       2.38534342       2.47564316
Al      21.79352790      23.65808320       4.91038766      -0.38643925       1.50265473      -0.13585727       0.37099261      -0.54576802       1.75122630       2.50777531
Al      19.48560865      16.67468631       5.67149999      -1.48966701      -2.11341379       2.06695660      -0.77647302      -0.03553931      -0.28881101       2.54860115
Al      21.83615564      20.91289545       5.50320205       1.20882760      -2.75460038      -0.57044645       0.65624964       0.06935389       0.42979547       2.58098626
Al      21.82125901      18.15625182       7.22309733      -1.66380341       0.73573419       0.40879099       0.93093736      -0.28069797      -0.34696685       2.51112533
Al      19.47251022      22.26651368       7.41148432      -0.27582958       0.45326001       0.35711263      -1.45713126      -2.06086935      -4.85534412       2.48598909
Al      19.43642632      19.47725284       7.77108670       1.41044214      -0.16880129      -1.68158828      -1.91548862      -2.18625699      -2.22830119       2.52022028
Al      21.81165108      23.75098783       7.76901674       0.81000088       0.88155859       0.68709425      -0.47908209      -2.61632152      -1.83762500       2.50086164
Al      19.34174040      16.76595941       9.47302789      -1.52082731      -1.84147684       1.92227666       0.48218643       0.39651360      -1.99534144       2.48230672
Al      21.69663150      20.81840905       9.36736854       1.46719853      -0.63476310      -0.55707452       1.09324329      -0.38835918       0.22496012       2.52200103
Al      21.88753060      18.02101374       9.97919724      -0.52662608       1.93601028      -1.34578769      -2.54465847       1.77093221      -1.03917510       2.54754472
Al      19.32666149      22.36388701       9.81066080      -0.10765684      -0.27918311       0.23190829      -0.14648940      -1.68571216       3.16617585       2.54033399
Al      19.31476053      19.64795537      11.77365838      -0.44508455       0.46123347       0.60987960       1.27797183      -1.61706595      -0.44640095       2.53523684
Al      21.80915800      23.71969677      11.80173289      -1.27557002      -1.04789608      -0.74726586      -1.07914624      -4.10552349       1.28408638       2.51451921
Al      19.40431319      16.87924941      12.00923839       0.00127303       0.18571998      -2.66735618      -1.34895676      -0.81941052       0.98782840       2.48290682
Al      21.64230413      20.94828500      11.97679881      -0.56267039      -0.12032277      -2.23451075       1.86291023      -0.36553430      -0.34048157       2.51977301
Al      21.90977803      18.12144911      13.52365273      -0.45511150      -0.62301984      -0.26250890      -0.26597622       2.45375577       0.24600837       2.50723433
Al      19.11421661      22.17073142      13.48744074      -0.76653202      -0.53730167      -1.68502939       3.11688780       0.28135499       0.38377032       2.45916867
O       20.76252426      16.83031882       1.76990258      -0.00983124      -1.41665726      -0.89074286       2.86963018      -0.71656896       1.33054877      -1.53068602
O       23.52575662      21.09799542       1.89867791       2.78197252      -0.44936508       2.63062417      -2.50001481       0.50969197      -0.32643996      -1.57356226
O       21.13218131      19.46182517       2.04729850      -0.28455366      -0.65791231      -0.87011714      -0.23716811      -0.47280831      -0.66375431      -1.57616830
O       23.64243709      23.60485382       1.86087279       0.59193300      -0.66885041       0.41047461       0.52230202       1.10330989       0.65568953      -1.59490812
O       23.23261213      17.94303063       1.88099993       1.24367157      -0.63861438       1.04546744       1.46374053       1.99044830       0.21248789      -1.55641627
O       21.08320988      22.26128602       1.69537707       0.54834256      -1.89903499       2.63058246       0.06460845       0.55266331       1.88208093      -1.56382048
O       22.61594906      16.54970586       3.94531588       0.91338067       0.30156426       0.10601630      -0.52697094       0.39832114       0.99230772      -1.74481964
O       20.43894204      20.77961992       4.09894404       1.38173094       0.99541595       0.54885381      -0.86538457       0.41314834      -0.65439474      -1.73440862
O       19.96019259      17.97189691       4.19191658      -0.95413122       1.54785423      -0.92447820       2.57452736      -1.06011715      -0.52617589      -1.75931180
O       22.79709705      22.12228298       4.22020135      -0.31449752       0.28249595       0.10235892      -3.21099293       0.66893047      -0.67619566      -1.70148516
O       22.67842191      19.55789772       3.91833321      -0.19322454      -0.36652983      -0.06210720       0.12023968      -0.27232424       0.73003672      -1.77525282
O       20.18861676      23.72903382       4.06456406      -0.03457389      -1.67678124      -1.60105259      -0.05413109      -0.90395149       0.62534273      -1.71867752
O       23.45696356      18.27760745       6.17866170       0.39149941      -1.10185493      -1.68000970      -0.28543204      -1.15323941       0.42321921      -1.67331147
O       21.00258961      22.24373915       6.38086357       0.95011264       0.55461312      -0.16374591       0.47301451       1.91392074      -0.38091436      -1.67312777
O       21.01158530      19.55949077       6.40336084      -0.64783666       0.02908442      -0.91058624      -1.83398180      -0.79954001      -1.24050351      -1.68001199
O       23.22220384      23.62475316       6.37739753       1.48319069      -1.77110561       0.97192094      -0.29694148       1.45359613      -0.65763503      -1.68499529
O       23.51551383      20.69834610       6.32066048       0.99956583       0.08222730       1.33375119      -0.82242116       1.56856928      -1.21234091      -1.67645478
O       21.02543594      24.99612769       6.28515368      -0.53413597       1.00155873       1.47705548       0.42778310      -0.90898802       1.11448847      -1.68033409
O       20.38321730      17.98486622       8.37105011      -1.71882737       0.00711499      -1.03071075      -1.65681077      -0.07537008       1.40920201      -1.68532789
O       22.66672118      22.10653317       8.47322008      -0.14088519      -0.52896987       2.21341188      -0.43793602       2.82727924      -0.10610195      -1.67285979
O       22.50791923      19.30212680       8.53616342      -1.59613927       1.55658415      -1.23730764       0.41987043       0.73774670      -0.06271452      -1.65696895
O       20.13961077      23.44898354       8.55382056      -0.31769831      -0.80423957      -0.82567298       0.17927276       1.97983812       1.11923141      -1.66988909
O       22.52939186      16.85157649       8.55504457       1.44130270      -0.46199863      -0.50943469       0.83978039      -1.54608413       0.83869322      -1.67929435
O       19.99710858      20.83431675       8.59357542      -0.87054131      -1.25354293      -1.62543642       1.42539528       3.12149355       1.05734582      -1.65568495
O       21.01699229      19.57915397      10.68821553       2.70614617       1.26311784      -2.76510258      -0.49836048       0.23724701       0.29570983      -1.67865860
O       23.33465800      23.74504615      10.81535922       0.35168255      -1.45262783       1.45432193       0.60220181      -0.28426589      -1.03181016      -1.70313799
O       23.40239206      18.05222613      10.79257242       1.98680047       1.38423659      -1.38404831       1.79338360      -0.97024528      -0.27173748      -1.68440568
O       20.97550131      22.12337140      10.76347440      -0.42328115       0.28462861       0.90849621      -0.44161622       1.37560679      -0.69531550      -1.68673432
O       20.73599619      16.89842409      10.91449073      -0.12451407      -0.29771673       0.14160356       3.97746595      -1.99190327      -2.70957261      -1.68998802
O       23.20501640      20.92289945      10.58097493      -0.94564049       0.22634322       0.36453724       0.62872172      -1.22075902       2.10966229      -1.67561030
O       22.58664158      19.61877196      12.83941762      -2.12128224      -0.39369701       2.32893717       0.76771004       0.40744942      -0.69393126      -1.66493607
O       20.02810330      23.61606924      13.22299634      -0.09216954      -2.03442153       0.88100177       0.36788922       0.05808546      -0.19243567      -1.59055078
O       20.22275928      18.16576823      12.90860771       0.05827346       1.00846016       0.84413131      -0.51307413       0.89106667       0.12398340      -1.63230455
O       22.60341777      22.27340483      12.93108136      -0.82271510      -1.14763404       0.87291816      -0.55777868      -0.22289376      -0.50533184      -1.63544059
O       20.15869073      20.84705124      12.96634299      -1.16491641      -1.12166472      -2.74254917      -0.60743978      -0.27414545      -0.32616326      -1.64324653
O       22.40531022      24.79863711      13.11546716       0.11734719      -1.17167383      -0.09234281       1.19210610       1.24330342       0.35617105      -1.59177709
Al      19.48816991      27.76000565       1.84817349       1.27226466      -4.90254433      -0.40435187      -4.60280929      -0.43081807      -0.27426941       2.42569828
Al      21.97883691      31.82646266       1.75392678       1.08543879      -0.56219229      -1.72203778       1.88091300       1.37315678       0.12400008       2.42252707
Al      19.34300666      25.03693145       3.04029774      -1.52877174      -1.18209656      -0.63272621       1.76751881       0.97223409      -2.14556244       2.38653135
Al      21.82100258      29.23443877       2.76086520       3.01369413      -3.38210944      -1.02689140       1.00007854      -1.76728773       1.93929959       2.49047399
Al      21.52035576      26.54004402       3.12092122       0.28009353      -0.43280909       0.47141961       3.28095102      -1.76003186       0.36309411       2.49349761
Al      19.54144425      30.58657814       3.19023435       1.42045649      -1.80231576      -0.83099163      -1.78386548      -0.06244501       0.51193740       2.51277328
Al      19.38828920      27.92190653       5.22527349       2.55292789       2.11135985      -0.50159385       0.59004120      -1.87814040      -0.20191361       2.51485205
Al      22.00034092      31.84338784       5.10976694       0.81056438      -0.71093498       0.19635479      -2.04423250       1.43237551       0.40463230       2.50407887
Al      19.28583064      24.92033248       5.57627965      -0.06151678       0.68899981      -0.02489296       1.58760086       1.78731883       0.98340497       2.54025769
Al      21.83577752      29.17884758       5.47821730      -1.97851792       1.67919471      -2.97511700      -0.65285273      -0.05681851       0.28878444       2.50916219
Al      21.77907738      26.54402862       7.25567074       0.59040719       1.32272146       2.34390929       1.68317332      -3.71862779       1.28732390       2.52743506
Al      19.50554438      30.51233344       7.37731710      -2.64152605      -0.05065666      -1.80744849       1.39873521       0.94984468       0.41606478       2.53748703
Al      19.38530422      27.76276035       7.76173131      -0.99486572       1.19963010       0.60052279      -0.81436159      -0.25195506       2.42363594       2.49204230
Al      21.89569345      31.95342809       7.96092265       0.72264613      -0.51280220       0.72173844       0.77983420      -0.30519753      -1.66872547       2.54550838
Al      19.28459093      25.07380463       9.55647810      -0.92128674      -1.09468313       0.28778922      -0.32710679      -0.90887492       0.27715432       2.54906201
Al      22.00543161      29.02730118       9.60742439      -0.03634947      -2.18621293       1.07990539      -1.68277079       0.94490051      -0.36702733       2.51491094
Al      21.59398914      26.31085039      10.08705689       0.22009954       2.18868050       1.91137836       0.85058559      -0.07063300      -0.44268608       2.54822397
Al      19.66854695      30.64918376       9.97659280      -0.20973484      -1.15948992      -0.56118284      -2.03060134      -1.85250720       2.53471175       2.49351072
Al      19.30651466      27.82133400      11.86194855      -1.27158961      -0.95296860       1.43365018       2.36328266      -0.85450960      -0.25532372       2.54714918
Al      22.04167302      31.77428559      11.95867486      -1.40265987      -0.37737062      -0.14085634       0.68132274       1.32476850       0.55662771       2.51257563
Al      19.37803311      25.00124713      12.19779060      -1.23243490       0.08875463       2.97844183      -2.88884856      -1.46441746       2.23617698       2.47665548
Al      21.66941963      29.13578288      12.26281176      -0.53071840      -0.16039060       0.33189176      -0.27846782      -2.33304450       0.51896429       2.50846004
Al      21.74873276      26.40017587      13.51992786       0.76150990       1.86856067      -1.04545830       0.78853740       0.35425968       1.97067258       2.37470198
Al      19.52428507      30.52295101      13.70093290      -1.78411210      -0.96848496      -0.00215773      -1.34545635       2.02501229       1.15730683       2.44582701
O       20.91966479      25.13310220       1.98781844       0.87957683      -1.61686408       1.01953653       0.94009913       0.64041272       0.20959702      -1.61006832
O       23.37716783      29.28205094       1.89022080      -1.04570958      -0.01557166       0.44076836       0.00254985       1.42717535       0.44991668      -1.60739660
O       21.06900985      27.84862532       1.88975925      -2.40309669       1.30415787      -1.57176585       3.35595284      -0.05251846       0.29834247      -1.60979986
O       23.71110860      31.94275409       1.96614730      -0.57070690      -0.03433523      -0.84133982      -2.31443750      -0.04774341      -0.50447474      -1.58636606
O       23.25896648      26.40637870       2.00302505      -0.47285931       1.64177373      -0.28552940      -1.21478335      -1.54399765       0.03834462      -1.58858192
O       20.99722155      30.52842267       1.99887834      -1.02038385       0.68418166      -0.92419867      -1.05079720      -0.75111547      -0.65895811      -1.60559988
O       22.72447137      25.03770059       4.15530280      -0.61766957      -2.15437023      -1.24172240      -0.20982727      -0.68876918      -0.20195758      -1.71508944
O       20.15015511      29.30506063       4.30251181      -0.32493186      -0.29864119       0.91141649       1.94872909      -1.43213884       0.37805047      -1.71295285
O       20.11297010      26.26841519       4.24181039      -1.49185065      -1.70598749      -0.20925896      -0.07389797       1.66329614       0.11983520      -1.67857707
O       22.56638499      30.40216746       4.17477266       0.46633741      -1.00640644       0.05324550       0.71668380       0.24893889      -1.28013292      -1.71747231
O       22.36018215      27.85548162       4.14735329      -1.43633921       1.02912422       1.10532808       0.35273653       1.02647118       0.05754892      -1.70951271
O       20.25553996      32.01649612       4.10960628       1.28598174      -1.12493301       0.58337244       0.25102103      -0.23354537       0.04886689      -1.68064690
O       23.51861142      26.54715100       6.40175537       1.03129034      -0.18460245       1.13307773      -1.77356326       0.08217207       0.85592641      -1.68257332
O       21.20677784      30.75400617       6.39425581      -0.03393163      -0.33680146       0.95617824      -0.04586337      -1.79952401       0.69496235      -1.68645346
O       20.86586630      27.78057736       6.57817391      -0.75456515      -0.08299455       0.43235050      -1.32645245       2.65982446      -3.03358521      -1.66975057
O       23.52753111      31.86787771       6.35499496      -1.24701708       1.16822210       0.46335454      -3.94255228       2.34319361      -2.50486520      -1.66479623
O       23.49373679      29.04880312       6.24685944      -0.09444717      -0.14696212      -0.71568239      -0.27615659       0.74098917       1.65084402      -1.67769468
O       21.31835598      33.15817545       6.55172181       1.76870697      -0.01899693      -0.31450115      -1.22590377       0.52642211       0.11536543      -1.67445469
O       20.26350802      26.29255683       8.69315234       0.70218979       2.36492792       0.58888863       0.75680884       1.02325440       0.09870001      -1.68575764
O       22.92561683      30.60770004       8.64134472      -0.21077554      -0.58474899      -1.45855494      -3.12338634       0.03611275      -0.59565280      -1.68042290
O       22.49687690      27.68013689       8.58349246       1.61569531       1.44650136      -1.29914731       0.02016464      -0.04740050      -0.77984764      -1.66352046
O       20.29572167      31.78511377       8.68921215       0.05569165       1.28851000       0.24064950      -0.31874627       1.36896084       1.06331499      -1.68076777
O       22.43150457      25.12550224       8.60326104      -0.22642716       1.16412957      -0.59183972       0.69362128       0.76696096       0.65311541      -1.67591667
O       20.23266285      29.31419792       8.70143621       0.28163753       1.13492064       0.80904520       0.77989449      -0.40214182       0.21674781      -1.67552805
O       20.97845288      27.80404327      10.92900973       0.57090660       0.61440048       1.74767223       0.94687160       0.92668408      -0.18234082      -1.68842614
O       23.63804618      32.08014289      10.86555842      -0.03443258       1.28634036       0.59972998      -1.44018122       0.02185295      -0.23281128      -1.67979455
O       23.18279658      26.21692148      10.85380955       0.28858296      -0.46609063      -1.65011733       1.05088343       0.06257444       0.78030904      -1.69327235
O       21.28429671      30.35070043      11.02365483       0.93392425       0.56370578       0.23888407      -1.26976435       0.99875742      -2.75220699      -1.70125937
O       20.73411227      24.90519254      11.14611120       1.09008111      -0.18583269       1.99718714       1.11478641       1.77719172      -5.14409783      -1.67555070
O       23.49885285      29.06259743      10.62781215       0.36925606      -0.56367613       0.49191985      -2.13287100      -0.23095775       1.45672958      -1.70684373
O       22.74544306      27.84232216      13.07315158      -1.27880849      -0.21005389       1.45509305      -2.68572231      -0.71299504      -0.55397694      -1.61677253
O       20.47133901      31.96059368      13.22573212       0.19982372      -1.74654819      -1.29188780      -0.02500029      -0.24056560       0.34903524      -1.61060941
O       20.11005497      26.35771218      13.05055899       0.21043166       0.30052938      -0.39268675      -0.80173427       1.43969655       0.66687870      -1.60166430
O       22.48799616      30.40680644      13.08919849       0.33568973       0.50400625       0.09956118       2.04630533       1.56648498       1.31033205      -1.65107262
O       20.07453723      29.05225529      13.12580989       0.45413447      -0.16775991      -0.40041131       1.90128614      -1.46032829      -1.07456810      -1.61781335
O       22.90421545      33.21777982      13.12985455      -0.39808000      -1.95446257       1.49066984      -2.11202467       0.49140882      -0.01758149      -1.61365461
Al      19.39961557      36.05877227       2.54040272       0.16330700       2.26103916      -2.13318467       0.28469653      -0.36145294      -0.52929403       2.48342347
Al      21.85280842      40.29247176       1.98691695      -3.11973246      -1.62112002       0.14834414       3.71979483      -3.45309174      -0.24797705       2.41768742
Al      19.54324339      33.11150353       2.70426705      -0.03150901      -0.86651703       3.71407635       0.11632326       2.37647389       1.46115158       2.43505454
Al      21.88949185      37.47913665       2.87022027       1.10145788      -2.11274800      -1.35853529       1.37394418       2.96053547       1.41365999       2.43588471
Al      21.91384476      34.67165599       3.25055595      -1.31923006      -0.57663650      -3.00044695      -1.40706645       0.96487274       0.27672453       2.49885583
Al      19.38634778      38.87271160       3.25774986      -1.99814303       0.04386429      -0.62892023       0.63266853      -0.16861384       0.21288216       2.50442696
Al      19.43296779      36.00001062       5.30682054       0.10384950      -0.56497570       3.09082259       0.83624036       0.13363470      -1.19637170       2.49232221
Al      21.75410815      40.33566286       5.09502952       2.65385001       1.83187423       0.38659844       2.00326247       0.06539345      -0.94212112       2.50340700
Al      19.43187927      33.32371570       5.75233769      -2.18691483      -0.69013691       1.40919223       1.04955758      -1.48739134      -2.11023731       2.50214791
Al      21.87898139      37.53848738       5.55728541       0.34038154      -0.39782441       0.31212316      -0.46093230      -1.05334260      -0.21953890       2.52353454
Al      21.96270650      34.69840826       7.32635703       2.48557390      -1.15472378      -0.88312700      -0.59562979      -0.50808011       0.09461749       2.54158187
Al      19.41409313      38.83279922       7.09193337      -1.64958823       0.17287631       2.34830030       0.91015965       0.57581069       1.52053859       2.54438806
Al      19.55720577      35.99707096       7.81170811       0.46380728      -3.29167188       0.00837434      -1.25424787      -1.12973852       0.58329803       2.51857734
Al      21.72008252      40.29493086       7.76243345      -1.00997900       0.12806262       0.47479273       1.25083042      -2.24449633       1.02475543       2.50058389
Al      19.69419361      33.39689115       9.59138072       0.96391910       0.67201051      -1.14564987      -3.96454304      -2.44406484       1.01536556       2.50761175
Al      21.84091165      37.28053630       9.58031016      -0.41991763      -1.55086567      -1.61947952       2.20335371       2.11547968      -0.34137108       2.49583983
Al      21.99144861      34.47846471      10.11641237       1.15706572       1.17686644       1.31581882       1.79079807       1.63634492       0.37384419       2.55024672
Al      19.43295374      38.53421612       9.86281643       0.21778123      -2.46620206      -2.64678522       0.55001065       2.20604123       0.30567518       2.49700618
Al      19.57499012      35.84601555      11.91799620       0.93279026      -0.12358567      -1.16968185      -1.66119934       2.39444144       0.04520587       2.51567054
Al      22.00808348      40.17344395      11.87521213      -0.48940591      -0.09559160      -1.16280229      -1.26143894      -0.13947710       1.27513014       2.52449489
Al      19.72368209      33.26115235      12.36033313      -1.06574461      -0.14967191       0.08462986      -3.48149772      -2.46829594      -2.01135906       2.49075484
Al      21.82892593      37.40168354      12.14759607      -1.69932080      -0.29129336      -1.45246965       4.22139430       0.63393949      -0.76748912       2.44585013
Al      21.95713079      34.58962987      13.59753028       0.74813339       1.29856876       3.67292337       3.27912771       0.93834045       1.94460168       2.45360708
Al      19.51526381      38.71111622      12.50273624       1.57103652      -0.99758107      -1.28837150      -2.86161078       1.88264683      -1.68923814       2.50681829
O       21.25742785      33.29826310       1.99655581      -1.17248928      -0.33747110      -1.04458203      -1.77993175       1.65312876       0.21661981      -1.55975473
O       23.64915378      37.56933958       2.25683877      -0.19829942      -1.09376208      -0.59423581      -3.29765982       2.31995645       0.12165535      -1.58636618
O       21.15191501      36.10343454       2.25162330       0.49005342      -0.14573230       1.24824065      -2.14140491      -2.18888932      -0.61990166      -1.56335807
O       23.59429561      40.15755548       1.73007534       0.31115303      -0.68912698      -1.49813376       0.20344474       1.03032895       1.28960945      -1.53761697
O       23.31454214      34.93192593       2.09515021      -0.44413986      -0.80736833       0.21172564       0.28143227      -2.84012286      -0.30190476      -1.59678459
O       20.86248057      38.89064800       2.07887146      -0.48647346      -0.95849011       1.09235153       0.43990718      -0.86406551       0.24725263      -1.56609905
O       22.71772561      33.31680340       4.19259036      -2.08245430       1.00178583       0.05577073       1.45640237      -0.69154996       0.26680001      -1.72247887
O       20.35965358      37.48544707       4.32380320      -1.95237814       0.30826978      -0.54299267      -0.97964933      -0.03755943      -0.38042339      -1.72928798
O       20.17515418      34.46902142       4.43013983      -0.14286068      -1.25021978      -0.07153229       1.10258147       2.11235281      -1.17649596      -1.69736707
O       22.61312431      38.99040532       3.95650845       0.93432396       0.76811133       0.50325096      -1.11486219      -0.42599243       2.12914254      -1.75302005
O       22.54279644      36.29411545       4.44067946       0.25438214      -0.08061562      -3.13027096       0.90359000      -1.38835507      -1.88168813      -1.70176291
O       20.10455792      40.44387452       4.32409650      -0.04720782      -1.96104677       0.37347055       0.12482512      -2.29548845      -1.33505772      -1.69748425
O       23.51665801      34.66043376       6.39070933       0.67128885      -0.69871342       1.08832517       0.67055164       1.96280475       0.38120395      -1.69654000
O       21.17591288      38.93832041       6.42193787      -0.02506721      -0.78208898       0.54770017      -1.74511100       0.87662743       0.51554002      -1.67690730
O       20.99004507      36.07653881       6.54208007       1.08999096      -0.06447212      -2.75580021      -1.35653122      -0.02781147      -0.28230179      -1.67705417
O       23.23665695      40.34477343       6.54123447      -1.32494247      -1.57586840      -0.91853801       1.16063619      -0.79039412      -0.71598571      -1.67838144
O       23.50226255      37.44174496       6.34006427       0.76884739       2.36756248       0.78258710       1.37751825      -0.90385725       1.43764335      -1.67395961
O       21.11025271      41.48736754       6.45153856      -0.34298980      -2.02530372       1.15059837      -1.67349019       0.58868620      -0.01597844      -1.68398774
O       20.57447847      34.66432035       8.78869093       0.79468774      -1.42675823      -3.26471435      -0.34170304       0.15826529      -0.55203311      -1.66948605
O       22.69753164      38.90299050       8.79557633       0.56212354       0.55919660      -0.11827715       0.26022316       0.26165039      -2.24560391      -1.63259864
O       22.63917729      35.94565148       8.58641915       0.43912381       0.67399402       0.50854726       0.04518972      -0.45319563       0.02080735      -1.67523468
O       20.16047383      40.14177996       8.73540905      -1.66544209       0.91321751      -0.25832107       0.20456165      -1.35855668      -2.05003955      -1.67820024
O       22.78226700      33.33805953       8.77541081      -0.46310218      -1.44948776      -0.80703536      -2.10398929       1.31607924      -0.77648605      -1.69469893
O       20.16334482      37.35096167       8.67129941       0.30458083      -0.28521770      -0.40107224       1.51159074       2.13657032       1.20593181      -1.67150271
O       21.21542126      36.09613147      10.99255213      -0.58718387       1.34307982      -1.09098090      -0.14791854      -1.49850450      -1.85344326      -1.71561480
O       23.61640853      40.29556016      10.92764245       0.01252096      -1.53823878       1.00267209      -0.54115144       0.43926846      -1.17629165      -1.69564939
O       23.66152793      34.81370498      10.86600252      -0.08654485       0.91870857       0.81190674      -1.07083309      -1.78845404       0.33521696      -1.69131410
O       21.21641291      38.70670289      10.87198671       2.36984832       1.64246866       0.02539640      -2.71077568      -0.22899205      -0.07611767      -1.71200109
O       21.14794707      33.14780017      11.03014722       1.58615078      -0.72469937      -0.09606581      -1.03921425       1.23474044      -1.50951509      -1.70263076
O       23.31634465      37.54472361      10.81285894      -1.16896131       1.13951535      -1.89422827       0.86595176      -1.41118722       1.13744962      -1.63988686
O       22.82853631      36.15676583      13.32377754      -0.57222914      -0.65445522       0.17198361      -1.13346669       0.11995208      -2.06589194      -1.61425352
O       20.32101362      40.09956843      13.02288219      -1.34443109      -0.57577313      -0.62892614       1.35302516       1.78725186      -0.05475804      -1.58096528
O       20.39676757      34.66632386      13.03644500      -0.05206724       1.80580172       0.31657772      -1.37575885       1.11458269       0.99894322      -1.63373256
O       22.61656596      38.84667747      13.05601775      -1.26370674      -0.36295688      -0.11537264      -0.99796397      -0.65104647      -0.40829102      -1.61650586
O       20.28893078      37.30649360      12.85993645       1.26223239       2.03100696      -1.14377925       0.07099622      -2.01699033       2.13737974      -1.58814847
O       22.82072585      41.48412964      13.02100321       1.36243913       1.01339906       0.75064038      -1.76531007       0.01637125       0.31940643      -1.63945413
Al      19.33911931      44.47906131       1.92782846      -2.49942162       1.41222427      -1.78589233       1.00765500      -0.93428842       0.81468122       2.43524981
Al      21.94404401      48.54659172       2.21008608       0.46833219      -0.03084635      -2.05233052      -0.11936623      -2.11128805      -0.49125907       2.43717790
Al      19.46912562      41.56328743       2.84775185       1.35088948      -2.45257283       1.87349612       0.50096583       1.73160592       1.67637750       2.46131134
Al      21.75332661      45.83987100       3.04052377       2.68092141       0.82595792       0.39957749       1.32254697       0.02872161      -0.52088091       2.43579793
Al      22.05567159      43.07723495       3.14245294       0.62223239      -1.43665477      -2.04575336      -1.59731557      -0.49634518       0.72772120       2.44965935
Al      19.45055317      47.31436438       3.26059376      -3.19099413       5.29441332      -0.03897196       0.27003965      -1.76376047      -0.06857989       2.47876215
Al      19.29812948      44.35880439       5.05113918      -0.32016229      -0.71363096      -0.20467423       3.25081030      -1.24031098       2.00178895       2.51960182
Al      21.97052843      48.47972945       5.14849598       1.10138478       1.14010706       2.01454585      -0.42939034       1.13543860       1.17359197       2.50783348
Al      19.27201640      41.52624762       5.54009338      -0.60570665      -1.39413282      -1.73243585       2.00718197       3.49236555      -0.03291231       2.49031353
Al      21.89583979      45.72453035       5.62172288      -1.61870289      -0.60446207       0.72650605       0.56027879       0.58941412       1.41569194       2.52047682
Al      21.82813180      42.94269392       7.32936173      -1.48082682      -2.25244963       0.90126480       0.48200461       2.21368063      -1.44729760       2.53825521
Al      19.53694421      47.16516584       7.20891949       0.60496445       0.93273346       0.26391219       0.38975466       0.74238532       0.91090005       2.48845530
Al      19.57377040      44.40165112       7.74627619      -0.17989193       0.10715336      -1.42474458      -1.55817887       0.77069671       0.96938195       2.51747704
Al      21.98217874      48.70151664       7.81723259       0.10981806      -1.01660820      -1.18107063      -0.57429146      -2.20146750       1.10307832       2.49412560
Al      19.47057915      41.48372250       9.69936657      -0.33552564      -1.74129295      -1.96434074      -1.45065904       0.18681894      -1.54730667       2.51261902
Al      21.85558252      45.70660291       9.53286510      -0.35512558       0.73870101       0.63740393      -0.81453372       1.54069730       0.01627410       2.53099847
Al      21.77192285      43.00698389      10.01624389       1.97930047       1.07105338      -2.49734111       0.79882290       0.20971330       0.25708940       2.53521609
Al      19.29730806      47.37208726       9.85723711      -1.52464449      -1.63573903       0.96882532       3.01651621      -1.24234421      -0.88898929       2.47726393
Al      19.74233732      44.21030907      11.84428208      -2.09397924      -0.03059044      -1.70390322      -1.34913691       1.15004333       1.88376247       2.45928741
Al      21.84519234      48.68244347      11.92674687      -1.65088257      -0.79796592      -1.04964591       1.00200816      -1.33078312       0.56231787       2.45265746
Al      19.59741922      41.61123605      12.21152003       2.92381187       0.37329731      -0.75179657      -0.57864667      -1.97536308       3.18211475       2.45441437
Al      21.97950645      45.81377742      12.36010595       1.56059886      -1.90530803      -0.65444005      -0.66762272       0.36345641      -1.27404259       2.48362899
Al      22.21384124      43.05330520      13.65976393       1.56149027      -2.45504621       0.21033873      -1.14249872      -3.01810622       0.01117799       2.48339725
Al      19.62172408      47.12682905      12.73373802       0.24443932       1.06496896       0.11398688      -1.66938330      -0.15359080      -0.56012468       2.44044042
O       21.17821207      41.73447412       2.22345054       0.68027836      -1.54554801       0.03021876      -3.22031439       2.13216771      -1.00111664      -1.58637023
O       23.50994275      45.96011444       2.26557736       0.87308174       0.15597937       0.91628373      -1.64743890      -0.20811190      -0.67784590      -1.57866216
O       21.05765476      44.35003133       2.19651839       0.45764825       0.14230186      -1.39816719       0.21034472       0.96146667      -0.46414684      -1.61315298
O       23.60844878      48.52103601       2.11854106      -0.16716048      -1.44594331       0.40301061       1.73129309      -0.60909111      -0.24528141      -1.55909908
O       23.52480469      42.87566455       1.97110674       0.13325599       2.09123918       0.04928263      -0.39091858       2.12101074      -0.07105672      -1.56738520
O       20.87654022      47.17636430       2.02972621       1.83042481      -1.99619932       0.81545499       1.63494007      -1.21112029       1.72110606      -1.55672061
O       22.81271887      41.71707260       4.04690963       0.18939853      -0.85076620      -0.19761896      -0.43823833      -1.00640603       2.56438465      -1.69345760
O       20.33834310      45.71249489       4.43169750       0.60068228       1.96128396      -0.58810874       0.71530509       1.95255440      -1.83036786      -1.71786249
O       20.13006062      42.84704166       4.29940527       1.66467232       1.36647321       0.22205333      -0.19597731       1.44342009       0.26362162      -1.66699171
O       22.72915127      47.17949810       4.30470393      -0.54339798      -2.06384388       1.00242891      -1.21202768      -1.35670291      -1.69678331      -1.70821810
O       22.68010512      44.67228819       4.30455289       1.09517937      -0.44675331       1.61108388      -0.59250676      -2.26299584      -1.29896223      -1.71079922
O       20.30199781      48.65492007       4.27689273      -1.89708551      -0.44070232      -0.57674590      -0.83090532       0.26214106       0.67734519      -1.72909462
O       23.56292589      43.02182802       6.46678129      -0.87190160      -1.53434991      -0.08292911      -1.15595689       2.15856301       0.83555703      -1.67006493
O       21.34628150      47.39227142       6.42015571      -0.12572390       0.71988762      -0.40730469      -2.62575347      -2.02673916       1.38907284      -1.67546988
O       20.99204727      44.50551007       6.66916080      -0.99995748       1.14524647       0.00837007       0.48927405      -1.29911960      -1.87393183      -1.67233860
O       23.42697377      48.60038836       6.57309440      -1.07352400      -0.27644277      -0.43668515       0.04356577       0.33821987       0.53232729      -1.67638230
O       23.61036248      45.71966404       6.33347681      -2.44598856       0.06560600      -0.25248017       0.23521167      -0.22966647       2.07744596      -1.64136541
O       21.14130345      49.81068648       6.50775091      -0.00136649       0.45292174       0.52480352      -0.07512630       1.25719160       0.96665292      -1.67875230
O       20.20748922      43.17403270       8.87723019       1.78023743      -1.89369236      -0.11845162       1.72155969      -2.69886739       0.20206035      -1.68962371
O       23.06507574      47.22682877       8.60165601       2.44763529       1.17539369       0.39217735      -3.03738778       0.05605318       2.18998786      -1.65043414
O       22.57662926      44.33782196       8.54770270      -0.04485106      -1.10362494      -1.54690220       0.42654350      -0.87507145       1.36726108      -1.67573524
O       20.11740010      48.53050077       8.64496667       0.83473198      -0.41494808       1.16616599       1.56673732       0.53668928      -0.96859701      -1.65278935
O       22.44590102      41.79067508       8.56526271       2.52171849       1.31082074      -0.05380410      -0.40152380      -0.37491100       1.70385348      -1.70769322
O       20.19438922      45.90120148       8.64099725       1.22439492       0.49196958       0.99638405      -0.03979841       1.07659068      -0.57657996      -1.67068183
O       21.20776229      44.50642195      10.90469649       0.09955686       0.74713453      -1.07076222       0.54807185      -0.52020197      -1.13506561      -1.70496738
O       23.65191250      48.67311730      11.08519544      -0.98149819      -1.26659609       1.06472585      -0.69650300       0.64201911      -0.18631334      -1.73863912
O       23.59351812      42.79514312      10.78484902      -0.24719311       0.83457689      -0.00247502      -2.02770218       0.84748150      -1.61182537      -1.69189036
O       21.03022237      47.14678166      10.79830188      -0.30506480      -0.81945839      -1.30821368       0.88976982       0.12054128       1.00693588      -1.71271205
O       20.89270174      41.56377277      10.94675703       1.70475666      -0.30252846      -1.15869475       0.80854959       0.56536198      -1.91652335      -1.69239068
O       23.37006191      45.63937139      10.86051437       0.09494674       0.22297638      -0.24530941      -0.37713272       1.30377089      -0.41890356      -1.70755744
O       22.87657997      44.52548430      13.08649091      -0.06961454       0.10181033       0.06874087      -1.78785233      -1.03002288       1.12507440      -1.58481669
O       20.36853027      48.61708191      12.98886617       0.70899331       0.95380621      -0.47683672      -0.60804318       0.10211095       0.40835120      -1.55077302
O       20.46953032      42.92571757      13.04200190      -0.55677327       1.77749025      -2.38282067       0.98075618       0.73808988       0.29631649      -1.60764337
O       22.69965439      47.27256389      12.99901047       2.65366314      -0.25101514       0.48876118       0.69493116       0.54937544      -0.25761948      -1.55743778
O       20.29307798      45.58114500      12.96522110       0.16748601       0.68934401      -0.89825499       1.58836018       1.02274049       0.54290537      -1.55242205
O       22.47198723      49.91555170      13.30601515       0.15575711       0.12599937      -0.71663036       1.78020571       1.05832757      -1.49754792      -1.54072416
Al      24.36358909       2.69202859       2.36552451       0.79892199       0.48567740       1.72635695      -2.09403242       2.60110499      -0.37383494       2.46468520
Al      26.54962573       6.74761349       1.74281905       1.21537286       1.61021734      -0.12110198       3.30557319       0.86357540       1.02774582       2.41771579
Al      24.33873512      -0.11710303       3.04263237      -1.73546741      -0.64988499      -1.38556536       0.18412022       1.74541047      -0.03790903       2.45149302
Al      26.70289491       4.01536226       2.92701328      -0.12140712       1.61063875      -0.64103094       3.47013395       4.36242961       2.69155130       2.45475745
Al      26.66532274       1.46870263       3.51717267      -0.27602435      -1.43496889       2.47941040       2.64546339      -2.11251364      -1.13290168       2.48721242
Al      24.23484139       5.42133907       3.37892969      -2.15509552      -0.58121017      -0.21104948       1.07264480       0.08482475      -0.89246159       2.51050043
Al      24.15526176       2.86616454       5.29963074       2.10810008       3.12990375       0.39438979      -0.32754394      -0.49322063      -0.38584729       2.48260164
Al      26.73742035       6.91508246       5.11884469       2.65975303      -0.40398676       0.12406042      -0.73406951       1.49165206      -0.09629822       2.51253819
Al      24.12581306       0.05574558       5.73678397      -2.88784502       1.09472166      -0.04606768       1.67258994       0.32597849       0.59628070       2.53491712
Al      26.55178814       4.30362944       5.87097284       3.79421768       2.02354275       0.77419998       0.32333211       0.51915470      -1.39225951       2.53944063
Al      26.51417225       1.57570545       7.43939215      -2.29722338       0.77544709       0.16491580       1.21561959      -0.19626967       0.28572591       2.51712084
Al      24.10515967       5.46275157       7.53983417      -0.79503331       0.51963844       1.21577425       0.35782737       2.38692983      -2.76086618       2.49418306
Al      24.08961820       2.82731330       7.94253188      -2.12274952      -0.34280176      -0.92784775       2.15615224      -1.60441629      -0.48108050       2.51960897
Al      26.60279122       6.93077748       7.76540701       1.41186974      -0.73539245       0.89741523       0.89042089       1.66793140       0.86890160       2.49816656
Al      24.33427913       0.06299440       9.73622995       0.62506941       0.20561223      -1.44146541       0.78952999      -0.68838129       0.27822812       2.52637219
Al      26.66763841       4.16133510       9.70875594      -1.27565687      -2.67609945       1.53046771       0.43015741       0.67011555      -1.28825012       2.51691270
Al      26.72276981       1.41378050      10.12598009       2.02183822       1.61486288      -0.71387663      -0.24238552       0.74301931      -0.22404726       2.51139998
Al      24.43708897       5.57532283      10.08897888      -0.45472608       0.85326829      -1.10924383      -2.31099328       0.84367517       0.88599879       2.51757240
Al      24.04011355       2.88980701      12.10765667       0.35512256       0.96674415       0.37200141       3.14590215      -0.34775314       0.02926149       2.48919868
Al      26.58179635       7.05799833      12.01605370       1.27914141       0.59411898       0.36728940       0.81081663       0.90802238       0.34971555       2.48868108
Al      24.31982403       0.13007866      12.54937466       0.12555660       2.16453160       0.27273101      -1.48117029      -0.91038839      -0.93791699       2.43629432
Al      26.76431974       4.33486106      12.30633718      -2.77455638      -2.21533317      -0.85487420      -0.13652649      -1.02515908       1.61336435       2.42827439
Al      26.72101539       1.66487166      13.23789416      -0.34845227      -2.35154296       1.50646025      -0.14979488      -3.02772087       0.42793302       2.39251590
Al      24.30837467       5.52928730      13.57896876      -1.46432909      -3.99911891      -0.11468750      -1.15722172       2.56715197      -1.07725647       2.39066124
O       26.02128501       0.06309163       2.25134812       1.23083014      -1.87752528      -0.28700253      -1.69022397       0.09490680       0.62371698      -1.57157350
O       28.30456372       4.22900603       1.99638979      -0.18748531       0.27083461      -0.21137910      -0.17446681      -1.05912263       0.51835631      -1.57433927
O       25.98769621       2.71647535       2.30468281      -0.88056142      -1.36755501       1.51312430       0.73359019      -2.94288208      -2.07417682      -1.59438086
O       28.31333312       6.88983697       2.18098343       0.83068210      -1.11760892       0.73138755      -2.33868226       0.32699670      -1.60027355      -1.58373046
O       28.24529265       1.34337109       2.41815519       0.79075324       1.82881287       0.74971375      -0.54564867      -0.03664403      -0.94117438      -1.58388054
O       25.82011450       5.30788152       2.10267608       0.23646561       1.56121119       0.19497238      -1.68615237      -0.26687690       0.23905099      -1.59885287
O       27.67356359      -0.03483466       4.42034296      -0.44271605       0.56685560      -1.95316179      -1.85983851      -1.09941400       1.12486171      -1.67645764
O       25.20121763       4.13395255       4.49399224       0.71471329       1.47894784       1.51764091      -1.04357190       0.96070037      -2.19991770      -1.70102763
O       25.10950947       1.44823146       4.29489394       0.57256761       0.19726049       1.21780121      -2.94333974      -1.04684110       2.28385455      -1.74716020
O       27.35163039       5.50082021       4.27567433      -1.04411712       0.70913054       1.61674891       0.70015271      -1.60845508      -0.21425118      -1.70683360
O       27.53558301       2.84389212       4.37603078       1.34434728      -1.36914525      -0.32828359      -4.12088746       1.05315221      -1.63730734      -1.71479106
O       24.89220791       6.85694222       4.29470630      -1.27126072       0.04465594       1.45129962       1.08647027       2.00058146      -0.49206735      -1.70371449
O       28.19402792       1.49177796       6.63806511       0.60387446       1.11237158       0.04238603       0.78899270       0.75609375      -0.59547495      -1.64696622
O       25.77929982       5.89414434       6.50208731       0.17175285       1.00174841       1.20619641      -0.29810892      -2.02471060       0.31848601      -1.67680216
O       25.55897055       2.94997938       6.53783451      -0.42118015      -0.44470693       2.20425951      -0.12658056      -1.28645545       1.69432307      -1.68422675
O       28.06730030       6.84165639       6.47508402       1.08137933       0.02551364      -0.09319094      -0.31295434       1.91385221      -1.05572958      -1.67227018
O       28.26213507       4.15015675       6.67064805      -2.45529303       0.92789942      -0.99524059      -0.74782068       0.00857295      -1.66381771      -1.68244612
O       25.97120477       8.45828448       6.34522498      -0.88218500       1.24904596       0.42739615      -0.82741477      -2.01970384      -0.40552412      -1.69191694
O       25.14710638       1.64750726       8.99600742      -0.16246432      -1.77097381       1.75620596      -0.40307809      -1.68634166      -1.31508975      -1.67800844
O       27.42435740       5.59448066       8.67889675      -0.17530421      -0.81221159       0.09091791       1.70489045      -0.93780942       1.56039067      -1.67905998
O       27.23633852       2.82048645       8.64831453       1.50084413      -0.67098645      -1.18535754       2.02294948      -0.35430906       0.74162639      -1.70250595
O       25.06922175       6.90287809       8.79160740      -1.01255559       0.03077268      -0.29373345      -0.35382671      -1.80413556      -0.97588402      -1.69512880
O       27.46391732       0.25264889       8.83227169      -0.84472323      -0.68851827       0.77951328       0.20538011      -0.66459381      -0.15160736      -1.68126857
O       24.96496350       4.32370078       8.72702135       0.19584817       1.41855844      -0.54294732      -0.73648095       0.37977985       0.51967573      -1.69273305
O       26.14883003       3.01389979      10.96426393      -1.71553248      -0.76591047       0.91494765      -1.64660699      -2.03062120       1.79255951      -1.70798838
O       28.20316668       7.22709776      10.81585302      -1.63602973       0.54708423       0.03477556       1.58582253      -1.99233226       0.86323340      -1.71740627
O       28.43984300       1.30785069      11.01712114       1.13893409       2.21109319       1.23028402      -1.31980701       0.58386040      -1.59773551      -1.71698546
O       25.93005803       5.38433838      11.06342408      -1.61948880       0.34935430      -0.21395558      -0.67234205       2.03789197      -1.01786836      -1.72615957
O       25.94753848       0.15824075      11.12189499      -1.85094172       1.39014666      -0.59933291      -1.51805048      -0.40807717      -0.11745840      -1.73033154
O       28.16963486       4.21293931      11.06454787       1.23204967      -0.66023173       0.75500075       0.83355062       1.08979679      -2.07369164      -1.70587015
O       27.52679794       3.15596414      13.46943512      -0.97435710      -0.62895579       0.27852803      -0.07958259      -1.34204453      -1.57747310      -1.51047027
O       25.09719130       7.06318871      13.22518830      -2.56552136      -0.64210732       2.20895628      -1.04678918       0.18886052      -0.23386356      -1.59448457
O       24.95118310       1.54774328      13.25256837       1.39688252       0.34304107      -0.37792849       1.51218680       1.77712153       0.27261397      -1.55598938
O       27.48350411       5.85827223      13.08662354       1.32253576      -0.96287871      -0.25299625      -0.92374756      -0.74745656      -0.39105955      -1.58873141
O       25.12661745       4.13719436      13.25517435      -0.35858132       0.51464375      -0.03825582      -0.11032158      -0.90354915      -1.18225211      -1.58513796
O       27.39474506       8.44169090      13.08540509      -2.33186471      -1.74877330       0.94484739       0.59239759      -0.39697564      -1.23914274      -1.54533648
Al      24.38676793      11.11226312       1.58257334       0.86672611       1.41745007       0.14825907      -2.13652290       0.66800438       1.67007455       2.37686658
Al      26.53985930      15.41716236       1.79989123       1.09299943      -0.39274542       1.51484127       4.66250199      -1.84326161       0.31394419       2.44692397
Al      24.29530923       8.17588365       2.77465752       0.62422646       1.69929633      -2.70415775       0.79636863       1.38282855       0.51757402       2.45721102
Al      26.58095210      12.52250873       2.92730203       0.05062945       0.20009921       0.60630045       2.24285795       0.49201432       0.96268488       2.47076130
Al      26.64449229       9.63231677       3.01048043      -0.58104573      -1.04802013      -1.82128110       0.60820849       0.44366845       1.69379433       2.49413347
Al      24.23819213      13.87724482       3.23262800       0.35569783       0.15772398       0.37084963       1.00433661       1.83193459      -0.74208080       2.50966573
Al      24.29926015      11.06605527       5.20600953      -3.31021125       0.11991606      -1.21123037      -0.81717482       0.52083881      -1.28081455       2.49430656
Al      26.58024238      15.49553053       4.98859139       1.96810029      -0.17513886      -1.63498461      -0.61162414      -1.14334075       0.74298827       2.52225804
Al      24.31180790       8.35376473       5.44458119      -1.13490260       1.68514253      -1.38335063       0.50814401      -0.08924643       1.51495018       2.50097346
Al      26.51019334      12.65480024       5.78154016      -3.11741955       0.71847402      -0.95192366       0.98068184       2.44772201      -2.18436721       2.50568962
Al      26.72041985       9.85309309       7.10004894      -0.36638329       0.94021962      -1.84901732       0.33808140      -0.36127711       1.75285067       2.54348493
Al      24.16701529      13.80735218       7.29919980       0.05839515       0.94855519       1.37203602       0.91933102       3.09714328       0.77905496       2.50290418
Al      24.35987795      11.03598220       7.87703628       2.07449479       0.36267885       1.59950310      -1.94026489       1.43190981       0.17979183       2.52908993
Al      26.55031249      15.38577002       7.65897062      -0.29585901       0.62228703      -0.66076064       0.73676831       1.12492761       0.18051797       2.49716377
Al      24.36008981       8.25783777       9.58434543      -1.77379635      -1.94035240      -1.36025519      -1.25958439       1.61768338       0.76508300       2.52839279
Al      26.68386908      12.56926795       9.53643801       0.94145835      -0.62234917       0.23705190      -0.69959670      -0.37958517      -0.16393551       2.51979446
Al      26.64720720       9.67839294       9.81400248      -2.63822248      -0.06105975       2.52744593      -1.02764059       0.61126697      -1.49347893       2.45575595
Al      24.16822267      13.85408954      10.03340955       0.96247001       0.76262513      -3.15602608       2.41651157       2.66614192      -0.80130287       2.49893022
Al      24.08433665      11.25609989      11.95678747       0.17035480      -1.05337130      -0.92618716       2.93265115       0.86306257      -0.28574307       2.44099569
Al      26.55012703      15.34571043      11.83570697      -1.53209723      -1.88927134      -1.50825206      -0.07825835      -0.90178343       0.28038151       2.52556348
Al      24.07881784       8.48499612      12.50998622       0.35471117       1.36906280       2.40390388       1.52261277      -0.08243809      -0.05652198       2.44939852
Al      26.58485532      12.49290635      12.22801298      -2.32917989      -1.61852387      -2.16712703       0.15942456       2.10365092      -0.28269288       2.45263624
Al      26.67214587       9.86916954      12.34568589      -1.18593858       1.75515028      -1.80815048      -0.03488528      -0.75064348       0.20643670       2.43671632
Al      24.05636966      13.99263564      13.52773023      -0.40281037       0.68632150       0.70337211       1.81919004       0.37613865       1.52662603       2.38631344
O       25.90945959       8.29794769       1.97528703       0.72403431      -0.62865766       0.06170617      -0.57564512      -0.20046326      -0.03899711      -1.61586416
O       28.38104001      12.60602753       2.05835009      -0.09238501      -0.32980001      -0.06548343      -2.21434053      -0.04508644       0.64374008      -1.58190393
O       26.01526611      10.97419768       1.99488131       1.00755529      -0.85438160       0.21389112       0.05355146       2.16950150      -0.51411711      -1.61074531
O       28.38442324      15.38738391       1.87116026      -1.20960945      -1.14438553       0.62064196      -2.38748170      -0.38084559      -0.12262276      -1.54077518
O       28.19769665       9.59837435       1.91442273      -0.06383013       1.75093038      -0.95355395      -0.29275169       1.80984169      -0.13785732      -1.58733308
O       25.80377320      13.96095127       2.16348348      -1.01846301       0.59480875      -0.46232200      -1.00381645      -2.31334850      -0.80678006      -1.63347256
O       27.60325466       8.38776162       4.20184466       1.93919542      -0.01714739       1.26615816      -1.09200797      -0.58169952       0.36232019      -1.69976962
O       25.10088444      12.65264597       4.40752580       0.25212255      -0.41491112      -2.15344810       0.46741680      -1.60040359      -1.01755194      -1.71495783
O       25.06300152       9.62735590       4.11827614       0.66996204      -0.36839390      -0.14753617      -0.52955911      -0.17777009       0.91911400      -1.69993496
O       27.31696196      14.01418663       4.11127394       2.00484596      -0.30354199       0.31697943       0.47251951      -1.70286750       0.92734905      -1.69215798
O       27.37571591      11.24779924       4.18909180      -1.24250762      -1.11006592       1.04223815      -1.36572494       0.20840379      -0.70878001      -1.72363830
O       24.93672312      15.48731695       4.13929525       0.23330078       3.34959327       0.21801807      -1.08185290       0.05108194       0.36838251      -1.70313597
O       28.36720152       9.95534782       6.49664549      -0.53550236      -1.65684926       0.22063154      -0.61775770       0.18721368      -1.54661570      -1.66835749
O       25.72636917      14.37764714       6.36417767      -0.69056265       0.07877747       2.12028005       0.74449470      -4.43957967      -0.03053872      -1.67030489
O       25.66027272      11.27921823       6.51229077       2.13122871      -2.07953015       0.87861377       0.42227172      -1.43563509       0.05045074      -1.69761026
O       28.00500960      15.41239003       6.44633827      -0.68393625       1.25773200       0.38290505       0.71124476       0.19971747      -0.85247100      -1.67956054
O       28.21499754      12.55099956       6.43678995       1.11665652      -1.54055924      -0.15015405      -0.75989151      -0.88486786      -0.26550825      -1.67830122
O       25.84646694      16.73966626       6.28804435       0.18906179       1.20620977      -1.06852469      -0.38306067       0.52985869       0.60924870      -1.67498624
O       25.17666851       9.78868428       8.75942060       2.36803508      -2.31145181      -3.23912767      -1.27866089      -2.11200213      -0.04685227      -1.68419194
O       27.58515058      13.90533011       8.53648863      -1.39718736      -0.32356823      -0.10037918      -0.19103907      -0.18090445       1.33312131      -1.67796314
O       27.22155050      10.97392291       8.57412235      -0.05393731      -1.48971003      -0.14178885       1.89759057       1.90575975       0.00769802      -1.68500912
O       25.13796347      15.07503207       8.65693406       1.06551103      -0.96455188       0.50320432      -3.23100163       1.09665826       1.42951496      -1.65478849
O       27.41511790       8.43205235       8.61855707      -0.41784631      -1.49310218       0.04913599      -0.96121292       0.05111109      -1.28033679      -1.66868830
O       24.97046650      12.63542425       8.77931597      -1.34603563       0.56093404      -0.15298222      -0.49868899      -1.23725258      -1.67119033      -1.67682743
O       25.73660648      11.12058377      10.90172956       1.97543346      -1.54803543       0.78314507       2.01790986       0.55689205       0.64490371      -1.71749353
O       28.04292206      15.47094549      10.81204429       0.95628333      -0.18455747      -0.30921744       2.86453983      -1.47210915      -0.92605665      -1.67405331
O       28.06966746       9.60493395      10.76294385       0.12769512       2.04996346      -0.63860250       2.67379798       1.38566384       2.03849583      -1.73893929
O       25.91133703      13.72679801      10.92050465       2.32590926       0.56056902       1.86799135       0.17865019       0.72816593      -0.09476056      -1.69230413
O       25.78551991       8.45958443      10.90559737      -1.73387927      -1.79514207      -1.18015528      -0.95802176      -0.41785426       0.87335553      -1.76170671
O       28.17511424      12.48779506      10.77100482       0.64538591       0.60199826       0.44333016      -0.92941752       0.20238810       0.08254638      -1.70114446
O       27.55634917      11.23699663      13.04515220      -2.90100146      -1.38480900       0.30466763       0.18215094       0.21009048      -0.66170618      -1.59335029
O       25.16230785      15.37456251      13.06324316       1.81025192       1.14414752      -0.05245073      -1.11442897      -0.60414941      -0.09914432      -1.60932231
O       25.08606173      10.06845682      13.06274871      -2.06794979      -1.60154778       0.01181130      -1.95316787      -2.38417682       0.39170323      -1.55284870
O       27.41625903      13.92748289      13.26855876       1.42412748       0.92207473      -0.05192432       1.03654126      -0.09291734      -0.16773254      -1.61427724
O       24.99142503      12.59966324      13.08011913       0.64379462       0.24113284      -0.60602870       0.31563768      -0.35188283      -0.13189025      -1.60770905
O       27.31804530      16.66869999      12.89827967      -0.50566772      -0.49251752       0.10037030       0.63608165       0.89472867       0.86857906      -1.62146747
Al      24.11117774      19.56044763       1.89640370       1.21233204       1.96805603       0.09972898       0.44325001      -2.62845511      -0.36329374       2.46633148
Al      26.56326687      23.64803641       1.95468117      -0.59004449       0.93668600       0.78445376       0.64495855       3.88805610       0.34429698       2.44239092
Al      24.20347690      16.76554649       2.83413654      -0.70727147      -0.03589917       2.06308191       0.77380489      -0.94056541       0.17103807       2.40893602
Al      26.82767582      20.87771383       2.61790620       0.20986527      -0.17165009      -1.29569119      -3.98049334       0.22652756       1.16477143       2.45141625
Al      26.47806155      18.21887248       3.03315133       0.68697663       1.24661257      -0.85205618       1.79969975      -0.68006979      -0.50239371       2.46511078
Al      24.25494589      22.29465314       3.06506571      -1.54914725      -1.18426760       0.06792275       1.05661537      -0.91144819       0.20130230       2.51082373
Al      24.26066737      19.55447702       4.79769368      -1.03484780       1.27046232       0.61456557      -0.04433250      -0.46279680       2.85999105       2.50531888
Al      26.65147718      23.77015054       5.01899872      -2.07108984      -0.55912147       0.64805441      -1.33177543      -0.44784213       0.69582247       2.52167773
Al      24.10154626      16.68629853       5.57070896      -0.72637021       0.13539932      -1.01324408       1.59491521       0.23623180      -0.20978888       2.55371261
Al      26.60888176      21.05552184       5.39862465       0.81167395      -0.26549193      -1.73478010       0.13284617      -0.95547203       0.12599474       2.52329588
Al      26.47847324      18.28927221       7.20141436      -0.80863663       1.35115287       2.70901218       0.57606877      -1.70262016      -0.30272877       2.51837063
Al      24.18355618      22.37572307       7.22331056      -0.40543163      -0.04467326      -2.61416532      -0.71653408      -2.41752050      -0.74946812       2.51688838
Al      24.18400466      19.59666002       7.60379757      -0.08865560       1.88186539       0.33200427      -1.41932186      -1.59883489      -0.02298919       2.50803971
Al      26.50026735      23.63101830       7.79089877      -0.68612206       1.66701115       0.34351221       0.28912217       0.81366790      -1.38415731       2.52481461
Al      24.18063801      16.70562933       9.54230503       1.52104927      -0.02145959      -0.73831629       0.26339779       0.19220306      -2.04770138       2.50628042
Al      26.43862566      20.83469774       9.29596805      -3.37265439      -1.53434560       0.84946296       0.07320906      -0.18116388       0.48039123       2.53712130
Al      26.60504691      18.05180130       9.98823859      -0.33961868       1.19107019       1.57539842      -0.52942039       0.62990106      -1.36180876       2.54586697
Al      24.17389967      22.30163131       9.98104634       0.71423513      -0.56917372       0.77431444      -1.30799395      -0.88326024      -0.55561205       2.57268882
Al      24.11410734      19.54138336      11.70121957       1.70741875       0.39469091       1.66893034      -0.42350820       0.00956259      -0.52333207       2.55267739
Al      26.44618098      23.69984134      11.86933270       1.02143040      -3.79487340      -0.51747662       0.70229864      -0.30578899      -0.53066164       2.51080394
Al      24.27317424      16.61691801      12.08719610      -0.48953804       1.37204953       2.58877875      -0.81307427       1.97066779       1.02942514       2.46926427
Al      26.57764300      20.86703483      12.07113170      -3.30087152      -0.77934787      -1.71779902       1.64027158       0.90271199      -1.97283820       2.48860121
Al      26.46471458      18.19888499      13.45208323       2.68973210      -0.68149735       0.40061800       1.54178293       0.40107861      -1.17618517       2.45182061
Al      24.32178076      22.20735556      13.52846203      -0.13649261       1.53318011       0.50133252      -2.00458163       0.95980063      -0.14489642       2.47541571
O       25.80128081      16.82655634       1.99678418       0.85867668       0.18785305       0.12026664      -1.94740878       2.59361958      -0.50333514      -1.58586490
O       28.35533000      21.03286007       1.87177325      -1.78414581      -3.08874773       1.51872041       0.30596240      -0.18058710      -0.47792103      -1.57370913
O       25.81862396      19.56582111       1.73429338       0.85149508      -0.78458587      -0.70172279       1.23047703      -0.75318719       1.54016666      -1.53777432
O       28.31131512      23.70316112       2.00016928       1.16174532       1.81786675       0.36672310      -1.68706576       0.24544504      -0.76843791      -1.58616614
O       27.98121979      18.13223620       2.01915083      -0.22324282      -1.55793139       0.59043212       1.30410829       0.83891394      -0.70086251      -1.57819188
O       25.84558318      22.21059914       1.83145871      -0.69504824       1.87609541      -0.07534229      -0.89097194      -1.94469496       0.11438755      -1.54278994
O       27.38193009      16.72542508       4.07009097      -0.10979666      -0.78303298      -0.39505130       2.62723077       1.91066771      -0.02045029      -1.70477080
O       25.06993116      20.88156331       3.96196308       0.11486029      -1.62268015      -1.14163952       1.94392998      -0.05319499       0.58814467      -1.70447028
O       25.08894941      18.07115588       4.09122937       0.61804254      -1.08374634       1.30331549      -2.62536209       0.24316538      -0.20474327      -1.70346320
O       27.31119280      22.31162777       4.11013618       0.66862555       0.90465289      -1.71464125       1.00965036      -0.39433928      -0.50880880      -1.72818553
O       27.46335896      19.74405077       4.15648976       0.56843847      -0.19263356       0.77388579      -1.12875624       0.36808465      -1.92205684      -1.70381737
O       25.02294373      23.53919745       4.17459208      -2.09497439       1.19058992       0.03011700      -0.27685596       2.56389226      -0.30235777      -1.72813094
O       28.18865693      18.45420741       6.20838298      -0.07367070       1.56455389      -0.90191626       1.47895334      -1.26156451       0.77194020      -1.68382823
O       25.93143026      22.40750094       6.46470085      -1.96830943       0.01176573       1.09244948      -0.90178518       0.19525858      -1.02884431      -1.68709874
O       25.70767795      19.62956799       6.26583256      -0.75514464       0.92404615      -0.47578447       0.04435611      -0.08429479       0.21888025      -1.68348742
O       27.95036288      23.80983133       6.35558069       2.18226625      -0.09818921       0.64087340       2.06164344      -0.15451961      -0.19439148      -1.67974770
O       28.35813830      20.94365510       6.36025838       0.46111266       0.87260827       1.22783307      -0.57556736      -0.70044741      -0.99997364      -1.68495798
O       25.74011544      24.98350537       6.48839356       0.60319053      -1.83059285       0.94582836       0.29919187      -0.46752977      -1.26817471      -1.67892516
O       25.01905982      18.11685736       8.49919715      -1.33257017      -1.53345564       0.81903597       0.78756229       0.49396755       0.28882840      -1.67207396
O       27.41765929      22.21232666       8.51283138      -0.48368173      -0.71577147       0.67453717       0.19538787       0.98120154       0.57963100      -1.68913007
O       27.40710778      19.35798781       8.50426770      -1.21527595       2.09286579       0.12523704      -1.97253663       1.41561042       0.81417024      -1.66323948
O       24.81132249      23.61888289       8.46807758       1.11706257       0.77129052      -1.76688661       0.34522773      -1.28002529       1.45894502      -1.68462873
O       27.24360979      16.89974664       8.51145566      -0.60487148       0.36474230      -2.08957616       1.03556871      -0.33784927       0.69801411      -1.69400644
O       24.78307064      21.03142112       8.43486155       1.00021204      -1.99216208      -0.52992002       2.79865423       0.62739768       1.92471248      -1.67658818
O       25.79148007      19.67068101      10.70948434       1.08184646       0.16474481       2.48579884       0.82430991      -1.44261155      -0.88809851      -1.70024645
O       28.14771356      23.60699992      10.82495680      -0.99732527       1.45713406       1.16190853      -0.61359232       1.79825400       0.16204709      -1.75665343
O       28.29201780      17.95736375      10.68039883       2.08840426       0.08260380       0.13596448      -0.65190964       0.38194280       0.19612862      -1.69839370
O       25.79036145      22.10107033      10.81478265      -1.80334491       1.54889501       0.61349408      -0.18325665       1.08848583      -0.96353784      -1.70589423
O       25.63557335      16.66621952      10.75477678       0.74106682       2.43585106      -1.29581191       0.10816621       0.13289467       0.30192462      -1.68492353
O       28.10774879      21.01608343      10.77249672       2.40263651      -0.63172789       0.50271237      -0.23281077      -1.18509270       0.74895732      -1.77870059
O       27.57093637      19.56164124      12.77808847      -1.76901348       1.84649323      -0.84163449      -2.35792427      -1.89276419       1.18219338      -1.62671518
O       24.99933868      23.73171023      12.91944510       1.88521687       0.30265002      -1.14467435      -0.54328691      -0.71309344       1.27011437      -1.63337111
O       24.84451754      18.16147896      12.82516007       1.15635707       0.02526913      -0.10555769       0.90314920       0.36868551       0.62861563      -1.64037967
O       27.24861824      22.36847196      13.03976257      -1.18328087      -0.71938630       0.85446537       0.39961616      -0.74763669      -1.24512312      -1.62123728
O       25.15985298      20.71348746      12.96100234      -0.91097754      -1.31336092       2.56238974      -2.86187637       0.35818802       1.08098969      -1.66080201
O       27.36695265      25.00156816      12.91739776       3.23822862      -0.21613639      -0.64605042      -0.33122395      -1.38372401       1.02278163      -1.62434483
Al      24.15037861      27.79213731       1.95012672       3.17684341       2.28886984      -0.43869081       2.79187052      -0.09531511       0.45661034       2.40394592
Al      26.52074128      32.16596309       2.17917936       1.49047998       0.54686106      -1.16253320       1.41899511      -1.73489237       0.04493136       2.45439577
Al      24.10987826      25.03452157       2.89232247      -3.80094598       1.55889023      -0.76194814       0.71645821       1.08278214       0.50548566       2.42695117
Al      26.62535187      29.26250607       2.73091982      -0.86405029      -3.87370221       0.06280991       0.26307248      -0.37022200       1.34360959       2.47122884
Al      26.63512898      26.45641635       3.09525689      -0.22574474      -2.95796219      -0.05759415      -1.59045891       1.95881490       0.08623038       2.47260451
Al      24.24945935      30.56419192       3.10473021      -0.32002227      -2.40486884       0.16690722      -0.11206332      -0.49670690       2.08302554       2.47328806
Al      24.27101456      27.71739918       5.25454348      -1.04744970       3.16537722       0.32185439       0.62625330       0.65974850      -3.56288940       2.46320462
Al      26.84791105      31.94355109       5.13145258       2.34466753       0.96216372       0.26654597      -2.80407052      -0.60198497       1.49242539       2.45882535
Al      24.15906909      25.09015333       5.55183888      -0.76284760       0.14969345       0.46896994       0.05528930      -1.34349591      -0.15499449       2.53439760
Al      26.71539262      29.12519748       5.38621619       0.13617324      -1.52618068       1.09196109      -1.09114329       1.38926264       1.97816239       2.52036309
Al      26.53858159      26.40842643       7.33239160      -0.64557309       1.73383364      -3.08405594      -0.90998097       2.08386167      -0.72301610       2.49584460
Al      24.22361698      30.69765395       7.21998156       1.26716748      -0.23256846      -0.66354136       4.30146756      -3.74747534       2.32952817       2.48198271
Al      24.13080056      28.01522450       7.72610171       0.59053974       2.07204912       0.64031654       1.20795791      -2.00904613       2.20153708       2.54186487
Al      26.68360315      32.00215378       7.69516118       0.91393846       0.25812723      -0.63914814      -0.29121637      -0.82600724       1.42980467       2.49270773
Al      24.15209295      24.94789695       9.42038869       1.49787915       2.00448373      -0.87447651      -0.97703742       3.46519858       1.35474321       2.52662325
Al      26.58340644      29.30085235       9.46570543       0.89015590      -0.29426418      -0.65450647      -1.49284668      -0.64074227      -0.01576222       2.53639650
Al      26.43822131      26.47731294      10.12894107       1.02223165       3.25118448      -2.23126835      -1.17861330       0.11324044      -1.43287865       2.57667017
Al      24.16433332      30.57375659       9.96879048      -1.67417123      -1.09877981       1.13732339       1.60188613       0.76475038       0.24368377       2.55739951
Al      24.11673098      27.84401129      11.86399604       0.73395196       1.45325648      -0.54983267       0.64609404      -0.54661856      -2.03851380       2.53285313
Al      26.59245383      32.01789476      11.76899223      -1.53977234      -0.37774308      -0.73265884      -0.57652811      -0.72779505       0.76396533       2.54355454
Al      23.94033881      24.96950621      12.20918529       1.04589170      -0.66115140       1.71945151       1.45179196       1.15097433      -1.96213996       2.49057984
Al      26.47848062      29.24814465      12.01981253      -0.29746252      -1.27313348       2.58245014      -0.78728156      -1.96630126       0.58288762       2.45111704
Al      26.42051982      26.33460907      13.40222966      -0.49076668       0.09357337      -1.13840973       0.90603899       2.44573322      -0.48820518       2.45352530
Al      24.19843050      30.56056748      13.61549100       2.73956390      -0.41101155       1.88439075       1.04729924       0.32981459      -0.87530450       2.47366571
O       25.71361244      25.26381485       2.11440472       0.60104834       0.82958575       1.27591306       1.25931841      -2.77439337      -1.43470504      -1.56804204
O       28.20075456      29.31510358       1.90440884      -1.21984548       1.18510678      -0.26027859       0.07182687       1.74451720       0.23707052      -1.55985880
O       25.92822954      27.79626362       1.99881725      -0.46558128       0.31636304      -1.10817897      -1.49533109       0.37923358      -0.48129273      -1.57429039
O       28.24282719      32.04733382       2.19360899       0.38480882       0.80597304      -1.38760782       0.01284741       0.44506477       0.06741678      -1.56967270
O       28.12098500      26.42892421       1.86786497      -1.43868028       0.63775286      -0.43566068      -0.12229121       1.50088974       0.32299290      -1.56686127
O       25.71122239      30.68065971       2.15665300       0.01118423       0.17179264       0.69780727       1.65068660      -1.53886574      -1.72294165      -1.59229004
O       27.39216530      25.18712835       4.11362421       0.94763842      -1.86760623       2.14753851       1.45587511      -0.89415144       0.82558591      -1.71268511
O       25.15875605      29.08673347       4.12984201       0.21135720      -0.47363061      -0.59752151      -0.46248990       0.60139383      -0.34575586      -1.71491754
O       24.86020473      26.28008282       4.15710059       0.31614118      -0.15511963       1.15596608       0.37654636       0.79137431       0.92717340      -1.69919586
O       27.49707517      30.59786730       4.18952486      -0.48820985      -1.74504200      -0.13430545      -0.23358568      -1.16637119      -0.67987483      -1.71659887
O       27.48726779      28.01202394       4.15654916       3.02299138       0.97511195      -0.95825616      -0.42407815      -0.78106757      -0.44262579      -1.71783412
O       25.06680163      31.99680348       4.20860534      -1.50886605      -1.50355999      -1.50882496      -0.27041115       1.16788522      -0.89621997      -1.72444201
O       28.28013430      26.58537709       6.43868121      -0.00345394       0.22454965       1.25714064       0.02309330       0.44974548       0.01931973      -1.68749154
O       26.01336420      30.55364752       6.44214324      -3.46942409       1.12887205      -0.11251513      -0.41981952       0.91345681      -0.97043650      -1.66244888
O       25.73473005      27.77742503       6.34227941      -0.05980435       1.32246088       1.71648168       0.02367148       0.13749048       0.53624695      -1.67707944
O       28.13631674      31.98217892       6.56171921       3.02108609      -0.86645905       0.82057510       0.18320108       0.39176776      -2.10110994      -1.67433953
O       28.31629402      29.20501964       6.45089880       0.48424560      -0.72421711      -0.93602531      -0.94948555      -2.58956281      -1.07030799      -1.68919027
O       25.95466623      33.16906508       6.35059328       2.60849716      -2.04482917      -0.35145041      -0.49524680       0.73517238      -0.03504869      -1.63317382
O       24.91392757      26.56993765       8.77284112       0.15509560       2.72345309      -0.43189042       0.91576319      -1.03921675      -1.50032544      -1.64990234
O       27.55181500      30.60984331       8.74585644      -1.65981323       0.16453922      -0.81324192      -0.67699835      -0.04713279      -0.88995046      -1.66949522
O       27.18113007      27.80140063       8.65743098       0.72640599      -2.47159294      -0.61585124       1.38363747      -1.24044913      -1.10889823      -1.66868103
O       25.00325438      32.00506648       8.41413940      -1.11434085       0.17650598       1.37337495       0.67578086      -1.81141479       0.58683630      -1.66532648
O       27.16582910      25.27087468       8.52199147       0.16600608      -1.41635870       1.83394011       1.22279046      -2.35459670       1.87698424      -1.68198884
O       24.89449431      29.45275919       8.53898461       0.81439522      -0.28451897       0.04862729       1.16546818      -0.72980286      -0.32725690      -1.64414561
O       25.76477049      27.97932704      10.69682366      -0.52389299      -1.64866012      -1.19422535      -0.72391457       1.22568004       1.57953463      -1.65488124
O       28.29461649      31.94817656      10.94486986      -1.22238447       0.57710030      -0.29678583      -0.54608402       1.30991519      -0.90774638      -1.69051015
O       28.01299070      26.30627323      10.93435655      -1.46995978      -1.10484270      -0.15451004       1.87148753      -0.92454977      -2.09801981      -1.70981669
O       25.75354926      30.60994360      10.84042273       0.25801106       1.38265376       0.51826521       1.10116919      -1.16270668      -0.67210609      -1.69916677
O       25.55744111      24.96152508      10.77551917      -0.59547096      -1.72803093      -0.08719855       0.38552746       0.05214611      -0.75522010      -1.68640339
O       27.93359162      29.15925099      10.94573310      -0.02915787       0.00084638      -0.41335546       1.95153396       0.39450265      -2.23943163      -1.71395278
O       27.30373958      27.80135588      12.85597595       0.02373387      -0.38937553      -2.95798963       0.13514792      -0.32444639       1.45973074      -1.58988225
O       24.99310019      32.10295446      12.98545518       3.51068840      -0.64305144      -0.18812789       1.21518246      -1.98862280       0.69602717      -1.61021018
O       24.82201380      26.44349030      12.73192490      -0.60449180      -0.26953078       1.90980660       0.23313260      -1.23611754       1.86617098      -1.63387132
O       27.15535032      30.56889752      12.98836304      -0.28471603       0.57177275      -2.22772793      -1.27074799       0.31442361       0.30893847      -1.59016252
O       24.92663230      28.99559979      12.98212598      -0.99657620      -0.36988897       0.39435644       0.36001152       1.91175094       0.44716509      -1.61941051
O       27.31230400      33.09308505      13.11423994       0.89560746      -0.30359122       1.65799516       0.72013701       2.61231054       0.16160170      -1.61542296
Al      24.39082224      36.20204474       1.92431937       0.98695833      -0.52991077       1.26770153       1.84919948      -2.29796972      -0.77292207       2.41435099
Al      26.75720017      40.22712203       1.63294275       0.99220597      -1.80935947      -2.07832891      -0.21584319      -1.43787840       1.50357766       2.41334987
Al      24.22872264      33.42619976       2.80474949       2.66532525       1.66109809       0.38923260       0.05776804       0.91837534       0.50499295       2.44473171
Al      26.85232014      37.58005858       2.95726566      -0.12665122      -1.87960550      -1.35910620      -1.53810685      -0.58994116      -0.21073750       2.39784217
Al      26.59939191      34.91002609       3.36661727      -1.00222878       0.60677338       1.12354308      -0.14471810      -0.24889627      -0.90066541       2.46320653
Al      24.46500524      38.80757336       3.30884119       1.28892653      -0.23885296      -1.81723024      -1.77211302       0.87869647       0.18965748       2.50143194
Al      24.22580565      35.94858158       5.17037266      -0.02391125      -1.16394255       0.74617558       0.43555194       2.27213449      -0.87717520       2.48510885
Al      26.75533320      40.31984363       5.11297572      -0.26796043      -1.99342777      -2.86585042      -1.50064687       0.30035423      -0.04563137       2.51173639
Al      24.23172527      33.22811632       5.54984706       1.04795839      -0.03487075       1.15162131       2.53975618       0.19286679      -0.82058516       2.56296086
Al      26.71802474      37.59143587       5.65280722       1.19700826       0.85203424       0.13615245      -1.83794781      -0.98669498      -0.90956110       2.52986431
Al      26.67043301      34.75651500       7.26096904      -0.84447718       0.72540574       0.17749675      -0.07276257      -1.91467265      -0.78883546       2.51442289
Al      24.22462602      38.85391646       7.30557625       1.88103501      -0.64764598      -1.46737513      -0.84004648      -0.17641376       0.39395257       2.49530315
Al      24.21363815      36.05176754       7.75152255       1.06425930       4.77961881       2.36131284       1.84661550       0.83110066       1.41474264       2.53394747
Al      26.47614080      40.48108807       7.82036518       0.18415100      -1.20525426      -2.18911228       1.98563387      -1.93366140       0.00160317       2.51904368
Al      24.44557701      33.31689236       9.38510392      -1.17261971      -0.19766665       2.01086145       0.98103673       0.52239781       1.78371059       2.54924560
Al      26.76934871      37.59985704       9.54207952       0.12105235       1.06880014       0.12018011      -2.37441070      -1.30420482      -0.13512616       2.52093101
Al      26.83536025      34.79925126       9.89265400       2.62160449      -0.39570739       0.41627607      -2.12235329      -0.86099219       2.05070660       2.53456783
Al      24.45813360      38.93628166       9.99491327       3.16976077       1.37012696      -2.29231287      -3.58343091      -3.15561485       0.58633307       2.49761987
Al      24.29320698      36.07148673      12.03431545       0.01449055       0.93578054      -0.87148862      -0.48109272       2.14122097      -2.95814738       2.51446557
Al      26.82481439      40.04441738      12.00950404      -1.01270563      -1.54445376       2.50162963       0.09984177       0.49273268      -0.76225123       2.50166845
Al      24.37329568      33.52196911      12.15550017      -0.69411923      -2.49664496      -0.59285762       0.12852355      -1.69469299      -1.08516867       2.50217342
Al      26.61071345      37.39863775      12.10757495       1.11419974       0.90868601      -0.91480579       2.49891225      -0.30804344      -0.58812741       2.49492717
Al      26.82707608      34.78983270      13.53005743       0.33660430       1.60177642       0.43727969       1.48326050      -0.91825467      -0.32307761       2.46696758
Al      24.26869686      38.81940383      13.46999287       1.01475014      -2.27825200      -0.89061342      -0.91873847      -0.02212892       1.65220150       2.42218161
O       25.85156659      33.65886922       1.97291230      -0.07605696      -0.15583610       1.71614910      -0.96972141       0.68235503       0.66345799      -1.56909215
O       28.38069470      37.82156286       1.73048420      -0.43016763      -0.22942677      -1.16805666      -0.64553042      -0.74608048       2.57502228      -1.56505835
O       26.07199951      36.18248407       1.99959868      -0.27874858      -0.29883828      -0.16219221       0.12303901       0.29869340       0.79868044      -1.53736496
O       28.48880840      40.30954099       1.78458161      -0.76105320      -0.01215508      -1.41806334      -1.01872708       0.32123215       0.43361165      -1.57656443
O       28.10821033      34.99816643       2.32911438      -0.04539257       1.07209540       1.35703293      -0.19161099      -4.50158871      -0.82300211      -1.56147087
O       25.84849409      38.73098793       2.08347289      -1.37072795      -1.18961207       1.02778811       0.98559397       3.28282440      -1.43434165      -1.57553816
O       27.47248548      33.49991376       4.51702335       0.68638733      -0.74047210       1.08512172       1.27123754       0.33687378      -3.09346872      -1.69314694
O       25.40247878      37.56346848       4.32391368       1.87076929       0.14666177       1.22104459      -2.02931582      -0.07794288      -0.49383105      -1.68492591
O       24.84733917      34.70837388       4.02284096      -0.34536466      -1.25459657      -1.75616064       1.04994224      -0.33002661       1.37027020      -1.74830782
O       27.43356534      38.96135581       4.15002012       1.51365259      -1.62794535       1.27464958       1.36722864      -0.99856164      -0.33762768      -1.73067367
O       27.43610498      36.31692667       4.21893616       2.25724251      -1.01839237      -0.46086013       1.50105905       0.96744672       1.05270726      -1.71062803
O       24.80343527      40.38732022       4.32054817      -0.29881575       0.67195309      -0.13011552       2.44284190      -0.44910945      -0.85672363      -1.68501830
O       28.39460553      34.82907815       6.58829920       1.10151638      -0.04777211      -0.39833033      -0.21181083       1.46477338      -0.21702347      -1.69512665
O       25.89501381      39.03773960       6.45719050       0.74978442      -0.43511545       1.51897176       0.04726160       1.05828874       0.08426606      -1.67982614
O       25.87492415      35.92952736       6.14545671       0.52334220       0.34145152       0.04706084      -1.44329963       1.44196204       1.65047806      -1.69182014
O       28.13459230      40.34263671       6.44012206      -0.12640916      -0.36616971      -0.00914858      -0.12228562       0.09160058      -0.70836581      -1.67512870
O       28.33165005      37.38510398       6.50223025      -0.22051228      -0.57794861      -0.02180632      -0.35328045       0.83292710       0.75139574      -1.68889225
O       26.04612988      41.68606610       6.20282979      -1.39136259      -0.52302107      -1.80968810      -1.01748569      -0.78420750       2.38596204      -1.67790627
O       25.27974420      34.63947273       8.40636577       0.50920144       0.70979970      -0.66972422      -2.11492311       1.46218728       1.25091364      -1.68333066
O       27.43421433      38.89150947       8.57792780      -1.31182518       1.06937556      -1.16158263       2.09683229       1.49886993      -1.02029131      -1.65695143
O       27.24778123      36.00656612       8.63207700      -1.15949148       0.47275494       1.30491680       1.81547036       1.37484654      -0.94802425      -1.66936338
O       24.89187438      40.16613689       8.77197760      -0.69208587      -0.46492742      -1.95805372       1.58429345       0.55836179      -2.14864695      -1.68547952
O       27.42691656      33.50296405       8.55848945       1.34596052      -1.23364426       0.04614142       0.79050878      -0.06070746       1.53879824      -1.65986717
O       25.01446006      37.59508943       8.57109494       1.64175026       0.78655102       1.07185409      -0.38788212       0.14916246      -0.42045166      -1.65867233
O       25.91575799      36.25615016      10.77249385      -0.39360258       1.42480153      -3.06365852       0.08163325      -0.13027795       0.18926848      -1.67203546
O       28.27931884      40.32104603      10.73908934       0.06306557      -1.38005969      -0.53825352       0.49444172       0.86486521       0.27835829      -1.69173157
O       28.35689983      34.68909428      10.89013429       0.66879261      -1.22205260      -0.25655611       0.17907276      -1.47107852      -0.95173812      -1.67796218
O       25.96188075      38.79072891      10.86503277      -0.69330953      -0.97616306      -0.90618744       0.89385543       0.02328786       0.13907322      -1.68529296
O       25.81502681      33.41934318      10.79240384       1.52054159       1.13026054       0.51868547      -0.11881742       0.34272792      -0.63941825      -1.69181299
O       28.13371527      37.47306666      10.71946240      -0.56458583       1.58183550      -0.71825606       1.73488094       0.22640958       0.23628275      -1.69541872
O       27.71173999      36.06492198      12.78244691      -0.15494783      -1.21097279      -1.01600801      -4.51695038       1.04533373       2.12289893      -1.62132561
O       25.21969569      40.08738525      12.96294527      -0.08313489      -0.66808887       1.26462911       0.79771119       1.63051580       0.42912344      -1.61242855
O       25.18863978      34.91066092      13.00819049       0.28191276      -1.16809681      -0.32695687      -0.87935078      -1.17208600       0.86382202      -1.65304995
O       27.52961826      38.72067240      12.98122524      -0.03296020      -1.30543216      -0.58284245       0.24365082       0.33287869       0.70324843      -1.60351229
O       25.09649090      37.40123557      12.98761592       2.18369003      -0.98525704      -1.24445128      -0.34497709      -0.19470081       1.35971468      -1.61120296
O       27.35340667      41.44504856      13.20387262       0.98423485       1.19410451       0.58202542       0.56078283       1.13292579      -0.97388539      -1.55047715
Al      24.24729948      44.45729418       2.11461196      -1.22335147      -0.15411522      -0.58715348       0.76553884      -1.16266981      -0.22330728       2.43361068
Al      26.64725715      48.44853008       2.07833649      -2.80227562       0.39971403      -0.58373408       2.25981998       2.15401296      -0.74525739       2.42376375
Al      24.39726132      41.50875254       2.80639268      -0.56452366       2.17654426      -1.18666461      -3.41699591      -0.46229748       0.63402293       2.43826246
Al      26.77307995      45.79730236       3.11302205      -2.43316417       1.56674252      -1.91838381      -0.66457289      -2.16695925      -1.30065313       2.45549297
Al      26.62420912      43.04871200       3.21411839       0.46571661       0.48966647       0.71000713       0.14566343      -0.00925640       0.38792208       2.50592661
Al      24.38891685      47.17912955       3.35278143      -0.31733882      -0.69581265       0.96692287      -2.09329605      -0.88829241      -0.10364074       2.47740197
Al      24.36262236      44.41684629       5.22841386       3.58877468      -1.10039791      -1.31890978      -1.69229111       0.72812670      -0.10149500       2.48684716
Al      26.81253317      48.35815302       5.22761057       0.77249522      -0.72585529      -1.92419084      -0.72494278       3.01989163       0.02953058       2.50188589
Al      24.19162740      41.67964456       5.56722818      -0.16888646      -3.30350485       1.95114264       0.75960120      -1.18615345      -1.41672456       2.53210878
Al      26.67905806      45.74104613       5.57590254       1.28634651      -1.22582563      -1.80178174       0.19614829      -0.13974061       2.43836205       2.53857827
Al      26.72106275      43.06079543       7.29697227      -2.06513587       0.65876689       1.79912383       0.65026846       0.49410108      -0.55637555       2.52162409
Al      24.49135429      47.28169662       7.52981884      -2.40828538       0.93592925      -2.14677008      -1.07246338      -0.66686782      -1.05983724       2.45242500
Al      24.27633385      44.40253556       7.86837118      -1.60601615       2.26100894       0.03071281      -0.08648185       0.30490757      -0.70904570       2.51087666
Al      26.84898101      48.69155975       7.79018177      -3.37105309      -2.33367363      -1.46204941      -0.83577788      -0.08230656       2.64986743       2.50422835
Al      23.94952489      41.50194337       9.44507725       0.52122336      -1.42520327      -1.98563211       1.16678383       1.69039903       1.12925738       2.53075790
Al      26.87580786      45.81077530       9.78391426       0.05340858       0.16264668      -0.08708626      -0.24625126       0.31423927      -2.17478275       2.53857446
Al      26.46500629      43.04721965       9.93249078      -0.38776667      -0.96710992      -0.18408389       1.89267553      -2.24497630      -1.63326667       2.49117351
Al      24.23797137      47.07367374      10.11945702      -1.76397210      -1.92928820       2.18408289       0.94489480       1.31548119      -0.79106417       2.50694895
Al      24.19669513      44.38681669      11.90134047       1.21606698       1.96262253      -0.92634169      -0.02756296      -0.31597287      -0.52415883       2.50075936
Al      26.77996326      48.58751126      12.05554227      -1.16418074       1.05369549       0.72293215      -0.67478051      -0.07657446       1.36214826       2.45539260
Al      24.34059187      41.43958180      12.21405145       0.05045867       2.60978012       0.41661965      -0.15515079       1.11973785      -1.09755780       2.42811918
Al      26.54060995      45.66610429      12.46757847       0.35725917       1.10839339      -0.32817981       2.72625277       1.73280298       0.82117114       2.43200612
Al      26.50678877      42.91146611      12.56274220       1.72407009       0.98263198      -0.59011806       1.84467826      -0.00442962       1.24483740       2.49566221
Al      24.53499582      47.32188216      12.96503262      -1.59977051       0.19713772      -1.74470669      -2.85699312       1.12132762      -0.12979707       2.42622852
O       25.98668607      41.64651310       2.18669516       0.52351413      -0.01657518      -0.52673824       0.66073217      -0.01202945      -1.48526440      -1.62146437
O       28.20633467      45.85946091       2.00394024       1.36924537      -0.67656930      -1.05359285       0.94615796       1.43408602       1.00460170      -1.59666014
O       25.95322573      44.41264501       2.08276736      -0.35168776      -1.90285804      -0.16147353       0.86240875      -0.22521831       0.68366462      -1.56814516
O       28.40606407      48.59284028       2.19427090       0.69279053       0.28034627       1.33387462      -1.63407301      -2.43355415      -0.97041290      -1.58775723
O       28.22569917      43.00618417       2.10052095      -0.11673521       0.01367891       0.85498754      -1.04637609      -0.48781548      -0.60602427      -1.61269987
O       25.84519791      47.01495490       2.21364128       1.23043854      -1.21050182       1.52497021      -0.20213875       0.49541079       0.07472582      -1.59803009
O       27.52857229      41.69417632       4.17580975      -0.38950979       0.13824789       0.77605125       1.42844396      -0.11991303       0.07830141      -1.71476519
O       25.26324886      45.77727185       4.28109463      -2.51914530      -0.90836264      -1.03361217       0.93757941       0.51208653       0.68643322      -1.72103524
O       24.95301703      43.06988598       4.24270519       0.34124088      -0.76143753      -0.55892501       0.96510402      -1.03583111      -1.09871799      -1.73772550
O       27.63304686      46.98115425       4.52312624       0.15716498      -1.15004103       0.49742229      -1.00496899      -0.56683327      -3.21023217      -1.70311713
O       27.41511466      44.35102135       4.30425398      -1.42946733      -1.46964593       0.09658857       0.33288167       2.49824713       0.17933856      -1.70082629
O       24.89662373      48.57804248       4.43634451       0.75995389      -1.93492319      -0.00418144       2.56842545       1.22468440      -0.43351244      -1.71148872
O       28.47679472      43.27631349       6.49928398       2.48210630      -2.44228586      -0.11568135      -2.52377670      -1.06016802       0.11801710      -1.67565334
O       25.98154660      47.36106838       6.54644585      -1.86773263       1.19090248      -0.50577424       0.98726750      -0.01077238      -0.58985465      -1.69063866
O       25.70686377      44.47488212       6.52101353      -0.34960164       3.14452972      -0.82204731       1.41096997      -0.75698576       0.60453896      -1.68454409
O       28.28162900      48.51138863       6.51340292      -0.77326062      -2.98010091       0.71774797      -0.25651687       1.15075756       0.11988600      -1.68509841
O       28.33056615      45.74145581       6.54600287      -0.03886813      -0.66984318       0.79529570       0.06532070       0.42531946      -0.47130837      -1.66698611
O       25.87262832      50.04269408       6.73211137       1.23592305      -1.68178893       0.39694806      -0.81119000      -1.92632729      -1.23022049      -1.66639149
O       25.22260776      42.71597211       8.50788338       0.43752300       1.12649252      -1.80600487      -1.39229540       2.32586642       1.12633285      -1.68259549
O       27.60433862      47.21150580       8.70358013      -1.49026803       0.70785160      -0.71863002       0.47101883      -0.20748666       1.31879852      -1.66502130
O       27.45333037      44.26268994       8.77882128      -1.23656808       0.55126094      -1.72620085      -1.00542258       1.52720191      -0.57428901      -1.68585467
O       25.28903744      48.50452642       9.03509610      -1.22162565       0.01807378       0.39995528      -1.26345187      -0.14274313      -1.74572193      -1.65116203
O       27.41874585      41.89881712       8.63002504      -1.24296274      -0.30538524       1.36225348      -0.26843623      -1.94913585       0.12695254      -1.67217767
O       25.03485274      45.87712800       8.75022046      -1.31741397      -0.88702978      -0.21273993       1.19744662      -0.21241913       0.73467042      -1.65819883
O       26.06763778      44.46372033      10.83130047      -1.52464137       0.03445625      -0.43099108      -2.01180773       1.48440391       2.43053158      -1.74933136
O       28.31803743      48.59297252      11.02689668       0.65624370       0.80497969      -0.34934706       1.30548323       0.93915018      -1.34313172      -1.72256756
O       28.35948931      43.04038239      10.89270808       2.01884075      -0.28540582       1.20838787      -0.96445571      -1.52926568       1.21299775      -1.71604466
O       25.75278380      47.04178149      11.35079722      -0.33542569       1.24143397       0.19107004       0.26514735       0.47925125      -1.83991030      -1.77164590
O       25.82553353      41.78383492      11.19566220       0.60277924       0.60957320      -1.69990757       2.44714472      -0.24668305      -2.25934734      -1.74105871
O       28.26393339      45.91153296      11.09099432       0.13049597       0.02127966      -0.49621146      -0.20064239      -0.23408713      -1.93019110      -1.73999751
O       27.55376733      44.35248950      13.08930032      -0.54222126      -1.03429159       0.43463639      -1.62042107      -1.46194201      -0.66642486      -1.55312717
O       25.30197596      48.81225914      13.29955727      -1.14111881      -0.50365124       0.96086109      -0.51486376      -0.90251294       0.09480481      -1.54208052
O       24.80357707      43.05872636      12.87499147       2.34188865      -0.89681291      -0.17913016       1.66720282      -0.05333745       2.34411595      -1.61110711
O       27.58418485      47.07605042      13.13889790      -2.55732973      -0.52481144      -2.19931132      -1.11402217       0.96628621      -0.02260019      -1.55017006
O       24.93018087      45.72532742      13.17818015      -1.86354344      -0.84644068       0.98372781       1.58046485      -2.61215024       0.30388601      -1.52710843
O       27.55959247      49.79950405      13.18074727      -0.67824511      -1.63568585       3.44363465      -0.50761390       3.01344214      -0.05645521      -1.49132276
Al      29.16397386       2.66754036       1.94927706       0.07643958      -1.36302459       0.06782717       0.15495310       1.28495901       0.88474105       2.43423009
Al      31.36938960       7.10311398       1.96922041      -0.78749783       1.24770052      -0.29326053      -0.04671791      -0.10670127      -0.09370456       2.42641950
Al      29.01287030      -0.10215557       3.20956604       2.94971387      -0.40023223      -4.81719289       1.44332249       3.43975658      -0.27463035       2.38433886
Al      31.33163252       4.32050387       2.98551835       0.24208901      -1.93312461      -0.06793220       2.90913274      -0.91027196       0.13155593       2.43673372
Al      31.44007975       1.37442349       3.37324124       0.89350176      -0.92959761      -1.65302993       1.04820156       2.72329780       1.35234830       2.46907520
Al      29.02537118       5.59060527       3.20389505       0.13222231      -0.57135722       1.94349122      -0.96593444      -0.31861345       0.90005914       2.45027757
Al      28.90936128       3.00908417       5.23709235       0.06068253       0.99484865      -2.47284329       5.23473118      -1.49947437       2.12452906       2.48009849
Al      31.38973530       7.17930358       5.12419910       2.91078072      -1.64638687      -0.22779831      -0.62846328      -1.29245556       1.47481166       2.48993087
Al      29.23132995       0.01845803       5.73779024       0.68752442       2.58689181       0.51558889      -2.03748076       1.66897611       0.37221703       2.50222254
Al      31.69976849       4.38486753       5.62733192      -1.30362930       0.15818381       1.54043431      -2.00791079      -1.19262656       0.17878525       2.50351262
Al      31.34735172       1.55707770       7.36288656       2.57292103       1.62846726       1.19225077       1.66034838       1.20865428      -0.17009352       2.51949120
Al      29.08313343       5.67095515       7.30371653       3.34154924       0.01527130       0.04994740       0.47057530      -0.73737480       0.44201188       2.55426407
Al      28.99026447       2.83637889       7.91424387       1.82451315      -2.34742813      -1.20118297      -0.34050183       0.08802557      -0.84190387       2.46553135
Al      31.35953289       6.97221236       8.15400479      -0.18991506      -3.51381602       4.38035067       0.85446795       0.60082741      -1.78424915       2.53874350
Al      29.11823964       0.07547529       9.63834219      -0.85152920      -1.80355046       0.29551550      -0.21041618      -0.46952976      -1.09045475       2.54352546
Al      31.47271037       4.16662414       9.55256270       0.97321971      -1.29818986       0.19946695      -0.15455262       1.39598711       1.41382769       2.52605367
Al      31.44527448       1.43006330      10.02327321       0.15621461       0.20093182      -0.57612945      -0.07943320       0.85550306       0.96718665       2.51180696
Al      28.94611206       5.62582303       9.99727940      -0.51628297       1.73539531      -0.22220089       0.78050228       0.41160238       0.65623971       2.45499778
Al      29.12598843       2.75132779      11.95795210       0.85417396       2.18381534      -2.66809477      -0.99437648       0.97656423       1.24394270       2.48177600
Al      31.58142431       7.16029362      11.99719893       0.57364798       1.24676534       0.50894917      -1.52222555      -2.06988682       0.62395601       2.48406935
Al      29.04671961       0.01287591      12.18210138       0.71704781       1.02725985      -0.81543629       1.00838827      -0.20735537       2.58480505       2.39686584
Al      31.28395603       4.24476740      12.15366261      -0.98256998       3.24046449       0.87593117       2.65241310      -0.05799864       0.25484345       2.38359022
Al      31.47838237       1.45118937      13.28343490       1.48904640      -1.35600707       0.03367722      -4.43061036       3.12825657       0.52901001       2.42306519
Al      29.18126836       5.75602186      13.00674134       0.26481341      -1.07588969      -2.68377000      -0.26699257      -2.36032099       0.53208786       2.42772770
O       30.63513890       0.30734359       2.23010505      -1.87294484      -0.85448794      -1.95273725      -1.05386897      -1.09375402      -1.22751375      -1.60257101
O       33.18492772       4.30567934       2.15511201      -1.40725193      -0.59579692       1.03459542      -2.16558208       0.42055915      -0.01485492      -1.57636273
O       30.87308749       2.75217698       2.26973058       0.75699946      -1.73756064      -1.56073752      -1.33131734       0.70770816      -1.19175585      -1.58019674
O       33.05475839       7.01685817       2.12249965      -1.50077931       0.73444883       1.22105939       0.44995816      -0.29879038       0.35634632      -1.60732889
O       33.08570792       1.51437856       2.31837987      -0.21641636      -1.62028957       0.80580706      -0.80049807      -1.65755317       0.68022511      -1.61175823
O       30.48218962       5.68932672       2.14889233       0.21310000      -2.14984232      -0.94448348       1.57129284      -1.44615087      -0.91577422      -1.59591937
O       32.47690649       0.09915166       4.30916913      -0.48159852       0.59279193      -2.46243616      -2.02152616       0.80177592       1.74296069      -1.70330048
O       29.93983489       4.19879482       4.16722523      -0.06603019      -0.83501577      -1.22595486      -0.94426429       0.81246527       1.41094920      -1.72136080
O       29.87258672       1.19641352       4.43641584      -1.97646227      -0.83242410      -0.50983320       0.02354075       0.82202863       0.52914194      -1.67842269
O       32.33401387       5.43583991       4.25000894       0.49642967      -0.15140970       0.30245419      -1.54836838       1.77038111      -0.13475865      -1.70490694
O       32.16179084       2.91619086       4.58336439      -1.23745176      -0.62287533      -0.26418411      -0.08004697       0.07941093      -1.47328657      -1.68542886
O       29.80017131       7.07047977       4.22704544       0.96056052      -2.05243747      -0.35360607       0.27471159       0.60466358       0.12455771      -1.72060549
O       33.13052114       1.70518163       6.61768312      -0.40835119       1.06028167      -0.19901829       0.45041013      -1.56301617      -0.10170490      -1.67153680
O       30.79547552       5.79587173       6.53705269       2.16313386       0.73775402      -0.61871473      -0.45172954      -0.43315175       0.23604475      -1.68635237
O       30.33887838       2.82787639       6.52707129       0.58542726       0.44134695       0.19011019       0.96046477       0.99233781       0.16827662      -1.67576730
O       32.84436243       7.08050435       6.23954517       0.61751489       1.70830215       0.26681220       0.67280205       0.17100063       1.13392902      -1.68232489
O       33.25157965       4.23843833       6.53096682       0.40517748      -1.09718920      -0.95161674      -1.83550311      -0.57696006       0.06640963      -1.69063544
O       30.39830402       8.35387561       6.42703835       2.47563600       0.08824728       0.13415890       4.60784065      -0.20833475       1.64357551      -1.65383279
O       29.94127161       1.44915598       8.64766986       0.09281755      -0.94201089      -0.59943957       0.73218421      -0.78301428       2.01189905      -1.68565392
O       32.38722939       5.65586205       8.82745188       1.85811269      -0.12499296      -0.45685569      -0.00239970       0.22191700      -1.34924445      -1.69909286
O       32.11531682       2.78034949       8.75400152       0.50309917       0.77855475       0.49570723       0.94542664      -1.84601394      -1.21376505      -1.67388213
O       29.70404676       6.97982011       8.68137554       0.07745140      -1.05094644      -0.74403525      -0.27962548      -1.37190838      -0.00538304      -1.67726934
O       32.31392221       0.22592719       8.78701115       0.35993607      -0.21178632       0.08863103      -3.11087025      -0.77290578      -1.57858923      -1.65518594
O       29.88808773       4.40297897       8.77053708       0.58464569       1.48060730       0.25070408      -2.48044222       0.01286795      -0.92704015      -1.68353260
O       30.62679745       2.92876856      10.99944139       2.29239667      -0.98588672      -0.09166359       1.43970344      -0.96660629      -2.15917186      -1.70545125
O       33.06239337       7.23366001      10.94770224      -1.20962987       2.94870122      -1.48293899       1.47596378      -0.47831681      -0.34147448      -1.71452737
O       33.11265708       1.45150959      10.98246105      -0.43637329      -1.22031173       0.30115522      -0.03407981      -0.97362196      -1.72770202      -1.70513201
O       30.75462082       5.56272285      10.91277628      -0.04096523      -1.38153300      -0.48913914      -1.67453064       0.55556513      -0.20724082      -1.70235240
O       30.64585778       0.02174247      10.99948888      -1.91063006       0.81607641      -1.28024877      -1.20954174       0.82959753      -1.90704374      -1.72462511
O       32.89224494       4.18597318      10.84637192       1.70416436       0.22583310       0.32156019       1.34771504       0.78972284       0.66869870      -1.70799243
O       32.25477304       2.93344696      13.10577289      -0.58719173       0.26130575      -0.49541627       0.96198041       0.48929936      -0.52762940      -1.58387363
O       30.08687455       7.15075675      13.18229078      -1.31186469      -0.13328780       1.52531183      -0.83394149       1.13009074      -1.50291276      -1.54926801
O       29.64728708       1.45112219      13.15435643       0.51091762      -1.42592847       0.29114184       2.64799686       0.05266328       0.20033959      -1.55458581
O       32.19601700       5.56441994      12.98777950      -0.13646343      -2.12665139      -0.75294729       0.71455355       1.21615727       0.10156123      -1.56284153
O       29.79612657       4.10026278      12.99514063      -1.54730402      -1.36655132       1.10618820      -0.51021535       1.85737866       1.43663590      -1.56368542
O       32.17580525       8.47083866      13.17815195      -1.84000436      -0.38951060      -0.23540744       3.58467330      -2.82281411      -0.61723879      -1.52617884
Al      29.10409793      11.10712819       1.78307337       1.09403324       0.96313414      -0.75955954      -2.16708053      -0.34326321       0.12182178       2.41648674
Al      31.24623971      15.43979678       1.96405201      -1.32339214       1.11977044       0.07216556       1.28223000      -0.76142633       0.25535934       2.42826772
Al      29.02689706       8.41655327       2.90331419      -0.57726060       0.94455010      -2.17928505      -1.03493111      -1.67249839       0.92462855       2.42235112
Al      31.51043947      12.64498176       2.86892083       0.95424753      -0.42939868       1.91424149      -1.25755846      -0.37898901      -0.11752036       2.47292686
Al      31.48534987       9.82819917       3.14354855      -0.42360475       0.33600319      -0.80705332      -1.87611223      -0.80097515      -1.14756483       2.51413345
Al      29.01291783      13.94696781       3.32837058       2.49681290       0.69770381      -2.00487326      -1.17555679      -0.00733664      -1.18142464       2.47943950
Al      28.96350809      11.15049432       4.92415045      -1.57686337       0.46664315      -1.09397351      -0.20281003       1.81231102       2.78172922       2.52490425
Al      31.29108908      15.41315638       5.16129338      -1.49481808      -1.87572832       4.36459894       0.58483185       0.19280692      -0.00745785       2.49193573
Al      29.04221709       8.50810287       5.46789630      -0.65736158      -1.98206155       1.47676616      -3.13030870      -1.19296833       0.65358487       2.47311854
Al      31.39739403      12.55647470       5.52261673       2.37737944       0.30245335       0.29960999      -1.24450341       0.78309368       1.25442307       2.51091051
Al      31.26975257       9.85588821       7.17399171       1.18951784       1.43245949       0.38773896       1.07993933      -0.69755286      -0.81451468       2.51211929
Al      28.98531753      13.95869381       7.28234886      -0.85848744      -1.15667227      -0.87580299      -1.32191337       1.52088470      -0.62228216       2.51756120
Al      29.04786361      11.31412910       7.77457182       0.23020705       0.64351200      -0.35392474      -1.70158495      -1.04337132      -1.02258131       2.49655151
Al      31.36419068      15.08746276       7.85131242       0.60472479       2.46423273      -1.45568690       0.71608314       3.35994406      -1.27366573       2.53126478
Al      29.06150516       8.46945609       9.42073247      -0.63303664      -0.40197835      -0.87346827      -2.54755589      -0.41341197       1.30516245       2.56227374
Al      31.59919919      12.50277442       9.34753811      -0.34575964       2.21232353      -3.76559282      -1.46472744      -0.30655114       1.50255924       2.52272320
Al      31.30407301       9.76117987       9.80690018      -2.80967683      -2.09438590      -0.92141686       1.79905947       1.62649744       0.94624435       2.48516202
Al      28.97224911      13.89635594       9.95545379       1.32955097       2.17089765      -0.52939759       0.96021539       0.61078552       0.08095220       2.51083970
Al      29.20195915      11.32021156      11.98104177      -1.01974050      -0.02761560       2.75845850      -1.99502772      -0.66017184      -1.77671710       2.49654984
Al      31.43284563      15.45579564      11.51603634       0.22656991       4.29976026       0.02415452      -0.16261923      -0.64317232      -0.36882344       2.50908017
Al      29.02843565       8.40652869      12.21992585      -0.43532830       1.59976043       0.05409030      -0.81075524      -0.60249388       0.02291041       2.46492505
Al      31.62425748      12.70203196      12.10182095      -1.00057691       1.18638856       0.48644082      -1.89212297      -0.49263474      -1.31751373       2.45563722
Al      31.55138290       9.82642527      12.54133063       0.54082474       1.07162820       1.20810601      -1.23122846       3.42882122      -0.91122505       2.44879317
Al      29.15266751      13.91666680      13.73084517       2.45016076       1.62189580      -0.43711173       0.16213811      -0.30683816      -3.06633217       2.39408302
O       30.51281570       8.56988447       2.02461304      -1.86160120      -1.54599673      -2.32395893       1.95433977       0.15210614      -0.15330480      -1.60674465
O       33.16627917      12.66815465       1.96757398       2.49903211       0.65247029       2.71215439      -2.79249106      -0.20790717       0.60710717      -1.58205664
O       30.73928766      11.11241053       2.02238096       0.93054558      -0.51346255       0.41453376       2.18028931       0.68274884       0.10775480      -1.63446438
O       32.98911584      15.34055619       2.14563266      -1.08590043       0.77938853      -0.37557184      -0.09821181      -0.57291548       0.47000744      -1.60905755
O       33.01583000       9.58987928       1.95347633       0.92804195       1.27081689       0.26224154      -1.77373853       0.89057256      -0.11972924      -1.59964931
O       30.43955328      13.93668483       2.16151543      -0.49988834      -1.23562198      -0.37138962       2.25190402      -0.74950311      -0.45106022      -1.59812593
O       32.18379710       8.58644192       4.27042030       1.45454071       0.26447749       2.00103542       1.65904224      -1.81683129      -1.03075925      -1.70950389
O       29.98779061      12.51308744       4.33807731       0.03677553      -0.35046444      -2.31094535      -1.09511275       1.04281087      -1.68709087      -1.70840013
O       29.63120956       9.68808020       4.30218836       1.04105068       1.13414220      -1.12982838       2.31934970      -0.09076181      -3.00013166      -1.71065748
O       32.16984911      13.74280454       4.33026521       0.92153444      -0.05238269      -0.64678291       0.25814223       0.64749745      -1.13766150      -1.70242739
O       31.99867019      11.17060385       4.14760754       1.53660243      -1.81673294       0.53314734       2.21916318       1.64864022       0.82020879      -1.71497118
O       29.65123008      15.41808145       4.13359373       0.10463715      -0.51847967       1.44691789       1.42176902       1.39679820       1.44039394      -1.74066305
O       33.05697907       9.81893616       6.37507448      -1.66226355      -1.86225466       0.86837579      -0.44226941       1.20474514      -0.87280840      -1.66960204
O       30.55759730      14.10374240       6.48680674       0.23173337      -0.53592801       0.21228771       2.17737396      -0.18410392      -1.51560444      -1.67141914
O       30.39739976      11.32287271       6.46324779       0.38907275       1.43703987      -0.48364015       1.59715178      -1.33769468      -0.38396218      -1.68017745
O       32.85442810      15.38452939       6.41514439      -0.40465358       1.66524450       0.09127024      -1.47136193      -1.25163108      -0.48117893      -1.65871871
O       33.07880912      12.38585941       6.43845076       0.61231351      -0.20901730      -1.49816971      -1.30984032       0.17969376      -0.96364483      -1.69607210
O       30.50425704      16.67717363       6.27629557      -0.07483122       2.28674656       1.72219067       0.64071498       1.83572946       1.15300334      -1.65241420
O       29.85664132       9.83200904       8.52893766       0.87148810       1.46344445      -0.09382254       1.37199059      -0.38748070       1.30110425      -1.68460763
O       32.42958494      13.98036019       8.64584196      -0.33297297       0.25092186       0.11447465      -1.05452429      -1.85638626       0.35099518      -1.68091059
O       32.20288927      10.87569320       8.58518019       0.97085439      -1.74946635      -0.00682050      -1.46528681       2.19815921      -0.60416269      -1.68400085
O       29.70850640      15.37651255       8.53152213       0.08742851       1.66479773      -0.89350484      -0.14758438      -2.67031706       0.22488708      -1.68507957
O       32.20302787       8.46112304       8.76559207      -1.18851484      -1.93702003       0.60595435      -2.62108216      -0.77251753      -2.08293728      -1.66738331
O       29.86795201      12.72690910       8.47292609      -2.58395338       1.24184351      -1.86954889       0.12351205       0.69942047       2.21149966      -1.66832972
O       30.61996338      11.31236765      10.70386914       0.39601530      -1.69301338      -0.64753399       1.09798144      -0.68808481      -0.22422502      -1.73206484
O       33.20718488      15.40245991      10.87446012       1.49500880      -0.21566234       1.42408774      -1.79843784      -0.42590961      -0.60571128      -1.72525680
O       32.97794686       9.92160132      10.81236765      -0.29582471       0.17352598       1.19545072      -0.36093091      -1.98016786       1.20874630      -1.71136880
O       30.74335089      13.90662284      10.76560737      -0.23113339      -0.02837728       0.78592785      -0.08583988       0.23219265      -0.48422867      -1.69124997
O       30.68821177       8.39769119      10.79924620       0.63727717      -0.54294398       1.82969061      -1.97481084       0.26780838       0.66632929      -1.74585187
O       33.02460543      12.54961393      10.82959776       0.43687616       1.54535002       0.47961747      -1.18827280       0.60071834       0.39990711      -1.70259905
O       32.27908717      11.35709546      12.98996353      -0.79559731       0.54008103       0.93112189       1.95246771      -1.50495840       0.06337454      -1.55385184
O       30.10781199      15.46964619      12.95331936       0.23549564       1.51794652      -0.28367799      -1.68729137      -1.16317025      -0.46335356      -1.54733133
O       29.81036258       9.85855618      12.79491835       1.77115460      -1.86059202       0.86915420       0.60617820       0.37642201       0.38470352      -1.59745872
O       32.20261954      13.97283389      13.15813277       0.05783213       1.30800320       0.15900141       0.55144314       0.52754454      -0.82114589      -1.50802433
O       29.96716245      12.55863467      12.84802451      -1.60262791       1.49935358       0.15261388      -0.35775467       2.43281658       2.36616581      -1.64795494
O       32.28684023      16.32842013      13.00965065       0.77634861       1.05973503       0.04811250       0.69286466       2.99115881      -0.67018465      -1.54834044
Al      29.07760410      19.48732266       2.05739193      -2.06305299       1.27968505       1.52468755       0.03468226      -1.37131657       0.09127926       2.46466231
Al      31.40805889      23.77564919       1.78011934       1.81388534      -0.10801837      -1.72286985      -1.02624190       1.25426874       1.14724443       2.40939283
Al      28.99218052      16.82918409       2.76493171      -1.46135204       0.38789236       1.82827709      -1.49284032      -0.83597416       0.87934070       2.41135859
Al      31.41939990      20.87536492       2.65232184      -2.79562900      -0.06423543       0.68649642      -0.86986484       0.49087386       0.71488452       2.45096421
Al      31.57725675      18.21386371       3.28459301       2.51579734      -2.03590231      -1.03955818      -2.13869912      -0.88107041      -1.29413737       2.47991538
Al      29.06875898      22.37135587       2.91621144      -4.09525173      -0.55337515      -0.82836516       1.09383777       0.05598380       1.48620067       2.46695423
Al      29.10483065      19.56343812       4.94483161       1.75492217      -1.25539278       2.03165037      -0.87191700       1.43465803       0.20681626       2.53047848
Al      31.46272467      23.73253347       4.98762420      -1.55795025       2.10062516      -0.33292933      -0.30023904       2.05284122       0.35572393       2.51942825
Al      28.92667756      16.86787944       5.54990346       4.31698900      -2.67469222       3.67667860      -1.93015416      -1.36727408      -0.74390919       2.54822087
Al      31.38656574      21.02770017       5.43117773       0.76094928       1.48120662       1.33675368       1.22889962       0.54895078      -0.81406309       2.54532743
Al      31.30971304      18.29088472       7.07561875      -1.52778886      -0.37893101      -0.12367058       1.03963818      -2.23901669       0.55281459       2.50889802
Al      29.02812182      22.40275948       7.13816694      -0.65961952       0.81608854      -1.25809129      -0.99369245       0.09609425       0.14439985       2.53467083
Al      28.94566062      19.63266349       7.59114427       1.40768649       1.00388720      -0.16758683      -0.02232181       0.49268681       1.02647898       2.53696108
Al      31.32857234      23.71088517       7.81430053       1.58952307      -1.30884486      -0.91377333       1.13942298       0.09224247      -1.12306215       2.53986192
Al      28.94304735      16.66920747       9.37097514      -0.11621831      -1.26539813       1.63368516      -0.93077816       2.72402583      -0.07977835       2.53007007
Al      31.28746302      20.92771390       9.49060372       0.27922554       0.59059570       1.84577924       0.83672727       0.82267360      -0.54832709       2.51972222
Al      31.33307476      18.17220557       9.68527792      -0.95521318      -1.10918980      -0.84050280       0.67229652       0.03218102       1.82499372       2.47354126
Al      28.82728647      22.31039001       9.77311198      -1.38655724      -0.10155574       0.40030962      -0.09030821       0.01083892      -1.20214947       2.53046536
Al      28.94284135      19.54489376      11.64440188      -0.13209636       0.93471737       0.57227330       1.37564924      -1.34077194       0.43322360       2.50257969
Al      31.26575643      23.85904415      11.45000665       0.03761140      -2.24649485       1.87310968       1.45771215      -2.36714951       2.02340137       2.52416015
Al      28.92171739      16.65750670      11.97714645       0.03390172      -1.51079893       1.15707241       0.98622845       2.23080767       1.17854844       2.47485280
Al      31.31156726      20.86652316      12.14603420      -1.33238168      -2.42540299      -3.16771982       0.83960635      -1.09759315       1.04247309       2.50144649
Al      31.39955753      18.00334566      13.51545874      -1.44899109       1.46710855       1.48737384       0.59704168       2.01433605      -3.57896297       2.45597005
Al      28.96630634      22.30080889      12.48198457       1.32383078      -2.20387933      -0.69932881      -1.42487732      -2.35223516      -0.12485359       2.56263208
O       30.58755604      16.95340634       2.05684817       2.35379956       0.12646403      -0.48589927       0.19260440      -0.11366501      -0.74020239      -1.53551805
O       33.06179198      20.99409781       2.08493875       1.37408226      -0.50378727      -0.32488929       0.61085174      -0.51461396      -0.81695870      -1.57882488
O       30.75900615      19.31741037       1.88486869       0.25126261       0.08960269       2.37952548       1.13258656       2.72087482       0.19578584      -1.54510581
O       33.11789419      23.74633464       1.96590742      -0.52429117      -0.86063678      -0.91580134      -0.88638899      -1.04743889       0.11419363      -1.53416800
O       32.92080741      18.05426578       2.01824174      -0.11214457      -0.86046595       0.57513466      -0.89507779      -3.32447684       0.12339650      -1.56812680
[truncated: 300,848 more chars]
