# Supplementary material for: Inside the Microreactor: In Situ Real‐Time Observation of Vapor–Liquid–Solid Growth of Monolayer TMDCs
Source: Adv Sci (Weinh). 2025 Dec 12;13(11):e16784. doi: 10.1002/advs.202516784 (PMC12931242; doi:10.1002/advs.202516784)
Supplement: Supplementary file 10 — Supplemental Movie 9 [file ADVS-13-e16784-s001.zip › MD_structures/d_Na2WO4_Al2O3_large_md2_last.xyz]

4048
Lattice="48.050270080999994 0.0 0.0 0.0 49.9353046416 0.0 0.0 0.0 46.2325057983" Properties=species:S:1:pos:R:3:momenta:R:3:forces:R:3:charge:R:1 energy=-24583.330187509244 stress="-0.011642584224454093 2.64728686659471e-05 -0.0001785665017264116 2.64728686659471e-05 -0.011507780073332769 0.00024490590584545855 -0.0001785665017264116 0.00024490590584545855 0.0020811784036010735" free_energy=-24583.330187509244 pbc="T T T"
Al       0.34758772       2.91007849       2.28951583      -0.72315502       0.58632206       1.16304749       0.53159622      -1.50179191       0.21259617       2.41832256
Al       2.96377450       7.06126045       2.41954129      -2.10790950      -2.30003731      -0.76748989      -0.48603338      -0.25492420      -0.57788274       2.47592998
Al       0.26657825       0.22596645       3.49160847      -1.95580311       2.91163494       1.00983040      -0.96978956      -2.34489043      -0.84096291       2.43071938
Al       2.78911246       4.41926819       3.43097845      -0.79914230       1.03108547      -0.22093466       0.19939100       0.25008310      -1.73696689       2.40343332
Al       2.73439147       1.51923166       3.52834564       0.49007099       0.19598446      -1.08399480      -0.40900816       0.01877844      -0.12508409       2.48798323
Al       0.17358824       5.76373303       3.67285913       1.19303489      -0.74746085       0.58708318       3.85378188       1.11314430      -1.15289893       2.53324699
Al       0.34203773       3.14150395       5.40893257      -2.78477937      -1.62731942       0.99426958      -0.69896352      -0.67846232       0.38262239       2.53994131
Al       2.61600572       7.21229295       5.49514295       0.95643624       0.39126822       1.89696101       0.43662085      -0.27913340       0.46832850       2.48833990
Al       0.18940572       0.26951774       6.20576599       2.42464220       1.63625424       0.15972920       0.87080141      -2.81017766      -0.89045127       2.57056308
Al       2.75550493       4.43427027       6.00684222      -2.72673908      -0.87325948       1.79277834       0.68374717       1.12211151       0.52397188       2.53675151
Al       2.77232014       1.71891694       7.61680904       1.08386524       1.30795580       0.01884399      -0.14498160      -1.25069309       1.04345900       2.52284646
Al       0.16852664       5.77567125       7.65806089      -0.38706079       0.45503703      -0.97572120       1.75687844       0.79017874      -0.63592893       2.49493313
Al       0.37661525       3.03185119       8.12798715       0.31089564       0.25560033      -3.63012344      -1.16923590      -0.46210930       1.71832968       2.49970770
Al       2.90454955       7.30607693       8.25432472      -0.48376054      -0.27595627      -1.31059733      -2.66793430       0.39563940      -1.21510707       2.48472714
Al       0.21254082       0.07111077       9.97678973       1.60968906      -0.53827939       1.67061137       0.46483928       1.39386225      -0.08011262       2.52999902
Al       2.69600460       4.44440536       9.90285074       0.20248055      -0.86338271      -0.60746847       0.00522780      -0.17826767      -0.16777122       2.53408432
Al       2.67733577       1.46847952      10.29168658       0.20659381      -0.69364541      -0.78021611       0.73428485       1.61533310       1.34096592       2.47971845
Al       0.37926477       6.01676896      10.24798918      -0.59651551      -2.47940039      -3.78987860       0.27433927      -0.50352945       2.31746791       2.48712087
Al       0.37361095       2.99478333      12.06530327       0.22165903      -0.58747621       3.44948801       0.38892854       1.09201652       1.13367025       2.48025274
Al       2.62765065       7.11891288      12.17057055       1.02864806      -1.23786824      -0.46736433       1.28296781       0.74799079       2.55491298       2.49429011
Al       0.29078571       0.13139698      12.60365474      -0.60189250       0.54094808      -3.57482029       1.49743987       0.67038340       2.02341623       2.42974734
Al       2.80431954       4.33181460      12.58226982       1.16707675       1.34456996      -1.57113908      -1.57043983       0.13851348       0.26074451       2.46503806
Al       2.72039993       1.50610231      13.66419378       1.52958368       1.29441589       0.52768649      -1.48679661      -0.44238420      -0.62631315       2.40583253
Al       0.18036397       5.72773110      13.62013972      -1.45705962       0.06605041      -1.49557427      -0.33898551      -1.74142612      -1.07334432       2.44703960
O        1.85183124       0.01571168       2.76245001      -0.87287148       0.14628370       1.10469958       1.77873992       1.80324567      -1.45524353      -1.60977590
O        4.41926387       4.57875021       2.44263445      -0.29817637       0.45053216       3.25916970      -1.54137597      -0.17242286       1.10728748      -1.55752051
O        2.11493297       2.97412540       2.47543257       0.32068068      -0.89442109       0.74637014      -2.00278464      -0.23493712       0.15814576      -1.56594670
O        4.66804204       7.12208367       2.34515137      -0.93732704       0.04141449      -2.29938638      -1.25424438       0.49474121       1.61501018      -1.55759478
O        4.18862595       1.51429137       2.44085211       0.64097731      -0.90859029       2.07734950       0.09691066      -0.49992793       0.71817577      -1.56092894
O        1.91033982       5.74755493       2.60278960       0.57333103       0.41969972       0.81438043      -1.01685603      -0.84892543      -0.17039077      -1.58110130
O        3.65982173       0.13057189       4.74140842       1.78018556      -0.24579643      -0.40474221      -0.62481044       0.64423713      -1.36903619      -1.71220875
O        1.38689736       4.51923165       4.75981169       0.59047740       1.06389230       0.13057813      -2.29876790      -1.67771255      -0.43330092      -1.70243835
O        0.97637926       1.62655230       4.51724394       0.78771122       1.67630559      -0.30011995       0.59550469       0.67796366       1.31144656      -1.76818717
O        3.49369941       5.72373391       4.63749293       0.66195984       2.39262581      -0.26083109       0.65845004       0.55867546       0.35725844      -1.72795928
O        3.64321367       3.14730813       4.55912371      -1.25702899       1.06871170      -1.05337286      -0.28021034      -0.74250350       0.69918886      -1.77287602
O        0.94070430       7.25084337       4.73346989      -2.32441771       0.60093128      -1.27907569      -0.76562973       0.08738963      -0.28552605      -1.69679439
O        4.41379828       1.69605950       6.85124032      -0.41986186       1.02405510       0.42802633      -0.27823679       0.40893326      -0.39357922      -1.69119048
O        2.02850510       6.03319454       6.77368511       0.42085610      -1.07752687       0.97572665      -1.19312109      -2.29872747       1.82021404      -1.64323974
O        1.76538065       3.06045226       6.87662630      -0.57958857       0.18203002       0.77829541      -0.72593871      -0.12229155      -0.87769140      -1.68442357
O        4.26237210       7.14539903       6.86405144      -0.58702395       2.09350741      -0.89403368      -0.84413513       0.07334025       0.78953371      -1.67858517
O        4.31884881       4.20122790       6.95836574       0.47781653      -1.30343405      -0.71944816       0.22231981      -0.07246576      -1.28952017      -1.67713630
O        1.98621248       8.41200039       6.80901601       1.82836153      -0.17788389      -0.59589767      -0.59903371       1.91006744       0.79359979      -1.66125619
O        1.27547015       1.58569806       9.13900489      -1.91095714      -0.83775320       1.56998753      -1.85556631      -0.11181104      -1.41602095      -1.67148650
O        3.75040352       5.89119170       9.04642601       1.91772876       0.49959417       0.42568268      -1.63372286      -1.05091527       1.20582264      -1.68332040
O        3.34638410       2.89009397       9.00614140       1.12418938       0.40857383      -1.39942925       1.48390936       0.44350798      -0.11462824      -1.67351747
O        1.16505206       7.27979540       9.21291262       0.10497015      -1.91267924      -0.09994568      -0.67771163      -0.27425231      -1.10459045      -1.67537189
O        3.48921491       0.38889791       8.99408548       1.97704143      -0.01918726      -0.58837841       1.00287921       0.42827366       1.18057513      -1.67471528
O        0.94937865       4.77350972       9.00770761       0.04904615       0.42788097      -1.76937650       1.27480149      -2.30330604      -1.14102939      -1.68361533
O        2.02915879       3.20210389      11.09998131       0.56208913       1.20232820      -0.67931233      -0.57843924      -1.40839226       1.21209227      -1.69946611
O        4.35622075       7.33771292      11.28019531       0.77142373       1.59128834       2.06710217      -1.47781012      -0.16092585      -0.09416130      -1.72287834
O        4.33896758       1.39329177      11.37084740      -0.14261064      -0.12356553       0.04702700       0.37741841       0.35521473      -1.14646120      -1.72823071
O        2.02607016       5.73547417      11.28675043      -0.43051006      -1.55351204       1.78046576      -0.21425836      -0.79117161      -2.25026308      -1.70128119
O        1.92107594       0.19327962      11.50181568      -0.90022827       1.25523175       0.22488189      -0.38786360      -0.15886872      -0.93576543      -1.73640180
O        4.25102068       4.36034615      11.27118135       1.69175241      -0.86784513      -2.32538936      -0.03586977      -0.21074556      -0.13288659      -1.72967517
O        3.62773866       2.92830467      13.50028316      -0.34905365      -0.93678791       0.51160435      -0.92290712       0.89618343      -0.92175414      -1.56952548
O        1.09980678       7.05947203      13.38559303       0.52851057      -0.68279642       0.42080235       0.96516786       2.63601264       0.00113554      -1.57216072
O        0.95937980       1.72615576      13.52890100       0.09502814      -1.28865214      -0.08989800       1.40347856      -1.07490396      -0.78265910      -1.55679762
O        3.64647172       5.68647004      13.34559802      -0.37380661       0.13378336       1.88547790      -1.98600077       0.99813818      -0.13938326      -1.54980707
O        1.03558823       4.31773326      13.19639456      -0.25800147       1.93341429       0.21440125       1.19671051      -0.17849083       1.21347479      -1.59608316
O        3.37252569       8.41090686      13.50758883       0.24043985       0.57281882       0.83788552      -1.27637826       0.22739173      -1.40524368      -1.53151882
Al       0.55042834      11.12284092       2.37673236       1.28619905      -0.12473703      -1.40100480      -0.94501714       2.17246639       0.28179849       2.45350409
Al       2.80378302      15.33630938       2.05904286       0.54027688       1.25409079      -1.33390922       0.59939107       2.00435409       1.14066123       2.40035057
Al       0.22959999       8.52759404       3.46463568       2.10809826       1.99534258      -0.16052237       1.26666893      -0.13355398      -0.35139368       2.46877789
Al       2.86358776      12.71312990       3.11921196       3.43379217      -2.03744860      -3.84695714      -0.05296286      -1.47914978       0.65485748       2.43927479
Al       2.77201361       9.70602133       3.53802406       2.25250681       0.13539170      -0.55588541       0.07609437       1.64981704       0.25474867       2.49067831
Al       0.42536328      13.85728532       3.27949402      -3.82025950       0.44987816      -1.24890031      -1.79041512       1.63180845      -0.54808158       2.46510863
Al       0.24497572      11.29724891       5.50379175      -0.11560142      -2.25069997      -0.33052024       0.86691208       0.20553304      -1.36259610       2.54175878
Al       2.70015222      15.51093308       5.35643606      -1.31794662       0.40024025      -2.07559023       0.91175607      -0.54569074      -0.06964533       2.48720217
Al       0.19832299       8.53139133       6.10127753       2.38024491       0.82224863       0.71366157       2.14887093       0.22713527      -0.69968890       2.52631974
Al       2.88633887      12.45850919       5.81325923      -2.76660214       2.77369663       0.56178010      -1.03703088       4.76815014       1.90321863       2.50756621
Al       2.72899436      10.17670909       7.76079060       0.43691162       1.85793059      -1.65549586       1.21836220      -2.52188231      -1.06656339       2.50348663
Al       0.51149031      13.92549826       7.50054956       0.13121864       1.67510964      -2.44427569      -0.23293553       2.55856064       0.76352129       2.51237082
Al       0.31207340      11.26868061       8.12250827       1.75743541      -1.88109305       0.48571292      -1.27370040       1.53981116       0.82831949       2.52837992
Al       2.79897899      15.61639399       8.14760010       0.80282015       2.66918630       0.34784947      -2.45537477      -3.17000235      -0.89196094       2.51341248
Al       0.19564727       8.75403350      10.03974983       0.16410140      -2.07841371      -0.35242865       1.00565737      -2.32918279      -0.25012735       2.52808356
Al       2.71256242      12.97436592       9.92865891       1.22877180      -0.44750992       0.20978004      -1.39642450      -3.01416718       1.06434311       2.49753976
Al       2.43834362      10.09581157      10.36898412       2.53664975       0.19100600       2.14717044       2.06999106       0.59803100      -1.35327333       2.52077508
Al       0.11227781      14.19161868      10.25316024      -3.15743628       2.03162562       1.79868051       1.86500323      -2.16992096      -1.22062621       2.48878145
Al       0.09820993      11.31348666      12.46468140       2.14375709       1.88328764      -0.94517078       2.49116659       1.75569883       0.54995446       2.47643209
Al       2.60812865      15.78512344      12.56615178      -0.26313098       0.62418300      -1.54576586       0.52544057      -1.52076449      -0.32600207       2.47642350
Al       0.27006042       8.56355774      12.69361430       0.76808457      -3.44151834      -1.05038817      -0.42109393      -0.68464713       1.21761386       2.47901559
Al       2.48236173      12.85649258      12.59739494       1.11206909       1.93909957      -0.50454680       0.61939877       0.29248628       0.51937072       2.44134283
Al       2.67834402       9.98737833      12.97591550       0.66899821       0.17464609       2.08005647       0.26664234       0.21124006       1.46358261       2.47974968
Al       0.06537121      14.26226011      12.94791635      -0.04193909       1.06622849       0.82804737      -0.46849023       0.60606243      -0.11133829       2.44247699
O        1.89729290       8.35851659       2.65612930      -0.17984490      -0.19291350      -0.11488420       0.08367770       2.39816994      -0.33993880      -1.62990987
O        4.41240965      12.69058152       2.25041009       1.12051841      -2.92178842       2.89062549       0.51717509      -0.13750648       1.07507784      -1.58443546
O        2.30787027      11.12121135       2.43159923       1.11582849       2.09770280      -0.04463016      -1.29771023      -1.09598804      -1.00178617      -1.60117781
O        4.59121806      15.41626309       2.44902167       1.36496372      -0.14121149      -0.03431001      -3.14280723      -1.74349062      -0.87826508      -1.57172620
O        4.43973670       9.61140895       2.24778133       0.82764850      -0.56034625      -0.93906901      -1.66893424       1.20186791       1.07051570      -1.58749557
O        1.86485699      13.86149635       2.11836835       0.12801088      -0.97665944       0.03811526       1.71162511       1.10863712       0.02572075      -1.57226777
O        3.60312297       8.51207285       4.64961615      -1.68526525      -0.04932772       1.74956585       0.47420465      -0.04237273      -0.41141787      -1.72690403
O        1.22941243      12.48450301       4.16438432      -0.05699700      -0.82210001       1.03371961      -0.82393820       0.50361333       2.22379670      -1.74484766
O        0.94943546       9.90032155       4.57936714      -1.10212788      -0.31023577      -0.14096454       0.53909707      -0.75676372      -0.16058830      -1.73939669
O        3.53644211      13.94941200       4.65267965      -1.11566023       0.01294238      -1.02580871      -0.23129988      -0.61917972      -1.35417789      -1.69631577
O        3.43327064      11.33012757       4.73410409       1.02792838      -0.36413371      -0.55000123       2.78354594      -2.10396327      -2.61823553      -1.68962491
O        1.16494652      15.43652742       4.32612925      -1.33488812       0.46600727       1.11303683       0.55425550       0.14853023       0.96684626      -1.73787332
O        4.40610725       9.95298491       6.96782387      -2.10121315      -0.59389987       0.00868349      -0.14242205       0.79033045      -0.90438622      -1.66718066
O        2.09124810      14.27675640       6.77065144       2.16906732       0.14519800      -0.56432346      -0.15213603      -1.20456817      -0.48894499      -1.67693710
O        1.82378261      11.36106620       6.69333016      -0.54019603      -0.05133456       0.21299819      -1.63644069      -1.01951812       1.84742167      -1.68428218
O        4.19295758      15.55641781       6.78943139      -0.84767532      -1.12721131       1.34151499       0.41742172      -0.43389836       0.90188606      -1.68999624
O        4.33956377      12.43064629       7.01025894       0.48739124       1.26350231       0.34198969      -0.21511081       2.33907208      -1.30918961      -1.68695462
O        1.99299005      16.79268547       6.59572629      -1.95885839      -1.37980112       2.63062311       1.23836939      -0.47138725       0.61319961      -1.69057488
O        1.08616919       9.88894975       8.95383520       0.75242602      -0.73549824       0.84394355       1.10269503       1.61072025       0.27585700      -1.67928517
O        3.56175163      14.19298713       9.08559078      -0.30376072       2.05134327       0.80130197       2.15405481       1.17202936      -1.77453057      -1.68377495
O        3.39206026      11.27670807       9.13028055       1.56009779       2.13953911       0.51360512      -0.71587446       1.48764971      -0.86667827      -1.68187594
O        1.03528234      15.43722416       9.01385821      -0.62931404      -0.30761797       0.17518760       0.00850416      -1.23671690      -0.21258919      -1.67009318
O        3.37838157       8.88813935       9.09324622       0.80562630      -0.77308776       3.30805299      -0.04816810      -1.60120411      -0.02835905      -1.66981554
O        0.84217560      12.83178376       8.99458724       0.25607821       0.15242787       0.56714775       1.74831996      -0.16281016      -0.23827834      -1.67622256
O        1.81216232      11.48870569      11.22298169      -1.01386175       3.40427401      -0.50068686      -1.52833398       0.35665549       1.62802523      -1.73159182
O        4.44035437      15.45129908      11.58552297      -0.55676213       0.69163701       2.63597718       0.24536509       1.36720508      -0.14257978      -1.75867867
O        3.97193940      10.18118339      11.34993025       0.90588359       0.26487124       1.05391246       1.23824026      -2.45937066       0.82541470      -1.71852255
O        1.85466751      14.04999158      11.07608385       1.01278065       1.06296118      -0.08387012      -1.32902456       0.71028034       2.09248216      -1.68509448
O        1.81114136       8.70221850      11.32488985       1.04053008      -0.72697432       0.38229177      -1.07912745      -0.11048578       0.97464004      -1.74709308
O        4.04303343      12.79594834      11.32228456      -0.26242287      -2.49793793      -2.00952158       0.84167121       0.86692475      -0.95501133      -1.70135093
O        3.35519680      11.55012886      13.54062316      -0.27812538       1.88959177       2.50509177      -0.48646355      -0.83069667      -1.21273113      -1.51268649
O        1.04402869      15.63142176      13.45541197      -0.94993432       0.64320522       1.24765470      -1.21403604       1.09648819      -0.35684428      -1.56293738
O        0.97040202      10.01431093      13.58537553       2.76051340       0.86980698      -0.37432675      -0.50943116      -0.21916240      -2.07103038      -1.56650817
O        3.23424500      14.29204619      13.59511272      -0.93103955      -0.27910867      -1.90452823      -0.08258864       0.79500574      -0.77154748      -1.55731571
O        0.86062255      12.89574930      13.42280771      -0.72420297      -1.62669115      -2.35767295       1.78475374      -2.75636178       0.44048977      -1.53492260
O        3.57863900      17.10964266      13.45593052      -0.54732526       0.71261047       0.54011686      -2.20964869      -0.95078396       0.86505651      -1.63166165
Al       0.34038328      19.46999655       2.38078906       1.89704091       2.28188557      -0.05083749       2.18426800      -0.71335009      -0.16540538       2.46656752
Al       2.69422189      23.67243387       2.32239721       0.33435084       0.09751380      -0.52726229       1.51401925       1.17201426      -0.77085281       2.43250847
Al       0.36400404      16.75589226       3.20710721      -0.19282589       0.78961424      -1.99696960      -0.14154228      -1.26955905      -0.50689209       2.43982339
Al       2.92137331      20.95247656       3.20313428      -1.45216643       2.12267889       0.25024730      -1.46223017      -0.14245748      -0.65918762       2.46507931
Al       2.73061010      18.20229027       3.45576590       0.94895891      -1.83891294      -0.33578928       0.99585637      -0.13039516      -1.12242996       2.49325943
Al       0.44422653      22.38164478       3.32823968      -0.90498302       2.56566649      -0.47183659       0.51884559      -1.33665612       1.19812253       2.50108957
Al       0.49780641      19.65450170       5.33259940      -2.80683209      -0.57564818       0.38486265      -2.23545050      -1.24443192       1.94867879       2.50983262
Al       2.70030963      23.77753602       5.34761722       1.20820132      -1.10739764      -1.26663390       0.64576769       1.96927594       0.03084371       2.44606042
Al       0.33343979      16.80007254       5.87114143      -0.04564751      -0.71033665       0.32009360      -1.14937974      -0.29497318       0.00676767       2.56595588
Al       2.74323886      20.97838837       5.84511534      -2.57979593       3.80780889       1.62358676       0.05624986      -0.48754680       0.66541689       2.52816916
Al       2.91524826      18.14192572       7.54416609       0.62097405      -1.45219740       2.32849222      -2.20140320       2.48577515      -0.16445384       2.50083590
Al       0.29178011      22.42023445       7.41057204      -1.13777584       2.49693331      -0.95566260       0.33156606       0.28904559       2.05157394       2.52931643
Al       0.19475979      19.63158678       8.10195530       1.66193032       2.01676028       0.85209738       2.60105656      -1.51243586      -0.72763572       2.47148442
Al       2.65127164      23.67455986       7.96874043      -1.64149197      -2.25677133      -0.68430292       1.26024709       1.09038225       0.83492931       2.50256395
Al       0.35145021      16.85922096       9.89898199       0.15063649      -0.21906883      -0.03574269       0.43423991       1.24909772      -2.23287661       2.58306193
Al       2.67240460      20.96405483       9.69735262       0.43387319       0.48859304      -0.79222359       1.46968776      -1.54926901      -1.13812036       2.54873061
Al       2.75136753      18.01197973      10.33554411       0.76836384       2.98227736      -0.84440037      -0.40396980       2.38732604      -1.30552843       2.51421237
Al       0.47533785      22.41045005      10.06389412       2.74883189       2.02931740       1.28093339      -2.59995608      -1.00903656       2.57331404       2.45457053
Al       0.52949333      19.59315011      12.03232349       0.42336680       0.26224485      -1.93069195      -2.17556625       0.31367483      -0.69868458       2.50837851
Al       2.79722460      23.68326007      12.10254608      -1.47924772      -1.38810320      -1.80555898       0.50943677       0.67560822      -0.58729434       2.49286151
Al       0.06984053      16.99222461      12.60452549       1.95745171      -0.37412366       0.45112242       0.56979753       0.87059102       1.21820857       2.49962854
Al       2.79929808      21.02864597      12.32001068      -1.68824930       1.57082526      -1.83361642      -1.22780450      -0.57669030       0.30344423       2.45292306
Al       2.70250856      18.54554519      13.91381286      -0.12935221      -0.77630602       1.30597543      -0.26151700       0.50436386       1.03117069       2.44570112
Al       0.51446749      22.40360233      13.81061324       0.22903932       1.09902455      -0.85163330      -3.59628029      -1.60739822       1.12861702       2.43208671
O        1.92206100      16.91675221       2.22504515      -1.30954228      -0.64293231       1.81067288       0.49468266      -1.32162378       0.32328080      -1.55764639
O        4.31524917      21.02068155       2.10869523       0.10938666      -0.51136938       0.77509770       0.23527472       1.90951628       1.08959954      -1.57892334
O        2.15285913      19.60334794       2.33219871      -1.14853939       1.05514448      -0.39340714      -2.83486167      -1.16545312       0.10542152      -1.56848919
O        4.41856326      23.78223781       2.24356316      -1.08887255       0.81005490      -1.22384869      -0.61026549       0.59169805       1.07001066      -1.58902454
O        4.30671913      18.03909495       2.17470527       2.50589992      -0.54506549      -1.16647050       0.63169200       2.54726618      -0.27726977      -1.56009626
O        1.96546088      22.20148121       2.23767296       2.17157923       2.02556848      -1.77944928      -1.29659866      -1.07766121       0.83096279      -1.59132695
O        3.71846842      16.96790425       4.41124773      -2.75395878       2.55715407      -1.15256375      -2.12772517      -2.32136274       1.68582367      -1.69104064
O        1.18122390      21.07643573       4.58429558      -1.57147542      -0.47064263      -1.15262613       1.64506669       0.97853288      -0.88912206      -1.71923256
O        1.04445737      18.20100324       4.41050651       0.13070596       0.52737465      -1.48055064       0.60313602      -0.82033123      -1.04004948      -1.75973129
O        3.44781928      22.37001287       4.51834528      -1.43111929       2.62126013      -0.52335707       0.78920383      -0.77295107      -1.82491634      -1.72866476
O        3.43852407      19.73283269       4.50240897      -1.72893217       1.14880416       0.88763848       0.45052325       0.39805886       0.11652798      -1.70257807
O        1.05716226      23.97320788       4.28707952      -1.29085891       1.41479598       0.10195350       1.47465742      -1.34041452       1.52515528      -1.73028231
O        4.56723213      18.32319837       6.66460818       2.62482892      -1.09307032       0.48767127      -1.64232018       0.11023086       1.73944763      -1.68637300
O        2.07456951      22.58881994       6.68723179       1.04173113      -0.50146364       1.47300186      -1.65236867      -1.79560607      -1.01927685      -1.68160164
O        1.80034041      19.50470968       6.69644716      -0.57950754       0.93783286      -1.64299439       0.89715161       1.15425401      -0.49006885      -1.66945124
O        4.17050520      23.91032801       6.64479739       0.26258412      -1.16729897      -0.04902660       0.48451966      -1.65305406       0.74457511      -1.66038346
O        4.43674306      20.88301209       6.62759951      -1.36706064       0.45583043      -2.05105097       0.02833324       0.17439519      -0.27017147      -1.68151593
O        1.99719232      25.03864115       6.55465197      -0.77226941       1.15863980       0.16295084      -1.06486145       0.25510304       0.36420820      -1.67707598
O        1.24643726      18.09121861       8.79500986      -0.33897927       0.98222345      -1.22513531       0.58305858       1.20571778       1.31053299      -1.65480673
O        3.71424739      22.26340270       8.74291105       1.66016307      -0.60828301       1.70858054      -1.45225833       0.37527431       0.92796591      -1.66761684
O        3.46608389      19.49679903       8.77764359      -1.03256966       0.36317860       0.56929942       0.99534460      -0.01755653       0.68667818      -1.68042135
O        1.06551483      23.62324698       8.90803479      -0.62099628       0.68076462      -0.53080003       0.78623454       1.45860682      -0.93747766      -1.68320858
O        3.51337158      16.91383414       9.00935552      -0.01233000       0.90873023       0.90767851       1.40713482       1.87858422       1.53235009      -1.67928565
O        1.16828372      21.30010764       8.89457894       0.06211805       0.11187039      -0.99765416      -0.76523695      -2.93610334      -2.02283191      -1.65062308
O        2.20418205      19.63753131      11.02118792      -0.49753665       1.67413736       0.22523179      -0.81738002       0.90250333       0.64403681      -1.68778348
O        4.39474422      23.74338404      11.08052332       0.19661131       0.64352804       2.19950322       0.99831453      -0.58742235      -0.79487080      -1.76837802
O        4.45719228      18.20503644      11.26790901      -0.85465430      -1.98005938      -0.65379026      -2.31657122      -1.79270328      -1.67493438      -1.67386234
O        2.19040138      22.21521800      11.04861250       0.79017245      -0.52949263       0.42623452      -0.88064958       0.86597581      -0.99926009      -1.71855426
O        1.77611329      16.86951048      11.25111703       0.55360824       0.03693502       0.21326048       0.16043282      -0.89923142      -0.08854899      -1.70111060
O        4.48817686      21.01381118      11.10907643      -0.44741030       1.15856185       0.15697145      -0.93118708       0.10477297       0.76132919      -1.75804830
O        3.61448318      19.93895891      13.39787326       0.64796652       1.50522914      -2.17044337       0.94604288      -1.67420009      -1.59172215      -1.56207669
O        1.43277619      23.68015430      13.25247365       0.85396310      -0.26520490       1.86892886      -0.71973220       2.10043302      -0.29251491      -1.62238991
O        1.11966308      18.29648911      13.26391047       0.49417279      -0.61833145      -1.48643014      -1.02649903       0.86752260      -0.61939618      -1.65635347
O        3.62691766      22.39119152      13.13415190       0.64599163      -1.01839150      -0.26708486      -0.53815214       0.92613506       0.51341807      -1.57870352
O        0.99980153      21.01258380      13.00502171       0.51176837       1.21876789      -1.53158594       2.53376245      -1.40407461      -0.13665848      -1.67680168
O        3.67405886      25.10998402      13.16816478       0.87490829      -0.27256065       0.29872991       0.44716732      -3.46617025       0.53757015      -1.58944583
Al       0.30619912      28.04773530       1.97932354       1.71126518       1.45537691       0.19042644       1.08053198      -2.23702181       0.61033404       2.41245008
Al       2.61660238      32.22570225       2.68901243      -0.32546023      -2.16621920      -3.26389009       0.04975615      -1.96858986      -0.74488638       2.49432945
Al       0.37952145      25.29413954       3.00212997      -2.50299604       0.46233158       0.05237727      -3.10210001      -1.18463153       1.38020479       2.42030692
Al       2.85862396      29.26144140       3.09072273      -0.50483280       2.81968899       1.13701830       0.24870704      -0.38954721       0.95284339       2.46974111
Al       2.70666195      26.48060794       3.32082741       1.32981637       0.76987498       1.46879704       1.07353579       1.02011911       1.35260881       2.51623869
Al       0.49239574      30.59477635       3.52162100      -0.86349576      -1.75407324       1.02362825      -2.34327352       1.67525146      -1.12575206       2.48730421
Al       0.38810819      27.91955953       5.33852264      -0.81784560       0.89028529      -3.60824001      -0.96512386       0.63280707       0.04788862       2.51932430
Al       2.54102842      32.24684321       5.43221027      -0.84425115      -0.46795470      -1.73962354       3.32229607      -0.96874221       1.02855301       2.48803687
Al       0.24019819      25.16382331       5.76249546      -1.17167250       0.17204727      -0.03356595       1.34334531       1.06118477      -0.10574607       2.51609015
Al       2.69631651      29.49740464       5.84870950      -0.58425871       0.76168222      -0.81178280       0.38287314      -1.16258583      -0.64209036       2.51570177
Al       2.73108385      26.49949459       7.39886039       0.06928568       1.10334857       2.98875549      -1.34279717       0.24900544       0.11747809       2.53246737
Al       0.29333660      30.66736709       7.52411577       0.65899869       0.00075792       0.90401708       0.52121752       0.26313484       0.38952832       2.52991915
Al       0.32548036      27.96271273       7.88006930      -2.74817073      -0.79152552       1.78446527       2.31501979      -0.69139861       1.87722683       2.47719288
Al       2.73301843      31.96468836       8.12738692      -1.27114015       0.93188466       1.30342902      -1.36084655       1.96036115      -1.67920656       2.51713610
Al       0.36239066      25.06279670       9.84948688       0.12637631       2.76778316       0.51111018       0.50443955       1.25232091      -2.70528154       2.55586934
Al       2.70642286      29.33279551       9.72608798      -0.65788938      -0.90247744      -0.77027075       0.34775643      -0.10597106       0.55891863       2.56866837
Al       2.76284134      26.46886580      10.05157140      -0.35464998      -0.56144626       0.08964107      -1.00071524       0.29730719      -0.29202605       2.47809243
Al       0.26857930      30.53383159      10.07372484      -0.06462656       3.21683659      -0.59525698       0.64354261       1.31583667       2.66045256       2.49117923
Al       0.46153352      27.74001541      12.35925404      -0.36830700       2.49663859      -0.53689133       0.08035163       2.82972921       1.24268276       2.43979597
Al       2.83952954      32.16244916      12.07752283      -0.58910971       0.26314055      -1.81394548      -3.29110584       0.16961875       2.60281858       2.43925524
Al       0.40626843      25.07610468      12.41027703       2.52284047      -0.05174426      -2.11649225      -0.10615179      -1.21790561       0.54630620       2.42244673
Al       2.85024124      29.23644084      12.32672668      -1.33490624       0.11578775      -0.76511927       0.08588406       0.85973499       2.39508358       2.38866186
Al       2.90869650      26.51189019      12.75690252      -0.59035248      -0.14271703      -1.09035863      -1.73900298       1.20886745      -0.34463918       2.50519562
Al       0.59524860      30.47302225      13.05190058      -1.33678940       1.80626668      -0.87686899       0.27905617       1.53476797       0.02250699       2.45218730
O        1.83249084      25.11325524       2.17132086       1.39272907      -0.97731293      -1.31347793       2.52000196       2.01294598      -0.37577557      -1.57968414
O        4.32009154      29.40393581       2.12607979       1.03972494       1.54516540       1.31684645       1.11069342       0.60919281       0.53930186      -1.57643235
O        2.05815511      27.86529154       2.26461117      -1.72991811       0.28792095      -0.86394714      -1.99191804       0.25997160      -0.16532911      -1.60573387
O        4.30504377      32.20554112       2.34928336      -1.01166349       1.54419778       2.08966742      -0.03765832      -0.10163570       0.20767173      -1.56748724
O        4.28708636      26.57781455       2.34687183       1.51738995       1.20915390      -1.22938932       0.74898011      -0.07304631      -0.44435867      -1.60394502
O        1.95064151      30.57775178       2.35128456       0.78338153      -1.21149278      -0.05880726      -0.79936755       1.37904360       0.56835607      -1.59820330
O        3.76226524      25.35946316       4.57313739      -0.34583070       1.51360806      -1.25018351      -2.02449736      -1.52685700      -1.82461187      -1.68676400
O        1.11674635      29.41905586       4.68035573       1.51823942       0.32032176      -0.93487859       1.21179952      -0.26075643      -0.75826627      -1.71105123
O        1.00078501      26.54330427       4.48464128       2.32111004      -1.22661156      -0.52087176       1.58501020      -2.19879400      -2.23522399      -1.69499290
O        3.47029818      30.76875376       4.50973776       0.14771683       2.66187643      -0.91211885      -0.91562292      -0.88784598      -0.36218662      -1.72110152
O        3.41090405      28.05017474       4.52560151      -1.60713289       0.95027056       0.73410402       0.09119702       1.52218444      -0.80314535      -1.69547200
O        1.12811978      32.25031777       4.32402651      -1.09031302      -0.24933369      -1.81076482      -0.14532884      -0.21632100       0.73314997      -1.77293050
O        4.39245541      26.75965827       6.61082253       1.13906168      -0.79446649       0.96783838      -1.76848439      -1.24329185       3.14878268      -1.69207442
O        1.90907429      30.86590642       6.73733361       0.47830508      -1.27709324      -1.64669675       0.53946818       0.27753183      -0.96984992      -1.68121266
O        1.84173881      27.97996126       6.59184030       0.11143080      -1.42800509      -0.28799104      -0.45720253      -0.45349733       1.21404600      -1.67482424
O        4.17782347      32.08107692       6.66064352       0.88658706       0.16119085       0.22945747      -0.12183651       0.37300396       0.53984389      -1.67299223
O        4.36078801      29.20194314       6.81966054      -0.59273188      -1.10149068      -0.78723748       0.22063967       1.09535830      -0.80019082      -1.68429291
O        1.86233427      33.37798534       6.69813284      -0.44929202      -0.80744535       0.48509372       0.10814195       0.26507504      -0.24251920      -1.68319094
O        1.31985886      26.42114450       8.79453279      -0.36890389      -0.86352632      -0.91892865      -0.34138554       0.62444317       0.73932651      -1.66904616
O        3.53641774      30.67385001       8.85525102       0.53106781       0.12741240       1.94147796       2.18602404      -0.93008722       1.85397290      -1.64286101
O        3.37679112      27.83600369       8.89295747       0.69846373      -0.25882903      -0.23564873       0.80504593      -1.43958376      -0.25541984      -1.68537760
O        0.97313342      31.92334469       8.84307990       1.68311879       0.91108269      -0.59429870       0.84863312      -0.57380862       0.02544246      -1.68209577
O        3.44864159      25.07725941       8.81196833       1.68753036      -0.66048509      -0.92105753       0.65771485       1.91664903       0.90639317      -1.68138063
O        1.14409021      29.39594257       8.80277551       0.28205085      -0.72100191       0.61133910      -0.86102332      -0.32323134       0.43892430      -1.67647529
O        2.06497461      27.96178372      11.26264202      -0.32193923      -1.10225414      -0.77965920      -0.27691942      -2.51046799      -1.23332915      -1.74497736
O        4.36381332      32.05375944      11.35187401       0.88039562       0.04833969       1.03454103       2.66033951       0.50949225      -4.06691692      -1.72088397
O        4.29384943      26.30146972      11.08250530       0.26822215      -1.72646683       0.38376856       0.13705506       0.91963542      -0.36645580      -1.76261783
O        1.92441748      30.37644165      11.17805528       1.09811171       0.88696168      -0.12538206      -1.22377470       0.95453411      -1.61309675      -1.74109602
O        1.76798677      25.21902712      11.12611673       0.94433351       1.40099739       0.12870882       1.63352452      -0.80786931      -0.84677985      -1.77017200
O        4.19820152      29.24438331      11.04258371      -0.44875337      -0.21085055       1.47714873       1.47813741      -0.02035678      -0.14661776      -1.68956208
O        3.72485468      27.88881185      13.31352070       1.83367281       0.06425907       0.39101218       0.70254028       1.19257130      -0.68864043      -1.58097804
O        1.37002698      32.00843606      13.16064923       0.89817671       1.76355100      -0.43589348      -1.39061406       1.73938320       0.39334477      -1.56778002
O        1.22823784      26.40126372      13.22187708       0.51215722       0.99210886      -1.15806810       0.43304708      -0.30223811       1.67208880      -1.56213951
O        3.35392409      30.79204909      13.14089453      -0.23878148       0.57684610       0.56706079       2.17182272      -2.34504667       0.70874960      -1.57398689
O        1.34024130      29.02015730      13.57739494       1.51873967      -1.15752067       1.29618113      -0.43791742      -0.20449933      -2.10779705      -1.53284311
O        3.66481913      33.52917823      13.36372195      -0.38385555       0.78726430       2.40668465       0.00451054      -1.62834407      -1.16375998      -1.65320206
Al       0.38479255      36.08684290       1.95069728       0.94105074      -1.70623022       0.51555888      -0.08325321       1.01058700       0.36170820       2.42281055
Al       2.70515419      40.50859469       2.34183134      -0.75084962       1.23819585      -0.65714388      -1.52155601      -0.14589476      -0.15747751       2.41304731
Al       0.27874630      33.62600782       3.05603108      -0.43874559      -0.90023512      -1.78204057      -1.33507779      -1.65330936       0.67867638       2.41503453
Al       2.61046288      37.67126538       3.14471939      -1.18394573       1.05715327       1.76532132       3.05725304      -1.26932549       0.29570135       2.43282676
Al       2.74279625      34.97774802       3.36413126      -0.41348069       0.39445706       2.19890826      -0.73044799       0.05481693       0.22741342       2.47860718
Al       0.33478130      38.73372889       3.44253783      -0.73771097      -1.63918087       0.01478077      -0.60561437       2.51527355      -0.81042183       2.49447107
Al       0.25826960      36.10693660       5.35014341       0.87946780       1.27438033      -0.26325802       0.72603612       1.10268782      -0.24085150       2.51419210
Al       2.70069481      40.44926099       5.40097634      -0.29548838       0.03796862       1.24670071      -1.25522719      -1.45791026       1.15479392       2.48220539
Al       0.22689865      33.31866713       5.78914581       2.28405850       2.08651969      -1.82959340       0.28956244       2.40880126       0.43181252       2.57428694
Al       2.63943250      37.63752141       5.80548286      -0.19546752       0.27552140      -0.40290454       1.10780631      -0.66925730       0.41128425       2.54589391
Al       2.74193288      34.88902875       7.49595089       2.24952491      -0.73978495       1.27212602      -1.39873261      -0.66578485       0.00129454       2.51676536
Al       0.42122328      38.81721384       7.62514713       0.94876247      -0.80964138       0.08582587      -0.30453932       0.69572052      -0.01000831       2.49864841
Al       0.30716406      36.13986418       8.08660117       1.58334252      -1.29126287      -0.41532178       0.45696499       0.16345640      -0.45650478       2.55752444
Al       2.81724955      40.21406162       8.18577194      -0.62066200      -2.65198531      -0.20677071      -0.33535724      -0.36103900      -1.58106463       2.52762270
Al       0.39584394      33.40147420       9.72577912      -1.93979838       0.04689409      -1.11427683      -1.30620240       0.09525106       1.08778033       2.52410483
Al       2.72115718      37.52265449       9.78982505      -0.92254280      -0.85562477      -1.47346804      -0.12339565      -0.10859195      -0.74198931       2.52591300
Al       2.73962458      34.73814129      10.22860609      -0.27303293       0.30275702       0.65951764       0.05946188      -0.84485170      -0.72409337       2.52389193
Al       0.28783278      38.89243533      10.19141944       1.30930298      -0.40488755      -0.13769101       0.21800887      -1.18854972      -0.55702681       2.50475168
Al       0.47013209      36.17840590      12.09952096       0.69330780      -0.87291932       1.34970821      -1.16269102      -1.29760195      -0.29374349       2.48942995
Al       2.96670087      40.20485253      12.02234869       0.16426514      -1.59803461      -0.42763873      -3.61294354       0.08335823       0.87308866       2.46249866
Al       0.32344226      33.42580127      12.48351731       0.53424457       1.36156639      -2.72487465       1.75796795      -1.21827597      -1.52285661       2.44335818
Al       2.84390003      37.35120429      12.37038983      -1.51848477      -0.99919520       0.76507936       0.17383692       1.35897151       0.70207996       2.42529392
Al       2.74344082      34.89103401      13.95658832       0.84719022       0.29332860      -0.56989462      -0.54160266      -1.12621962       1.61573244       2.47267079
Al       0.42713754      38.95423704      12.87616201      -0.71001869       1.27653489       1.38682267      -1.13402329      -0.63361339      -0.11140050       2.47529316
O        1.83168642      33.68376217       2.24063238      -0.06016615       0.13465741      -0.33122384       0.73087623      -0.10877794      -0.29612169      -1.59037006
O        4.28809587      38.00971715       2.26643736       0.38179552      -0.68015156       0.38453783      -1.89997169      -1.40309854      -0.47594464      -1.58399951
O        2.15204110      36.25286154       2.08907882       1.22938185       1.89320293      -1.36904939      -2.28555017       0.61859786       0.41896441      -1.56479609
O        4.43792903      40.50845685       2.33270860       0.29670375      -1.68292619       2.02965653      -0.92008262       0.01765581       0.40543072      -1.58301401
O        4.15430458      35.02130657       2.23863052      -1.17786859      -0.14044448       0.14588484       1.21734307      -2.29400281       0.84988252      -1.56824100
O        1.91120416      38.93115774       2.29807445      -0.45575286      -1.89846627       0.26423197      -1.59882163       2.71001541      -0.62800835      -1.57245934
O        3.48265628      33.61869196       4.59490790      -0.51428899       0.55586438      -0.31561112       0.60896970      -0.37853549      -2.16382265      -1.70723999
O        1.28869630      37.51159544       4.44305385      -1.42284432      -1.10437769      -0.14498168      -0.88279628       0.33458659      -0.12542350      -1.71709085
O        1.15337143      34.92106947       4.27353599      -1.63409610      -0.99066579       1.15615352      -1.71902847      -0.36201749       0.63263132      -1.74568808
O        3.43287733      39.06293152       4.45146260       0.10140386      -1.67789438      -1.60814736       0.27773487      -0.30898168      -0.11756174      -1.74684227
O        3.58165074      36.46109321       4.37955102       1.54869544      -0.55776937      -0.95147805      -0.75349099      -0.19026899      -0.27536627      -1.75596738
O        0.96521999      40.47795985       4.51824699      -1.01027840      -2.30760335       1.76890249       1.96678037      -0.31176926       1.36539196      -1.70216274
O        4.32824322      35.00059605       6.56178835       0.77427929       0.79936287       1.84270946       0.39784607      -0.72032006       1.49179719      -1.69058359
O        1.86558706      38.96471625       6.62591962      -0.62597338      -1.86714187      -0.12797970       1.16709108       1.87865436       0.20325947      -1.66281056
O        1.77281874      36.26824630       6.74006376      -2.40088921      -0.77890783      -0.64225234       0.29939979      -0.78669196      -1.16129679      -1.68087983
O        4.11270487      40.26224349       6.78494078       0.68519758       1.16792708       0.47590788       1.93543638       1.41196666      -1.22763822      -1.68813109
O        4.29704908      37.55677117       6.69321125      -1.18008916      -0.82764217      -0.32880631       1.70708516      -0.86705956      -0.33273816      -1.67083514
O        1.91867821      41.57942585       6.78765445       0.20276585       0.58033142       0.14247061       1.03725520       0.52602102       0.13925309      -1.66865957
O        1.20839831      34.88501863       8.95376620       0.82234713       1.00998497      -0.26349504       0.30857944      -1.69815560      -0.83929361      -1.67719674
O        3.68234152      38.74193292       8.75559596      -0.41027086      -0.16127791       0.77735351      -0.29913544       1.06759617       1.97480863      -1.65931451
O        3.31516662      36.07310824       8.83983911       0.14996296       0.12618338      -0.91860934       1.58087155      -0.41847192      -0.06993955      -1.68421817
O        1.21441740      40.09191643       8.93297910       0.61553581       1.54291201       0.16946682      -2.29725082       0.45496862       1.20034119      -1.68528223
O        3.34519088      33.49402412       8.93397805      -0.41058532      -2.16019711       2.93300931       0.69627182      -0.05753929      -0.54433664      -1.68160307
O        0.94803608      37.60252571       8.90355247      -0.42230917       0.20672265      -1.84906809       1.54799510       0.83510704       1.36127616      -1.67446017
O        2.11294274      36.09608534      11.03647558      -1.64811263      -1.40837565       0.26205398      -0.81883591       3.71518522       1.90607376      -1.69006002
O        4.49992530      40.26939929      11.03906284       0.62298138      -1.53933025       0.61639427      -0.03512943       1.09940643       0.43383186      -1.76045847
O        4.47523910      34.55188522      10.96629274       0.92914075       2.03293218      -1.00109212      -0.78802850       1.53835645       2.09438493      -1.67200482
O        2.05050410      38.68905241      11.14662152       0.48654912      -1.39509005      -1.56806616      -0.16310644       0.81523224      -1.00513864      -1.75068021
O        1.66312954      33.50326026      11.04142504       2.11384434       0.92145298      -0.28356462       2.73582673      -1.44584051       0.61599399      -1.70041347
O        4.45643175      37.51584055      10.91087478       0.23591192      -0.07684897       0.64271054      -2.88921853      -2.17463242       2.55129587      -1.71377850
O        3.71389830      36.05539454      13.21221384      -0.06076172      -2.05702750      -1.58924936       1.37228704       2.66872258      -1.31848587      -1.61329246
O        1.35049720      40.30733018      13.25594011       0.60230266      -0.24411694      -2.66421356       0.16964673       2.00940467      -0.28069483      -1.52353859
O        1.10624218      34.82172878      13.26369905       0.44135280       1.32892228      -0.24403209       0.14884825       0.72480023      -0.03177552      -1.64041400
O        3.60099623      38.97007122      13.14469075      -0.03661064       0.34503126       0.29710104       0.33709756      -1.70876734      -0.03261358      -1.55076194
O        1.16450257      37.46400152      13.18247476      -1.56748489       0.37798176       1.60697377       2.16929008      -1.63250478       0.80103108      -1.54572320
O        3.67698866      41.52626307      13.03365278       3.45054790      -0.49948433       0.58571147       0.25254807      -0.57497520       1.68055478      -1.60376310
Al       0.26807997      44.31784774       2.77070017      -1.34300823      -0.23449129      -2.54644929      -0.48823828       1.04787591      -1.04015209       2.47484255
Al       2.72098515      48.48460113       2.54233200      -0.65445819      -0.85007995      -0.19334032       0.14403797       1.28418543      -0.69151246       2.45775533
Al       0.18098371      41.73140122       3.43286033      -0.23736200       0.78825173       1.11352954       2.84370983      -1.62339370      -1.38872408       2.36603236
Al       2.64548763      45.85208650       3.31683313      -1.06519433       1.40508400       0.31791686       1.23183458       0.35370027      -0.88610892       2.39080167
Al       2.66292795      43.16820554       3.66402387      -2.13261217      -1.17245370      -0.07953398      -0.32896134       0.12733932      -0.76226893       2.44529104
Al       0.29088292      47.25671392       3.70749539       1.16559995      -0.65484191      -0.44557120      -1.84321467       0.51659814      -1.39299533       2.47761202
Al       0.34553191      44.58150543       5.52184393      -0.08108183      -2.03996384       0.82234639      -0.51445183      -1.43917921       1.86007068       2.50076962
Al       2.64279312      48.70168563       5.46328424      -0.38499075       0.41313608      -1.45723058      -0.22399586      -0.61005406       1.56046879       2.49158859
Al       0.28354457      41.70619524       6.04151787      -1.66884003      -0.09964153       3.54892579      -0.48899144      -0.81856340      -0.42625094       2.53673363
Al       2.76238005      45.89557948       5.91099126       1.03312568       1.24363098       0.76442071      -1.00077269       0.81540336       1.33618232       2.53843617
Al       2.80375883      43.12364192       7.39449585       1.15512588      -0.11297833       0.41991276      -1.86066693      -0.53949636       1.77368823       2.52517247
Al       0.28299786      47.13566581       7.72696050      -0.42250922       1.32232448      -1.17116660       1.12563191       1.32115217      -0.44109782       2.51862860
Al       0.26045313      44.38677365       8.40217920      -1.55478442       0.90528776       0.30935811       1.92278604       0.99258321      -3.19822250       2.53104353
Al       2.69812280      48.93238773       8.29188249       1.23032724       0.78816417       0.40196860      -1.21827314      -1.74595327      -1.21362748       2.53892994
Al       0.30710177      41.71147024      10.00876493       0.62624757       3.12130219      -1.29292415      -0.35118533      -0.51369671      -1.08883876       2.50712538
Al       2.79389427      45.81519656       9.95388051      -1.99035967      -1.10803537       0.23673033      -0.84661309       2.08754858      -0.57211195       2.52381420
Al       2.67020953      43.08760855      10.30488526       1.26723521      -0.08880902      -0.49819192      -0.28938233      -0.18342131      -1.07437300       2.51061082
Al       0.41671855      47.27463124      10.57979336       0.34871130      -3.29737719       1.22471348       0.92619427       0.78056025      -1.81629921       2.51393867
Al       0.44209913      44.59064809      12.23481059      -0.68978792       1.25291211      -0.92125519      -0.89453760      -0.99265421       0.91875501       2.49259543
Al       2.85681107      48.68642069      12.31712074      -0.91214576       2.14505636       0.29890558      -1.13707998      -0.68953595       0.78114563       2.47981310
Al       0.45587560      41.84583427      12.72031015       3.36356612      -1.83386360       0.73123141       0.20091715      -2.77150058      -0.35752291       2.46143079
Al       2.84414362      45.80739620      12.68657835      -1.69842622       1.49349571      -1.72030973      -0.37309049       1.38291125      -0.27846752       2.45881629
Al       3.03069206      43.04516465      13.25932038       1.04050786      -1.90261578       0.98251671      -2.11344224       0.25602663      -0.08453810       2.47827291
Al       0.29493554      47.17915728      13.72022017       1.78467768       0.84705057       1.21206840       0.54203322       0.03496142       0.25914261       2.43074965
O        1.84404144      42.06044650       2.38678787      -0.26454900       0.19389215       0.37153329       0.18212913      -2.65581472       0.96068720      -1.54213250
O        4.34823438      46.11814598       2.37560089      -0.96423753       0.32068424       1.21756953      -2.02778831      -3.59966403      -2.04312272      -1.54075277
O        1.92356547      44.48405908       2.53251029       0.31254883       2.54244554       0.67027646       0.98023290      -0.49388076       0.00955012      -1.56544268
O        4.44112052      48.67515093       2.27507065       1.77946931       0.14299396       1.92676771      -1.74644229      -0.12517649       1.08886063      -1.55607760
O        4.13228381      43.19790397       2.62087044       0.14358161       0.08890182       1.51147055       3.45626020       0.64761678      -1.74342384      -1.58663416
O        1.76286391      47.10706087       2.49574743      -1.12798667       1.40494830       0.99167087      -0.93902988       0.60180924      -0.72692559      -1.53810382
O        3.59033629      41.82331566       4.64869688      -0.05936138       0.39326602      -2.23402548       1.34568341      -0.28861570      -0.38465970      -1.70830810
O        1.13245020      45.88220836       4.59506301      -1.67381610      -1.55397614       0.51617169       1.63919443      -0.18271765       0.78258395      -1.75212216
O        1.06854780      43.07698791       4.68190044      -0.91292434      -2.54473509      -0.02918758      -0.49457773       0.22572191      -0.75921038      -1.73752964
O        3.50666031      47.15396369       4.40548281       1.12876682       0.26820543      -1.63024536      -1.56267529       1.81896369       2.00550341      -1.72562897
O        3.59623086      44.67865553       4.48773729      -0.52917246       3.00965086       2.25735171      -1.61358664       0.00845939       1.83266774      -1.74712741
O        1.03594184      48.73093697       4.62535174      -0.01783437       0.31196420      -0.07436086      -0.05621035       0.13776918       1.16406717      -1.70411491
O        4.47782653      43.14740770       6.82260910       2.31178561       0.31454247      -0.79440932      -0.03884378       1.16807725      -0.19861713      -1.67279422
O        1.95783229      47.40477798       6.82665921      -3.20087016       0.73529670      -0.81913255       0.61859461      -0.52645319      -0.67414106      -1.67385268
O        1.76026675      44.48106883       6.74921415      -0.89115538      -0.80795992      -0.65334812       2.16837073      -0.29348614      -0.24722238      -1.68056130
O        4.18972399      48.68939862       6.84092479      -0.42323540       1.05537523       1.53787134      -1.30742934       1.67570288      -0.70527277      -1.67441070
O        4.39584081      45.79846853       6.83926701       0.91182691      -2.03865227      -0.58014735      -0.47374304      -0.67640974      -0.38250722      -1.69161248
O        1.97619878      49.99371791       6.82611830       0.82370397      -1.81391319       1.08597482      -0.31171361       1.54157440       0.45855654      -1.68128145
O        1.24187995      43.16401518       9.11142342       0.23877264      -0.44389218       0.75415359       0.37866925      -2.69515803       0.29297875      -1.68487668
O        3.46132691      47.53495061       9.08461565       1.00205129      -0.14836899       2.27957552       2.76448529      -2.75395955       0.46792087      -1.67356944
O        3.35697608      44.41348796       9.01371508      -0.40097991      -0.87374818      -0.29694150       2.49073365      -1.28217774      -1.08424911      -1.67030299
O        1.17664448      48.66618080       9.30684692      -0.45480593      -0.89811922       1.89436720      -0.82401263      -1.03165736      -0.31344035      -1.67660558
O        3.51170247      41.67410640       8.92163174      -1.15951618      -0.16373709      -1.33235493      -0.61314101       2.13945349       0.80355503      -1.66834438
O        1.11508671      45.81409774       9.00220714       0.68163926      -0.94758574       1.91818745       0.40962066       2.88169591       1.74480420      -1.67871010
O        2.10608054      44.61235897      11.28063731       2.10092080       0.80363565       0.17859255      -0.63953077      -0.00109807       0.21978047      -1.73534131
O        4.59135338      48.82384527      11.23533026      -0.98757626       1.51445968       2.14164823      -2.04372656      -0.07648492       2.38933694      -1.70733416
O        4.27332006      42.97616008      11.24095646      -2.33245480      -0.55140390      -1.44332155       1.60171622      -0.06590377      -1.59929102      -1.76971936
O        2.07487675      47.14443361      11.45781469      -0.00732666       1.02973848      -0.79340739      -0.99812880      -0.17114858      -1.11446868      -1.72950494
O        1.76311764      41.61811903      11.15008717       0.17057917      -0.52579157       0.16189108       0.88570822       1.06053973      -0.10657185      -1.73088229
O        4.31331675      45.97628625      11.17414885      -1.34010999       2.02181234      -0.42553282      -0.35923700      -1.50192797      -0.47758136      -1.72747648
O        3.90295107      44.47625751      13.24264931       0.10158772       2.12880205       1.02672243      -1.18274852       1.10020195       0.94752396      -1.57952309
O        1.12118307      48.61460046      13.53156549      -1.59328590       0.55243042       0.03376667       0.74013316       1.79242684      -0.66401681      -1.57333195
O        1.22760282      43.27552907      13.29601400       1.06808988       2.12815949      -0.26028374       1.85664033      -0.78235945       0.64317212      -1.56900716
O        3.65987485      47.25522559      13.35253074       0.66511287       0.17053792      -0.18036151       0.78110147       0.49426664       1.12397243      -1.60340524
O        1.24137059      45.73127127      13.68894837       0.85252901       1.26010092      -2.00458575       0.07380050       0.26760796      -1.52759069      -1.56130433
O        3.47750952      49.87745617      13.62663005      -1.13143687      -0.27092847       0.33244666       1.56886540       0.14165013      -0.70497158      -1.57142210
Al       5.05607383       3.01711470       2.75226864      -0.98875517       0.24906566      -0.45172774       0.16051640      -1.24151905      -0.72633345       2.47534227
Al       7.76152107       7.17257379       2.39191594      -1.25692604      -1.07405302       2.02788125      -0.94181979      -0.71517823      -1.02885736       2.42541885
Al       5.05355731       0.10562810       3.26555144      -0.15961483       2.99199896      -1.02534720       0.59008955       1.08754269       0.05810263       2.45870709
Al       7.45704431       4.38703800       3.31600017       2.56886073       1.55759156       0.90780106       0.92431730      -0.85358231      -1.48635724       2.41424465
Al       7.48748676       1.43761427       3.67685198       0.09030964      -1.16459363       3.17662342       1.48607221       2.08789022      -1.75246015       2.47165155
Al       5.14784984       5.84540043       3.61005769       1.20418741      -1.52871577      -1.83194166       1.50253319      -0.13693370      -0.33527497       2.49714160
Al       5.28376982       2.94217385       5.53879255      -1.07139623      -1.70297402      -0.11216614      -0.25035744       0.72336467       0.10738847       2.51855564
Al       7.52765262       7.27941356       5.68326944       1.20540382       0.74823299       0.54020172      -0.26816332      -1.12132933      -1.22781784       2.50018120
Al       4.99938324       0.20392959       6.01373486       1.23409216       1.28402861      -0.01803049       2.04557403      -1.16428918       0.03099897       2.55861163
Al       7.57220407       4.57778318       6.00325387       0.71133426       1.52805006      -0.49449139      -0.74651177      -2.90463099      -1.30954055       2.54022527
Al       7.59186052       1.54024164       7.70714334      -0.07502880      -2.66057492       1.75327616      -0.04796118       0.84788708      -0.95983024       2.52831030
Al       4.97767103       5.67871107       7.69021856       0.91839340      -1.04146485       1.14167798       2.99649814       0.96823733       0.64848187       2.49346280
Al       5.22037177       2.90508322       8.26681792      -0.72445675       0.23744115       1.44655143      -1.05336865       1.14288854      -0.79787779       2.52219510
Al       7.56543846       7.07215552       8.27064090       2.15126717      -2.34324607      -0.01231797      -1.11589405      -0.25832300       0.22831649       2.53181338
Al       5.18193326       0.21563912      10.13811443       0.43419082      -0.01869012      -0.06329536       0.46468634       0.22541686      -2.42952771       2.50309277
Al       7.62378209       4.31583800       9.87708904      -0.86728688       1.45012744       2.18293874      -1.67157111       0.54798494       1.20077727       2.55956483
Al       7.59001137       1.64133140      10.52559318       1.00469719      -0.18073818       0.46870074      -1.03120366      -0.26218987      -3.28455642       2.52437615
Al       5.06544671       5.79862641      10.49137487       1.29649910       1.49624235      -1.87267624       1.96859255       0.69322294      -2.50846919       2.51269698
Al       5.09812525       3.01569497      12.34594013      -2.50144833       0.17477042       1.24688842       0.19393206      -2.84055496      -0.38431985       2.48954916
Al       7.48714276       7.09403998      12.31870300       1.98526608       3.45015583      -0.56725234      -1.12573760       1.60846456       1.93934746       2.41240406
Al       5.16526817       0.05266317      12.72032816       0.44793009       3.28288445       1.04885668      -0.28154802      -0.48809359       0.73506060       2.45013261
Al       7.47678724       4.27830262      12.92927002       1.42693342       0.31660728       1.18737592       2.71751859      -0.04850026      -0.72573529       2.43098116
Al       7.50578608       1.36225504      13.07700156       0.17921887       1.51553658      -0.01658475       1.78882397       1.51368975       1.47140027       2.48799467
Al       5.32038651       5.63386966      13.15609576      -0.98407719      -1.93999433      -1.48758524      -0.28237404       1.36142773       0.95217087       2.46855140
O        6.61249927       0.13459471       2.41329425      -3.09241773       0.32756964       0.51826554       0.56136263       3.20459925       0.32093194      -1.52788746
O        9.01193252       4.60747646       2.31926093      -0.86587790      -0.53765393      -2.44329517       1.32207996      -1.44489650       0.82814458      -1.55729651
O        6.72231033       2.95412572       2.44204475      -1.41894196      -1.46783207       0.38943942       1.30295267      -0.23900778       0.59447147      -1.51647484
O        9.48984167       7.18992376       2.42165256       2.02251904      -1.85330972      -4.00828489      -2.59573762       0.78704648       0.08034980      -1.59790576
O        9.16528732       1.50862302       2.47761516      -2.50384367       0.21546720       0.02376291      -1.96206225       1.31416073       0.31178200      -1.56911969
O        6.73658200       5.80512370       2.37878225       0.39493947       1.76638722      -0.75718381       0.09705775      -0.46878510       1.56872967      -1.55005419
O        8.37806366       0.24856243       4.83373370      -1.32630423      -0.08785943       1.09331389      -0.47132930      -0.55724873      -2.56074418      -1.69033778
O        6.11168363       4.44795076       4.62982777      -0.82604170      -0.61520431       1.45146418      -1.03034843      -0.10918527       0.75573138      -1.71425831
O        5.88541287       1.59884198       4.44830065      -1.61437394      -0.32558688       0.49382104      -1.76694285      -0.37667294       1.54384108      -1.75731695
O        8.35487644       5.59814577       4.57573957       1.10798039      -0.51456698      -0.54857968      -1.68519698       1.73461930       1.35514011      -1.73573804
O        8.25807633       3.02395488       4.61299391      -1.11198996       0.03747975      -0.99688639      -0.12849570       0.96137188      -0.75180490      -1.69299507
O        5.88266444       7.29626993       4.79137720       3.73172792       1.61597136      -1.20321082      -0.07131592      -0.88789206      -1.36678004      -1.70069683
O        9.22445396       1.70981175       6.75015109       0.93987087       0.99824299      -1.17246820      -0.23884579       0.37779205       1.20809828      -1.66232371
O        6.83073035       5.87599527       6.87342727      -0.62472069       0.97123300      -0.79741001      -1.04595927       0.71760211       1.03044933      -1.67446947
O        6.64798672       2.88627371       6.74710135       0.17642095      -1.33476098       1.56031299      -0.41506275       1.39070362       0.75591172      -1.67971385
O        9.04759304       7.10842234       6.82559914      -1.80516785      -0.92183352      -1.95480627      -0.20114539      -0.40984802       1.68115843      -1.69269264
O        9.12538300       4.39226396       6.80324549      -1.14350602      -0.15613067       1.52075568       2.06419801      -0.64894363       0.69231403      -1.67272747
O        6.80759364       8.38308001       6.89546318       0.29878918       0.63218268      -3.37742853      -0.54807980       1.38131198       1.13504405      -1.67094469
O        6.13057819       1.61179990       9.01295159       0.19487755      -1.32221805       1.15412912       0.12124237      -1.68717218       2.71214455      -1.66537106
O        8.53456849       5.67401094       9.12704286      -1.31046374       0.52276675       1.60719032       0.05184074       1.56319639      -0.40430410      -1.66631186
O        8.22878780       3.00327439       8.83878084      -0.85777879       1.44070781      -0.98193429       0.69739472      -1.03848653       1.54438127      -1.68575943
O        5.96958332       7.10950708       9.12138105       0.87382119      -0.03173306      -0.21485951      -1.89460382      -0.73627982       0.53444676      -1.65905452
O        8.43706065       0.42795670       9.06082019      -0.59496956       0.31550739      -0.11339108      -2.10860706      -1.12356987      -0.51892864      -1.67610168
O        5.81723282       4.41407427       9.08309230       0.73604858       0.21654495      -0.91044046       0.82569537       0.95046098       0.20074709      -1.66144466
O        6.79014992       3.10049394      11.31182295       0.65179582      -0.70348732       0.49922528       0.26497910      -0.56226632      -0.40199967      -1.74559891
O        9.03977505       7.05593732      11.53174242      -0.64712388      -0.84302747       1.03465863       4.02213420      -0.63835504      -2.23406324      -1.71925008
O        9.07588542       1.62608470      11.37394171      -1.50689186      -0.37414462       0.56117014       0.70889259      -0.71167580      -0.81857995      -1.78056014
O        6.65009307       5.67482014      11.45167585       1.52408101       0.79738126       0.93192632      -0.99888255      -0.85108310      -0.46031052      -1.74290037
O        6.83432025       0.12714301      11.40625201      -1.12580672      -1.31777337       1.32644752      -0.70819412       1.60292500      -0.37496521      -1.73277497
O        9.11878909       4.49337462      11.46146374      -0.85795661      -0.39692412      -0.48383307      -0.09878466      -0.35927989      -1.32432207      -1.76011086
O        8.41061148       2.88497562      13.48690427      -0.37290395       0.02227183      -0.28213184      -1.35777969      -0.57295206      -0.16433215      -1.51511633
O        6.05346419       7.13764040      13.45523091      -0.77190301       0.18161552      -0.66026734      -1.32157062       0.75177722       0.67401715      -1.54211724
O        5.82813832       1.51778501      13.41888141      -0.33622650      -1.21646341      -0.52262392       0.10753450       0.22909872      -0.06346195      -1.54796755
O        8.18866476       5.77921188      13.55523430      -0.07521696      -0.86012184       0.91559127       1.28686192      -0.33395039      -0.63086156      -1.48129988
O        5.86980202       4.08407571      13.53038725       1.49684221      -1.66310121       0.13548522       0.40543038       0.29086671       0.69305880      -1.55906701
O        8.26797317       8.55994616      13.28675701      -0.94896051      -0.27495669      -1.88214448       0.13348967       0.54702045       1.03451305      -1.56003964
Al       5.22070303      11.11526267       2.18329438      -1.56319987       0.60095531      -1.76466023      -1.50783905       1.82917306      -0.46783957       2.40848303
Al       7.55709906      15.56851115       2.41162426      -0.81502110       0.31167059       0.47096448       2.72111640      -1.64370386      -0.22267668       2.42076373
Al       5.25998363       8.59593345       3.42294666      -1.37764728      -0.16414967      -0.39725185       0.57215411      -3.09334863      -1.68449366       2.46200466
Al       7.65748559      12.67617326       3.50771045       1.35323866      -0.15268762       0.55222225      -2.19641766      -0.80449806      -3.93596127       2.47145605
Al       7.50676970       9.96790575       3.77426393      -0.48401520       2.89227600      -0.50408325       0.97935896      -2.01292046      -2.02258825       2.52097154
Al       5.24994806      14.06844109       3.63181836      -0.16086052      -0.47148926      -1.24182151      -0.29669661       0.60630555      -0.64743004       2.50038290
Al       5.17731150      11.31488802       5.69249545      -0.76702364       0.00468555       1.02063737      -1.37021646      -1.88364770      -1.11225158       2.48362327
Al       7.69070732      15.24453551       5.58988711      -1.69311859      -0.97375153      -0.92072985      -1.90452293       3.21525424      -0.75468863       2.48568797
Al       5.10125598       8.52645759       6.05292112      -1.13389666       2.07959301       0.54399489       0.33520058      -0.32634124       0.40608834       2.54603696
Al       7.32851453      12.63961814       6.05377496      -2.18531893       3.00110755      -0.94416042       2.12417109       1.02179614       0.17090864       2.55555844
Al       7.50295143       9.83739468       7.88183152       0.91552639       1.49046362      -0.86043752       0.26932878       0.68889105      -2.22190768       2.47836328
Al       5.09334521      14.16891174       7.76064954      -0.32644457      -0.36061145      -0.64406513      -0.01809947      -0.38980359      -0.89542340       2.50674438
Al       5.16004900      11.48716957       8.37154258      -5.63931319       0.67899886       0.23115855      -1.01301451      -2.46420252      -0.43491020       2.52386403
Al       7.54508272      15.59264743       8.23306535      -0.72846856       3.05382359       0.85356986      -0.65045637      -0.39882806      -0.64865003       2.50392151
Al       4.88785645       8.64909579      10.02055982       1.40182479      -0.30168063       0.67176838       3.26727757      -0.16221232       0.55717054       2.50136304
Al       7.75318385      12.72680216       9.89548590      -0.21466422       1.83445529      -1.29067222      -1.87809778       0.64190596      -0.13579887       2.52634287
Al       7.47669603       9.83699860      10.42334614      -1.34171981       1.51985609      -0.03420047      -2.53704627      -0.29301252       1.11429324       2.54209161
Al       5.21788314      14.14566306      10.36101446      -2.55792268       0.47800696      -1.39420585      -2.05586851      -1.03604874       1.44790205       2.50887513
Al       4.84072066      11.46023142      12.40719585       0.27788047      -0.12488708       0.45883897       1.38237194      -0.11079804       0.99905370       2.45786953
Al       7.46982109      15.68244200      12.25319379       0.82902783       0.65488107      -0.38899889       2.99171708      -2.61404928      -0.65518574       2.52203918
Al       4.97175460       8.43520207      12.84096421      -1.86532207       1.97568472      -0.88375176       2.67084126       0.41580261       0.00271438       2.44755435
Al       7.39720549      12.73019482      12.62374801      -1.97931621       3.23729271       0.16356557      -1.04570485      -0.18784131      -0.33080284       2.47395086
Al       7.39338477      10.04899253      13.55769290       1.04355509       0.28169434      -0.90854532      -2.05139276      -1.11452085      -1.75942284       2.38044667
Al       4.96206033      14.38940386      13.54253296      -1.65234808       0.95213515       3.95619622      -1.23831020      -1.99268120      -0.95050977       2.41287565
O        6.86992971       8.58217879       2.47766030       0.70820724      -1.03725618      -1.21655210      -0.57049300       1.48222261       1.85742106      -1.58223128
O        9.15330815      12.82149517       2.43781053       0.50779301      -1.55888858      -0.86309220      -0.46637821      -0.64041468       1.20751585      -1.58722258
O        6.85023427      11.20916062       2.43330097       1.38511547       1.57708805      -0.28856833       1.90572344       0.90208164       2.01511615      -1.60050428
O        9.27840860      15.44255910       2.30752586       0.74113937      -1.98294288       2.01330059      -0.07373025      -0.25046933      -0.10169783      -1.57429183
O        9.07910613       9.88646771       2.60848698      -0.70231488       0.61817549       1.97602215      -0.52727570       0.62773331       0.26220972      -1.58960581
O        6.73821416      14.14285581       2.52306012      -1.30378456      -1.14963989      -0.63284296      -0.47342798      -2.77532622       0.64728038      -1.54673648
O        8.46965714       8.55151881       4.87377020       0.59755591       1.03107907       0.47106095      -0.13507500       0.57907429      -2.47466999      -1.69035888
O        5.95667147      12.66686337       4.59128762       0.29054952      -2.47393104       1.00657943       0.48950569      -1.28931152       1.64996984      -1.71267462
O        5.81815155       9.70127039       4.69348530      -0.33730792       0.89185587       1.29064929       0.77868264       3.03771491       0.88198938      -1.71467590
O        8.13236886      13.90118015       4.62393184      -0.27076745       0.32573881      -0.23009777       2.58456021      -0.44708571       0.94310264      -1.72826874
O        8.12455462      11.28934751       4.82925401       0.61640919       0.26723934       0.14218901       0.43937230       1.82144251      -0.79711481      -1.68579113
O        5.96280145      15.52795470       4.71988934       0.33935202      -0.40403065      -2.97389753      -0.37284323       0.72925131      -0.55012561      -1.69115329
O        9.12019764       9.98654852       6.87821982       0.05392400      -0.49228689      -0.61089647       1.13381384       0.41924319       0.38962633      -1.66390097
O        6.70808785      14.22426534       6.78607519       2.46899963      -1.18061678       0.06524309      -0.09395195      -0.83549397       1.26101822      -1.67888594
O        6.53335287      11.38668158       6.98410850      -0.01161182       1.91471428       0.13736071       0.35217005      -1.31863695      -0.00415764      -1.66690731
O        9.01877319      15.41368326       6.80440210      -2.22766189      -0.94596294      -0.90645682       0.94855900      -0.08532194       0.08239190      -1.67743886
O        9.10411267      12.49508908       6.86443176      -0.65199651       0.04923904       0.28676228       0.67467323       1.15081667       0.21395678      -1.67235160
O        7.01048447      16.74558652       6.79377352       1.01056342      -1.21098919      -0.17690924      -1.80899860       0.66650768       0.18841143      -1.67970026
O        5.98184294       9.99503999       9.06629906       1.24769591      -0.26472323       1.13260036       0.83116154      -0.21870095       1.39730044      -1.68433082
O        8.43536719      14.26843715       9.02493403      -0.94533128       1.51313014       2.13809387       0.69389743      -2.58105089       0.35438697      -1.67436945
O        8.41943808      11.15668694       9.08548082       0.66201266      -0.81287976      -0.92233966      -2.10770017       0.61526377       0.35578176      -1.67064130
O        5.83500743      15.30650592       9.11947147       2.20511183      -0.62226466      -1.15918449       0.61193868       2.82901250      -0.58260401      -1.66548443
O        8.22254679       8.57964165       9.04174910       0.26458533       0.74272128       0.34316414       1.08879644       0.39245250       0.78996345      -1.67330086
O        5.88747165      12.91456480       9.03568493       0.59103531      -0.34615833      -0.28710834       0.42922970      -0.21225136       0.69502772      -1.67424512
O        6.76157475      11.16009964      11.58179293      -0.48512625      -1.41942551      -1.21434273      -0.48817730       1.15862889       0.04831884      -1.73670816
O        9.09911732      15.56096778      11.18355565       0.92458040      -0.38466145      -1.21040062       0.37197927       0.68854911      -1.34630904      -1.68788958
O        8.99150399       9.71024498      11.16968797      -0.52772214      -0.12929707      -0.32711094       4.18759146       0.51563056       1.01722866      -1.69359136
O        6.70208014      13.81919069      11.19134552      -0.49956707       0.37909137      -0.18849738       1.14605066       0.61503316       0.89334541      -1.70705938
O        6.49279767       8.53699083      11.36200786       0.85894332       1.36594692       1.96564730      -0.80766072       0.69415879      -1.11152420      -1.68994355
O        8.92224822      12.58319334      11.26383863       0.83289285       1.89801493      -1.03340359       0.89244224       0.95370266      -0.51401596      -1.71039879
O        8.23510139      11.55298629      13.78677701      -0.71362350       0.49933876      -0.28354999      -0.35647677      -0.23520279      -1.11010602      -1.60126030
O        6.00616327      15.75325477      13.72097407      -0.24247939       0.85354803      -0.72782362       0.97021255      -2.06834047       0.59642170      -1.60153723
O        5.55395102       9.95108500      13.63898879      -1.13384607       1.94963240       0.46349311       1.65210979       0.54546125      -0.54098907      -1.53883410
O        8.22461441      14.22178837      13.10841202       2.12274910       0.93005964      -0.29312546      -0.39655750      -0.33956094       1.61908118      -1.63493419
O        5.67268816      12.83406848      13.55817417      -0.86592721       1.84922185       1.64063765       1.65746689      -0.43457995      -1.05985361      -1.56333947
O        8.46607839      16.72315955      13.30937967       0.60687617       0.21833604       0.86522793      -2.56939844       2.43753090       2.86122267      -1.59453261
Al       5.19093531      19.61460246       1.91993168       2.21529709       0.70612164      -1.03329536      -0.48885550      -2.55207212       0.86731010       2.41795564
Al       7.55651682      23.87313656       2.07786480       1.40336783      -0.32608808      -0.43876008       2.34610896      -1.85753535      -0.12133839       2.44873786
Al       5.17506595      16.86082079       3.24213238       0.12973746      -0.57619111       0.76190601      -0.98668957       0.75754185       0.80700182       2.43920112
Al       7.55430902      21.26881929       3.10536702       0.64217814      -1.97048920       1.80122701      -3.54137161      -3.01148930       2.22184032       2.41045475
Al       7.52485594      18.29565820       3.36508049      -0.98006641      -1.38052790      -1.78421831       0.53290205       1.18840442       0.48877751       2.47739005
Al       5.09761841      22.51405428       3.37923083      -0.88118209      -2.57222880       1.18184261       1.17031373      -1.15273216       0.83663426       2.51145077
Al       5.17996986      19.59683120       5.25799004      -1.00001674      -1.00370748      -1.74149556      -1.44501328       2.02174030       0.82525882       2.52568984
Al       7.44984948      23.78644986       5.26199994      -1.11920149      -1.71114504       0.34053243       1.33071568       0.54086543       1.64279774       2.51808953
Al       5.21924075      16.81527457       5.97321661      -0.89751525      -0.25533600      -0.87102380       1.39308390      -0.35469274      -1.74749629       2.52203655
Al       7.46332872      20.89055327       5.90590944       1.33068183      -0.25243588       2.56815476       1.18328989       1.58517567      -2.47718386       2.53503203
Al       7.64990012      18.33888019       7.56918259       1.50010582      -0.09872008       0.85558718      -0.81604518      -2.15771157      -0.92250093       2.52818108
Al       5.13396113      22.44740478       7.47764124      -0.11910506       2.80988352       2.44236761      -0.49478898      -0.63779124      -1.98678243       2.50248694
Al       5.24413980      19.63844118       8.01355393       0.34341392      -1.72558558       1.08475795      -2.34353465      -0.96097033      -0.48541099       2.50184298
Al       7.57833390      23.78744046       7.94412356       0.06514294       0.18445776       0.46695099       1.11297532       0.00655139       0.14025703       2.49154496
Al       5.22692219      17.07616257      10.13198222       1.15847898      -3.53220742       0.33731266       0.17473885      -2.59025684      -2.20021111       2.52452612
Al       7.56725872      21.09792083       9.58604272      -2.35492942      -0.31185163      -2.43663078       0.58178362       0.00219495       0.68141340       2.54951882
Al       7.54340134      18.39849974      10.32443047       1.33602259      -0.93861847       1.80695010       1.18714611      -1.22151972       0.46183330       2.53735089
Al       5.05126675      22.27018969      10.02543692      -0.59628799       2.42692248       0.07910733       1.18784234       1.37859121      -1.60146686       2.47998762
Al       5.25142488      19.51919318      11.99284072       0.76205582       1.45638130      -0.55692016       0.27317516       2.18644166       3.71620108       2.51183748
Al       7.72692893      23.80562968      11.89043031      -0.75248085       1.27188244       0.16566582       0.13524617       0.38719227       1.34044782       2.51954794
Al       5.14282759      16.88268510      12.82360010       0.32482673       1.08367236      -0.18376299       0.02522483       2.25345661      -2.20540981       2.44100666
Al       7.66937662      21.00373940      12.30976015       0.18392006       2.60809982      -0.85380672      -1.26309833       1.77966189       0.55977309       2.47500825
Al       7.59484079      18.25704082      14.03583012      -3.59037639       0.92532310       1.40537348       0.79476875      -0.37563242      -3.00113598       2.36337447
Al       5.24765074      22.30973274      12.49476143       1.01656004      -0.10725640       0.24508801      -0.05325457       1.41448510      -0.12427264       2.49532628
O        6.75039881      16.97115464       2.46018852      -0.45650408       1.03559739       0.58436531      -1.23719957       2.08713963      -0.60823130      -1.62690330
O        8.96610204      21.17375676       2.24575581      -0.88483319       0.44461826      -1.13419795       2.85175763      -1.68584206      -1.13821039      -1.58192408
O        6.84315318      19.73209105       2.31710814       0.29286200       2.32262122      -0.65452755      -0.01217048      -1.05957762      -0.55026031      -1.60638738
O        9.31347636      23.54774431       2.14593543       1.38950063       0.21325569      -0.49780254      -1.99477504       2.92353698       0.82529609      -1.53189456
O        8.98441149      18.09512645       1.96160654      -2.10065927      -1.50130017       0.58275311       0.23713645       0.93743659       2.06843672      -1.55265903
O        6.59171705      22.47951202       2.33203693      -0.93282269       0.04594751      -0.18284458      -0.26471816       0.87924573      -1.50917315      -1.58615446
O        8.57721224      16.71216066       4.37885892      -1.07543459      -1.87515994      -0.84919819      -2.40178106       1.19257999       1.29910762      -1.72236145
O        6.05291977      21.01491418       4.33625486       0.40778561      -0.45778807      -0.11787727      -0.96968410      -0.06601275       1.48512357      -1.70739317
O        5.65284990      18.17617349       4.47622234       2.23887958      -1.18001750       0.37462945       4.09851328      -1.24546819      -1.10663654      -1.71799302
O        8.14925806      22.42707121       4.38339651      -1.88099705      -2.76532073      -0.44209417       2.01601938      -0.93027137      -0.27582845      -1.71135211
O        8.30491883      19.77704046       4.45687177      -0.67269448       1.23756965      -2.54257411      -0.72214035      -1.07368690      -0.58197552      -1.70118988
O        5.86574172      23.96596969       4.53749729      -0.38504615       0.23618430       0.53678365      -1.40146374      -0.59975023      -0.93409781      -1.69161522
O        9.26630569      18.32348148       6.64536666      -1.86697743      -1.14911779      -0.63358675      -0.88148742       0.70459981       1.19617443      -1.68887806
O        6.78379702      22.43130606       6.59815594       1.41298772      -0.10122040       2.68732924      -0.17215097       0.84766782       1.04323305      -1.68412960
O        6.61942864      19.55660817       6.67209899       0.96965114       2.97998527       0.05411384       0.00764391      -0.08919787       0.34951265      -1.68086660
O        9.05151235      23.69001275       6.68102122       0.62434542      -1.60904517      -0.36810588      -0.39297643       1.28531752      -0.87201145      -1.67059863
O        9.17358241      20.83772540       6.52444649       0.10614083      -0.04734463       0.87267365       0.54898508       0.29969346       1.33879262      -1.67772305
O        6.82770953      25.04950399       6.78490149      -1.32617144       0.55908467       1.11097769      -0.19801418      -0.05666755      -1.13012364      -1.69249082
O        6.02869421      18.30202522       9.05285725      -0.46517760      -0.74694977       1.14545008       0.46333500       0.06678547      -0.23630501      -1.68827188
O        8.64552167      22.36502886       8.82525681       0.64157482      -0.25678999      -0.42313608      -1.76806372       0.05311359      -0.32367073      -1.68338215
O        8.28378837      19.56048930       8.71584197      -0.93103233       1.03286491       0.48197583      -0.51712834       0.90054902       1.96171641      -1.68707418
O        5.74570145      23.56961905       8.80179889      -1.18616203       0.03258443       1.35308249       2.08697915       0.20632985       0.11104141      -1.66982818
O        8.18717663      17.12263676       9.01910453      -1.71225982      -0.06281905       0.67050480       0.58588589      -0.39614597      -0.04579255      -1.68418849
O        5.86058507      21.12160212       8.75654486       0.43872531      -1.05617819      -2.96862974       1.80969883       0.39230271       1.17327111      -1.66457629
O        6.71073027      19.86796368      11.00555899       1.97846355       0.88749041      -0.29818248       1.90442589      -0.52953413       0.06904204      -1.68120110
O        9.27182352      23.96700306      10.97341253      -0.95457209       0.75768878      -1.83897483      -0.79754989      -2.05385991       1.20315602      -1.70083654
O        9.12629486      18.16800804      11.32021478       0.21369735       1.27053004      -0.37147743      -0.76573129       0.95638213      -2.49052823      -1.70535004
O        6.89678509      22.37675913      11.05975509       0.37725455      -1.77097329      -0.01402763      -2.01267541      -1.27221176      -1.78636826      -1.75118232
O        6.56685472      16.93646582      11.39816723       1.38464200      -0.87999638      -1.04243857      -0.13216485       0.66177060      -1.87035880      -1.70679927
O        9.09231154      20.96756389      10.91996579       2.00666710       0.29252873       0.15254453      -1.54735027      -0.72029585       1.17806344      -1.69055963
O        8.38980317      19.76389082      13.28192831      -1.51914191      -1.30368009      -0.41667706      -0.43067927      -1.85526363       1.16449933      -1.64193439
O        6.11322630      23.72396205      13.04336646      -1.34351211      -0.05127118       0.50474509      -0.19260958       0.30823408       0.33957649      -1.59153748
O        5.90054719      18.33471119      13.46292068       0.93345509      -0.25339521      -2.68698305       0.66505896       1.73167902      -0.49421806      -1.61196530
O        8.35977691      22.50786507      13.08930047      -0.84516642       2.69384318       0.75612645      -1.77835089      -0.80243729      -2.13582550      -1.61297882
O        6.03186349      21.13162150      13.34222451       2.74260088      -1.11749600      -0.46074055       1.73737263      -3.01525981      -0.08405725      -1.58048856
O        8.46284560      25.06391802      13.15605571       0.10504852      -0.33748304       2.17293852      -3.16955211       1.05116749       1.89339498      -1.62962461
Al       5.29662693      27.99681894       2.04597463       1.71187886       1.62553403      -2.37717327      -1.65023726      -1.08373175       0.99320237       2.43437028
Al       7.46838737      32.25527799       2.02748846      -4.10058252       2.39084041       0.30115110       0.36353934       1.76380441       0.45873272       2.41871810
Al       5.18000893      25.21662996       3.21119523      -2.10696780       0.29295992      -2.44095601      -0.46621679       1.01536592       1.39783430       2.44669271
Al       7.45774614      29.58376047       3.13882010      -0.45596543       1.64704150      -1.17111800       0.79309572      -2.39122443      -0.50430334       2.43862343
Al       7.64099833      26.56117061       3.46940035       0.49738750      -1.84669437       0.06342705      -1.28087661       1.40025098       0.38064456       2.49352717
Al       5.13509980      30.81691034       3.34837124       0.99563625      -0.23879139      -0.99925729      -1.21011514       0.11141152       0.40987576       2.51184368
Al       4.97173302      28.00273813       5.53046711      -0.26156525      -1.90872064       2.06008848       2.77708604       0.38236542      -3.39297400       2.48223424
Al       7.54681875      32.09116387       5.28775312       0.06685045      -0.35242708      -1.32901267      -0.21174316       1.15064984      -0.39687512       2.51420951
Al       5.11849379      25.28154273       5.95676061      -1.27783077       1.75962785      -1.38777577       1.92639692      -0.77088155      -2.17783059       2.53938365
Al       7.54209934      29.40193449       5.67137252      -1.67300034       0.37329786      -3.14137680      -0.11064866      -1.62772640       1.32623154       2.48630929
Al       7.66137211      26.66876383       7.51818454      -0.76011632       2.12353127      -0.16281363      -1.46579683      -1.38618449      -0.49819564       2.51416826
Al       5.27579643      30.76923063       7.49541474       0.26842007       3.09252536       0.40575730      -1.57095791      -0.34782950       0.49490589       2.51035666
Al       5.04419730      27.84452093       8.14485170       0.62353476       0.97733376      -0.83583160       1.20479438       1.73488562      -0.61172978       2.51495600
Al       7.62417780      32.06274508       8.00515478       2.44340045      -2.39280172       0.04546653      -1.27452750       1.11615888      -0.05459786       2.52654505
Al       5.16447355      25.03235227       9.61933357       0.16074536       1.12666129      -0.09626511      -0.02089260       0.91406355       0.49508766       2.55682611
Al       7.41554678      29.22859869       9.88718510      -0.56247570       0.01049223       1.61439663       2.39457304       1.48278102      -2.64610845       2.52206874
Al       7.59146544      26.55732736      10.28399942       1.18329432      -0.40044169      -0.35861008       2.10702426      -1.99577572      -0.89105375       2.54282045
Al       5.16176597      30.74365357      10.40136210      -0.20523766       1.49745250       1.53722396      -0.48953628      -1.27056208      -1.35691259       2.53773236
Al       5.24094363      27.81323467      12.05107922      -0.16098903       0.97994163       0.39568523      -1.35309664       0.46874532       1.58935838       2.51939917
Al       7.54497813      31.94283639      12.18323171      -0.57334236      -0.28724984       0.11634005       0.71295151       2.13382005       1.30162809       2.53002691
Al       5.28145101      25.02754918      12.29846627      -0.57218473       0.67237385      -1.53796140      -0.21809721       1.74343732      -0.01774001       2.46795392
Al       7.38887826      29.35473872      12.34275826       2.71481865       1.71253130      -1.15128574       3.33973676      -0.68448258       2.22507961       2.51865602
Al       7.62651612      26.55889433      13.79424045      -0.80300400       1.41188575       0.15941500      -0.93312202      -1.29541318      -0.29450700       2.43454051
Al       4.98599320      30.58351235      13.85555291       1.15707152      -1.05354664      -0.61511293      -0.97483887       2.17197436      -0.25172403       2.41030717
O        6.76302368      25.26008822       2.43499906       0.25241469      -0.37559561       2.09365040      -0.72414112       1.50272880      -0.92611750      -1.60571289
O        8.95851182      29.45218364       2.21006922       0.50232177       2.13982049       2.69399619       2.77999851      -0.73617728      -0.03097142      -1.57818723
O        6.94210381      27.88202427       2.30614152       1.11762506      -0.70330277       0.64955688       0.11047496       0.91346644      -0.43383214      -1.59444451
O        9.12356464      31.98162832       2.30639716      -0.14031460      -0.79983348       0.48246085       0.80052591       1.14738307      -0.09908231      -1.56931198
O        9.08156503      26.34264185       2.09997336      -0.03119719      -0.37755536      -0.47957002       0.62795058       0.55362801       1.22471403      -1.59014034
O        6.56525281      30.85283369       2.19352576      -1.42463274       0.35568731       2.89988580      -0.08683028      -1.31305462       0.10467850      -1.59529543
O        8.49290508      25.12484661       4.33413198      -0.31235406      -0.18776456      -0.09189491      -0.14810747       0.04864014       1.52840507      -1.73324883
O        6.02735434      29.39248116       4.32104566      -0.01946804       0.92711210      -2.88313671      -0.61943496       0.32993880       0.96733607      -1.72083306
O        6.04872656      26.54371305       4.58526364       0.15900515       0.08711410      -0.06012100      -1.24706600      -0.51530994      -0.65880455      -1.66411984
O        8.30277937      30.65783431       4.50392821       1.30581795      -1.14666009      -0.70877963      -0.38624431       0.04797527      -1.08499823      -1.70809901
O        8.32111081      28.20460672       4.41695765      -0.45324690       0.13041306       0.88425594       0.57774468      -1.97438225      -0.35325382      -1.69914138
O        5.76768047      32.14376235       4.44967016       1.77127050      -0.70081380       0.07864133       1.12651756       0.76345221       0.49111935      -1.70909345
O        9.22941181      26.73927182       6.54866147       1.67292696      -0.83788319      -0.22079504      -0.00629588      -2.06300443       1.72797501      -1.67956400
O        6.91330891      30.87817017       6.65459847      -2.24664801       1.52497036       1.08140641      -1.34168480      -1.31299360       0.35388078      -1.68404269
O        6.59450122      27.89040663       6.59997800       1.09012160      -0.67075495       0.65006920       0.23646226       1.57923984       1.27179572      -1.66645718
O        9.07044686      32.08904515       6.72852108      -1.19660458      -0.46408128       1.19436916      -0.15958920      -0.13496796       0.73912647      -1.69233358
O        9.13171885      29.23539476       6.58832594       2.02836440       0.50260294      -0.81093342       0.94042961       0.62682330       2.63111987      -1.66229582
O        6.86209199      33.26621200       6.54693397      -0.23573657       0.22956796      -0.00495988      -1.15539833       1.85726149       1.81283560      -1.68659127
O        5.97459265      26.45053113       8.81240453      -2.00736370      -1.16308022       0.81868807       0.29735923       0.83422049       0.61493355      -1.66938722
O        8.38613250      30.81338714       8.99738619      -0.90860837      -1.71420648       0.54995504       1.05794100      -1.70558077      -0.89970060      -1.66282034
O        8.32785154      27.75458004       8.94088353       1.36861289      -0.33734143      -0.64512499      -1.05303429       0.26813123      -0.74226163      -1.66961348
O        5.79119394      32.10316081       8.80771918      -0.89025306       0.61936633      -0.58357245       0.47281548      -1.80769280       0.34490867      -1.68503928
O        8.28120501      25.17601461       8.90081711      -0.27143199       0.78051315       0.47484755       0.49067838       1.45110567      -0.15835844      -1.67222846
O        5.86094389      29.46029635       8.97793587      -1.43039416      -0.08142173       0.52995005      -0.27308272      -0.15167770      -0.59658507      -1.66940534
O        6.77279001      27.93723744      11.04363212      -0.30960706      -0.45242761       1.20853424      -0.64806628       1.71678738       0.63136243      -1.69684446
O        9.24503677      32.17904611      11.15784161      -1.63075332      -2.26061054       0.77874239      -1.44365360       0.46991430      -0.51778533      -1.68290436
O        9.30134356      26.58215709      11.13420016       0.61699662      -2.13469901      -2.04277884      -1.53551167      -1.12178662      -1.07509028      -1.68058372
O        6.89688165      30.68912374      11.08900771      -0.04956531       0.47594902      -0.24288459      -2.35279236      -2.15213088      -0.23450648      -1.69038033
O        6.68483128      25.14950970      10.97665041      -0.47553373       0.57013735      -0.63397367      -1.22142221      -0.56646484      -0.21901680      -1.70206130
O        8.98386466      29.31932062      10.93239579      -0.26000756      -1.78543821       1.82944787      -0.20824018      -0.50536241       1.41380504      -1.69330323
O        8.45101546      27.96574578      13.27368432       0.23318746      -1.20448957      -0.86107966      -0.76076194       1.39145294      -0.34903869      -1.62213171
O        6.01364789      32.04693827      13.48793222      -0.45833446      -0.09590288       1.70337457       0.29455067      -0.04878726      -1.98116312      -1.58701837
O        5.91933686      26.47273145      13.13228933      -0.66359126      -1.73945903       1.76707508       1.67656524       0.47851808       0.63745093      -1.61914098
O        8.43002173      30.60762491      13.18764130      -0.39659629      -1.61657477      -0.25431381      -1.71110435       0.26777741      -0.26995956      -1.65628135
O        5.91526197      29.19448622      13.28130100      -0.16527591      -1.85937475      -0.50759927       0.08207444      -0.32527274      -0.72238141      -1.65151250
O        8.20230387      33.33571399      13.51614094       0.41621315       1.63072778       0.41339967       2.33991345      -1.94504060      -2.30928919      -1.62131464
Al       4.95940998      36.49562780       2.22060215      -0.61789562       1.22310242       2.87781613       1.68326520      -1.26290708      -0.58101000       2.43795443
Al       7.58438531      40.63427038       2.79547707      -0.32618588      -0.85452993      -1.16911515      -1.45161960      -4.04472346      -0.91546417       2.48810196
Al       5.02588555      33.62747897       3.17980609      -1.16530757      -1.96007614       0.10005989       0.95490092      -0.55511283      -1.39519058       2.43746305
Al       7.36743397      37.72622416       3.13303370       0.60991692      -2.64759974      -2.34961194       1.70077261       1.32803441       0.20838410       2.43262863
Al       7.43048476      35.02300953       3.49095438      -0.44108153      -0.36187380       1.94795225       1.97203535      -1.25170064      -0.84701872       2.50028443
Al       5.04785485      39.06052856       3.39041915      -0.25528228       0.53668735      -2.44985584       0.88345768       1.02742938       1.47171801       2.48370028
Al       5.06360403      36.25596489       5.43302626      -2.30252011       1.48519214      -0.65860329       1.25642617       0.85308067      -0.30762046       2.46894598
Al       7.62089860      40.37219354       5.46967209      -2.82695379      -0.20022149       3.65630601       1.73129197      -1.81726380       1.51123111       2.45592356
Al       5.13537078      33.46729270       5.74673250      -1.27293448       2.44396483      -2.21944079      -0.24818907      -0.97805959       0.66167322       2.52387929
Al       7.57980212      37.57820852       5.83890716       0.29683386      -1.86607624      -0.31367008      -0.14527062      -0.13072647      -0.96170169       2.51784420
Al       7.42239703      34.82441027       7.48661528      -1.68752048       1.25658893      -2.82836575      -0.33097278       0.41746077      -0.15530980       2.52963233
Al       5.37784016      39.04032677       7.49998309       0.19896800      -2.01939761       0.27049130      -4.53056121      -1.51695269       0.34757249       2.50346494
Al       4.98588276      36.32799346       8.17215115       1.17458098       2.23842821      -0.83405529       0.31756506      -0.37212750      -0.88268381       2.53559113
Al       7.58285826      40.30532990       8.02952005       0.42949452       0.38424704      -1.17457361       1.54570161       1.16789382       1.48190649       2.48942137
Al       4.99926593      33.36983397       9.77437228      -0.15134529      -0.47491939       1.01098695       1.43092021       0.97820175      -0.84281212       2.52212548
Al       7.74433364      37.62451883       9.74301433      -0.78174204      -1.23167089      -0.71386032      -3.06015209      -1.67978105      -0.67644509       2.54704070
Al       7.43508997      34.86854849      10.18773192      -0.72314198      -1.95956630       0.28745904       0.30511433      -1.08102664       0.61016443       2.50113249
Al       5.20394885      38.84669198      10.14449649       0.53793791      -0.70738575      -0.84135548       0.50207840       0.68382329      -1.21950075       2.48899126
Al       5.39630156      36.09909280      12.13891272       0.41819220       1.11435157       2.72454490      -4.13827862       0.76609641       0.07292641       2.51012921
Al       7.61426913      40.35257606      12.30444422      -1.18473436      -1.39805359       0.92368258       3.33752387       0.25622561      -1.26624971       2.44925642
Al       5.23612182      33.43027885      12.41616640      -3.10212535       1.05564065      -0.34876191      -0.33904853      -0.64910250       1.75739987       2.47849965
Al       7.64086537      37.38859839      12.35431091       0.16803457      -0.77651801      -0.95344132      -0.38599503       4.06620584       1.30269190       2.45860457
Al       7.66687176      34.87860325      13.84085181       0.56810345       0.83746146      -2.83361788       2.37351847       2.20105400      -0.41724298       2.42206931
Al       5.30913793      39.05391254      12.93418278      -0.73538925      -0.61505438      -0.38872396      -0.50830230      -3.11575411      -0.50223296       2.47566414
O        6.64888317      33.76569786       2.33110027       3.23670466       1.85810198       0.36641905       0.50788575      -1.39610483      -0.90491203      -1.55980146
O        8.98339552      37.77646693       2.33679747       0.36189974       0.35980483       1.43594427       1.03466797      -0.17598579       0.18006189      -1.56313050
O        6.68316945      36.38370022       2.31337868       1.15603503      -2.34798264       2.11490865      -0.77937721      -1.61031843      -0.02373883      -1.55695236
O        9.23505596      40.43096456       2.53991698       0.86354336      -0.72445313      -1.55380864      -0.51269617      -0.43237739      -0.89817184      -1.56520176
O        9.10451505      34.94664324       2.38464375      -0.32922773       0.72874061      -1.37827489      -1.33102871      -2.93872314      -0.20238781      -1.52177083
O        6.50198365      39.11835493       2.28504343       1.15113388      -0.10263262       0.55147087       2.82345727       1.51598929       1.88526031      -1.53489459
O        8.47399480      33.50938255       4.48111140      -1.63492006       0.08877469      -0.50099404      -0.95866479      -0.68440309      -0.01723880      -1.69699287
O        6.17191954      37.63715252       4.55708668      -0.61458618      -2.13911168       0.89237703      -2.16905113       0.06734038      -0.56133306      -1.70979130
O        5.88296870      34.62489378       4.42954764       0.50993265      -0.38167157       1.01097055      -1.06855416       2.48502175       1.63859107      -1.70466030
O        8.32345555      38.87362560       4.60778630       1.77071837       1.03337905       1.41459152       0.23910638       1.05732428      -1.23114374      -1.72566342
O        8.39942862      36.30433200       4.46319655       1.15294270      -0.08621860       1.81238120      -0.87522865       0.96642549       0.19642137      -1.73789549
O        6.10289661      40.47233659       4.68175164      -1.01140326       0.70502732       0.35130711      -3.85606584       0.97791596      -2.96395671      -1.72763324
O        9.01662477      34.96621655       6.60979685      -1.55590926       1.90197955       0.44296859       2.02819820       0.24530273       1.60127680      -1.67598081
O        6.90261684      39.09296552       6.68612050      -1.53099350      -0.83326909       0.76363657       0.22668364      -0.02313504       0.90072136      -1.68304968
O        6.61685661      36.20882056       6.53760129       0.74555473      -0.97432739       0.41388609      -0.75805732      -0.46870369       1.59214804      -1.68888676
O        9.11624182      40.23707310       6.73971433      -0.65205002       1.57837906      -0.32382907       0.04897696       1.54184688       0.11474986      -1.67711997
O        9.18211824      37.51108738       6.76080432      -0.37576699       1.70987751       0.26959037       0.14801980      -0.61291656      -0.30615217      -1.68396211
O        6.88627694      41.57560847       6.72366628      -1.81804420       2.56548800       0.00586812      -0.19333321       1.09363661       2.17613052      -1.66705990
O        5.90660318      34.95305426       9.00003890      -1.11570484       1.62150917      -1.67275952       0.87072399      -0.76869426      -1.70385959      -1.67310238
O        8.56369345      38.86919594       8.86872212       0.83777415       0.22525469       0.12420238      -0.44285708       2.59240049      -0.18816316      -1.67024386
O        8.23467986      36.07770534       8.80341946      -1.06665531       0.52662257       0.09489752      -1.10114177       0.65099635       1.06107572      -1.68114376
O        5.86161398      40.22578717       8.93378806      -0.69635900       0.66504943      -1.95763209       1.30284051      -0.01684631      -1.10678009      -1.68574476
O        8.10271587      33.61982417       8.98893782       0.79898650       2.45055368      -0.20240985       0.65774180      -1.07105307      -2.11917135      -1.68173623
O        5.88701071      37.72870215       8.86054170       0.86033910      -0.70293498      -0.82912676       2.32530879       0.02293083      -0.60946306      -1.65403247
O        6.77336788      36.31802979      11.09511997       0.24813001       1.26185393      -0.22475008       2.14260861      -0.49562756      -0.89769679      -1.69878352
O        9.24975107      40.52766067      11.19970681       0.68228102       0.41977853       0.17077030       0.12310346      -0.72972612      -1.71197185      -1.67039955
O        9.24517733      34.85359404      10.90401578       0.06930431      -1.04529813       0.05376904      -1.61162214      -0.71293747       0.37947648      -1.71201491
O        6.68223616      38.82137100      11.28338043       0.82913038      -2.81717663       0.40370149       0.82329820       0.53608855      -0.51410929      -1.75101602
O        6.63543262      33.31855287      11.19392834       2.38844759      -1.52324956       1.18281122       0.13371817       0.94449364      -0.67193832      -1.67471445
O        9.00035360      37.61500360      10.99157080       0.72838883       1.28104838       1.21049123       1.10934800      -0.48306349       0.81558350      -1.71366441
O        8.66325932      36.29180605      13.20374044      -0.37608248       0.45651983       0.68408923      -2.90057379      -1.77748269       0.29096899      -1.63217747
O        6.19918582      40.38156852      13.35974387      -1.54246968      -1.37007194       0.59308068      -1.00729213       1.77939228       0.48817773      -1.58528733
O        6.05367256      34.91872996      13.31660510       0.03202908      -0.18101759      -2.35173865      -0.87460889      -0.66389728       0.30723319      -1.62514305
O        8.48103535      39.04239514      13.22213152       0.99718048       1.02750193       0.85111107      -0.03652623      -1.41677234       0.13685544      -1.57160485
O        5.94833762      37.47110864      13.29193259      -0.07545391       0.65912900      -1.17792188       1.36405216      -0.44711490       0.29043660      -1.57150340
O        8.45892204      41.71056976      13.35773460       1.41235730      -1.00160806      -1.20424996       0.62017700      -1.06615476       0.73433663      -1.57741642
Al       5.18283163      44.61356442       2.28798462       1.73663278       1.88475858      -1.70172361      -2.64441569      -0.09595858      -0.15217509       2.44246602
Al       7.50794674      48.72896929       2.59976687      -2.28853746      -2.06984194       1.46505512       2.58064166      -1.50619831      -0.58074665       2.42502093
Al       5.07113633      41.79881610       3.28473213      -0.65218068      -1.24317427       0.09282673       0.26258268       1.44951578       0.27475877       2.49810457
Al       7.45628734      46.16186424       3.38443517      -2.00124971       3.94998302      -1.39445423       2.67810069      -0.34406661      -0.45202880       2.39224076
Al       7.32257494      43.37849171       3.58825394       0.71628111      -1.31695277      -0.57033635       3.36079704       0.58397031       0.22880411       2.50706887
Al       5.06292504      47.28296891       3.34614531      -2.44405080      -2.38274559      -1.62771125       1.31615538       2.63084519       1.77328754       2.45849538
Al       5.13223665      44.60117442       5.39510709      -1.35660438      -0.06042818      -0.42247790       0.24655721       1.52794968       1.80171729       2.52784252
Al       7.49433575      48.74646383       5.60494583      -1.99194627      -0.58044027      -1.74205985      -0.96943332       0.27705210      -0.40065740       2.45885992
Al       5.23675620      41.70345833       5.94251234       1.37443927      -2.19296968      -2.13383569      -0.97212343      -0.18381841       0.35985232       2.52413464
Al       7.47674459      45.95674595       5.91745159      -1.74938123      -0.12651208      -1.99634232       0.73780479       1.56357186       0.78869340       2.52691555
Al       7.49473781      43.16776564       7.63395738      -1.21737190      -0.75506010       0.65831071       1.66658841      -0.65822483      -0.19319568       2.50461125
Al       4.94288719      47.41437048       7.69373910       1.13598678      -0.07825530       0.53534511       2.27476759      -1.62806217       0.57255696       2.49928784
Al       5.13537084      44.48553907       8.15372055      -1.44332394       3.26801134       0.05068925      -0.63308459       2.11209393      -0.25219779       2.48934650
Al       7.57589300      48.72023819       8.28278329       0.18777618       1.17591609       1.18682394      -1.55747709       1.28063740      -1.17815347       2.48441672
Al       5.02071539      41.65316482       9.84216723      -1.50803862       0.07900985      -0.74847058       2.56570751       0.66832378      -0.86733207       2.52150512
Al       7.57184648      46.06309868       9.83554249       0.12676222      -0.35495556      -0.78671216      -0.72516389      -0.68209188      -0.48753702       2.53144336
Al       7.70452049      43.29826593      10.27600595       0.49790560      -0.24955083       1.06371772       0.20184403      -2.91594606       1.08180243       2.49620366
Al       5.17259432      47.30513258      10.34028669      -0.90165985      -0.30749415      -0.66753186      -0.20138452       1.30279820      -0.73807357       2.48048377
Al       5.26498439      44.53887316      11.99889808       0.16546993       0.79222480       1.88817331       0.50963459       0.13093571       1.85581345       2.48369765
Al       7.73228839      48.56308485      12.21217229       2.06790493      -0.76926112       1.04937964      -1.88876152       1.06055966       1.40525003       2.48624849
Al       5.31917436      41.66206419      12.38059538       0.48488978       2.19098852      -2.09019632       1.81266987       1.81101600       1.22860274       2.45465398
Al       7.76033089      45.87880734      12.40419717       2.64858229      -2.51424413       1.03065890      -1.73268680      -1.59758607       1.23029322       2.46333528
Al       7.64550158      43.13600179      13.68049464      -1.70083269      -1.32474804      -1.56602448      -0.28461079      -0.68123494      -0.23192301       2.42433453
Al       5.34873718      47.18982319      13.79686211      -2.56343360      -0.53026895      -0.01510230       0.59573404      -0.14533495      -1.62220536       2.39659524
O        6.75749526      42.04222289       2.50827354      -1.49179374       0.98237896      -1.42292695      -2.09131012       1.62545019       0.33022498      -1.63117874
O        9.28014413      46.13090016       2.56400067      -0.31546300      -0.65887311       0.19689661      -1.04409950      -1.10164858      -0.97653983      -1.58280528
O        6.85638260      44.77324434       2.42472088      -0.37568741       0.17232569      -0.42757598      -0.21464496      -2.32413499       0.18737950      -1.60033846
O        9.29205086      48.71678648       2.47219182       1.40693852       0.30626729      -0.87616522      -2.76028724      -0.61718482       0.26610198      -1.56263006
O        9.12739219      43.17810612       2.49287140       2.24765452       0.85357877       0.16124703      -2.01594763       0.79628618      -0.30557223      -1.58824646
O        6.59581788      47.29626438       2.33245218      -0.06813040      -0.96104360       0.24733681       1.04231240       0.38634479       0.39510918      -1.55859292
O        8.43845414      41.73958257       4.75290791       0.52103350       0.89908864       0.49203449       1.03070697       1.32078806      -2.41614212      -1.72000778
O        5.93927170      46.19226349       4.56732804       1.74967523      -0.34551006       0.05724568       0.96426681      -2.70390698       0.88323713      -1.69629765
O        5.87534804      43.15107579       4.75477268      -1.53071386      -2.61402277      -0.35298860       0.84666262      -1.16378070      -2.25412268      -1.71992648
O        8.34265334      47.32136253       4.61345639       0.80687526      -0.33725991       0.06176958      -1.60152943       0.82472158      -0.36084416      -1.70286918
O        8.27207149      44.90324113       4.58147556       0.52360079       0.83393585      -0.10748801      -0.69895850      -2.77189559      -0.19970557      -1.69823921
O        5.91316520      48.93740816       4.61697158      -0.34125527      -2.88538870      -1.04322310      -0.42647829      -0.39938884      -0.31975044      -1.73775029
O        9.37034619      43.33518481       6.88163774       1.87562640      -0.33959195       0.60440182      -1.91259480      -1.35448737      -1.74443611      -1.66373372
O        6.64620614      47.49079830       6.77674229       1.01949383      -0.08259548       0.33814410       1.09188707      -0.42150184       0.51934410      -1.67331123
O        6.68980524      44.55236454       6.74667578      -1.45189507      -1.18430759       1.49103622      -1.19910885      -0.04042801       0.52967576      -1.68757260
O        8.93472872      48.68536001       6.70614577       1.83456815      -0.45020301       0.38316383       1.15593629      -0.08197421       2.08070100      -1.68387771
O        9.21733867      45.81223778       6.69091449       1.20669188      -0.79777865      -1.88099635      -0.56183805       0.02474494       1.45518458      -1.66901016
O        6.70378567      50.07278069       6.93748518      -0.65801532      -1.73777866      -0.33663646       0.30826055      -1.08534678      -0.25139952      -1.67846215
O        6.02863992      43.21712604       8.97154172      -1.41643009       0.22072380       0.15601834       0.89284527      -1.44232988       0.53776043      -1.66407371
O        8.46942517      47.38013487       9.02277249       2.11225907       3.25204800      -1.86879477       1.34890148      -0.44789589      -0.44591846      -1.66942191
O        8.32838261      44.54639399       9.10649147       0.00559906      -0.24348993       1.42813929       0.02083527      -0.05439688      -1.75195985      -1.69414902
O        5.97616944      48.66219193       9.27525077       0.34948420      -0.60238858       2.59711399      -0.23658202       0.82738313      -1.86852045      -1.67218888
O        8.38004202      41.98414738       8.94494948       0.54952258      -0.46854328      -0.74632328      -1.18490071      -0.51823283      -0.57709778      -1.66916418
O        5.94685334      46.22801994       8.92820069       0.88992229      -0.93246893       2.03713379      -1.77325450      -1.90468865      -0.19673977      -1.66465139
O        6.85113178      44.64441060      11.07283325      -1.12350867      -1.68352261       0.78856158      -0.07948938       0.51382879       0.75131086      -1.71166241
O        9.24148170      48.80669460      11.19731101      -1.77339613       1.18102045       0.26184788       1.08187736      -0.61390802      -0.76854271      -1.72477484
O        9.37702381      43.05805406      11.31754682      -1.46920054       0.50870376      -1.45506513      -1.20672316       0.60722581      -2.50786438      -1.70071244
O        6.75655998      47.13984121      11.14085224       0.44384101      -0.66360250       2.61686618       3.07692748       0.23893614       2.27983607      -1.70107126
O        6.79367341      41.64143753      11.10869379      -0.79744082      -0.66161699      -0.05002263      -2.14009891       1.42593541       0.06355086      -1.69496524
O        9.28095523      45.94769233      11.05619453      -0.42065719       0.83049899       0.42808006      -1.73450448       0.25522220       2.05396728      -1.71734142
O        8.53028179      44.44048025      13.23265829       1.47359400       0.37493262      -0.78882438       1.48787752       3.02242691      -0.56517458      -1.61018789
O        6.29344820      48.66134018      13.55539121      -1.10769477      -1.23538595      -1.57555784      -2.44323186      -0.31105832      -0.64688111      -1.55583727
O        6.00591551      43.13921423      13.38473493      -1.51573711       1.16628901       0.11356167      -1.92555244      -1.10799749      -1.59859564      -1.57622278
O        8.38225717      47.24715526      13.38006995       0.35077202       2.54722034       0.11842171       0.17543001      -0.05305016      -1.26297066      -1.60582888
O        6.12578228      45.66205293      13.41751310      -2.52862953      -0.01163419       1.59438778       0.21131591       1.57734098      -0.69296085      -1.57105172
O        8.50401559      49.96344979      13.45076460      -0.76688688      -0.24247009      -0.84041042      -2.04709061      -1.59266495      -0.01323725      -1.54044580
Al       9.93370593       3.08892015       2.31230180       1.53387585      -0.25951601      -0.73199192      -4.21861278      -0.07379462      -0.41880713       2.43013740
Al      12.29875712       7.20555145       2.27540948      -2.12563294      -0.65405331       0.82017597       2.87036687       1.55408366      -0.31278221       2.41894841
Al      10.03715824       0.15618836       3.22183741      -0.47840648       0.57215341      -0.32996784      -1.61957521       1.09090779       0.43836564       2.44236493
Al      12.24805078       4.47693082       3.49135616      -0.37337529       0.29126030      -0.32804257       0.13064066      -0.18518242      -1.80517605       2.44049001
Al      12.21995147       1.70585037       3.50675157       0.78874017       1.43250023       0.78780945       0.49783483      -0.30340148      -0.61717305       2.50722742
Al       9.80231736       5.95219604       3.66034441       0.46824069       0.05942568       1.03888183       2.56944542      -2.39762173      -0.25601241       2.47749877
Al       9.88252369       3.17072059       5.31858012      -1.03334452      -0.36097304      -0.81042068      -0.34388023      -1.52172509       1.50991142       2.51663113
Al      12.38763178       7.17190476       5.45679564       4.75813053       0.85724966      -1.27674237      -0.66990417      -0.99571160       1.28821682       2.50805283
Al       9.91519336       0.23601891       5.81764648       0.73600036      -2.90595297      -0.91189399       0.36550223       0.09741349       1.57107911       2.50628304
Al      12.43230017       4.35464315       6.13215026      -1.25276287       1.47515899      -0.76386302      -0.78786962       1.80983052      -0.87244475       2.57720876
Al      12.32478757       1.61380634       7.41108840      -0.90737350      -1.27682996       1.87147061       0.01905791       0.20820319      -0.45896340       2.53450465
Al       9.98737149       5.77779879       7.70887613       1.27477857      -1.13916828       1.60691752       0.17036452       0.09196840      -0.03830955       2.53543282
Al       9.89301491       2.98776372       8.06422870      -2.38792919       2.12787816      -0.72783075      -0.61843905       0.32539873      -0.14673900       2.50453925
Al      12.44757736       7.11099960       8.25447413       1.49048215      -1.62912196       1.56377477      -0.23485559       0.47475409      -0.89245961       2.48816395
Al       9.97562519       0.09871387       9.82344103       1.61691057      -0.67524403      -2.71128585       0.38339362       0.89998749       0.51229946       2.55956054
Al      12.33068606       4.43099925       9.85106505      -2.83925140       0.78964621      -0.32429988       1.72920306      -0.90888987      -0.06920204       2.56202316
Al      12.16743952       1.62606662       9.97581657       1.61815635      -0.65603596      -0.86823706       1.72726998       1.38232943       2.03072770       2.49212027
Al      10.02518348       5.81547447      10.46450577      -1.82986842      -1.77883074       1.93263940      -1.74922552      -0.18076195      -3.38509687       2.49541330
Al       9.92025287       2.92002991      12.40868937       0.83304104      -1.21040096       1.08920631      -0.34447518      -0.26563811       1.30592332       2.42027521
Al      12.41645520       7.23603025      12.48543703      -2.03001421       1.48354726       1.25916963      -0.81543553      -1.28136890       0.48295973       2.51324534
Al       9.96661691       0.01055366      12.61207892       0.29929062      -0.52136757       0.04101117       1.91193902       3.03703112       0.17839459       2.40497327
Al      12.44573229       4.39814165      12.52015396       1.02817819       0.39705988       1.87859676      -1.07640537       0.35901498       2.46886063       2.44721985
Al      12.31890634       1.67374450      12.52870947       0.84720298      -1.81306358       1.16133629      -2.23548755      -1.80581528       1.79803552       2.42727804
Al       9.95250395       5.76995188      12.80779665      -2.23214472      -1.77569935      -0.63646762      -2.16639148      -0.81594166       3.93880036       2.47236252
O       11.31951289       0.38851812       2.11195861       1.95290523      -0.26124863      -0.71044196       2.99208118       1.28686910       0.86254467      -1.56565928
O       13.78195935       4.56277835       2.47895298       0.93181136      -1.81929821      -1.28457440       0.43548085      -0.95981599      -0.36697318      -1.60217655
O       11.56338755       3.03887863       2.42323733       3.29039131      -0.84008897       2.43288113       2.42778597       0.68225366       0.75512943      -1.60748386
O       14.07899035       7.07788445       2.58133296      -1.78608734       0.64805185      -0.51491378      -2.79614009       0.99971287      -1.43170455      -1.58402193
O       13.87149172       1.60121868       2.48636104      -0.65168352       0.26855409      -1.51635362      -1.06141807      -0.59427925      -1.03268694      -1.60650742
O       11.37575484       5.91062503       2.65425931      -0.30957618      -0.80912037       0.24816176       0.89181859      -2.50097912       0.10524621      -1.59573305
O       13.23325971       0.09160078       4.28818091       0.95848277       0.36076643      -0.14408852      -1.37986139      -0.77127054       0.99605380      -1.73891020
O       10.82270045       4.50880879       4.56692646      -0.46758651       1.30549797      -0.06996261      -1.02220115      -0.93604323       1.02714444      -1.72367728
O       10.60043959       1.54543447       4.61193584       0.23061099       0.44338033       2.51307140       1.76191089      -0.20057148      -1.10148379      -1.69535160
O       13.04406301       5.55927110       4.74697237       2.15281674      -1.58564479       0.79134925       0.36938281       0.54855590      -0.66907680      -1.69958138
O       13.10793225       2.92775139       4.53438473      -0.17807202      -2.69093393      -1.79622483      -1.45413972       1.62052466       0.67032528      -1.73097765
O       10.63574663       7.39141256       4.81961710      -1.93548359      -1.55473811      -0.37752589       0.65945683      -1.23539178      -1.83281165      -1.70559502
O       14.07622020       1.64684335       6.62855325      -1.56478246      -2.16842855       1.11655552      -1.68579675       0.07083683       0.71771246      -1.67132783
O       11.74067784       5.85343069       6.97668524       0.66505021       3.28360770      -1.43645305      -2.32464907      -0.29610984       0.01426336      -1.67312455
O       11.26736610       3.12844097       6.75759685       0.33748145      -0.42727657       0.38680970       1.81902835      -1.09420874       0.37725933      -1.68793976
O       13.75767775       6.98175044       6.72022002      -1.44389214       0.21540126      -1.38753934       2.67188266       1.70213278       2.33638989      -1.67647481
O       14.06666658       4.24841110       6.75388124      -0.24606243       1.53898637      -0.11714966       0.63321321      -1.27102310       0.57700937      -1.66821194
O       11.75062605       8.50123049       6.68274520       0.52016098       0.39173797       0.25703081      -1.04826954       0.77607329       2.23388335      -1.67972684
O       10.80942346       1.62737176       8.88536771      -2.96668376       1.32206221       1.06651905      -0.39662881      -0.57034348       0.10655096      -1.68730390
O       13.32387042       5.71044415       9.03188059       1.65160297       1.65310515      -2.88160823      -0.93447060       1.37279867       0.67028960      -1.68677318
O       13.12205221       2.97211665       8.91918579      -1.04165300       0.66432580       1.97451070      -2.46640373      -0.96894223      -0.40634674      -1.67913795
O       10.67387343       7.15721615       8.98671515       0.33859021       0.16230629      -0.62914691      -0.01476829      -1.59082715       0.02511150      -1.68102181
O       13.02843095       0.48231133       8.85740688      -0.60245806       0.46420203      -0.43232430      -0.26509400      -2.04296120      -0.65026286      -1.68031919
O       10.68198481       4.42833680       9.24881931       0.54635829      -0.64656183       1.80335375      -0.74058274       0.55844114      -1.85444828      -1.66242123
O       11.73766054       3.02385501      11.28089421      -0.10077290       0.16159182      -1.40093512      -1.18259481      -0.81540743      -1.03922289      -1.75011981
O       13.87024515       7.35402265      11.38512427       2.58329227       0.42580790      -1.26912746       0.44046432      -1.38173623      -1.16402404      -1.69757569
O       13.86092452       1.55387860      10.94614051       1.41025587      -1.78982856      -0.27440759       0.38916781      -0.03353871       1.72558881      -1.77203393
O       11.62815839       5.80917370      11.31971445       0.65020279      -0.43656064      -0.12066734      -0.71327939      -0.52104489       0.48205196      -1.75420082
O       11.36018202       0.39083436      11.29617404       0.28538006       0.24984755      -0.20210342       0.66029325      -1.00319389      -3.65855944      -1.75914431
O       13.70828338       4.37322528      11.15835403      -1.17532293      -1.16104180       1.83578120       1.16006556       0.10829819       0.61152148      -1.71799529
O       13.17231395       2.93856836      13.35524610       2.48111204       0.79488699       1.35080862       0.21335769       1.10907550      -2.11542393      -1.57231855
O       10.86232169       7.21846050      13.44717130      -0.00950107      -0.64967964       0.24588707      -0.76416174      -0.28623800      -0.87258004      -1.59677160
O       10.68298845       1.49112534      13.32920344      -1.61048722       0.06177047      -0.22998072       1.04548387       1.63277413      -0.49039368      -1.48732257
O       13.13891595       5.84497886      13.57592533       0.77119577       0.03464118      -0.20809785       1.15184418      -1.09007197       0.11383961      -1.59013832
O       10.70632086       4.22422729      13.38311719       0.86576467       0.29324724       0.59146270       1.83933130       1.81359494      -0.71438973      -1.55173600
O       13.09705884       8.47909304      13.61052336       0.29778048       1.01055931      -0.54278902      -1.11691413       1.14066828      -0.93039719      -1.61346793
Al      10.04024115      11.33714737       2.47704811      -0.29631420      -1.29062449      -0.31652656      -0.45389417      -1.00044822      -0.75646453       2.42855644
Al      12.27138507      15.73842169       2.06579326       2.90527949       0.00235677       1.60054431       0.44351495      -1.65988305       0.93406715       2.48720908
Al      10.00816487       8.55959985       3.40361968       0.20255973      -0.26489492      -1.26678646      -0.14276063       1.67323115      -0.15242197       2.44733334
Al      12.53490671      12.65833177       3.11508060      -0.18446160      -0.60046113       1.77411505      -2.81710334       1.31541384      -0.98153924       2.40661383
Al      12.37581836       9.73881144       3.66929000      -0.49319781      -0.00584980      -2.47026618       0.65961567       1.55531438      -0.92931143       2.46249032
Al       9.98538931      14.10180229       3.44426133       2.22853315      -0.14007759      -1.87437437       1.02426422       0.81927466       0.07144678       2.49083209
Al       9.85116296      11.32840719       5.51298956       2.35574232      -0.15117358       0.26809174       0.15530853      -0.39642935       0.15277573       2.49740291
Al      12.33729259      15.43831576       5.30388806      -2.25570722       2.92227578       2.89546015      -0.10036529       0.39486555       0.45469786       2.51317191
Al       9.94195611       8.53951988       6.13295515      -3.28760762      -0.65614611       0.27270446       0.01709183       0.10908797      -0.66632386       2.51862383
Al      12.37817243      12.70933775       5.91397819      -0.42024905       0.15893772      -0.19952125       0.21170168       0.62479984      -1.30326781       2.54178691
Al      12.30786332      10.05064123       7.61698520      -2.51503834      -1.03934939      -0.50455848       0.89390259      -2.34635259      -0.73050667       2.52605367
Al       9.94359735      13.94652828       7.66996461       1.55173864       1.05297569      -2.01814367      -1.12321181       2.31795489      -1.13674609       2.51853180
Al      10.06206299      11.34773442       8.31181276       0.35886174       2.82054411      -2.72551713      -3.38722826      -0.15703831      -2.32576130       2.51525474
Al      12.16203398      15.50303668       8.05215681      -0.27513151       0.07931917       1.40078744       2.50776858      -0.35316937      -0.02016004       2.50386763
Al      10.04574467       8.67718159       9.73481185       1.14591422      -2.11784642      -0.20935919      -3.94233707      -1.84538720       1.14596181       2.52208543
Al      12.32330606      12.56187346       9.81259152      -1.68064878      -0.24129173      -2.01957119       0.79021652       1.74589292       1.53957436       2.51476574
Al      12.29390738       9.77216285      10.49121695      -0.53529316      -2.90369956       2.40788455       0.57347632       2.06260932      -0.31686805       2.57680511
Al       9.98529845      14.20264056      10.39101441       2.06072202       0.57977193       0.25393334      -0.48689385       0.67753037       0.68805745       2.55003738
Al       9.91391675      11.35030954      12.15496105       0.30394914       2.22744853       0.80835416      -0.04762813      -0.73917345       1.51079662       2.52749729
Al      12.31658423      15.45811411      12.17406540       1.95957931      -2.52430661      -1.43144144       0.31019283       0.65938755      -0.53647156       2.53999710
Al       9.99200709       8.56059181      12.50858485      -1.67999149       2.58700902      -1.71688753      -2.57042459      -0.00363380       0.71612217       2.47342896
Al      12.31314253      12.81388422      12.45443591       0.56577682       0.20399610       4.14016068       1.67247200      -2.71556118       0.88656861       2.46002102
Al      12.05353315      10.13861747      14.23425089       3.59140421      -0.55337638      -1.63730295       0.97475144      -0.21031001      -0.29083991       2.31975555
Al       9.85417400      14.03933846      13.79197138       0.20829316      -1.54187660       1.33852670       0.82085997       1.27692067       0.29402733       2.42294264
O       11.58924203       8.76808226       2.32414612       2.69895033       0.63969580      -0.67626683      -0.68724791      -1.56540211       1.32242868      -1.54884827
O       14.03907450      12.92673674       2.25039348      -1.13183274      -1.11766132      -0.66527039      -0.25644181      -1.25202813       0.10379314      -1.55328178
O       11.62681410      11.25204237       1.93790845       1.48525023      -1.25320299      -0.86957890       1.91137864       1.84156690       2.21654105      -1.50630212
O       13.97899226      15.63741794       2.29651320       1.92701531       0.27485129      -0.05587711      -1.22103921      -2.20300066      -1.67570969      -1.57804298
O       13.92020858       9.63270703       2.62158992      -0.97349085       1.56542575      -0.60061661      -0.48807605       4.46100628      -1.62495248      -1.55606961
O       11.57216036      14.20314719       2.46010275      -1.68299240       0.74666184      -0.47127424       0.28279330      -0.55659176      -0.36057027      -1.59004796
O       13.29863056       8.45323660       4.65617231      -0.78365171      -0.50005412       0.71482169      -0.91414601       0.86117747      -0.22885160      -1.70467496
O       10.87279529      12.68833291       4.53891330      -1.29909476       0.00626760      -0.29125849      -0.51817120      -0.18286568      -0.38165836      -1.73123443
O       10.66524750       9.92043039       4.47875124       0.83365987       1.75169354      -0.15858657       0.94147090       0.76178330       1.10613334      -1.73958886
O       13.25192411      14.01674381       4.55532867       0.35401748      -0.00851673       0.31436146      -2.38071117      -0.90052138       0.58428452      -1.69290388
O       13.17824714      11.45351038       4.31539125      -0.61854552       0.33705815      -0.16396928       0.20102247      -1.71437201       1.73930664      -1.77302945
O       10.63251701      15.58921509       4.50683685       1.10630694      -0.34371548       0.42307067       1.15559594      -0.45954046       0.57244307      -1.71227860
O       14.15228329       9.90779405       6.85183686       0.37973858      -0.68469508       0.08527417      -1.68548637       0.79521032       0.16724286      -1.67718494
O       11.63304955      14.22232151       6.70814597       1.70313557       0.21760562      -2.89175611      -1.01122321      -1.14490037       0.73510931      -1.68558502
O       11.34434457      11.30780360       6.60049567      -0.20022300       1.01655136       0.33832916       1.45537721       0.04909320       2.63588136      -1.67595899
O       13.75906202      15.61991971       6.61905208       0.87948911      -0.65728162       0.53246023      -0.62144457      -2.50206594       1.62917140      -1.65062726
O       14.00843661      12.40992622       6.77062712      -1.62152675       0.82535873      -1.06744604      -0.51342359       0.86686802      -0.39355063      -1.69131553
O       11.54474110      16.72551002       6.71314221       0.55152573       0.89629795      -0.87050891      -0.21855875       0.69884093      -0.47799811      -1.69526923
O       10.81148074       9.91910027       8.92649206       1.89141982       1.93428193       0.46968878       2.99667346       1.63669854      -1.03589746      -1.68227363
O       13.21840651      13.91162712       8.86809707       0.39818676      -1.34382555      -0.10956542      -0.49619323       1.19576465      -0.20342438      -1.65356290
O       13.06733426      11.22122138       8.86005314       1.05696286       0.12043863      -0.43286802      -3.06354177      -0.71762190       0.98401744      -1.67870092
O       10.60687860      15.49782768       8.92745230       0.18607719      -0.81452126       2.61674629       0.00292801      -2.08923521       0.11145029      -1.67476141
O       13.06593526       8.64370593       9.16432551      -2.23200124      -0.79190864       1.20888162      -0.43404976      -0.88053538      -1.35264261      -1.68025792
O       10.57298482      12.89566034       9.08219331       1.89486285       0.12306525      -0.08401928       0.97872448      -0.91238284      -1.04324341      -1.69187844
O       11.39979682      11.34159254      11.20532213      -0.77204163      -0.83680970      -1.51348156       2.32778759      -0.55921454      -2.66274776      -1.71034682
O       13.73639520      15.54688252      10.92069239      -0.59879761       0.79191687       0.46024704       1.60704286      -0.27536512       0.50102891      -1.68230176
O       13.91721091       9.98711861      11.10922255       0.92131797       0.00566601      -0.61119195       0.99853038      -1.96349988       1.99850123      -1.67317915
O       11.67572795      13.89206763      11.11361360      -1.37378777      -1.67899638       0.95531141      -1.35634187       1.00711322      -0.36622591      -1.69538164
O       11.23548420       8.51578008      11.06158982       0.64994716      -2.37588417      -0.73021791       0.47894737      -0.55669214       2.48595032      -1.68967605
O       13.87993593      12.62687757      11.39229889       1.09279593       0.90439040       3.15505793      -2.02849115       0.95131814      -3.01931031      -1.63374531
O       13.04780731      11.27263765      13.37220805      -0.41743151      -0.17620501       1.04496656       1.54313175       0.56503116      -0.32575151      -1.62519717
O       10.78572628      15.53962213      13.17618675       1.98461379      -0.33897074      -2.37269539       1.19567092      -3.91116507       2.29210161      -1.64368153
O       10.50687626       9.98270277      13.43828291      -1.13309845       0.86832755      -0.77864190      -0.22526987       0.25295921      -0.95455861      -1.61234510
O       13.07048418      14.15325890      13.32304089      -2.02165877      -0.14741355       1.26358984       0.13378321       0.53185850       0.92451180      -1.60959983
O       10.79170490      12.59310572      13.33311315      -0.07570134      -1.86523459       0.37232567      -2.02728969       0.50415828      -0.05524676      -1.60586214
O       13.16914491      16.72216095      13.13239904       0.26807591      -1.08783126      -1.89192784      -1.61688605       1.48088090       2.70463935      -1.63865185
Al       9.79600568      19.63180353       2.05957561      -3.07569497      -1.25083126      -2.97295011      -0.46449056       0.33994954      -0.12842998       2.40851760
Al      12.46785784      23.62500245       2.12144357       1.06391914      -0.89635109      -2.63580205       0.89105683       1.33792658       1.00118738       2.44973636
Al       9.94264902      16.92461682       3.15080074      -3.30718607       0.73304287      -0.18282940      -2.06228915      -0.60393967       0.52673047       2.41994691
Al      12.35688231      21.16198839       3.05094181       3.65984759       1.72429992       1.47225916      -2.08471599      -1.67398122       0.88027662       2.45310688
Al      12.30380723      18.35153432       3.42092970      -0.63096160      -0.11196422      -1.09096720      -0.82963290       1.21815360       0.40140515       2.48416376
Al       9.84595765      22.29168542       3.41586560       1.07190702       0.13364594      -3.34115330       1.73305099       0.55284082       0.52513862       2.48542666
Al       9.93458364      19.59436293       5.30294204       1.50280389      -0.65746938       0.06263976       0.24520277       1.44920496       0.33563150       2.52287722
Al      12.33509416      23.81021838       5.45000762      -1.26621388      -0.28209332      -3.36594739       0.09803770      -0.94515324       0.68918724       2.52056503
Al       9.90702937      16.89534398       5.83948669      -1.07319942       1.40307617       0.82675010       0.74001304      -2.07307475      -1.09438966       2.53245425
Al      12.53344465      20.90564391       5.85639240      -0.41233319       1.78376903      -0.37173770      -2.40849222       1.56558000      -0.40484377       2.52126813
Al      12.38746077      18.18994573       7.50711933       0.76699580       0.36500070      -0.68038292       0.14328413      -0.30629709       1.05407239       2.53905845
Al       9.97102237      22.26173824       7.41534408       0.84738039      -0.81319442      -0.65842472      -0.09356990       0.69387163       0.27007115       2.53492904
Al       9.97535969      19.51845989       8.07209117      -1.33951181      -0.34968173      -0.19433272       0.72396672       0.83414620      -1.64749079       2.54232669
Al      12.42425719      23.81979513       8.18901297       1.51832384      -3.41251980       0.00157307      -0.32758362      -0.97776665       0.03573903       2.53208232
Al       9.89502967      16.95231784       9.66501473      -0.53428373      -0.18807542       1.95611132      -0.93851541      -1.94008672       4.33901247       2.49184275
Al      12.35823887      20.96802795       9.67043702      -1.30186611      -0.88764633       3.21887482       0.63987464      -0.80007114       1.61003056       2.53815842
Al      12.27192530      18.19368882      10.29236862      -0.36728966      -0.82509032      -0.09154943       1.75831680       0.36768717       1.21909913       2.54199624
Al      10.05978570      22.28468347      10.20788751       1.12378299      -0.67978085       1.71273682       0.50844051       2.18552946      -0.23667160       2.54590631
Al       9.92584693      19.68791459      12.09530658      -1.13293680      -1.43767834       2.29572690       1.03559098      -1.83989060       0.88472966       2.54019189
Al      12.40254504      23.74748033      12.25431144      -0.57467505      -0.53223631      -1.30652705      -1.48925148       1.35720095      -1.56806451       2.51678562
Al      10.03128303      16.88410408      12.61063317       1.41481688      -0.83408880      -0.11320016      -0.75189252       2.50827789      -3.80771625       2.46294570
Al      12.25889215      21.11566163      12.45183754       1.85724155       0.26343863      -0.66742794       1.84446075      -1.60668410      -1.11532908       2.48214459
Al      12.41252264      18.25211468      13.88578054      -0.50046718      -0.04435586       2.25884417       0.88261118      -0.23126722      -0.62114924       2.45424008
Al       9.88361365      22.33852015      13.76437464       3.51627132      -0.04733428       1.37404654       0.95195328       0.17054937       2.16665049       2.46961069
O       11.44220759      17.19757179       2.40514064       0.81022032      -0.54664328       1.96056359       1.57274774      -1.66849061      -2.62497831      -1.61706448
O       13.91871401      21.18433584       2.27167324       1.00216804      -0.16463700       1.93513179       0.55295330       0.70390818       1.10325412      -1.58143485
O       11.46227816      19.82035386       2.15156828      -0.35918017       0.88271585      -1.18003656       1.56096366      -1.45671659       0.85175731      -1.56726563
O       14.25490294      23.80624103       2.54918160      -0.09073415      -1.43810571       0.63819425      -3.48333466      -0.66701352      -0.26262234      -1.57542300
O       13.73806552      18.39265602       2.21557738       1.77185203       0.76761704       0.51589536      -0.29684043      -1.03674061       1.15648849      -1.57700503
O       11.32051867      22.29848906       2.18188763      -0.28069330      -1.08122958      -0.93730692       2.08545350       1.51929729       0.22095184      -1.56616652
O       13.19134787      16.77397931       4.37408606       1.18122384       1.07532165      -0.06839717      -0.74451282       2.40451773       0.40104368      -1.74185777
O       10.94055989      20.83993924       4.41054652      -0.16014553       0.42693516      -1.03787143      -0.51806520       1.70131926       0.00513198      -1.70348227
O       10.56968329      18.22564258       4.39334841      -2.24692517      -1.00114441      -1.15465678       1.12591679      -0.83843714       0.02033766      -1.72413194
O       12.99038403      22.38224028       4.51820651       0.66791581      -0.51676579       0.45724586       1.42316911      -1.18386596      -0.38122946      -1.73203397
O       13.25373715      19.74129024       4.46088450       0.32046858      -0.53972906       1.18624449       0.26015278      -0.64140023      -0.17682967      -1.75568318
O       10.72199123      23.77419783       4.50490804       0.55188296       0.09654725      -1.87212782      -0.92944759       0.65134595      -0.37002972      -1.70964026
O       14.04054877      18.33008353       6.75557596       0.11948914      -0.51259878      -0.52145126      -0.34535854      -1.00093436      -0.54640794      -1.69718552
O       11.56530897      22.49303302       6.70965045       1.04048065       1.54096815       1.42112829       1.60257944      -1.25525022      -0.68810811      -1.66945767
O       11.49493045      19.54428387       6.63355051       0.97908557      -0.07293069      -1.55932785      -0.04851835      -0.01076437       0.47440343      -1.68381667
O       13.73127318      23.69857152       6.91172534      -0.46906707      -1.13223005       0.21994789       2.41539893      -0.58724867      -1.38743587      -1.66695595
O       14.04922125      20.81174112       6.85332264      -1.77898539      -0.14015420       0.49451757      -0.10983541       0.03840192      -0.26965744      -1.68019378
O       11.68163150      24.97235589       6.80493463       0.51372211      -0.92593390       2.19847218      -1.00352567       1.63027409      -0.65445535      -1.66591585
O       10.78144901      18.19268726       8.92632764      -3.60394075      -0.75304417       0.34362911       1.46863937       1.79454487      -0.79835652      -1.66560924
O       13.28293563      22.39840832       9.10511225      -0.24790433      -1.05690719      -0.66188033       0.43340710      -1.12309931      -1.16484704      -1.67407238
O       13.21806914      19.43234600       8.99393392      -0.18136444      -0.51052369       1.96809316      -2.49015378       0.53207901      -0.26527543      -1.67555058
O       10.86960954      23.63296146       9.02347310      -0.15721134      -0.99285610       1.74958910      -1.31914415      -0.92633017      -0.39676214      -1.68832183
O       12.96232273      16.92248939       8.93065351       0.03759978      -0.17586863      -0.02263104       0.10860946       0.33054290      -0.79861575      -1.67803919
O       10.73766135      20.95896859       8.77045911      -0.56537260       0.79621884       1.75815481       0.26731228       1.50905678       0.71378022      -1.67166877
O       11.50587895      19.86774972      11.11183614      -0.05351591       0.08110097       1.66279566       1.29463723      -1.08867178      -1.14825531      -1.69537330
O       14.07559063      23.85437413      11.13827274      -0.52084942       0.55859755       1.13749744      -0.28307647       0.19510651       1.09226118      -1.69301236
O       13.97801120      18.10218100      11.14604608      -1.34821906      -0.74800233       1.46148436      -0.26391033       0.21080699       0.31109904      -1.64806938
O       11.56069728      22.40029166      11.23345733       0.58404524      -0.40759343       0.79134069       0.50532327      -1.72825299      -0.96290111      -1.70901597
O       11.35215749      16.94228576      11.24049814      -1.40256402      -0.50945121      -0.25033300      -0.11879038      -0.39719367      -1.87065356      -1.69791019
O       13.94549677      20.94158872      11.29371082      -0.36615636       0.28812827       0.44962542      -0.65678927       0.71165386      -1.23890717      -1.70597053
O       13.28343543      19.82233460      13.50152149       0.03445536       0.04914842      -0.20662331      -0.64659044      -0.94217982      -1.29331640      -1.63668561
O       10.79132842      23.72029921      13.19409315      -2.00174068      -0.42913525      -0.04690147       0.24248676       0.91826754       0.69689034      -1.65157866
O       10.72879063      18.34243163      13.34737083      -1.70922010       0.14355496       0.09837882       0.05252516      -0.55554616       0.52091054      -1.63233817
O       13.20373926      22.48757371      13.20155732      -0.06219906       0.68735587       2.74536612      -1.17484480      -0.94578554       0.57613971      -1.64357209
O       10.74107699      20.75088685      13.37199199       0.51983037      -0.21434680      -0.42422129      -0.14038279       3.00845996       0.21849593      -1.61541808
O       13.11512106      24.95976316      13.43347733      -1.37702011      -0.03418676       0.28753734       2.02013216      -0.78570738      -1.59294089      -1.56144941
Al       9.83411860      27.90635164       2.02989281       0.02465550      -0.01704913       0.88818452       0.58446399       0.97345399       1.26663302       2.41335416
Al      12.41407280      32.04471846       2.04650454      -0.62613067       1.60714937       2.29209898       0.17990668       1.06316248       0.43750859       2.44706035
Al       9.91505933      25.03457862       3.22512282       2.35520127      -1.03737219       0.12807767       1.96107484      -0.00929316      -2.56528683       2.44950461
Al      12.32080512      29.34503728       3.40851066       2.44728019       0.59375974       2.56968655       1.00270355      -0.48753837       0.22541910       2.45676374
Al      12.32469995      26.46992296       3.33911294       0.23283686      -0.02544276      -1.54462176      -0.13815186       1.62690952       1.17932456       2.49020147
Al      10.01344924      30.65891145       3.53066698       0.15476730       1.46778372       1.10364751      -1.01420795       0.13920533      -0.70432869       2.53779769
Al       9.89365083      27.93843516       5.42748740      -1.51730663       1.42100797       0.94630742       1.20851289       1.24435109      -1.07765608       2.48666477
Al      12.32830292      32.11362686       5.37466448      -0.29340665      -0.82581094       0.59779362      -0.46816989      -0.98390806       0.90517958       2.49470019
Al      10.10686566      25.13711235       5.72110142       0.85544348      -1.30334463      -0.94411481      -0.99755548      -0.32012284       2.09700810       2.51774812
Al      12.44464541      29.30928861       6.09287082      -0.55403763      -1.59847245      -2.49785875      -1.59048756       0.44868365      -1.89384689       2.54228616
Al      12.48727416      26.56298978       7.59002893       0.71172170      -3.01764251       0.46537522      -1.13505588      -1.37034309      -0.59615917       2.52186775
Al       9.87840805      30.67259165       7.67713738       2.48186857      -0.52048172      -1.08586595       0.59717827      -0.98018125      -2.32844957       2.49132442
Al      10.00350759      27.82560146       8.19267400       0.72908929       0.72767031      -1.89064413       1.43619539       0.46906601      -0.35088082       2.54578686
Al      12.32281197      32.01620880       8.16926973       2.08839523       0.87174427      -1.19104743       0.23828637       1.31738588      -0.61171575       2.53428364
Al      10.00498534      25.00268806       9.82913989       2.91443762       1.10874048       0.14526303       1.21695269       2.31620522      -1.30192887       2.51025414
Al      12.46536708      29.28300614       9.85792793       1.50291354      -0.46360681      -0.91039767      -1.56371123       0.11803730      -0.39052000       2.49936533
Al      12.40367029      26.58819446      10.19739422       1.36262038       1.60038681       1.38559227      -0.65832241      -1.07080395       1.70891823       2.52374148
Al       9.98352240      30.70462458      10.17102175      -0.24264273       1.44354187       1.40886917      -0.23272246      -0.25518189       2.68079380       2.51431990
Al       9.92549583      28.09089735      12.05329726       0.05286760      -1.61622868      -1.37521694       1.01565602      -1.45240893       0.59127889       2.53032327
Al      12.39360254      32.17504136      12.04006662      -0.07237403       2.63005274       1.85328620      -0.58173548      -0.36559885       0.11899850       2.51589918
Al      10.00650153      25.26294400      12.45919041      -5.50042220       1.79307213      -0.47252776       2.11548309      -1.10973563      -1.60983519       2.49843574
Al      12.36465804      29.42042579      12.39626127      -0.41060444       1.25509150       0.10955070       0.77303492      -0.88718683       0.77950841       2.46720862
Al      12.44958976      26.50377220      13.59300209      -0.29751697       0.79973061      -0.40943589      -1.24078988       2.71976498      -2.32194919       2.40893197
Al      10.04566757      30.72736974      13.79958919      -1.23136316      -1.85054135       0.57421223      -0.07607111      -0.79924860       0.48659672       2.43793797
O       11.64138632      25.15552309       2.37321987       0.85599529       1.64080296       1.71860738      -0.68646046      -1.29714718      -0.72874040      -1.59405828
O       13.99931364      29.50296420       2.59354436       0.01136519      -1.46629032       1.84897478      -1.08159614      -1.35431178      -1.09678679      -1.58987689
O       11.57536794      27.98045746       2.48417511      -2.10118545      -1.49442829       0.53710912      -1.73907786      -0.63167559      -0.90563473      -1.59694719
O       14.08516027      32.03934399       2.07911726      -0.23973318      -0.48444267      -0.52953820       1.63998760      -0.26573036       1.60640807      -1.56057060
O       13.85826741      26.59280767       2.33516330       0.88112586       1.50851292      -0.66592543       0.11999179      -0.24248494       1.46230430      -1.55251169
O       11.57986489      30.64210907       2.38336453      -0.66346118       0.49536555      -1.25117972      -1.74461751      -1.16381445       0.43525127      -1.60822880
O       13.20707472      25.26969779       4.70434639      -1.72086122      -2.45786314      -1.18502121       1.05401259      -0.87620276      -0.55479978      -1.69538176
O       10.88164980      29.33528895       4.73033447      -0.24626898      -0.17163013      -0.44577525       0.30946324       0.49708282      -1.89838789      -1.69267380
O       10.81996422      26.37433760       4.47016820      -0.05168777       0.93679138       0.32108364      -1.98987928       0.30232721       0.61836031      -1.70889282
O       13.09949301      30.59156864       4.66390829       0.50783395      -0.87513739      -2.67314110       0.18230246       0.12797463      -0.22683092      -1.71121049
O       13.19413904      27.95809152       4.56931301       1.16665783       0.70121346       0.28182840       0.32684332       0.71313582      -0.35866914      -1.73269427
O       10.58103024      32.14129863       4.40414900      -0.23048099       0.83066937       0.52449729       1.60407248      -0.20721986       2.60447377      -1.68456531
O       14.12645875      26.65168875       6.80653972       0.57090441      -0.87301522       0.43980192       0.41229962      -0.10194740       0.06499939      -1.68276250
O       11.73386943      30.82963287       6.87152454      -0.33074602       0.21093139       1.47684405      -0.80501852       0.14282139      -0.78574740      -1.67760634
O       11.50744135      27.93662885       6.77408707      -0.96896057      -0.63865746       1.36480135      -0.87640002      -0.84962117       0.54322777      -1.67744005
O       14.00940112      32.21168809       6.64015447      -0.38893214       0.92660481      -1.57649038      -1.69199690      -1.33714365       0.68196461      -1.66318536
O       14.10880592      29.16852712       6.70863673      -1.28074385       0.58123743      -0.19538390       0.39552776       0.32414394       1.27869305      -1.67366540
O       11.55647650      33.41709875       6.72436500      -1.60687202       2.30249912       0.89654424       0.17056553      -1.06387877      -1.28839413      -1.69125593
O       10.94046767      26.40367811       8.95011924       2.27152562       2.05144275      -1.02653210      -0.14443653       0.97198786      -0.89075378      -1.67420340
O       13.26981604      30.69781720       8.93987912      -0.22862600       1.44013695      -1.27413568       1.17245190       0.14010505      -1.06483499      -1.67964327
O       13.11020663      27.73636129       8.83293945      -1.92545197      -1.02756798      -1.16587806       0.36262230       1.72619715       1.47277666      -1.67272937
O       10.63871768      31.87176817       8.91044944      -0.23554818       3.35326383      -2.16044614      -0.21209558       1.64498491      -0.29219303      -1.68388116
O       13.33687244      25.18430322       8.91375875       2.29337085      -0.32445281       2.63701144      -1.27865706       1.47075668       0.18031069      -1.67152917
O       10.79833242      29.33176451       8.98105612       0.90089475      -1.27725314       1.41001240      -1.81101207       0.55453991      -1.23250536      -1.67027533
O       11.58203842      28.12541475      11.19484413       0.72740048      -1.22590914       1.79238742       0.33406351      -0.35192716      -1.85102862      -1.65557420
O       14.02855873      32.09144606      11.01205861      -2.56533544      -0.47705632       2.22437315       0.18285867       1.15969302       0.74934738      -1.70259261
O       13.92783510      26.54783837      11.13211868      -0.59525491       0.34883937      -1.61279075       1.18104584      -1.83613046      -0.13363680      -1.69474387
O       11.62218011      30.67868073      11.08351152       1.04356752       1.79032200      -0.84947941       0.08192640      -0.49026865       0.45919020      -1.67655420
O       11.57478154      25.24326577      11.16200740       0.66004429      -0.50753045       0.17766815      -0.78533275      -0.90108923       0.09953072      -1.67121470
O       13.75662523      29.30119708      11.09602041       1.05215426       1.48425056       0.26998633       2.26507342       0.64006459      -0.56156144      -1.68784297
O       13.29086838      28.04020446      13.16213802       0.25626844       0.35658356       0.71554050      -0.28864948      -0.72267943       0.88553094      -1.55448961
O       10.84822973      32.09161490      13.22505241      -0.25727190       0.50503755      -1.51115541       0.38360209       1.89317535      -0.14162988      -1.60205364
O       10.71443080      26.64003218      13.21234862      -1.91969385       0.76604677      -0.82441786       1.07188519       0.63749314       1.88329751      -1.57913983
O       13.11595861      30.79403568      13.41187824       0.11960470       1.01916672      -0.06422955      -0.84338421       0.63806083      -0.83637207      -1.62511802
O       10.90551538      29.17103025      13.43557429      -2.01097360      -0.31602930       0.62733854      -1.99181976       1.72381677       0.16390223      -1.58074760
O       13.17567796      33.50858713      13.24708470       0.22528407       0.08683801      -1.07132479      -0.75155598      -0.44926494       0.06191311      -1.61245310
Al       9.96900007      36.33152069       2.58006586       0.56909795       0.16366328      -0.25570135       0.99772891       0.89394030      -0.07123272       2.45405078
Al      12.19665365      40.55363359       2.47807152       0.20460257       0.97637714      -0.43793137      -0.89860774      -2.69341953      -0.34563507       2.46372843
Al       9.92725072      33.43457564       3.19658745      -0.17732777       0.99870006      -0.56475168      -1.53423122       0.84019701       0.42789041       2.41925693
Al      12.29856260      37.61044366       2.99743092       1.99894119      -0.21178454      -0.75164899       0.78818750       0.03800900       1.16569145       2.45238304
Al      12.40436010      34.73643809       3.55269312       1.50171862      -0.78415721      -1.94257674      -0.58367379       0.96754020      -0.70658399       2.46888161
Al       9.91710664      38.94099083       3.44345207      -0.09914013       2.33841079       1.01643147      -0.44165750       0.60884717      -0.22105455       2.43113351
Al       9.90657849      36.39972355       5.50496066       1.98987621       0.98981917      -0.39669340       0.81459702      -2.15673538      -1.58056441       2.48337412
Al      12.38267993      40.34594891       5.41275797      -0.30708476      -1.67557874      -0.86739966       0.56926535       0.03286474      -0.32170328       2.49592066
Al       9.85771928      33.48991235       5.89652835       0.73222580       0.88122284      -0.21569258       0.56377671       0.57296397      -1.64334794       2.54118562
Al      12.52159454      37.54334086       5.86509913       0.16663901      -1.91706541       0.38441471      -0.07248071       1.69417091      -1.63097579       2.52355170
Al      12.38390643      34.90662417       7.34952395      -0.65904485      -0.03278256      -0.71211071      -0.11494993      -0.37440918       1.39293443       2.52780390
Al      10.05100199      38.86229218       7.60265280      -0.14651284      -1.05692261       1.40057000      -0.59775052       0.76218102       0.30352493       2.51594496
Al       9.89139961      36.08513805       8.18337031      -1.24839857       0.31267534       0.26279813       0.17025683       1.48990984      -1.41393005       2.55219603
Al      12.45443889      40.29879907       8.06836193       0.93943714       1.55984761      -1.23928701      -1.70806315       1.97769542      -0.39046263       2.53324676
Al       9.83236693      33.49887256       9.61845000      -0.74070538       0.49959334       0.43677118       1.01706791      -0.78707235       2.48742136       2.51478744
Al      12.42147182      37.53430314       9.55047460       0.18203397       0.74965594       0.90935841      -0.46919958       1.07608606       1.27190212       2.55406260
Al      12.29551049      34.76151648      10.21019606      -0.07487141       1.79514873      -2.44835351       1.67706496      -4.05352482      -1.57735998       2.54399371
Al       9.95369600      39.05359488      10.25981466      -0.83909629      -0.87776653       0.08670096       0.06766955       1.15503804       0.02072297       2.53451061
Al       9.94062414      36.23245642      11.94129850      -2.89621841       0.64895228      -1.49611704       0.99981026      -0.91250281       0.26024605       2.53502274
Al      12.33657076      40.34630219      11.80495149       2.40662890      -0.39085702      -0.37227268       1.14028437       1.39135284       0.20311183       2.49210978
Al       9.78511016      33.41573624      12.41365196       4.09001211      -1.11712082       2.19347277       0.83943298      -1.67378976      -0.85779352       2.47735453
Al      12.35310310      37.59498301      12.19536729       1.31202032       1.50948099      -2.28302878       0.07208838      -0.21371438       0.93697318       2.46906424
Al      12.06809147      34.98037980      13.50135863       1.28102876       0.81052659       1.23531117       6.68372407      -1.92940683       3.15541434       2.44353294
Al      10.23764668      39.01733392      13.57761479      -1.51920647       1.24896322       0.14760423      -2.03287223       2.33848409       2.09224762       2.41852546
O       11.58714573      33.43554717       2.60443403      -1.25723614       0.46032740      -2.14586453       0.41199888       0.01614336      -2.22937399      -1.61410284
O       14.00722631      37.50406590       2.47669516       1.32289155      -0.60758274       0.09361525       0.09516955       0.98982956      -1.56608948      -1.63311601
O       11.75245019      36.09087360       2.24556616      -2.68483298      -0.17381366      -1.74515287      -1.57899390       0.37925046       0.99749605      -1.54365909
O       13.84904162      40.27054009       2.18727676      -1.29815395      -0.11120981      -0.27651820       0.78954685       1.67823505       0.12653249      -1.54442239
O       13.95280617      34.54330280       2.06981899      -0.77113377      -2.09726872      -0.27275209       0.53932610       2.21414706       1.20557919      -1.57114613
O       11.36933945      38.97650307       2.24123597      -1.17179071       0.39914007      -1.95711973       1.14105497       0.41771493       0.32800782      -1.54596651
O       13.39994936      33.21913748       4.42774056       0.73356626      -0.28441167      -0.60291749      -0.25924008       3.13598602      -0.29703695      -1.72248518
O       10.85103606      37.60222005       4.36034347      -0.44446508      -0.92113293       0.08377171      -0.50628753      -0.54820818      -0.06160102      -1.73666251
O       10.66878453      34.71439922       4.52841449       0.62629385      -1.41512269      -1.19684586       0.98816042       1.03675021       0.32179139      -1.69539285
O       13.11613507      38.90136026       4.47464748       0.69952786       0.18125436      -0.16862304      -0.42532654       0.29589237      -0.45650543      -1.70951402
O       13.19166374      36.35894434       4.50523012      -1.89470453      -2.08685064       0.28600584      -1.44728136      -1.51997296      -0.12319082      -1.71227086
O       10.82208624      40.47060842       4.35422457       0.30318288      -1.99944879       3.63699384       0.45533490       0.50566487       1.21292803      -1.76050162
O       14.10363863      34.91620352       6.67053740      -1.30054098       0.10118136       0.72318584      -1.18172908       0.97447842      -0.82623653      -1.67257714
O       11.60065119      39.05669243       6.76790164      -0.37587163       0.95874635      -1.23766502       1.88426526       0.19085186      -1.56151726      -1.67397106
O       11.43865329      36.33763127       6.53822521       1.51422303      -0.79505519      -1.48083437      -0.45869433      -1.84169470       1.38165174      -1.68560135
O       13.87375688      40.33289792       6.51837530       1.61481243       0.60201457      -0.45459602       0.41488146       0.39073947       0.58406984      -1.66886854
O       14.28528693      37.50308744       6.54058214      -0.23778071      -0.93226240       1.42805917      -2.36298901       1.27386267       0.77230335      -1.68342710
O       11.75432367      41.68313414       6.63633031       0.00684484      -0.38550711      -0.87734075      -2.04232737      -1.50061487      -1.08430544      -1.68604672
O       10.87255833      34.78735833       8.82716712       1.38823218       0.71999768       1.42011411      -0.38294964      -0.11610190      -0.58187603      -1.66987634
O       13.30951469      38.96258993       8.77609352       1.22638242       0.37182114       0.17565359       1.12145238      -1.54165231       0.29034646      -1.66643655
O       13.00479336      36.25386410       8.55694163      -0.91292156      -0.87057858       0.40736730       2.39076526      -1.52546967      -0.36837874      -1.68074596
O       10.81149568      40.29263639       8.99861688       0.18053082       0.93352432       1.10371711      -1.01175554      -0.52809400      -1.18183682      -1.66976070
O       13.03567486      33.65331813       8.78762038       0.06299701       1.00291737      -1.78015007       0.95872065      -0.50205426       0.46097689      -1.66966414
O       10.72000368      37.62236163       8.89770235      -1.40998929      -2.68568444       0.50215610      -0.97717091      -0.01876638      -0.75759003      -1.66684425
O       11.77782172      36.15886712      10.86920743      -1.85443559      -0.78678295      -1.03935926      -2.15380533       5.56746013       3.01747397      -1.67345524
O       13.89363080      40.62020695      10.83088966       0.70229236      -0.23341431      -1.18016722       2.55406226      -1.39279960      -0.39603203      -1.66627419
O       13.99178395      34.64215795      11.05377599       1.59886946       0.03563741      -0.69282739      -0.02112321       1.35855649      -1.62150171      -1.69580865
O       11.60746535      38.82526767      10.90283911       1.18156366      -0.93422559       1.86912861       0.96896157      -1.06748520       1.00099189      -1.70519125
O       11.39737854      33.40851096      11.00374204      -0.66089842       0.60033512      -3.14685903       0.35035280       0.10925431      -0.38821921      -1.67788315
O       13.99026027      37.61594680      11.00058427      -1.06476954      -0.34982642      -0.66621309      -1.48399956       0.30681920      -0.71209323      -1.70691872
O       13.22679257      36.15442362      13.20371156      -1.32678961       1.64430686      -0.29442478      -0.10530203       3.53514744      -1.07645288      -1.61659503
O       11.05475111      40.42846598      13.02236468      -1.30210484      -0.39152591       1.97707703      -1.79753883       0.01565375       1.31085042      -1.60706758
O       10.63611504      34.79971647      12.97250501      -2.05483995      -0.38465144       0.62837527      -5.85502429       0.93303061      -2.20652892      -1.62890851
O       13.04028397      39.11148584      12.97974611      -0.67275336       0.81420843      -1.74861489      -1.37452619      -2.03957795      -1.17418113      -1.63392532
O       10.70730451      37.46424468      13.30003827       0.48641948      -0.49705215      -0.70237440       3.30355822      -2.39927859      -2.84673386      -1.59982860
O       13.29178657      41.61450371      12.99846672      -1.46838555       0.62831785      -0.53588292      -0.54756449      -0.80409134       0.66525603      -1.57022309
Al      10.01084626      44.61123168       2.24824362      -1.83243447       1.45568523       0.88208505       0.29912551       0.74763221       0.28567563       2.43603611
Al      12.45488523      49.09283078       2.32492086      -0.61740892      -1.48655642       1.65315117       0.11849076      -1.02051425      -0.89432849       2.44604111
Al       9.95699320      41.83841910       3.25031536      -0.61582678       0.06216594      -1.04595665       0.95998199       0.97528500      -0.13664444       2.41194510
Al      12.51649553      46.20183233       3.02184385       0.78446258       0.48708471       1.86633619       0.11703863      -1.17359270      -0.20734024       2.46470428
Al      12.36916288      43.21525808       3.37718111       1.58746092       1.09167981       1.50529563       0.09290338       1.74382575       0.70408669       2.49342656
Al      10.05716751      47.39177249       3.56869532       0.03724301       0.38583380      -0.39147410      -0.39704214       0.35851239       0.16910624       2.47836685
Al      10.04327043      44.59845494       5.34400570       1.31569519       0.05303924      -0.01736435      -0.51611421       0.07735034       1.19561111       2.48550487
Al      12.44455065      48.61331260       5.31414225       0.77418752       0.66931997      -1.32961190      -1.67849178       0.98717280       0.76057452       2.50774264
Al       9.98253691      41.70556015       5.81953619       1.66010907      -1.28538745      -0.76635899       0.51756723       0.93045942       1.91588539       2.51760435
Al      12.36747069      45.99843921       5.79078648       0.90574795       0.84998216       0.33910727      -0.72274295      -1.14732092      -0.12128721       2.52297616
Al      12.29213503      43.16540243       7.41681476      -2.15509184       1.26845189      -0.66637565       1.44613183       0.32086672       2.03528406       2.51049209
Al       9.93139715      47.24656887       7.44105881       0.91849157      -0.44962416      -1.48434354       0.33264013       2.03967460       0.24731405       2.54368258
Al       9.88563377      44.60018912       8.12778304      -1.10014455      -0.02188009       0.73395285       1.58436393      -1.00396097       0.01892693       2.52422190
Al      12.39413444      48.80760741       8.06311115       1.09839563      -4.04585199       0.27294384      -0.88060441      -0.22800138      -1.25773143       2.48443913
Al      10.03820566      41.84950380       9.76786807      -1.10445195      -1.44267400      -1.92013173       0.83811702      -0.68501909       1.54983907       2.51643586
Al      12.43656908      46.07123959       9.73588510      -0.98351805       1.81392702      -0.47401994      -0.51524381      -3.61874849       1.33372301       2.53080440
Al      12.50269123      43.24239158      10.30525145      -0.18174171      -1.86403557      -1.29014808      -1.04923172      -0.70704129      -1.13548735       2.53669333
Al      10.09117286      47.30648389      10.14741479       0.74152551       3.11637614       1.97223375      -0.75712077       0.45235920       0.00389845       2.50981402
Al      10.22341945      44.50562903      12.14259874       1.28421634       0.61568495      -1.35025149      -0.96774069      -1.39610921       0.52667008       2.52001786
Al      12.45324879      48.65528381      12.21474618      -0.46749853       1.74895423       2.22720110      -0.41062722       1.93762079       0.85412596       2.48940802
Al      10.09120801      41.86977882      12.57501988      -1.51651137       2.28232918       4.26439750      -0.68120447      -1.95447147      -1.90261262       2.46290684
Al      12.45598209      45.88114066      12.52999328       0.27662354      -0.10410892      -0.43837590       0.55535197      -2.08589655      -1.77775038       2.46756196
Al      12.64600473      43.00633458      13.72871087       2.74727054      -0.77871884      -1.42434308      -0.70051416      -0.93983740       1.55586434       2.39938593
Al      10.07374670      47.21978370      13.12874784      -2.38810323       0.39447156      -1.31389472       1.42372697       2.27157981       0.96418656       2.49293971
O       11.50211820      42.06563870       2.21387949       1.04971218       0.87349418      -1.19585983      -0.58179281      -0.11855752       0.53705731      -1.55939293
O       14.19363542      46.09112262       2.17814527       0.68028186       0.35378653       0.61616441      -1.71801793      -2.33150862       0.72506494      -1.57424867
O       11.75074191      44.66343260       2.34556233       0.58179551       0.32504025       0.49497234      -1.16752503       0.76452807      -0.33848896      -1.59287488
O       14.10175044      48.69704298       2.08869719      -0.13991738       0.24802917      -0.42139565       0.83364853       0.98764060       1.64557497      -1.58816493
O       13.87784271      43.15488321       2.16210792      -1.54953989      -0.85755781      -1.74342031      -2.06938543      -1.85164378       0.23567842      -1.58729112
O       11.54859252      47.64272320       2.36406095      -1.25624987      -0.47553765       0.15379239       0.62539541      -2.67486906       0.91716616      -1.57740462
O       13.28875536      41.78727881       4.36125555       0.18033388      -0.27708209      -0.97748711      -0.45441319      -0.06433237      -0.30460563      -1.73476243
O       10.87649250      46.12202612       4.71717490      -0.18542037      -1.69504748      -1.03982192      -0.21556008      -0.43725974      -1.72144828      -1.69976521
O       10.70760172      43.08035890       4.44739935      -0.24017053       0.14457733       1.20240754      -0.32024470       0.10799662       0.99631900      -1.72729790
O       13.21274890      47.18968424       4.46961184       1.50759539       0.67003513      -0.22987580      -0.33425125       0.71253239      -0.50722529      -1.69571829
O       12.98894735      44.65185781       4.51994903       0.40346523       0.76990920      -0.88168210       2.09049535       0.25169592      -0.56412534      -1.68583548
O       10.73388035      48.82467590       4.58931032      -0.56539675      -0.61509937       2.33264432       0.14001184       1.16801871      -0.38623571      -1.70561004
O       14.14515812      43.29431762       6.64664465      -1.97657482      -0.87405294      -0.34496049      -1.14263662      -0.43420982      -1.54063838      -1.68042314
O       11.59288918      47.50013028       6.75305230      -0.47101538       1.16465964      -0.45278204       1.42176515      -0.55188174      -0.41995982      -1.67915630
O       11.48213103      44.52689352       6.62630337      -0.85257298      -0.11899019       0.73937576      -0.29237018       1.30576899       0.10934849      -1.67846644
O       13.76237444      48.68370682       6.63676052      -1.25336396       0.33262727       0.92609826       0.85877783       0.22449343       0.05049506      -1.69109488
O       14.04793703      45.91486940       6.57173509      -0.47553210      -0.09790819       0.33946016      -0.92786502      -0.77436362       0.21989962      -1.68225408
O       11.65173148      50.05841356       6.64484695       0.32734049      -1.37780286       1.65480592      -0.10029612      -0.07953596       0.36957628      -1.67277873
O       10.91148208      43.23342059       8.97548147      -0.71996728       0.92178322       1.17733558       0.55164430       0.34899955      -1.18383687      -1.66778898
O       13.35559485      47.28618689       8.93411018      -0.17992627      -0.75693279       0.82021906      -1.58867806       1.97875469      -2.15233344      -1.67629755
O       13.22582295      44.47468423       8.71617913       1.49156109      -1.42380092      -2.73941811      -2.90685823       0.27632122       2.32098730      -1.66300452
O       10.64290693      48.62145754       8.78315493      -0.96195298       0.01699428       0.92179756       0.84511954       0.56250512       1.99830859      -1.67247820
O       13.12460565      41.83937850       8.75655206      -1.12799465       0.89548895      -0.36551622      -0.80706589       1.49364742      -0.59594792      -1.68011713
O       10.76925290      46.06145374       8.90927866       0.29915571       0.77394654      -0.34251683      -0.43575251       0.69142634      -0.72717031      -1.69373679
O       11.65388119      44.66969866      10.98625513       0.56992034       1.25805349       0.67915544       0.67444756       1.27020878       1.00844475      -1.67633402
O       14.04795804      48.84225309      11.13551532       0.91519313      -0.91620762      -0.86693111      -1.44171340       0.37121166      -0.67714936      -1.72531736
O       14.17268613      43.18829919      11.03873923      -0.27232564      -1.57253580      -0.80238495       0.01355174      -0.97467077      -1.70589437      -1.69179308
O       11.60722320      47.35779853      11.19486383       0.26552519       1.35845191      -0.75488735      -0.48735723      -0.37386024      -0.87912918      -1.76336932
O       11.57981585      41.81629533      11.04514409       0.00906570      -0.29084996       2.62477636      -0.77638027       0.72446999      -1.06027223      -1.67691898
O       13.78563590      46.04051325      11.13420189      -0.52387740      -2.51265752       0.51262874       1.39775672       0.22867258      -0.16579862      -1.73460269
O       13.37597973      44.45124548      13.16397452       2.25821728       0.10477408      -0.21868579      -0.24576976       2.03813684       0.27002257      -1.62306702
O       10.96953564      48.79056310      13.41779769       1.54803933      -0.38013835      -0.39291582      -0.81521649      -3.40704961      -0.78071820      -1.54258883
O       10.95455742      43.12612258      13.33343170      -1.71406249       1.06590617       0.89797325       0.07881586       1.90532563       0.42155407      -1.59852874
O       13.05652080      47.30603046      13.32392527      -0.39348959       0.00846843      -1.30300318       0.66871360       0.65399310       1.03313350      -1.57703412
O       10.90019483      45.76346805      13.34566983       1.02094280       0.78952041       1.02647222      -0.27873884      -0.53145273      -0.33847760      -1.58168936
O       13.08688242      50.16439313      13.20407334      -1.72565543       1.57912989       0.51091433       2.35494438      -1.24098460      -1.04156262      -1.55726850
Al      14.64193805       3.08883995       2.21477756       2.41598865      -2.10203616       0.73540268      -0.57859685      -0.24378857       0.48373884       2.45294166
Al      17.03757157       7.25171854       2.16055826      -0.65387190       0.79648683      -1.03735968      -1.70545594      -1.82955085      -0.68299508       2.42270565
Al      14.73262332       0.19437440       3.26659346      -0.85540230      -1.17321997       1.65422947       2.02141057       0.68323715      -2.45562786       2.40472102
Al      17.08274699       4.46632713       3.01433340      -1.61426240       1.02633161      -2.15948241       1.34573499      -1.27105017       0.17798747       2.45600128
Al      17.19068626       1.56840114       3.54867397       0.79474654      -0.31454178       0.51032005      -1.97726030       1.47971553       0.39630942       2.47726083
Al      14.68983223       5.76394384       3.51283251       2.84559276       0.01010237      -1.39299631       0.60816272      -0.87217344       1.81850805       2.48799658
Al      14.69715275       2.99660308       5.32629614       3.10064051      -0.40618383       2.19871537       1.47674063      -1.42255028       1.56943260       2.51285148
Al      17.29165002       7.15052953       5.41292304      -3.43712781       0.40117667       1.02307821      -1.72747699      -0.86882326      -0.57858540       2.49678683
Al      14.74789748       0.08992386       5.73603210       0.24336650       1.60419374      -0.64065651       1.31601419       1.21494482       1.72639162       2.52968264
Al      17.13761780       4.32439999       5.75048600       0.37262709       2.34161378      -0.08716429       0.47369089      -0.26991309       0.43624304       2.50593400
Al      17.14798810       1.58473503       7.56344250       3.34674446      -0.37658910       2.07583877      -0.44091367      -0.20918756       0.10844144       2.51538634
Al      14.88444894       5.78145231       7.68627173      -2.65020694       0.12026645       0.42619622      -2.98210836      -2.11092874       0.15042880       2.48555851
Al      14.67765313       2.88908866       8.07699132      -3.02209061       0.53366192       0.13458977       0.69698813       2.26908379      -1.19209243       2.52187848
Al      17.02591168       7.09082223       8.14738401       0.13721771       1.20058731       2.19562475       0.83912990       0.52547773       0.00090279       2.50962973
Al      14.70296441       0.40450018       9.69937827       3.42988887       2.54251269       2.14716212       0.83259359      -0.14039368       0.81511897       2.53526187
Al      17.07527437       4.41215691       9.73268974       1.57237408      -1.47478242       1.42482950      -1.13647148      -1.52426675      -0.21207739       2.52415061
Al      17.30573881       1.54169913      10.33779674      -1.56793279       0.48389798      -0.87688989      -2.50391518       0.37459713      -0.71853527       2.51972651
Al      14.73869871       5.73334416      10.58349674      -0.98191033      -0.37311331       0.05627081      -0.80916375       0.10283623      -1.92952240       2.52897429
Al      14.68515191       2.85154416      12.05357084      -0.26771217       1.37401936       2.08232735       0.21839680       0.59225174       0.36733075       2.54158616
Al      17.09995216       7.18066354      12.16617654      -0.99416287      -1.48738072       1.90396175      -1.47020188      -0.09114009       2.06500501       2.48814702
Al      14.79762444       0.07675328      12.42086473      -0.68778404       0.68076861       1.28184499      -0.15449155       1.32315073       0.15775530       2.46880245
Al      16.97241054       4.20155325      12.36954653       0.30267912      -0.46818908       0.89372668       1.44730160       0.91708289       1.22245421       2.45013857
Al      16.99395685       1.64755557      13.96645301       0.81865403      -0.89285223      -2.98666811       2.89830005      -0.87660257       0.98833313       2.43452692
Al      14.99536959       5.72192113      14.07283485      -0.95598118       2.12968164       0.75383252      -1.27656571      -0.04695954      -1.91780574       2.41055226
O       16.35246571       0.30030976       2.33255137       0.44013905      -0.48177535       3.82833929      -1.29970486       1.84666388       1.01325413      -1.60670924
O       18.71046208       4.41028160       2.19625701      -0.77435864       2.80534395      -1.22581780      -0.94978900       0.71704479       0.58557406      -1.49210930
O       16.27979665       2.89286909       2.54296436       1.16409114      -0.19663289       0.81157833       0.50830497       1.38945202      -0.85246341      -1.59589100
O       18.69658248       7.26442618       2.20791124      -0.17435756      -2.85335480       1.81885118       1.07229710      -0.40900605      -0.03616242      -1.56854701
O       18.59024149       1.68916608       2.47664276      -0.44129231      -0.30207900      -1.38009786       0.74791832      -0.69657147      -0.72557111      -1.55532932
O       16.17195964       5.68684831       2.02554922      -0.97378683      -1.34415020      -0.32811446       0.57979265       0.72567040       1.97972136      -1.57699060
O       18.16459477       0.17866997       4.53710073      -2.78163727      -0.10282397       0.17884645      -1.00879995       0.49957074      -0.33109830      -1.73000276
O       15.60316987       4.36128636       4.68162057       0.28665094       1.28469194       1.14303700       0.34016773       2.15782200      -2.76123056      -1.69590938
O       15.52420465       1.49698479       4.56469932       0.67038321       0.37892099      -1.63115435      -0.30688418      -1.99830567      -0.55918304      -1.68666553
O       17.85753670       5.73275244       4.37372036      -1.88164449      -0.50529315      -0.77399083      -0.88887569       0.11219096      -0.06423043      -1.73174214
O       17.96195640       3.19627357       4.49525383      -0.06641099      -0.02492353       0.98136469      -0.09812627      -1.68256537      -0.21857193      -1.70425570
O       15.41043705       7.24081602       4.65815671      -0.96121087      -0.91130590       1.26708280       2.42571647      -2.05517887      -0.25528878      -1.68383873
O       18.91281091       1.67707359       6.77558470       0.92668011       0.14767029      -2.53327705      -0.82985833       0.47076002      -0.44046892      -1.67701983
O       16.41557190       5.90632216       6.78465058      -0.93401651       1.26212326      -0.46758710       0.65227447      -1.32808664      -0.08337635      -1.68098783
O       16.36807888       2.82762499       6.50391461      -0.06537413      -0.64013481       0.24394229      -0.70139711       1.11515724       1.72897162      -1.68304920
O       18.62330977       7.11855450       6.65770980       0.79926502      -0.74722898       0.19621052       0.21983736       0.27691847       0.03646144      -1.66307032
O       18.86180724       4.33141412       6.71432993       0.41198144       1.54701785      -0.34659523      -0.48873884      -1.38606690       0.70607749      -1.68138063
O       16.47512076       8.24620118       6.79760497      -0.23553141      -2.03936016      -0.66598038      -0.45052385       1.85430484       0.39732051      -1.68744433
O       15.66343091       1.67642640       8.80684325      -0.43901864       2.00397499       0.55487525      -0.01039773      -1.74895360       0.49230425      -1.64819455
O       18.05329125       5.77347034       8.92095903       0.44603778      -0.75939323      -0.06186175       0.19763878      -1.25366356       0.63578150      -1.67627192
O       17.86218170       2.85335477       8.94754787       0.79056223       0.65026655       1.15936923       0.59058131       0.87619355      -0.57509995      -1.68015540
O       15.47063230       6.87717894       9.21557937       0.44479197       0.70061090       1.58472793       0.00368615       1.46634312      -1.65815238      -1.67049205
O       17.76794527       0.32311611       9.06041087      -1.48974512       1.13444505      -0.94793561       1.01257249      -0.81478121      -2.07707397      -1.66480577
O       15.30739432       4.42073655       8.93989347      -0.73878036      -1.12171114      -0.77738367       2.90739967       0.21551075       0.19358038      -1.65043604
O       16.31179849       2.97115656      10.86483088      -0.12431429       0.76844279       0.94251495      -0.23200257       1.68158002       3.37765998      -1.66902506
O       18.60546680       6.99265322      11.26141053      -0.84706981       1.38493125       0.63406016       3.13796768       0.27835959      -1.25257447      -1.74748611
O       18.79536658       1.42518187      11.20162628      -0.18825012      -0.75410931       0.40519938       1.75309127       0.31582239       0.56441636      -1.70149779
O       16.45356644       5.63524914      11.15745412       0.63317981       0.15849624      -1.20502728      -1.08422700      -1.09378464       0.00894524      -1.69492662
O       16.27585712       0.20164645      11.06648520       0.57089714      -1.36750610      -1.85577500      -1.43681389       0.39075810       0.26604784      -1.68963325
O       18.63010978       4.24899443      11.24511998       1.03314586       0.78112744      -1.14102044      -0.18159308       1.73139231      -1.80042066      -1.76011980
O       17.98519303       2.95979417      13.42364371      -0.02489676       0.85292310      -1.13098337      -1.58694849       1.24810678      -1.68640183      -1.62037051
O       15.54934162       7.23277273      13.36514295       1.19755672       1.23140705       0.14228932       1.25919622      -1.82753714       0.25834422      -1.64350700
O       15.45029962       1.58081753      13.38170844       0.33248699      -0.28471583      -2.32966934      -2.97408246      -0.49472453      -2.69488962      -1.61473668
O       17.87367659       5.66021922      13.25461244       0.47393826       2.54424576       1.49449420      -1.92879045       0.45750859       0.67446743      -1.60553145
O       15.32125168       4.16469747      13.20783195       0.72811188      -0.90854871      -0.29473130       1.96675433       0.87899015      -0.12510822      -1.66123223
O       18.05357173       8.37232639      13.49352691      -1.65012422      -0.98500483       0.12083964      -1.33124155       0.06180458      -0.76676115      -1.58446538
Al      14.66669226      11.28748376       2.37600948      -2.50885572       1.61196783       1.09220510      -0.55932410      -0.39969929       0.14323107       2.45856214
Al      17.00340973      15.70275424       1.94451608       1.65544306      -3.56595125      -3.52112210      -0.72098925      -2.30019714       0.52421490       2.38694501
Al      14.84097388       8.49012558       3.49662454      -0.25964033       1.23157325       0.23115963      -1.07861600      -0.77499194      -0.44089960       2.37369847
Al      17.16321930      12.83339261       3.25572915       1.76804757      -0.76125988      -3.80010486      -1.23492130      -0.43100731      -0.61163934       2.45011663
Al      17.13594551       9.96537196       3.16410520      -2.86470956      -2.55209845       0.57299190      -0.14899142       0.55402156       2.08888446       2.53884649
Al      14.69300528      14.28848765       3.52557258      -0.09106157       1.73218888      -1.52434223       1.29359757      -1.71597753      -1.36025847       2.52000356
Al      14.74307036      11.15894075       5.48184505       2.30962781       0.74035819      -0.53789898       0.89548459       1.43148498      -0.49939352       2.47871780
Al      17.16296883      15.49353494       5.41011835      -0.39419583      -1.91296801       0.82258625      -0.86580913      -0.27926132       0.78577535       2.50121355
Al      14.88222964       8.42753630       6.06777164       1.03723773      -0.07081454       3.33110373      -2.20716438      -0.74310100      -1.00017527       2.50199652
Al      17.12781643      12.59325889       5.92229812      -2.10531368       2.25666410       0.45273965      -0.03919598       3.11060448      -1.62202449       2.51432991
Al      17.01261940       9.89805494       7.53651188       0.73122550      -0.71930443       2.07588644       0.66836117      -0.22178542       0.37254878       2.52365851
Al      14.77839527      14.06869316       7.58394466       1.43428127       2.61275204       1.94762949      -1.52958395      -0.64238290      -0.76268437       2.47939610
Al      14.65576065      11.20246943       8.24371376      -2.17714532      -1.94362891      -1.20890325       1.99820458       0.60749701      -1.11535484       2.54445028
Al      17.25358428      15.54763507       8.16413890      -0.11742309      -3.92528208       2.49653889      -1.84277843      -1.78637681      -1.35024144       2.50600934
Al      14.68802551       8.40751647      10.06526504      -0.32605103       1.63416713      -1.70466012      -0.65668386       1.52416384      -1.53231507       2.49261093
Al      16.85133821      12.70566358       9.84323495       2.60774266      -1.84938650       0.51480743       3.15051556      -0.89441466       0.87619786       2.51835489
Al      16.91010620       9.87326260      10.24473193       1.55940317       0.17745789       2.15952687       1.41579937       0.43080108       1.26999219       2.51391935
Al      14.62341585      14.12411526      10.37621531      -0.31361051       1.19372341       0.15259538      -1.37973946      -2.40866437      -0.11821385       2.55760241
Al      14.77596068      11.23877568      12.32161365      -1.74376290      -0.10695770      -1.12059031      -2.29352687       0.81308252       0.19431550       2.51872039
Al      17.08078129      15.45211056      12.15681529      -0.74186125      -0.70645140       0.01282811       0.80824740       0.36661133       0.33525071       2.51607585
Al      14.56960772       8.53418832      12.66985142      -1.38163678      -0.38284571       0.75673103       2.34613160       1.52642911       0.97477211       2.48850012
Al      17.08260506      12.72767443      12.43022019      -0.43108354       0.43652714      -2.82076591       0.47922614      -1.74447426       1.77599617       2.49640608
Al      17.17983208       9.82376512      14.13502299      -0.60089252      -3.95748362       0.62362078       1.23365123       1.15572758      -1.06163639       2.47211075
Al      14.74435435      14.09075711      13.90593738       0.66161428      -0.60896986       2.46578403      -0.74141347       0.87634730       0.71901325       2.39355683
O       16.12072099       8.69516182       2.23167018      -1.37626349      -0.63769729       0.98834522       2.26614172       0.03201190       0.60380203      -1.57715595
O       18.75248526      12.93637145       2.15492506       0.78761886       0.49439870       1.63814806      -1.39746675      -2.97534591      -0.24500858      -1.57081008
O       16.39257623      11.36136082       2.37062605      -1.32036506      -0.05397141      -2.19320107      -0.48274344      -0.23102383      -0.23058543      -1.58746278
O       18.72656527      15.59195024       2.26444770      -1.93161358       1.48703626      -1.90522785      -0.30371453      -0.57721901       0.28773031      -1.62818134
O       18.69269191       9.94691196       2.20041227       1.51656212      -0.65893594      -0.31009674      -2.36541836      -1.13457946      -0.43422308      -1.60461330
O       16.24593434      14.03700387       2.17234605       1.21992734      -0.27653277      -1.53504808       0.93877301       2.58916038       1.09699691      -1.54792511
O       18.05798388       8.47005027       4.35830449      -0.29468590      -0.62427334      -0.36749019      -0.74461578       0.50722560       0.69194948      -1.73334908
O       15.58362854      12.78281518       4.57428161      -1.13929474      -1.05816109      -0.70419713       1.16148450      -1.02307034      -0.28228911      -1.68602598
O       15.54079884       9.62656119       4.74873157       2.28180209      -1.57788858       2.16493865       0.39338556       2.07452303      -0.84639828      -1.67829859
O       17.85725754      14.08986606       4.51325231       0.45826301       0.13540193      -0.85788754       0.54205807      -1.08123916      -1.06277817      -1.71413660
O       17.91997494      11.36679636       4.40200807       0.33233167      -0.49387544       0.26917539      -0.31723244       0.32093027       0.09123989      -1.72636962
O       15.37427875      15.63877499       4.47486032      -1.98564474       1.55360599      -0.36454878       2.31685862       0.43427718       0.25923402      -1.70137608
O       18.65335042       9.99358685       6.69265827      -0.50672628      -1.11859553       1.97762779      -0.14766886      -0.48793571       0.01864873      -1.68851161
O       16.43175312      14.24035968       6.83719334       1.91724314      -0.44607761       1.76151132       0.74590066      -0.90663914      -1.63842608      -1.66795158
O       16.25816687      11.33684894       6.63887653       0.33121553      -0.35163184      -0.62400856      -1.80599321      -2.72501869       2.04199693      -1.66058707
O       18.73042345      15.48098575       6.73281347      -1.77251418      -0.38894475      -1.68301779      -1.62359591       0.52831007       0.25188968      -1.66929054
O       18.65100068      12.52109424       6.80814536      -0.38745933      -0.05699101      -1.22226274       1.36815033       0.65242182       0.26849028      -1.66971517
O       16.34854790      16.79305304       6.63903750      -0.10143400      -1.53797642      -0.00323903       1.91435032      -0.09555714       0.80914674      -1.68447399
O       15.54760709       9.74886700       8.95692141       0.25787980       1.12338293      -0.51838619       0.04594582       0.49486111      -0.30735972      -1.67623377
O       18.01915619      14.07595253       9.02730340       1.10648486      -0.23979759       0.96219011      -0.37298283      -0.43291960      -0.67116165      -1.66133928
O       17.64715943      11.06672230       8.90918690      -0.45647107       0.64807722       0.68223301       0.66303450       1.08936191       0.53612224      -1.66273594
O       15.40383204      15.26954260       8.71058479      -0.12534767      -0.43591244       1.22154710       0.84037061       1.90845243       3.71275543      -1.67791665
O       17.70173750       8.53811489       8.95040468      -0.70263080       1.42376935       1.77273963       1.61373735       0.11779612       0.34635929      -1.66591632
O       15.34291386      12.72959586       9.05708443      -0.24769313       0.70465305      -0.51344699      -0.72874380      -0.06998086      -1.65441806      -1.67546654
O       16.15343853      11.30614563      11.19806925      -0.10280072       0.32962442      -1.03893031       2.40927341       0.38860096      -1.55362634      -1.68106472
O       18.70976827      15.37051265      11.02932750       0.83125285       0.24475461      -2.34275045      -0.97862704       2.31244280       1.69987533      -1.67565918
O       18.65298413       9.68406890      11.06750793      -2.93650548      -1.23721497      -0.15836760       0.78995316      -0.32315294      -0.49758904      -1.69044054
O       16.19613032      13.91821459      11.27745751      -1.34706840      -1.31529199      -3.29029763       2.19121955       0.86602849      -1.74913154      -1.70112026
O       16.06263183       8.53671985      11.24674160       2.43402653      -0.45312350      -0.17007718       1.07693799      -0.30586496       0.28611596      -1.69954264
O       18.57753453      12.58642070      11.17310110      -0.94724019      -0.23830847      -0.78164818      -1.30573048       0.79180491      -0.76038050      -1.69122171
O       17.86840101      11.21730157      13.15644694       3.04557911       1.25145515       0.62598387       0.03697797      -0.25484445       1.25367077      -1.63988805
O       15.53380254      15.53074272      13.21252290       0.00689839       0.86342630       0.91737390       0.88264292      -1.09769524       1.14227251      -1.63392198
O       15.50830358       9.79589490      13.71412570       0.08517165      -1.86299862       0.23191173      -1.63772987       0.76798296      -2.14907282      -1.60425746
O       17.82778396      13.99642032      13.61664956       0.74925214      -2.18118760      -0.53960246      -0.41390097       0.80113750      -1.52110316      -1.58776438
O       15.46296929      12.69891170      13.24962044      -0.42064125       0.37409640       1.10633688       0.72841557      -1.80256029       1.79633411      -1.61184525
O       18.02642621      16.81836540      13.39070437      -2.37202342      -0.06575426       0.98575168       0.87242340      -3.07992476      -1.32274844      -1.58663869
Al      14.67162463      19.70683349       2.77841150      -0.08507822      -1.80629270       1.29209514       2.05507431       1.14534797      -0.31301722       2.48520184
Al      16.95472276      23.78777415       2.31098604      -0.64784794       0.26425686      -0.14447123      -4.07376135       1.38782552      -0.50494050       2.41787004
Al      14.54082572      17.02058397       3.08265438      -2.77499273      -0.84844730       1.05321816       2.69993701       0.40585862       0.27822346       2.42558146
Al      17.41427222      21.02151410       3.30037343       1.63884319       0.94927007       2.89844096      -1.49698845      -0.29838180      -0.38543566       2.42663836
Al      17.21835038      18.26882785       3.52749655       0.92463689      -1.81260031      -1.14293587      -0.65320501       0.75724199      -0.75964507       2.47871852
Al      14.77295312      22.40744607       3.70602282      -2.53004219       2.04211607       1.93986688       0.74922673       0.08794090      -0.42171038       2.47874475
Al      14.81033809      19.39847559       5.59345418      -0.10932180       2.76022582      -1.43711549       1.68622791       3.51620268      -1.30810776       2.49803257
Al      17.19634348      23.84273802       5.46459762      -0.11211781      -3.71567892      -1.50684936       0.55888524      -0.67979036       0.71326521       2.50304174
Al      14.71926074      16.84178074       5.85439335      -0.00649831       1.64505446      -0.10322100       0.46872463      -0.99920448      -0.94222645       2.56638002
Al      17.34496322      21.02893101       5.99351030      -1.23531231       2.40974974       1.94601229      -1.97958662      -0.82316642      -0.75552879       2.51994777
Al      17.25726140      18.19185676       7.58385266       2.85124018      -0.65539707      -2.64725043      -0.92195607      -0.60618056      -0.52434868       2.53742814
Al      14.79249363      22.20710659       7.75387952       1.55050314       3.31270962       1.80260727      -0.26532288       1.96050382      -0.35724234       2.50098610
Al      14.81560746      19.61227653       8.19482325       0.03942134       1.45521566      -0.54153058       0.50372420      -1.95987693       0.83327196       2.55630231
Al      17.16476374      23.63626893       8.20523628      -0.20819827      -1.34849889       2.68374063      -0.99762604       2.15390287      -0.99525330       2.53027606
Al      14.70549425      16.67838888       9.77459574      -1.96070971      -0.49944026       1.25273631      -1.37986524       1.96827689      -0.00896020       2.52021980
Al      17.34246630      21.04226579       9.70264280       2.89869491       1.20723596       0.00717003      -2.45681230      -2.13067927       2.33039136       2.52067542
Al      17.10001647      18.09498795      10.26939633       1.77120329       1.40484433       2.02009806      -0.63017343       0.69019548       0.87740383       2.52371216
Al      14.83821047      22.31660960      10.38510750       0.68173324       0.77975022      -0.93290029      -1.75403068      -0.97134650       0.73773394       2.54377890
Al      14.82319296      19.62392953      12.28568256       1.24785892       0.03794228       1.14093829      -1.89693336      -1.42466442      -1.40406454       2.51107097
Al      17.21065485      23.78667984      12.16399591       1.38416968       3.61255187       0.04490975      -0.43178754      -0.62606880       0.41837101       2.51946044
Al      14.74301458      16.93457734      12.49635804      -2.20271415      -0.73687815      -0.53021190       0.02579871       0.26643320      -1.90250148       2.50724196
Al      17.13432761      20.99601787      12.51907552      -0.66069856       2.81716468      -1.85559052       2.62256321      -0.77212152      -3.18452527       2.49711943
Al      17.29392917      18.28629064      13.63292330       0.31534801       1.91181247      -0.10630518      -3.50207931      -0.53396647       2.56802820       2.45185447
Al      14.77458018      22.22669149      13.80147370       0.64361102       2.55954150      -0.21860655       0.33150638       0.27068353       0.99266717       2.39327526
O       16.10868778      17.16863045       1.93340137      -2.08116656      -1.05093745       1.72475772       1.02587361      -0.74628567       1.97925324      -1.54374075
O       18.76684195      21.20687163       2.10283716      -0.15449611      -0.79517499      -2.03082267       0.33202561      -0.99813695       0.81992851      -1.56500161
O       16.43407092      19.69659039       2.59666546      -0.59006106       1.06942769      -1.03099532      -0.52932813      -1.13276776      -0.32656483      -1.56521344
O       18.55615302      23.77405809       2.37581708       0.75842215       0.21420862       2.17135408       5.07950858       0.15496575       0.84660872      -1.60371315
O       18.72675513      18.25425681       2.35017228      -0.44852999      -0.08985862      -0.40223126      -1.20489592      -1.68370113       0.40314902      -1.62445927
O       16.35823825      22.24481820       2.57213610      -1.40145745      -0.12846667      -1.05366015      -1.09911845       0.52876210       0.63231985      -1.59134495
O       18.11740099      16.82382523       4.59238355       0.10966774      -0.11033742      -0.04271452      -0.95842516       1.17015066      -1.65446719      -1.69465017
O       15.64743726      20.97238189       4.72144416       2.32106094      -0.17898148      -0.67380090      -0.00197373      -0.38982429      -0.03760993      -1.71690011
O       15.43868706      18.09895664       4.40353049       0.99500194       0.88824400      -1.54019331       0.06774787       0.96324714       0.74022663      -1.74610484
O       18.20199027      22.19479333       4.69302641      -0.74134868       0.53601780       2.65976063      -2.52168843       1.16452822      -0.69179464      -1.68576658
O       18.06701502      19.71503764       4.45428444       0.85862143       0.35045919      -1.90546062       0.13385884      -0.27353460       1.42549374      -1.72149968
O       15.51635414      23.81824933       4.80395591       0.13802017       0.73301084      -0.25730300      -0.51416091       0.11416761      -0.58713964      -1.71415687
O       18.91698225      18.26188905       6.74096211      -0.31380945      -0.26247890       0.48117651      -0.26456859       0.76481848       0.34104565      -1.67564273
O       16.49287144      22.37228798       6.91042030       1.32111904       0.91265130       0.46400395       0.07386395       0.37711891      -0.91420124      -1.67072809
O       16.29026676      19.54005973       6.90717736      -0.05930220      -1.25256951       0.30899048      -0.30060335       0.94150593      -2.27891733      -1.66996133
O       18.72880826      23.84835533       6.65335987       0.18943827       0.01430036      -0.11828975      -1.18882986      -1.89274773       0.42765083      -1.67778146
O       19.03457343      20.80798444       6.64877678      -0.07006705      -2.36837930      -0.20464737      -1.44980904       1.10235048       0.74371978      -1.68084812
O       16.51167916      24.90791582       6.84107349       1.13752833      -0.67871011       1.21111155      -1.92703907       1.13778638       0.32160242      -1.67696786
O       15.56608659      18.06901744       8.93520233       0.04646860      -1.77787355      -1.94600858       1.75578336       0.32239833      -0.13948530      -1.66148102
O       18.02898667      22.31156163       8.84441161      -1.42747782      -1.33212112       0.47794773       2.86647857       0.53632743       0.19241981      -1.67318559
O       17.83514510      19.51590055       8.82503226       1.91578435       0.11038213      -0.90992303       0.76216543      -0.33827686       1.22086339      -1.66950417
O       15.49576988      23.46343030       9.10361378      -0.00997705       0.30619701      -1.25783824       1.28350711       0.94535829      -2.15684160      -1.66951489
O       17.92251984      17.00918999       8.97408563       0.20276447      -0.24261575       0.58543880       0.07931353      -0.35122120      -0.11177105      -1.68652534
O       15.54014543      21.02580196       9.02539532       0.82866735      -0.01226468      -1.79636710       0.19177376       0.14181807       0.30330183      -1.65918529
O       16.34321909      19.39929876      11.22672095      -0.22348936       0.07608887      -0.91857175       1.46103246       2.08467212      -0.01028575      -1.71963191
O       18.76051014      23.87017926      11.17039557      -1.17970726      -1.19346060       0.05786547       1.81079483      -1.15187129      -1.46236473      -1.68140900
O       19.01645123      17.99290854      11.25688262       1.47783450      -0.50235481      -1.53788487      -3.07565586       1.54500326      -2.16423009      -1.68215072
O       16.42530663      22.29412190      11.18405544       0.29945562      -0.29036883      -1.18698422       1.43695001      -0.82473017       1.01138149      -1.69265831
O       16.12686521      16.77380441      11.16634676       2.05581987      -0.70404594      -0.76771401       1.18154165      -0.96169727      -0.89227160      -1.70081770
O       18.67416395      20.96838206      11.14498293       0.31330235       0.60011713      -0.04926240      -1.19857312      -0.57189344      -1.82323354      -1.69582570
O       18.08599130      19.67863238      13.27521070      -0.08930439       0.58779416      -0.52842126       1.76477285       1.09494919      -0.35352251      -1.59015024
O       15.72487456      23.81604483      13.64288330      -1.80716425       0.09854357       0.69447526      -1.03950261      -0.75829065      -1.63628710      -1.58554673
O       15.45715574      18.21921214      13.45447780       0.54842845       1.66328372       0.45317782       1.02442585       0.65197895       0.10255078      -1.61297584
O       18.01221279      22.24992884      13.30206920      -0.98042502       0.14258207      -0.68641690      -0.98157169       2.90299756       0.62766832      -1.62601650
O       15.70098774      20.77368030      13.33903156       1.76604245       0.46752894      -0.36884304      -1.90457151       1.79320883       2.39110462      -1.59536171
O       17.97333799      25.19503298      13.10028623       1.44563020      -0.44141691       0.34513252      -0.58011081      -1.36507155       1.26110954      -1.64266825
Al      14.79061806      28.00305777       2.75368900       2.13223837       0.33837734       0.21931706      -0.15239145      -0.72414480      -0.97465479       2.48441410
Al      17.27898443      31.97229681       2.00851214      -1.54724443       0.43684636      -0.24391592       0.73960101      -0.49906373       0.58098664       2.44095874
Al      14.65836974      25.39721095       3.54914953       0.09970748      -0.68883501      -1.58457256       0.25811459      -2.51692695      -2.33284530       2.40536356
Al      17.26264992      29.39965716       3.35417309       1.89406092       3.25735800       1.50120783      -1.24204885      -1.92520706      -1.65277899       2.42186952
Al      17.27462781      26.58725522       3.58677720      -2.70103344       2.38382823       0.61764082      -2.07248405       0.20610358      -0.23186088       2.47181797
Al      14.78222843      30.69629773       3.55404682      -1.67152671       0.00783013       0.26686700       0.51283012       1.58074825       0.05260531       2.47890687
Al      14.82619565      27.95610272       5.48257939       1.45241688      -1.67989676       1.99933792      -0.31810703      -1.23518181       0.44548822       2.51016498
Al      17.21599944      32.09402039       5.40326431       3.15566522       1.41670144       0.20698523       0.49087837       1.42403580      -0.60604525       2.49292016
Al      14.75762060      25.04396787       6.15069474      -0.11940134      -0.07120151      -2.07550676       0.22132682      -0.12230648      -0.44468641       2.55271363
Al      17.20854850      29.42707282       5.92908575      -1.20032379       0.41997966       0.49743602       0.88706092      -1.79470694       0.27643024       2.54233384
Al      17.04480641      26.52900716       7.68770021       0.73700450       0.00459895       0.09798875       2.70812193      -2.62822194       0.09730358       2.49974394
Al      14.74335973      30.71266382       7.42657813      -0.88428730      -2.07738704       1.00453448       0.63562511       1.77522406       0.94734121       2.55484748
Al      14.84247623      27.95994762       8.14366201       0.82969164       0.43618941       0.94752855      -0.26265722      -0.94412166       0.66290843       2.54040909
Al      17.23290316      32.15265389       8.01099909      -2.21594754       2.14453807       0.57155646       0.72833840      -0.63062915       0.22307559       2.55502391
Al      14.90085838      25.00211129       9.85944574       1.42201863       1.14504368      -1.19860988      -1.36611267       1.23123984      -0.77393836       2.52329493
Al      17.15555097      29.22038016       9.91547332       0.58237939       0.80773157       0.62557907       1.56195218       3.90963035      -2.03808600       2.48513079
Al      17.30335333      26.63973669      10.23697889      -1.52269827      -0.58696012      -0.59502499      -0.49627458      -2.18680387       1.24906516       2.50652456
Al      14.81895062      30.70181955      10.12347701       0.46275159       2.40822063       0.76483816      -0.79631594       0.89216228       2.11921207       2.53086615
Al      14.77167056      27.85792854      12.00677283      -2.39214059       0.84391673       0.67486435      -1.56207322       1.48785887       0.31168026       2.53191972
Al      17.34874628      31.95590024      12.05259245      -0.88069516      -0.02155022       0.16908975      -2.85137739       1.29435250      -0.43015573       2.52287436
Al      14.76735846      25.03216455      12.37614911      -0.65060309      -0.69365636      -2.07606243      -0.09169329       1.03677196       1.89448358       2.45501375
Al      17.01695153      29.31009838      12.58441941       1.65449569       2.25315011      -2.01426944       2.50090382       0.20001821      -2.53591615       2.52780247
Al      17.12442253      26.57038640      13.62383581       1.06474376      -1.46524869       0.39419180      -3.43075342      -4.65928440       2.92308018       2.45682549
Al      14.75395470      31.00137009      13.77652210      -0.32379137      -1.81499139       3.34193183       1.10969113      -2.55565252       0.38387759       2.46558523
O       16.09201201      25.27798161       2.48758535      -2.11081628       1.66168037       0.78274126       3.15132052      -0.03247992       0.20349082      -1.53710771
O       18.73991134      29.45904739       2.31540713       0.77897247      -0.71257226       0.58132031       0.01997197      -0.28600194      -0.14413158      -1.58635449
O       16.49274213      27.80809778       2.56593051      -0.31943260       1.22491202       1.15633445      -0.61857853       2.21238584       0.02317764      -1.57096648
O       18.98681382      32.10204584       2.33272422       1.19965659       0.47867223      -0.53689384      -1.78666793      -2.30705973      -1.16398226      -1.62198448
O       18.65258438      26.58501069       2.37783918       0.67514524       1.02299722       1.38091461       0.73632823      -0.50044045      -0.61046267      -1.56709254
O       16.39446558      30.55855875       2.29311245       1.38588148       1.26951988       1.17564689      -0.78634644       0.18710738       0.16690084      -1.55604303
O       18.00531922      25.25274514       4.54482068       1.32299508      -0.23940247       1.65411594       0.59292527      -1.48951777       0.03317920      -1.72508442
O       15.71117893      29.36284284       4.63609895       0.43101732      -1.34893150       0.51367072      -0.08751702      -0.83754542      -0.36234068      -1.74189603
O       15.55034783      26.45516166       4.67733832       0.46885833       1.46632076       0.60278953       0.33395324       1.17307054       0.40930036      -1.72420979
O       17.85205302      30.65521373       4.49021314      -3.04492496      -0.83243953       0.84789554       1.75226546       0.66764110       0.57067034      -1.71704483
O       18.04274537      28.20433192       4.54433810       0.02765294      -2.24930212      -1.06866386      -1.00526804      -1.48044964       0.73844844      -1.72141933
O       15.64725964      32.13798963       4.38764591      -0.50452403      -0.19424538       0.07446521      -0.61154020       1.29571171      -0.15178566      -1.71523821
O       18.76185032      26.59707548       6.70727158       1.13740145       0.53390700      -0.31901741      -0.15024545       1.48973447       0.49386638      -1.67694199
O       16.39121572      30.84037396       6.64333164       1.23710951       0.23961092      -1.42878019       1.01821510       0.31546427       0.66690006      -1.68117642
O       16.32747593      27.86866868       6.89867300      -3.00836867      -0.48983031      -0.60058527      -1.51236417       2.59327044      -1.82602938      -1.66327274
O       18.86084199      32.11315077       6.58731077       2.70013687      -1.42459573      -0.07708528      -1.67861607      -1.11849728       0.02706032      -1.67227113
O       18.83487428      29.22740481       6.86325929       0.17257592       0.93518997       0.43669503      -1.30281625      -0.98702169      -1.58912259      -1.67386878
O       16.56515940      33.39764966       6.60027963       0.58103265       1.70135414      -0.77279180      -0.38237630       0.33583179      -0.19344559      -1.67479146
O       15.72748865      26.51220911       9.13503051      -2.17975634       1.57614594       0.70684134      -0.08330771       1.01995671      -2.26166192      -1.65752673
O       18.08912679      30.78461667       8.91895697       0.77915687      -1.52471267       1.53720307       0.32028054      -0.03576285      -0.28055090      -1.65928352
O       17.90867983      27.85248940       8.98032049      -1.82647544       0.04755007      -0.46899953       0.30792051      -1.08862048      -0.72601299      -1.66930437
O       15.63515496      32.14232498       8.77386518      -0.27057370       0.38099416      -0.87200331      -2.09526921      -1.16970955       1.21855475      -1.66847050
O       17.83236757      25.17876613       8.89180983       0.53324159       0.75838603       1.27072934       1.27092496       1.25749012       1.45980313      -1.66892982
O       15.45317319      29.49171448       8.97336119       2.03700283      -0.13308043      -0.18844774       0.85739352      -0.78935520      -1.50192269      -1.70183098
O       16.38803138      28.14944965      11.01947427      -1.41001280       0.50782903       0.72298678      -0.41618208      -2.54071469       2.21341650      -1.70661819
O       18.85359046      32.17923015      11.17232478       1.02990804      -0.08596324       0.13502450       0.99734769      -0.35690928      -0.67012853      -1.68909693
O       19.01073648      26.41625426      11.08500843       0.51192488      -2.08780094       1.58746737      -2.00984530       0.76985359      -0.89206743      -1.69254327
O       16.37645201      30.54688310      11.17796550      -0.02591059      -0.12284736       0.33303959       0.71498779       1.37548333       0.04603769      -1.69235802
O       16.22744739      25.10366060      11.09948248      -0.82918958      -1.47015939       0.02915394       0.92277632       0.19199618       1.43885295      -1.67815554
O       18.74133064      29.34584372      10.91213954       0.24810114      -0.19627187      -1.30800511      -0.64562385      -2.04564221       2.53949168      -1.66271019
O       17.86372784      27.86389150      13.18000212       0.90074738       0.74199931       0.35233253       4.34330316       5.84974178      -1.64279362      -1.61208820
O       15.67945609      32.41673430      13.43034973       2.67561478       0.06680288       1.63160486       1.08763785      -1.29986003       0.15393851      -1.62841678
O       15.42361946      26.63173456      13.19052168       0.50548347       1.82187292      -0.06554661       0.71519812      -1.15194692       0.34975657      -1.61520386
O       18.03038139      30.69720860      13.16035628       0.24333518       0.34630358       0.59326331      -0.73452399      -0.14010289       1.21597190      -1.65223730
O       15.54690532      29.33370092      13.32311904      -0.54854662      -1.08477245      -0.09853736      -2.42190763       1.40233967       1.42952233      -1.60153103
O       18.09338624      33.47990561      13.56145492       2.74950369      -0.02439045      -1.52568343       0.34836247      -1.52078245      -1.91201768      -1.62161005
Al      14.82518855      36.08086425       1.97498939      -0.01113029       0.72173162       1.63948807       0.53022387      -0.46405568       0.41506644       2.43780994
Al      17.12862693      40.53713973       1.94899384       2.68711725      -0.57068188       2.53375643      -1.83141715      -0.33332900       0.03744621       2.44245529
Al      14.92448344      33.43584365       3.13119648      -0.12772929      -0.99721510       1.75477021      -0.55293529      -1.64579461      -2.20300873       2.45973825
Al      17.03896232      37.66058098       3.10325943       1.78847960      -1.10453104       0.85306004       1.92372109       0.28767775      -0.54648692       2.43948698
Al      17.28075301      34.76957393       3.48461722      -0.73375544      -2.57054581      -0.13354638       0.76028177       0.95514721      -1.08995184       2.51837206
Al      14.64345632      39.08733046       3.24292861      -0.70413937      -0.10363322       2.76857809       1.05747077      -1.67031134       1.33095221       2.50160265
Al      14.78013993      36.21458181       5.24578579       1.64873385       3.25483298      -1.66873255       0.95695083       2.18010247      -0.10779819       2.52863693
Al      17.14319633      40.33604312       4.97689682      -0.14003655      -1.19085328       0.28929126       1.43498319      -0.84617271       1.83043029       2.52779770
Al      14.75372035      33.58275366       5.70196820      -1.25695083       1.37425969      -2.08871400       1.72611844      -2.40232912       1.47385577       2.54124475
Al      17.16121628      37.51010302       5.85770577      -0.49072389       1.82602965      -0.53051413       0.85761003       0.99824395      -1.13817616       2.52326536
Al      17.30805203      34.92465006       7.59468465       2.37881638      -0.38654963      -0.78647272      -0.23623915      -1.16698562      -1.33290666       2.47937226
Al      14.73298662      39.03486164       7.52398527      -0.35346711       1.43436344       3.53442232       2.46206751       0.69804170      -0.46258727       2.49657393
Al      14.82818841      36.29806919       7.81235369      -2.11957736       1.14388698       0.33262244       0.43517066      -0.80132331       3.04591763       2.46133041
Al      17.29731058      40.43235427       7.72196917       1.10223090      -0.55581899      -0.05202961      -1.57510624      -1.05323768       1.74313175       2.47002172
Al      14.74756850      33.53502140       9.60016600      -1.32342479      -1.16243826      -3.22921091       0.43873673      -0.26563171       1.06482688       2.51034069
Al      17.27131056      37.57230209       9.80189087       1.97239840      -1.75783428      -1.49202320       1.02936098       1.22526034       0.37625383       2.51682687
Al      17.12435952      34.83671561      10.29560446       0.56700455      -0.34667990       0.35915826       0.60965128       0.79953562      -0.30450771       2.57319903
Al      14.94918622      39.03246660      10.17537684      -1.44797706      -0.32877281      -3.80309134      -0.47754047      -0.03007030      -0.25078130       2.50656700
Al      14.68803796      36.28201438      12.01626157      -3.38190633       0.62944235      -1.42541393       0.97383834      -0.59896207      -0.62601472       2.50822115
Al      17.05061216      40.43191102      11.87817138       1.63883437       0.34622976       1.20350975       3.57376193      -2.27867667       0.16253606       2.49947071
Al      14.79361571      33.54972821      12.43398902      -1.75100022      -1.47649635      -0.13140792      -0.38651600       1.14643758      -2.12996044       2.48691869
Al      17.26159198      37.51675375      12.50257425       2.49659899       2.62598848       1.77143947      -1.64508399       0.51799905      -1.03853142       2.47039700
Al      17.04654702      34.81025824      13.85116875       1.23899124       1.68619373      -0.06525706       0.69667536       1.59511055       0.81840929       2.48557091
Al      14.64411999      38.97983213      13.43323585      -0.40384784      -0.46816811       1.72818630       0.62589316       0.39975442       0.20739803       2.40042233
O       16.56860419      33.46487316       2.18598269       2.59008997       0.10397965       0.09570048      -1.77734439       1.79486215       1.42837029      -1.59152007
O       18.80662790      37.77539928       2.20204473      -1.04272771      -0.22831888       0.47481745      -1.73453334       0.87833534       0.12472056      -1.57112062
O       16.59514137      36.26892957       2.03559103       0.58554905       1.00333499      -0.41388979      -2.14435498      -0.58596804       0.91064645      -1.56476343
O       18.74929632      40.44268257       2.09421403      -0.35719967      -1.91322706       0.16390947       2.56248124      -0.34798128       0.54327007      -1.57186854
O       18.74158374      34.85217694       2.29175021       0.41588135      -2.91893829      -1.87990324      -0.15663651      -1.43525253       0.07693021      -1.56987095
O       16.21680767      39.11956271       2.25141172      -2.24296814      -1.98893813       1.04615014       0.42626635      -0.79524776      -0.37106448      -1.60706842
O       18.16614750      33.56576683       4.51974706      -0.67678846       1.46794656      -0.05060783       0.40199646      -1.42163863       0.07226132      -1.70327723
O       15.73861746      37.77829634       4.39250130       1.18202930       0.01518521      -0.10409957      -0.05439790      -1.06276112       0.83887177      -1.68142450
O       15.48525142      34.88812073       4.37218334       0.02289345      -1.19680982      -0.53278933       0.65254542      -2.77402867      -1.59106131      -1.72716439
O       18.09671252      38.79054987       4.33841986       0.13830284      -0.86826448      -0.33135530      -3.02405623       1.40731643       1.12875099      -1.69300783
O       17.90202478      36.19893929       4.48931575      -0.15223848       1.06518121       0.13035021       0.36960305       1.22780975       0.10734956      -1.69723892
O       15.58360294      40.69764532       4.17189843      -0.74088480       0.15466496       1.23058380      -0.80792536      -1.43016777       1.83965389      -1.74857926
O       19.12859751      35.05470219       6.69960515       0.48293782       0.46530612      -0.86758079      -1.74274755      -1.27002253      -1.02412985      -1.68034959
O       16.54712771      39.15886864       6.68967060       0.02710647       0.38452425      -0.29556502      -1.87365391      -1.71473981      -1.71080372      -1.66953051
O       16.14370988      36.13325958       6.56197608      -1.71621653       1.41677357      -0.07171277       3.29246623       0.65154923       0.18501165      -1.66942096
O       18.62310559      40.20799778       6.51803385      -0.46537761      -0.11578042       0.83700405       1.01860442       2.41894242      -1.27475859      -1.66187036
O       18.89013818      37.46611891       6.62842312      -2.28691604      -0.23580439      -1.05312769      -0.67810361       0.26953111       0.41725951      -1.66906846
O       16.41370142      41.69588843       6.66458086      -1.27464975      -1.15636509      -0.81387275      -0.54362568       0.24707315      -2.19718751      -1.67681098
O       15.86774757      34.93256813       8.75112152       1.06379823      -0.07395309      -2.04140510      -1.74325116      -0.56619194       1.46709224      -1.67907453
O       18.20226566      39.11687695       8.91452054       0.32237247      -1.08282755      -2.64485233      -0.42785424      -1.51522345      -1.21436638      -1.67166674
O       18.04538212      36.11851263       8.95397597      -0.94852123       1.52854277      -2.12994216       0.44419512       0.46957957      -1.28472198      -1.68603170
O       15.42686234      40.28102565       8.84940194      -1.33538306       0.17693778       0.43926589       1.09719981       0.37436574      -0.87555096      -1.67239380
O       18.10957979      33.60943486       8.66836719       1.27033511      -0.45437500       1.88008335      -0.61836188      -0.01795425       0.81895094      -1.67843807
O       15.78377381      37.72984759       8.89882670       0.86771870      -0.66741937       0.03979882      -3.70746502       0.07969931      -2.36638003      -1.65716851
O       16.52560533      36.44057003      11.04392673      -0.09312848      -0.81058442      -0.03285701      -0.06455658      -1.27919298       0.46395093      -1.67816305
O       18.90243788      40.39216630      11.04120583      -2.31072308      -0.97584269      -2.08703840       0.23808659       1.52573429      -0.08675669      -1.76523638
O       18.78646174      34.57942758      10.98239835       0.20751234      -0.27364573       1.43252783       1.15388137       1.39001106       1.11990154      -1.69496357
O       16.56891977      38.89056365      11.03922322       0.24435882       0.39106993       2.20064765      -0.94347308       0.45478365      -0.80042706      -1.68962109
O       16.23451963      33.54404833      11.10276114       2.62348677      -1.39595738       0.49514508       0.45335641      -1.64344123      -0.15886687      -1.68419325
O       18.81816025      37.62821953      11.17887843       1.06213280       1.32680264       0.38149091      -0.50303023       0.17988755      -0.64114285      -1.74231541
O       18.05398991      36.21882396      13.41883319       1.30305587      -0.33739022      -0.46048882       0.75546402       0.12911620      -0.87850853      -1.61478031
O       15.58833270      40.29867614      12.87744393      -0.32177059       0.54612981       1.81592283       0.77997966       1.07239024       0.87903457      -1.63953888
O       15.54904444      35.12929168      13.00761607       1.22187248       0.56080108      -1.80075402       0.69401417      -2.89815293       2.17250858      -1.62069821
O       17.90168474      39.12317385      13.11629162       2.43948659      -1.94143254      -0.53808516       0.34051049      -0.83700908       1.07725350      -1.56293881
O       15.49107488      37.49493772      13.21313897       0.04819918       0.63205698      -0.73624484       1.01631482       1.23392888       0.49558227      -1.59767866
O       18.17826424      41.68431253      13.17905849       0.05329933       0.82041199      -0.09231076      -2.87944586      -0.90633850       0.30700430      -1.58002198
Al      14.92606490      44.38941467       2.15304858      -3.32905034       0.48084188       1.05373919      -0.12689054       5.03242528      -0.41820788       2.45435739
Al      17.15198459      48.88798159       1.89147275       0.31501384      -1.97588582      -1.14817680      -0.48360128      -3.56442251      -0.06806049       2.41898990
Al      14.65227583      41.81588817       3.00787348       2.07680059       0.04481962       0.74939722       0.82816538      -1.21521614      -0.30736438       2.44047165
Al      17.37700818      46.00360103       2.97525751       1.40377685       4.44553278      -0.15408457      -4.36266889       1.21817736       1.97649500       2.42449713
Al      17.12898754      43.28151998       3.29499962       1.94079088      -1.84555048       1.80868435       0.90500163      -1.16869503       0.28715714       2.48328519
Al      14.92391013      47.35594061       3.23200380       0.33018647      -1.24051267      -0.02573805       0.77056983       0.03614791       0.27308788       2.50668502
Al      14.78774655      44.76808576       5.31891453       2.16537163       0.44751076       4.41656662      -0.12347794      -0.96238463      -1.72213378       2.48180509
Al      17.25457310      48.73072331       5.33366902       0.56548447      -0.17338712      -1.85220610      -0.65682126      -1.21645036      -0.33904154       2.51364756
Al      14.84942738      41.88889836       5.61954818      -2.44478792       0.96267804      -3.59718332      -0.32698706      -0.61155451       1.46096496       2.53261590
Al      17.32337913      45.94913533       5.88514166      -0.12442196       0.56675714       1.06009646      -1.07371310       0.27090500      -1.96092991       2.51624584
Al      17.17745332      43.22429292       7.39399523      -0.90115631      -1.15992265       2.10576645      -2.22821251      -0.77550790       0.44063462       2.53409076
Al      14.68739244      47.24134629       7.50042125       3.15497328      -0.48528573       0.01774450       0.87497445       1.57388944      -0.81532735       2.54358840
Al      14.67118989      44.54990143       7.83811021      -1.05793836       1.02767957      -0.21215771       2.72871867       0.08945147       1.31674319       2.49964952
Al      16.90806206      48.69441266       7.99575941       2.91094822      -0.09836736       1.11257023       1.84910190       0.70958437       1.02328677       2.48840618
Al      14.72249218      41.89351786       9.44266940      -1.43628456       1.44232441      -1.31374953       0.53082602      -1.41490861       1.02908028       2.57311535
Al      17.08147595      46.05412654       9.65038950       0.82578740      -2.27250397       0.32609626       1.04945251      -0.13591748       1.25852287       2.52303338
Al      17.26486695      43.19607351       9.93204583      -2.32831398       0.87861852       0.53714924      -0.74907947       1.13457211       1.17750091       2.48851943
Al      14.74673488      47.53542074      10.05273920      -1.22739149       2.25905079       0.88614133       0.87484913      -0.88056399       2.86171648       2.50407863
Al      14.94308469      44.53135736      12.08041088       1.91434710      -0.68426432      -0.49538276      -0.98558550      -0.32893078      -0.27210079       2.46930552
Al      17.22060108      48.68468580      12.02898216      -0.22617058       2.47136965       1.73446807      -1.01589896       0.97784869       0.50154424       2.50216436
Al      14.76919685      41.68386461      12.12275155       1.92632488       0.43669884       0.91556480      -1.26916701       1.63900104       0.06859855       2.43652368
Al      17.43523772      45.94638429      12.37731343      -2.56576474      -1.92582713      -2.97759851      -1.25269819      -0.54232766       1.49384464       2.45003819
Al      17.09547360      42.99012763      12.88148670      -2.64134664      -1.88483947      -0.25442484       1.36314126       1.66377339       0.51050956       2.47485018
Al      14.72415453      47.11138372      13.27790431      -0.60512458      -0.72688264       2.32917246       4.28828643       0.39771213      -0.65813720       2.46105981
O       16.25183207      41.98582485       2.16082384       0.68533921      -3.40899731       0.78511994       0.30226849       0.51050541      -0.66776548      -1.62186658
O       18.86063957      46.24117651       2.22754917       1.45636724       1.90959634      -0.42485810       0.48134028      -1.58065802      -1.82652964      -1.60921514
O       16.57740866      44.60744263       1.86694708       0.21274724      -0.67567289      -0.13788515       1.49412272      -0.11239317       2.58508159      -1.59950042
O       18.76836904      48.77211620       2.22242070       3.31985521       1.91693917       0.90293645       2.30652570       1.13562985       0.50943029      -1.57372618
O       18.70949870      43.19038400       2.33009819       0.53533179       0.30928437       0.03920786       0.25934143      -0.30928888      -0.34076859      -1.60019422
O       16.41507492      47.26367418       2.06364785      -1.58696729       0.84812538      -0.93828472       0.27051541       1.99124055       0.45687183      -1.56912148
O       18.12528684      41.76108259       4.27742419       1.12753956      -0.13247001       1.03951344      -1.08966780      -0.18157505       0.99188380      -1.71568155
O       15.74971796      46.09384102       4.42681788      -2.08118763      -0.07603626      -0.20473479      -0.21327417      -1.51522626      -0.67643545      -1.68314183
O       15.48972254      43.16384420       4.29725032      -0.00567968       0.80648576       1.45078603       0.21479466       1.64484623       0.07332005      -1.74091792
O       17.99591907      47.24362995       4.34026789       0.35072902      -1.41545043      -1.47231295       0.13552225       0.79249774       1.06144943      -1.69571030
O       17.90284253      44.69913594       4.47758500      -0.47604120       2.97720405       2.06687331      -0.48648208      -0.20764636      -1.77093353      -1.70515978
O       15.51968660      48.80636022       4.43798055      -0.66230769       0.01507707       1.59628377       0.01966138       0.65290664       0.13410773      -1.70832622
O       18.63879068      43.36074169       6.51686751      -0.59889953      -1.25743551       1.85905226       3.20402092       0.06888396      -0.26935584      -1.68539429
O       16.48641241      47.42509576       6.53261741      -1.57864720      -0.80395002      -0.48879212      -1.00933479       0.88391316       1.90788256      -1.66720021
O       16.19483216      44.65512077       6.71702976      -1.90287895       0.32186149      -0.27914818       1.20345239       0.15317002      -1.53196253      -1.68670404
O       18.61939191      48.81720092       6.71323178      -1.64580236       0.19265548      -0.91804743       0.28130078       0.50143884      -1.11446744      -1.67697453
O       19.02032197      45.97328601       6.57946082      -0.75776286      -0.78528595      -1.23408316      -2.25883763      -2.07946703       0.46458890      -1.67048740
O       16.39885560      49.93561941       6.78197150      -1.27831904      -1.94661954      -0.24785988      -0.36362401       0.62845052      -1.59564663      -1.67505634
O       15.69412330      43.23314961       8.79809775      -0.54594648       0.03426883       1.32881790       1.13565448       0.50084162      -0.33822494      -1.68129075
O       18.01841425      47.45351024       8.84356181       1.23214397       1.06331389      -1.21837982       0.37983936      -0.00692493      -0.96144852      -1.68414652
O       17.94214980      44.56694548       8.84467939      -0.13534390       1.99398073      -1.03704554      -0.59977413      -0.96690149      -0.99322146      -1.68947124
O       15.12562976      48.83683729       8.76925959       0.53339842      -0.76772105      -0.21033076       2.84016083      -1.61778062      -0.45733602      -1.65870178
O       17.86974723      41.82949541       8.62450353      -2.85828255      -0.12103672       0.55357963       1.44605019       2.54238112       2.22951296      -1.66276062
O       15.53607009      46.13086518       8.71467240      -1.14500625       0.57490770      -0.24481151      -0.79462573       0.56403429       0.38399566      -1.70594478
O       16.54475658      44.79820738      11.05382730      -1.96295622       0.44593167       1.02306400      -1.10411044      -2.49724818      -1.09495857      -1.69783211
O       18.87171968      48.83306723      11.26083103      -0.80164805      -0.74758661      -0.21570672       0.00604066      -0.30833598      -0.81979828      -1.69048691
O       18.91063064      43.08522364      10.88578968      -0.70115289       0.43132688       0.03488728      -0.99298142      -0.37021619       0.42289559      -1.73248816
O       16.38285080      47.30910938      10.92113588       0.60163375       1.30917284      -0.31432190       0.09302052       0.59638169       0.43184049      -1.68976653
O       16.48903740      41.86950109      10.92165600       0.04833233      -0.78729151       0.10669656      -1.10636804      -0.00351659       1.62924778      -1.76482105
O       18.54527932      46.05033187      10.93231011       1.38478338      -0.54734061       1.04960562       2.29709209       0.26902329       1.11943568      -1.69005072
O       18.13778782      44.38962792      13.08125200       0.05650202       1.15213630      -0.86917519      -0.27855454       0.74093046      -0.59914862      -1.59105396
O       15.68675109      48.66789816      13.03731620      -1.16489783      -0.11308104       0.15010105      -0.90839078      -2.83301568       2.12335714      -1.57731473
O       15.41626633      43.05275227      13.25230518       1.28179614       0.08630509      -0.50963912       1.61146463      -0.60862599      -1.05182576      -1.57610869
O       18.00386774      47.20085023      13.74423478       1.19009925      -0.14389183      -0.14435507      -3.28273228      -0.77583094      -3.19777063      -1.55954111
O       15.82129182      45.64506100      13.21766817       1.06071181       1.29328468       0.81806633      -2.18012326       2.86306902       0.46464696      -1.56178081
O       17.81617866      50.11218167      13.46168832      -2.01198163      -0.59521909       0.11686738      -0.89869545      -0.55082109      -0.37292701      -1.59850848
Al      19.60032128       3.04590292       2.93395199      -1.30718990       0.77416514       0.82429513      -2.06249896       0.60110807      -1.09141437       2.42298222
Al      21.75258446       7.17448313       2.75430722      -1.08209051      -0.14104116       1.00365226       0.21209866       1.35508698       0.00514295       2.43810487
Al      19.45581990       0.31104996       3.12217053       1.38111542       3.09161288       1.54852695       1.80132507      -1.34247596      -1.33770786       2.45123696
Al      21.79607236       4.45709549       3.08209434      -2.47669333      -1.39243546       0.12086418       1.72947543       0.41774008      -0.49812714       2.43210936
Al      21.97903723       1.72389011       3.37036382      -1.16723226      -1.93238381      -0.59439215       0.70570352      -1.72552479       0.52520101       2.46001959
Al      19.42640569       5.85221769       3.19576723       0.17536132      -1.11866969      -0.54185223      -1.17265219      -0.95135304       0.90931523       2.46929598
Al      19.71170254       2.98070961       5.52597218      -1.53596743      -1.50335996       0.62497868      -2.38580586       0.34898872      -0.17028317       2.52539206
Al      21.83274938       7.21240424       5.50460766      -0.67796654       0.48461456      -2.33355810       0.33501294      -0.89869687      -0.03810437       2.49322343
Al      19.52390188       0.24619465       5.74841787      -1.07817877      -1.89799521       1.75340016       0.71192415       0.27284815       1.56944670       2.58224773
Al      22.02661575       4.41965086       5.79689883       2.62975237      -1.09693130       1.15706857      -0.49225118       0.26122129       0.11841113       2.56948495
Al      21.98742059       1.65787290       7.49159916       2.41950381      -0.97451449      -0.19792858      -0.09045979      -1.25522319       0.33185617       2.52476144
Al      19.41475810       5.78221917       7.64714921      -1.05946549       0.39240038      -0.20140359       1.33144453       0.25888819      -2.67758306       2.54811859
Al      19.46941552       2.96386336       8.08449676       1.19418032       1.65317820      -0.17201043       0.15536291       0.95262174       0.26665555       2.52805543
Al      21.89980989       6.92253088       8.13412208       0.17656512      -2.40160800      -0.22968183       0.17031730       2.82830008      -0.93469408       2.51563454
Al      19.48661846       0.23214870       9.77505102      -0.20196214       0.80385497       0.82066787      -0.62217486      -1.08620563       0.84160861       2.53589177
Al      21.95622602       4.23882446       9.72266703       0.37118851      -0.76195070      -0.48799872       3.05378288      -0.44722158       1.47951514       2.53101063
Al      21.83790095       1.36048924      10.12236293       1.84147851       1.11629533       0.66432557       1.54564835       2.07935510       1.18045543       2.48808551
Al      19.58941308       5.66518276      10.21067884      -1.44221189      -0.37521427      -0.88018889      -0.71452978       0.36247136       0.24292572       2.50833821
Al      19.39910954       3.04026941      12.29291750       0.28644165       0.10138255      -1.11938806       1.44543914      -2.85067163       0.73176105       2.48747563
Al      21.92280999       7.08233131      12.28792659       0.37788654       0.20540501       0.37658035       1.39882403       1.18735718      -3.62011833       2.46702147
Al      19.36030045       0.19664868      12.69186994      -1.12034229      -0.86400272      -0.38137777       1.57832614      -1.12076219       0.13594557       2.47692776
Al      21.83527811       4.34786887      12.43881492      -2.28799322       0.21074221      -0.76468425       1.20159163       0.51548379      -0.62294721       2.44499493
Al      21.95954624       1.63162415      13.20545368       1.06091345      -1.18615064      -2.18330241      -1.51436411       1.73582669      -1.06669907       2.41692710
Al      19.51465755       5.83305159      12.78172948      -0.32377086       0.17765523       2.02387485      -1.18610325      -0.91359960      -0.24575683       2.57791829
O       21.21140748       0.51326915       2.21269155      -2.53939884      -2.07217591      -0.13243652      -1.69972318      -2.10981300       0.50088599      -1.51809382
O       23.47454237       4.49538796       2.28474748       1.91787713       0.26048258      -0.48169017       0.10629026      -0.89856583       1.01959298      -1.51801896
O       21.24244330       2.94393438       2.41857580       0.24767079       1.49280592       0.84292124      -0.65181399       1.23660776      -1.88277082      -1.52068448
O       23.46260664       7.13482854       2.53658481      -1.33121230       0.89507239       0.66037679       1.33652220      -0.17797116       0.13044858      -1.54064846
O       23.56144728       1.61223200       2.21259314      -0.47208946       1.16252606      -2.00756357      -1.18965520      -2.23549665       0.49653591      -1.52060068
O       20.88541328       5.77447390       2.22446351       0.21332621      -0.75131211      -0.02890942       1.82410931      -0.58875335      -0.15881612      -1.52737844
O       22.82445653       0.28083400       4.35970841       0.68013167      -0.05050716      -0.15743875      -0.59295215      -1.16312388       0.83673774      -1.72132456
O       20.11323595       4.17777976       4.26403454      -0.28048267       0.79901287      -0.82682513       2.99648283       2.16847975       0.73670364      -1.73846638
O       20.31366801       1.61850477       4.41974782       1.42589462      -0.40669477       0.18849954      -0.59685324      -1.03888749       0.62296512      -1.74515045
O       22.60837902       5.73156998       4.51562381       0.50559586       1.61653674       1.37013969      -0.71646779      -1.34485822      -0.34513693      -1.73013663
O       22.63191446       3.13663716       4.48950119       0.82178949       0.33973174       0.65338846       0.75441067       0.03535219       0.91703554      -1.75293326
O       20.41067639       7.10866048       4.35353325       0.81434742      -0.81647616      -0.80038647      -1.05329338       0.27096491      -1.03339988      -1.72750497
O       23.63489774       1.70885342       6.74191495      -0.48696342      -1.07534727       0.48693483       0.28607238      -0.00968203      -1.48146264      -1.68411303
O       21.11750495       5.71341076       6.62770923       0.35765927       0.28196395       1.90303082      -0.27509806       1.53425835       1.81381061      -1.67157197
O       21.09861258       2.97467100       6.70876209      -1.46737837       2.45673965      -1.61174624      -0.35016382       1.27305252      -0.26533994      -1.69478273
O       23.29947759       7.17133977       6.69981248       1.33034697      -0.66429620       0.47464825       0.33457697      -1.48772790       2.51089210      -1.67703044
O       23.56498023       4.38314762       6.72916578      -0.55220880      -2.49796328      -0.69962920       0.41390380      -2.12852927      -0.79036308      -1.68634427
O       20.91205432       8.33880201       6.65058747       0.67470694      -0.85456195      -1.69287624       2.36358850       0.23725715       1.96316797      -1.66469741
O       20.34756885       1.66967900       8.92939538       0.79682831      -1.67141125       1.13742509       1.84939664      -1.86954232       1.22186438      -1.68737531
O       22.84923053       5.69184089       8.90030042      -2.03857964       1.29773513      -3.61251813       0.42966676      -0.80073613       0.26766117      -1.67941129
O       22.74922527       2.71678772       8.91581136      -0.23617948      -2.33978486       0.91530551      -1.69346777       0.67733176      -0.18521717      -1.67703474
O       20.23546066       6.96384396       8.92011021       0.45734076       1.13526203       0.38791028      -0.70566637      -0.48356766      -0.56626719      -1.67532861
O       22.66219872       0.23354915       8.80977049      -0.15883251      -1.13311898      -2.81780859       0.06257822       0.70283859       1.05166360      -1.67855120
O       20.35584295       4.40333261       9.09882880      -0.60156390       1.34822713      -1.33946964      -2.39942176      -0.20090837      -2.06725865      -1.66664803
O       21.16451224       2.98056402      11.36650332      -0.55612645      -0.30883783       0.37298476       0.19205639      -0.28069905      -1.22284912      -1.76271975
O       23.44534572       7.19123997      11.04189271      -0.32259670       0.27671151       0.44692089       1.76810717       0.30932133      -0.67493500      -1.65872920
O       23.60086986       1.58213139      11.20617796      -0.41969843       0.34567587      -0.04886497      -0.24297411      -1.88557110      -0.29423208      -1.70107388
O       21.16549970       5.80665891      11.09579622       0.90352967      -0.70586702       1.00786379      -1.14356034      -2.56729888       1.27341494      -1.74722469
O       21.20171788       0.12246221      11.26419222       0.65375453      -0.03050280       1.12492283      -1.32476416       1.72053452      -1.04931181      -1.73392999
O       23.48698631       4.25464036      10.98273318       1.30493807       0.83530298      -0.44013579      -1.53760302       0.88475605       0.07742758      -1.67903066
O       22.89242192       3.23245013      13.34904822      -0.81474971      -0.02646045       0.28451124      -2.19278125      -3.03872774       1.11619910      -1.56688237
O       20.43609160       7.19326732      13.21415633       0.71088989       0.70520780       0.65979737      -1.06409505       0.42827451       0.89618299      -1.61799943
O       20.16489035       1.61303898      13.46305303       1.26909461      -0.66434889      -1.29775505       2.12179493       0.34856242      -0.32348366      -1.55822647
O       22.69124826       5.77646475      13.12837715       0.62084610       0.05839387      -0.08968770      -1.05066775      -1.71799866       1.14806734      -1.63233554
O       20.23067593       4.31489725      13.37695086      -1.21777441      -0.23352049      -1.32232682       0.99463691       0.71828165      -2.10155480      -1.62046516
O       22.77553238       8.22875738      13.32877381       0.44769455       1.82169694      -0.59552591       0.65937147       1.33962229       0.24898311      -1.61875510
Al      19.54999639      11.32171439       2.01151103       0.01874703      -2.42119812      -0.31941082       0.65277575       4.01126647       0.48227412       2.42601371
Al      22.05549492      15.44175496       1.98940975      -1.35524263      -0.80603599       0.66853793      -2.70057132      -1.00311783       0.39513982       2.41578388
Al      19.42861785       8.66221329       3.12567859       0.89016027       0.11468917       0.04203429       0.73526622      -1.89661204       0.23250311       2.43650246
Al      21.82431284      12.74840561       3.31079238      -0.22933104      -0.94687112       1.63406115      -0.02788103      -1.60946911      -2.08732929       2.41011930
Al      21.76551740       9.89973416       3.50340329      -3.77454251       2.67116528      -1.69876521       2.78086196       0.09057951       0.52188250       2.44236517
Al      19.42382990      14.11648189       3.23911416       0.33237010      -0.06875509       1.68789816       1.12118718       0.45981046       1.23215169       2.53591919
Al      19.50699605      11.23161192       5.41175388      -0.46349158      -0.01645809       0.60532460      -1.23589953       1.14755312      -1.02626444       2.51863098
Al      21.82999187      15.34423606       5.29543493       1.37814418       2.04281080      -1.39975627       3.42633719      -0.19500334       1.50401622       2.51715231
Al      19.44816940       8.62037375       5.76237941      -0.25584532      -0.02455787       0.68660515      -0.79777054      -1.44426759       0.88692109       2.54214168
Al      21.89040979      12.57292878       5.87371135       1.00831698      -0.25061150       2.33946142       0.03487948      -0.43964375       0.71501844       2.54801750
Al      21.73826601       9.83304722       7.54253585      -2.25582157      -0.46067436      -0.32814881       1.94729830      -0.11982825      -0.32475504       2.48953247
Al      19.45824280      14.16237054       7.70851796       2.33352187      -1.11634790      -0.75355179       1.36844601      -2.05426790      -1.25512607       2.49902582
Al      19.36208541      11.27862255       8.14244710       0.03202177       1.95365522      -1.35148489       0.28206544       0.01013289      -0.75162330       2.53446841
Al      22.04961344      15.24978901       8.01022767      -0.38761474      -1.47252973       0.03581287      -1.84432786       1.82571510      -0.64098251       2.53467917
Al      19.44284476       8.47334941       9.65357137       1.25292781      -2.06523848       0.27003675       0.66975182       1.54086927       1.00477632       2.52242327
Al      21.91156208      12.52657810       9.74106923       0.28253882      -0.04910138      -0.44116310       0.34974012       1.01328030       0.12282584       2.52103686
Al      21.84092734       9.89493509      10.25052948      -0.48036066      -1.53503732       0.83635984       0.24198398      -0.97138065      -0.49594149       2.54181933
Al      19.45593233      13.97866063      10.32060842      -0.27764622       1.70329360       0.01613135       1.74874409      -1.22788318       0.06671137       2.54037213
Al      19.45851088      11.26557556      12.15430256       2.55374128      -0.05976673      -2.10353046      -0.06952277      -0.10404532       0.75532345       2.53192544
Al      21.82083793      15.33587666      12.09295473       0.98318572       1.20129035      -0.06239549       2.20298311       0.92160219      -0.23402888       2.52463317
Al      19.55255361       8.58949876      12.35502678      -0.62243251      -0.73458150       0.84585206      -1.60031277      -2.52723852      -1.62613799       2.45521784
Al      21.88772469      12.61528419      12.39836246       2.21437407       0.68682124      -1.00591871       1.65343746      -0.13177205      -0.55735106       2.47805572
Al      21.89699331       9.61357516      13.87939635      -1.06146244      -1.94163236       0.60861472      -1.55497436       2.33926871      -1.34460547       2.43300676
Al      19.56174764      14.02712091      13.80290545      -3.87266204       3.97370280       4.18886938       1.03667888      -1.55280451       0.16526648       2.46914625
O       20.98843367       8.74385140       2.36194162      -1.31610939       0.12657150      -0.21862927       1.31614085      -1.66648578      -0.73029431      -1.53816819
O       23.47407129      12.70592198       2.39005554      -0.00305422      -0.33397385      -2.70889817      -0.45445199       0.37034785      -0.26227516      -1.55551457
O       21.18241564      11.28868683       2.44865113       1.21312714      -1.01454608      -0.50701222      -0.53376375      -0.14431404      -1.24600301      -1.56831586
O       23.66925181      15.32938300       2.33290905       0.62571600       1.94511936       0.32660806       0.77617459       0.95336120      -1.08669098      -1.58145285
O       23.44372752       9.70640594       2.60059247      -1.86050694       0.06665196      -1.59339117       0.32463273       2.77834238      -1.09076693      -1.52916527
O       20.98478756      13.98371942       2.07069801      -0.41917197      -0.87818181      -1.34991247       1.45845022       1.64477459       1.63553506      -1.57282495
O       22.78206018       8.48882421       4.73580870       0.06586578       1.47032640       0.18585682      -0.16031989       0.76891449      -1.94797552      -1.66780484
O       20.24774117      12.67729894       4.41826968      -0.43617435       1.27514499       0.74339749       0.97268912       0.72242876       0.52145314      -1.70336986
O       20.23144039       9.63339019       4.50696768       0.11711614      -0.03704971       0.58878337      -0.86707583       2.53740760       0.48612706      -1.70497513
O       22.62370707      13.86447552       4.44421816      -0.66825557       0.31864768       0.31948589      -0.50093618       1.37539860       1.38661051      -1.71904826
O       22.47825962      11.32181213       4.50620397       0.47705920      -1.98987911       0.04320673       0.96996448       1.04734148       1.69751653      -1.69705081
O       20.35494796      15.69711698       4.57762923      -0.56053686       1.38337038      -1.74643979      -2.35312371      -2.45503239      -3.40752928      -1.68604434
O       23.40656917      10.06319294       6.67980592       0.42690061      -0.32964000      -0.35097171       1.64789701      -0.78536502       0.59630419      -1.69222295
O       21.20514272      14.05745727       6.74863634      -0.91053303      -0.76522565      -1.46116902      -0.25270039       0.26398646      -0.70360751      -1.67282295
O       20.76329547      11.18363061       6.69516892       1.24261721       1.20455766      -0.28247231       2.19167921       0.93634679      -0.18840233      -1.68423676
O       23.50361471      15.26002818       6.63364069       1.06168354      -1.60645458       0.94460724      -1.26500399       0.07567056       0.89837968      -1.68833458
O       23.56895427      12.54066892       6.86735470       0.80135614       0.39668142       3.29066079      -0.33049088      -1.28223081      -1.98240644      -1.67015243
O       21.31654878      16.62549762       6.63741131       0.32896767       1.38936317      -0.10441519       0.23166382       0.37759670       0.09187796      -1.67503738
O       20.51954419       9.92371475       8.86296640       1.89277040      -1.26540290       0.54432033      -3.75198155      -1.12427647       0.73687106      -1.66616035
O       22.78086371      13.98580789       8.94515294       0.01505178      -1.15845255      -2.03860077       1.44215267      -0.31228573      -0.49400366      -1.67830610
O       22.63836150      11.01743495       8.89750384      -1.28390949       1.84055998       0.62063626       0.44105395       2.01833638      -0.08644045      -1.66075194
O       20.32777050      15.34559371       8.87368117       1.52097312      -0.70759820       0.55265511      -0.57344027      -1.03972188       0.11113923      -1.67343557
O       22.62505342       8.64363153       8.87154572      -1.22377328       0.79808236       0.14738034      -0.74039591      -2.00583745      -1.02217608      -1.65427470
O       20.24260597      12.63619468       8.91519493       1.91938934       1.75036405       0.97157164      -0.68060017       2.00912283       0.34422292      -1.68146837
O       21.18361502      11.40753798      10.99011124      -1.47578069       0.83569386       0.69895810      -1.02960990      -0.92080085       1.89972939      -1.68472600
O       23.62849464      15.52011896      11.08618407       0.83516356      -0.53400063      -1.66887333      -0.43834288      -0.92029021      -1.13672159      -1.70533264
O       23.42814806       9.82795714      11.11742435       1.35882261       0.80668524       0.02706209       1.96081704      -0.67995799       0.55927649      -1.69353080
O       21.26761559      13.92332337      11.12548365      -0.69866055       0.92625752      -0.41566229      -1.76545561      -0.47228778      -1.58172344      -1.67476356
O       20.99500112       8.36668020      10.93826708      -1.33424281      -0.89968802       0.18764231      -1.59852398       1.44021474       1.33187900      -1.66747105
O       23.43213505      12.72709239      11.00423443       0.34216041       1.59634120       0.07619805      -0.07266417      -1.97648577       1.64519184      -1.67446458
O       22.72635584      11.13282645      13.35253352       0.33326102       0.53241739      -0.84488807      -0.34798482       0.75910204      -0.42331557      -1.62658811
O       20.35925523      15.37522510      13.08192164      -1.25051859       0.59166249      -1.77528116      -0.86785957       0.54979210       1.27920422      -1.64462626
O       20.09201202       9.81765320      13.29269124       1.00663084       1.14664557      -0.19122861       4.03526897       3.18233601       1.71425164      -1.61506832
O       22.59459382      14.05149135      13.32083384      -1.21819551       0.01241309       0.67579179       0.41922411      -1.26145644      -0.34585597      -1.60900998
O       20.38837162      12.57341872      13.18897869       0.20502060      -0.35853267       1.90223301      -2.84800312      -0.58202710       0.89436875      -1.62742031
O       22.72980966      16.49762012      13.34795637      -0.33399988      -0.71884096       0.33452314      -0.44021795       1.97600021       0.12189607      -1.60300767
Al      19.51180959      19.65419271       1.89174248       1.47355013      -1.20849618       0.87465380       0.15520418       1.20419987       0.87498686       2.42600632
Al      21.98924085      23.74423856       2.22109476       0.38105629      -1.48443362      -2.21893754       0.00545018      -1.24219486       0.14546591       2.44166183
Al      19.50806809      16.83018605       3.27401201       0.20023624       0.44338719      -0.12987765       0.96274803       1.08561490      -1.11998096       2.48327708
Al      21.88729004      20.89449454       3.16739312       1.87015069      -1.02620871      -1.06036304       1.99608890       0.02348328       0.65850300       2.41806602
Al      21.94655501      18.06011347       3.35867690      -1.68396526      -0.52427674      -0.45524740       1.29065799       1.88657468       1.56641060       2.48401499
Al      19.61033535      22.54189026       3.54650303      -0.75392401       2.41644121      -1.34491065       0.20170675      -1.25345790      -0.64163836       2.54391026
Al      19.75765665      19.67657358       5.30276611      -0.54597360      -1.28918450      -0.05482454      -1.15476452      -1.59877361       0.15015091       2.52626610
Al      22.02734575      23.87010054       5.32134744       0.29594113      -1.47739287       0.86902604      -0.47119919      -1.05133671       0.28435622       2.48663497
Al      19.71447921      16.87303049       5.77392368       0.36251878      -1.56356077       1.33768031      -1.64733176      -0.04998698       2.65872575       2.48545790
Al      21.96964545      21.01743497       5.88558534       0.67746540      -3.17617951      -0.55150766       1.23503200       0.43071788      -0.65540525       2.54040265
Al      22.01264414      18.11955988       7.46308407       1.28431898      -2.24215137      -0.76876902      -0.13673358      -0.16918700       0.25922488       2.52462649
Al      19.64440828      22.43902943       7.44952833       1.06673479       0.55088797       1.27776944      -1.76797764       0.49862045       1.86593845       2.53567362
Al      19.46118240      19.66423010       8.04431404      -3.76298899       0.58199250       1.87500489       2.52372611      -1.59403977       0.41032677       2.47809482
Al      22.00966934      23.60381124       8.00150866      -3.45700757      -0.33046608      -2.36814796       0.10097858       2.32732912       0.64289398       2.51851153
Al      19.64923340      16.78505543       9.84286039      -0.58703124      -2.59563677      -2.82582899      -0.03045739      -0.05427451      -0.34441441       2.50778818
Al      22.10180670      20.90362200       9.59138535       1.37807279      -0.59082505      -0.70389507      -1.63459424      -0.34067294       1.55861156       2.54188466
Al      21.99254945      18.18971962      10.09541357       0.49674129       0.19672079       0.56761909       0.90449895      -0.67230222       2.37120280       2.51079607
Al      19.65544415      22.24381361      10.33154547       0.38770754       1.22670823      -0.91495263      -0.43585897       1.61567121      -0.57011250       2.54027319
Al      19.64214951      19.60332442      12.07005554       0.35663882      -0.67000666       0.90470446      -0.56434188      -0.71761568       0.53276184       2.52797222
Al      22.00959833      23.63261930      12.05448320       0.23366732      -0.72671683       0.83707930       0.88229675       1.71275443       0.29906048       2.54601979
Al      19.70423202      16.86627896      12.47218179      -1.95399230      -0.07588396      -1.00765944      -0.81593549       0.64864883       0.28799643       2.47795796
Al      21.98265085      20.80064976      12.21307279       1.58201198       0.41515616      -0.35565473      -0.13595633       2.56924848       0.64078061       2.47771597
Al      22.20904712      18.16602221      13.93978939      -0.27273017      -3.14626075      -0.18481122      -1.74654577      -2.04438203       0.10351875       2.46333385
Al      19.65950205      22.44161030      13.74954023      -1.22334023      -0.70577889      -0.48921828      -1.07292482      -3.35135897       1.08080919       2.48508906
O       21.17757961      16.90233920       2.31956541      -0.47103873      -1.54813314       0.12774200      -1.00585665      -1.81240534      -1.11515082      -1.59457743
O       23.55247777      21.10661498       2.32799033       0.46535565       1.33982748      -1.76646263      -1.87438723      -1.77169844      -1.47381892      -1.56866539
O       21.15249069      19.46672093       2.30944402       2.78616586      -1.20023937       1.07338503       0.58366841       0.68735864      -0.08333800      -1.60053945
O       23.71410760      23.76658494       2.07252155      -1.11880879       0.28670141       0.15564083      -1.89195409      -1.69488106      -0.56932236      -1.57053459
O       23.57064584      18.12872158       2.38566073      -0.03663159      -0.71591309       2.04453404      -2.50979016       2.75400344      -2.80417532      -1.54915655
O       21.05338020      22.24399858       2.37388832       1.36465968       0.52517984       0.27447397       0.42272602       2.45264194      -0.79135091      -1.58896959
O       22.98017400      16.76830241       4.33185965       0.91893237       2.66413791      -0.61431536      -1.97605708      -0.59306491       1.82005979      -1.70629048
O       20.49731862      21.12936352       4.49599500      -0.38339118       1.53757275      -1.25625561       1.35703564      -1.72791564       0.50555685      -1.69470823
O       20.33234702      18.03423571       4.50437417      -0.99580941      -2.49922762      -0.43708084       0.48684639       2.29170194      -0.13539872      -1.68236315
O       22.90708527      22.20390581       4.43668803      -1.27993710       0.52462239       0.45821931      -2.45233720       1.05183932       0.67280643      -1.69305503
O       22.73800899      19.48654843       4.40524302       0.15474129      -0.12438983       0.16743341      -0.88880808       1.76651588       0.12946057      -1.72132647
O       20.37176907      23.92521062       4.50999856       1.19431569      -2.44597712      -1.71090323      -0.94156886      -0.41346546      -0.96817465      -1.71432877
O       23.68706968      18.26088627       6.56270192      -1.18753332      -0.45029540      -1.09510544      -0.92085389      -0.72750557       0.91948746      -1.66982198
O       21.16852584      22.56617920       6.65208048       0.22299454      -0.39635980      -0.79048690       2.35835962      -1.64709604      -0.66305225      -1.67909038
O       21.09538913      19.58671407       6.77872005       1.43806130      -0.32339273      -0.39010441       0.38798104       0.35862186      -1.10383399      -1.67820990
O       23.46451789      23.63643781       6.59228439       1.60785566      -1.91562673       0.41646794      -0.26479564       0.27566233       0.12841775      -1.69536579
O       23.63899039      20.75420471       6.72832168       1.14784777      -0.21402657      -0.10864400      -0.55803875       0.85693891      -1.69890220      -1.67849445
O       21.27509084      25.01949781       6.71322538      -2.13580319      -0.31540179      -1.57087254      -0.18269081       0.68988789      -1.68331104      -1.66222119
O       20.60816950      18.14869545       9.04252566       1.02171298      -0.15012889      -0.21537324      -2.62765711       1.36397817      -4.24574264      -1.63835049
O       22.98968048      22.16505930       8.78805840      -0.30639480       0.62566780      -1.50806514      -0.70817064       2.50963238      -0.60184197      -1.66598606
O       22.92258349      19.49463393       8.91067558      -0.04555467      -2.50990803       1.03368078      -1.58331489      -1.90636825      -0.71282974      -1.67328703
O       20.25373591      23.75407102       8.79402500      -0.64538441      -0.92582176       0.65506544       0.59376508      -2.30822047       0.63114988      -1.67589104
O       22.63621881      16.87162008       8.76820471      -2.03654504       0.39358869       2.79055090       1.79282608      -0.11959462       0.55451101      -1.68476701
O       20.20273655      21.13431000       8.90439594       1.27302815      -2.98549322      -2.54310476       1.20982847      -0.05422531      -0.79501249      -1.67986548
O       21.27265191      19.68170464      10.78519036       1.31462123       0.36412446       0.64121015      -0.39612609       1.15925825       2.90270682      -1.65411556
O       23.59581547      23.87255086      10.96319798       1.30084915       1.35537945      -1.26937783      -0.65223877      -0.01161154       0.38420794      -1.67177343
O       23.55532393      17.93896476      11.18924033       0.01858443      -0.06056871       1.63690375      -0.43531787       1.30913704      -1.82487110      -1.68690467
O       21.30313209      22.21429157      11.01350148      -1.11675590      -1.26100755      -1.35986680       0.45887244       0.66421827      -0.40059575      -1.67943275
O       21.02480467      16.81981102      10.99295905      -0.39118382      -0.00340950      -2.20529806       1.60257034      -1.75433202       2.13689484      -1.65630543
O       23.53744044      20.93374771      11.14962447      -0.96063718       0.16823410       0.40515785      -0.69682788       0.04130158      -0.91688275      -1.69725645
O       22.74491633      19.60429088      13.24021577      -0.02131072      -0.23662040       1.78239427       1.18342998       0.74802682      -0.38313873      -1.65172505
O       20.45363359      23.77446079      13.26026062       0.81709563      -0.20113893      -0.07848323       1.29908424       2.00010913      -0.24611852      -1.61835241
O       20.45145450      18.28088558      13.32098419      -0.37631168       0.11366054      -1.37144721       0.14685697      -0.01532663       0.10358627      -1.63640749
O       22.74136476      22.49585739      13.26061981       1.21473375       0.83289390      -1.04161301      -1.81795480      -2.15641003      -0.77629318      -1.61913443
O       20.33711890      21.01807788      13.01146976       1.02203351      -0.10107086       0.20825513       1.44696763      -1.22893413       0.67058613      -1.63871467
O       22.78462154      25.01940081      13.27969954      -0.79876670       1.29624754       0.25184102      -0.41164924       1.73029917       0.55133881      -1.59874952
Al      19.61634647      28.00051065       2.21107818       0.44122157       0.37909064      -0.19263868      -1.12363962      -0.46055452       0.01965590       2.45254183
Al      21.83912816      31.88452998       2.40147994       1.78525105      -1.85201852       0.75905751       2.27166986       2.64792162      -0.60085273       2.49032450
Al      19.42986864      25.14934160       3.11663362      -0.77351299       0.46141667      -2.39144424       0.80645948       0.62007102       0.85525334       2.48650193
Al      21.91694763      29.21935473       3.31899175      -1.48763438      -2.13354963       1.89476878       2.39656066       0.47787606      -0.61328445       2.40019345
Al      21.86206727      26.50803934       3.54334123      -2.90971204       0.13666459       0.15465800       0.22423173      -1.35892591      -0.43052259       2.48496389
Al      19.60739028      30.66812434       3.39809531       0.70048808      -1.20438588       0.65955204      -1.51246937       0.36391590       1.94593791       2.49568152
Al      19.60275833      27.86907642       5.42966081      -0.72994018      -2.64660579      -1.33230912      -1.56597917       0.27431682       0.12344225       2.51835132
Al      21.96395727      31.99353811       5.38262108      -1.35840486      -0.93321966       0.65472832       1.60383555       0.08703106      -1.23207635       2.50615621
Al      19.52743860      25.21093697       5.85621300       1.82233972       2.84046456      -1.30139338       1.55473064      -0.26402481       0.23534086       2.53143287
Al      21.93001767      29.16653309       5.87480038      -1.11486048      -2.62919681       1.43665311       0.06174172       0.53005831      -1.31268984       2.55444932
Al      21.86080676      26.64829785       7.55726976      -4.27871179       1.01648068      -2.04644300       0.46744327      -4.14847390      -0.56477076       2.48523021
Al      19.66260001      30.65769314       7.40748229      -0.62755428       3.25936759      -2.07315693       0.58847531       1.72043473       2.35571742       2.49443531
Al      19.55958123      27.88568444       8.11213957       1.21216752      -2.22709679      -0.55509198      -1.12411321       1.24342449      -0.07669606       2.53517938
Al      22.15569019      32.16608866       7.94527957      -0.44631792       0.40651303      -0.07055752      -0.91026870      -0.82149067       1.15566580       2.52327752
Al      19.68061096      25.10922718       9.81411318       1.55439918       1.18327778       2.68623279      -0.82695226       0.47349772      -0.69235321       2.52157068
Al      21.96719321      29.39142669       9.53898296      -2.89260035       2.05300310       0.78753425       0.99482383      -0.17423143       1.25964737       2.56615448
Al      21.98940268      26.57300803      10.29166150       0.15979586       1.00971105      -1.34709483       1.30737028      -2.55963146      -0.43461089       2.55706167
Al      19.59135256      30.72760520      10.30206039       0.82137990       2.26983387      -1.31055989       0.14708872       0.71063784      -2.41325198       2.53348589
Al      19.62184784      27.90679837      12.13214893       2.22096643       0.89821853       1.61237928      -0.66577068      -0.75226886      -0.80760564       2.50741863
Al      22.08188658      32.00605469      12.31915774       0.81067155      -2.35529525       2.47747744      -0.42390093       1.54885911      -1.75603475       2.51438928
Al      19.59490627      25.07972509      12.41530582      -0.53716517      -0.38781438      -0.66455369       0.97130596       1.55297192      -0.36462818       2.49818444
Al      22.01012983      29.28157834      12.25838311       2.74399865       1.07796482       0.13893918       0.65779954      -0.86166969      -0.15515751       2.49338055
Al      21.94596119      26.59636315      13.88649589       1.71807321      -1.33492928       1.19958685       1.42806760      -1.02845061       0.73320753       2.45366335
Al      19.66863251      30.65839801      13.77847968      -1.13341164      -0.24865040      -2.11518967       0.13768483       0.99001642      -0.78481481       2.44607639
O       21.08209648      25.16328588       2.40402355       0.06715720      -4.32281936       1.61445756       0.08316642       0.72953215      -0.81577231      -1.59088957
O       23.53639748      29.23408881       2.37327307      -1.43613835       0.21273909       0.06852385      -0.69209424       1.41512994      -0.75046194      -1.56558061
O       21.25687677      27.84225723       2.51705872      -1.29611872       0.56853593       1.24883828      -1.44640916      -0.93815745      -2.50944543      -1.58028448
O       23.59658665      31.89070887       2.20074513       2.03649921       1.75285695       0.80832846      -0.51885340       0.11873054       0.64648881      -1.54330075
O       23.67971208      26.53884517       1.83580574      -0.22410129       0.29633314       0.17844399      -0.04925854      -0.85742503       1.42938657      -1.53718734
O       20.96535985      30.44334788       2.33500596      -0.24421866       0.25955589      -0.70299159       1.52582830      -0.21723750      -0.58049184      -1.60683715
O       22.94393889      25.18284527       4.32028666       0.06986829       0.27569814      -0.78502196      -0.98346761      -1.04015259       0.47706207      -1.73314750
O       20.37031719      29.31537643       4.62346619       0.54121384       0.05907819       0.42325405       1.09968456       0.63141380      -1.09871320      -1.70374048
O       20.19899211      26.39052584       4.49876064       0.24728239       0.23870049       0.10402928       0.55452730       0.48349134       0.31230213      -1.71493578
O       22.79949020      30.49842694       4.36506939      -0.53992227       0.98807026       1.52218697      -1.79867773       1.21536026       0.99172067      -1.70564067
O       22.49031371      27.85940145       4.46208170       0.79856293      -1.21638422      -1.25126602       2.11848947       1.35089754       2.46283279      -1.67051613
O       20.48386479      32.25225670       4.37690780       0.23600990      -0.21464761      -1.22407700      -0.77525013      -1.34880531      -0.86558471      -1.75211513
O       23.53213243      26.67417933       6.64504670       2.26922077      -0.06632112       0.33568116       0.94945863      -1.02509665      -0.44087423      -1.66916776
O       21.34570459      30.73872943       6.57072279       0.46711794       0.78227749      -1.52427429      -0.70622837       0.42266189       0.80779646      -1.68513918
O       20.90815475      27.93061835       6.72181615      -0.53767116      -0.78483017       0.02221631       1.10931270      -0.03915006      -0.26509024      -1.69181883
O       23.51450681      32.03756513       6.60642667       1.28173348      -0.69866759       2.09238658      -0.92930339       0.14255674       0.10123866      -1.68474925
O       23.59727362      29.12824509       6.46518918       1.88779095      -0.26058741      -0.46308766       0.88455216      -0.49542408       1.00523142      -1.68883848
O       21.15725999      33.31980601       6.67659355      -1.85990598       0.04266173       0.24432787       2.74561875       0.14474783      -0.30746800      -1.68089437
O       20.45920704      26.48563265       8.73676953       1.95493722      -0.06096244       0.38275872      -0.25228065      -0.00503735       2.06267871      -1.67939663
O       23.09662112      30.50594027       8.61259424      -1.18722039       1.37928754       0.01877398      -3.30413723       1.63586046       1.99260042      -1.67857397
O       22.57714284      27.81189934       8.76499980      -1.22083041      -1.38050255      -0.60495207       1.19470272       0.26900681       1.37495486      -1.68158937
O       20.52315019      31.92015494       8.86715534       0.22767391       0.35563212      -0.17342753      -0.81572427       1.29382659      -0.02975531      -1.66149759
O       22.61194506      25.12524090       8.84393980      -2.03167195      -1.49738727      -0.33982957       1.46806591       2.01003165       1.08012459      -1.65501022
O       20.40648426      29.49424302       8.84141490      -0.43885609      -0.13448783       0.24898726      -1.86232130      -1.23463061      -1.30844236      -1.66762996
O       21.21460871      27.85419072      11.10282850       0.62062831      -0.34469445       0.40296176       0.06469432       3.23894393       0.94550057      -1.69384551
O       23.53584831      32.21118952      10.79544688       0.23146007       0.16804791      -1.57722156       0.89335236       0.21616615       1.04972349      -1.67692280
O       23.69192070      26.45833092      11.18837037      -0.28547640      -0.53578208      -0.88026667      -0.85808550       0.73981700      -1.75102497      -1.68073523
O       21.26900999      30.50125976      10.97246825       2.31350250      -0.10634886       0.13139351       1.28058684       0.43689804       1.77983408      -1.69824815
O       21.11569061      25.20184364      11.18070566       0.44514577       1.18940008      -1.31158274      -0.62785478      -1.62296834      -0.95352955      -1.68655801
O       23.57142672      29.39374983      11.09578687      -1.43007127       1.70588842      -0.16146759      -1.32697886      -1.02009886       0.40228836      -1.71325314
O       22.95701807      27.93690240      13.30056664       1.39407690      -0.32806696      -0.93760399      -0.71262946       2.01492982      -0.95199012      -1.64939213
O       20.52853594      32.11641210      13.30738771       0.69236132       0.63385246       1.55917053      -0.16445074      -0.53579338      -0.96420778      -1.63023877
O       20.26497060      26.54030214      13.34552920      -0.49209397      -0.30036314       1.09731874      -0.03266020       0.69178323       0.38790274      -1.62434900
O       22.85220777      30.74283710      13.35113287      -0.35675430       0.32848129       0.06624092      -0.07060549      -1.31618034       0.02831252      -1.65989828
O       20.39918007      29.19809282      13.22621596       0.72477742      -0.87147053      -1.49185607       0.75739603      -0.24248203       0.31765644      -1.64541531
O       22.90109733      33.39896200      13.13997494      -0.44745863       0.56691632      -1.91039515      -0.06938766       1.25969349       0.03147952      -1.57578897
Al      19.55958758      36.30528577       2.18096953       0.47484838      -1.93062089      -4.36480497       1.47429466      -0.57219586      -0.51909550       2.40335321
Al      22.19587684      40.40626657       1.85733232      -0.19631441       0.14424349      -3.28395706      -3.57263457      -1.44005890       0.42109760       2.47133780
Al      19.72665812      33.45375776       3.01650618       0.21729065      -1.62262424       0.55800621      -0.55285829       2.91758778       0.96019632       2.42306256
Al      22.02425533      37.58445104       2.85742367      -0.40688431       0.17541748      -3.06963902       0.11246575       1.57363768       0.69681993       2.44060111
Al      21.97952272      34.88626581       3.23257238       0.42042145      -0.25225610       1.07660145       0.82070629      -0.52726574      -0.27202144       2.47505760
Al      19.52361890      39.00271392       3.34294040       1.45994568       4.58724278       1.16461655       2.20407152      -0.04906287      -1.05759501       2.50381517
Al      19.75433197      36.16419886       5.26558306       0.26638180       0.51646959      -0.26509103      -1.11425243       1.10089874      -0.44966023       2.47827339
Al      21.95754720      40.33148973       5.18423608      -0.07496029       2.63532191       1.47177399      -0.42216155       0.83400817       0.38852369       2.49830294
Al      19.69819607      33.49431115       5.72587171      -0.28111850      -2.56976533      -1.79423526      -1.93641695       0.02932514      -0.47983695       2.55917978
Al      22.12167015      37.71438391       5.59715985       0.17684366       0.29505766      -0.16099954      -2.42487024      -0.96976666      -0.97473884       2.53356433
Al      21.92208672      34.89575278       7.38127436       0.00130311      -0.67853020      -0.18304676       1.51434002       0.16167381      -0.71834972       2.49181914
Al      19.54343767      38.99440371       7.48042252       2.59168818      -1.27225379      -0.07527689       0.59042143       0.08149681      -1.98068392       2.50207114
Al      19.59975587      36.28792065       7.96689429      -0.64630009       0.27478129      -2.19333391       0.45528210       0.09828951       0.16188794       2.53682685
Al      21.91515244      40.41656977       7.95982302      -0.31888755      -1.44988863       0.68717119       0.26310152       1.27165940      -1.29443448       2.50840592
Al      19.70678547      33.58505663       9.50358121      -0.54795504      -0.18176380       0.23912414       0.19408574      -1.53056978       1.78502002       2.53770423
Al      22.02993546      37.59121768       9.43221347      -0.53329873       0.01432175       0.57106289       0.44049954       0.80967499       1.41258134       2.58651471
Al      22.10410897      34.94202361       9.97382539       1.66565123       1.45037917       1.83255658      -0.59809667      -2.05957315      -0.75062495       2.46766138
Al      19.67403993      39.10423063      10.00100250       0.85594017       1.06702296       0.64026194      -0.59708541      -0.76812945       0.88792649       2.52012753
Al      19.60729247      36.10842091      12.14718251      -1.94972264      -1.60494254       0.83554864      -0.41015795      -0.28974231      -0.90524180       2.46321535
Al      22.05088538      40.50355925      12.07401782       2.20207908       3.19471805      -0.97987337      -3.36183536      -0.28245694       3.23700610       2.50026655
Al      19.53798130      33.41761192      12.38810910      -0.76004250      -2.49824457       0.33503329       1.11416684       0.44696009       0.26471783       2.50306964
Al      22.16974122      37.78885679      12.11568961       0.06046259       1.42346700      -1.15340476      -0.99763455      -1.18260768       1.46676092       2.45635176
Al      22.14099650      34.97562865      12.38529032      -0.04535806       0.65772432       1.35817657      -1.25013598      -1.64911939       1.61381541       2.45574284
Al      19.60957986      38.93302844      12.69242564       0.16178767       1.73412103      -3.10275688       0.21389037      -1.26902773      -1.02857435       2.50606799
O       21.24941365      33.57243834       2.10200907       0.94797215       1.51989673      -1.25841074      -0.07305502      -1.99399215       0.24025328      -1.53664517
O       23.72091641      37.67771236       2.23020720      -0.08804862       0.19166203      -2.68757591      -0.97857227       1.57109283      -0.11265977      -1.57289279
O       21.29874969      36.25593009       1.96248249      -0.97690586      -2.65867479       1.72996835      -0.63370002      -0.60596952       0.66327047      -1.55495155
O       23.78525115      40.36515694       2.07486213      -0.83494373      -1.31778161      -0.04014852       3.18700274       0.92332046       1.28802894      -1.58636570
O       23.52563857      34.71850995       2.31091821       0.18605526      -0.88419825       1.94815667       0.17987300       0.28686023      -1.23784674      -1.55477607
O       21.15655942      39.06751918       2.13236084       0.38559410      -0.65039348      -0.09671562       0.08984610      -1.17964610       0.20429752      -1.58797133
O       22.83058106      33.41906897       4.34770939       0.13478605      -1.71740612       0.85928591       0.42039344      -0.42210948       1.42167427      -1.70653307
O       20.52228270      37.57115290       4.34245429      -0.92115421      -0.45167456       0.10921325       0.35497522       0.52102504      -1.37411305      -1.71007645
O       20.44735909      34.76089090       4.21115154       1.03255861      -2.31424447      -0.07565991      -0.92555856       0.49605501       1.85695515      -1.72137797
O       22.76207173      38.97337342       4.23709585       0.93457458       1.75988398      -1.79828404       0.35856731      -0.70374432       0.77757347      -1.72120035
O       22.80357271      36.26754420       4.20650979       0.24689572      -0.13281075      -0.17674356       0.03163227       1.01431444       1.10763687      -1.73136795
O       20.29170723      40.53685951       4.33214734       0.19721113       0.91704376      -1.61516379       0.03987562      -0.95962223       0.65243876      -1.70374334
O       23.84239688      34.96814141       6.67690224      -0.64851524      -0.26300804      -0.70200480      -2.52974398      -0.53373181      -1.07930510      -1.66433990
O       21.30514027      39.13511618       6.41165123      -0.73874611       0.47107157      -0.17436607      -1.68014584      -1.03258837       0.99846340      -1.64823961
O       21.21488833      36.28378011       6.38563138       1.96815693      -0.67628170       0.38917761       0.39362386      -0.54593465       1.45315955      -1.68918490
O       23.27988709      40.40903306       6.52679996      -0.62863606       0.22630413      -0.68384666       2.64048573       0.94350682      -0.49726576      -1.66897595
O       23.66208487      37.48165003       6.44817460      -0.01390550      -0.56646404       0.76592592       0.81673228      -0.01765505       1.09801374      -1.68895137
O       21.01404868      41.51870124       6.74381561      -0.10233499       0.07430203      -0.08474032       1.57545242       2.70125317      -1.67441888      -1.67902005
O       20.64077946      34.89799803       8.77111563      -0.59049548       0.91667480      -2.44234431      -1.48078089       1.14594784      -0.99513006      -1.65854716
O       22.80030086      38.92910942       8.47920473       1.71862043      -0.71720014       1.00526365       0.40603777       0.29415541       2.17235638      -1.69800842
O       22.65153270      36.13928448       8.73489012      -0.85083490      -0.14190794       1.20834241       2.75275552       0.83339081      -1.48510360      -1.64954472
O       20.23462131      40.42284188       8.72367026      -1.15610677      -0.02302979      -1.75471288       1.20991522      -1.52699885       1.59432389      -1.68671501
O       22.74595076      33.77338644       8.65214018      -1.17127758       1.44991358       0.61955243       1.80678873      -2.38940618       0.72959082      -1.65851855
O       20.44479647      37.83497613       8.63605697      -0.86829722       0.26765307      -1.82533298      -1.01064287      -0.47996696       1.11360448      -1.69135535
O       21.21385874      36.22419500      10.87841234      -0.26685310       1.60656212      -0.87356442       1.25454331       1.06560875       1.00819616      -1.73783004
O       23.26927355      40.55532951      10.98865803      -0.65294117      -0.80014155      -2.13287642       6.27084928       0.05701639      -3.42870457      -1.67690766
O       23.56495614      34.85786760      11.09510834       1.75263786      -1.92378842      -1.16159991       0.46014386       0.48788582       0.35143882      -1.74495184
O       21.08134200      38.86853053      11.17042351      -0.89083142      -0.76918620       0.88278329       0.27140294       1.50345807      -2.12824737      -1.79671502
O       21.24918150      33.57626741      10.99483608       1.66678254       1.96310340       0.86510739      -0.63804229      -0.09935362       0.35351287      -1.71210563
O       23.53182209      37.83807227      10.80071584      -0.20868245       0.21389643      -0.09744483      -2.74790270      -2.38126813       1.14983682      -1.67684948
O       22.90890971      36.46691872      13.07309203       1.91526675       1.69769132      -0.24455620       0.33249466      -1.57138603      -0.65976081      -1.57011223
O       20.46206247      40.38962886      13.11135527       0.25810045       1.54710535      -0.28581464       1.17438964      -1.34867758       1.84647369      -1.57640100
O       20.49798791      34.76884138      13.12545355      -1.19000445      -0.25420861      -0.84055406      -0.38217171       1.42841166      -0.37254392      -1.57185102
O       22.74622270      39.17113707      13.11476641       0.25451834       0.09713133       0.72130774      -0.39258039      -0.11374990      -0.55241360      -1.60706568
O       20.44886454      37.39119790      13.04112910      -0.35505296      -0.48264010       0.84730592       0.58727926       1.69139848       1.55325947      -1.56146419
O       22.83878677      41.80047389      13.52762052      -2.40496723       0.56300936      -0.73862383       1.54119046      -2.55746006      -1.89014652      -1.57899749
Al      19.48368041      44.68899001       2.12269576       4.67898886      -1.33865192       0.40101377      -0.54514030      -1.48797181      -0.59452104       2.44886374
Al      21.84137721      48.84240689       2.36986071      -0.45579966       0.25256861       0.20406458      -1.81247381       0.47888070      -0.22855566       2.45504022
Al      19.63218818      41.70693721       3.07249166      -0.00357998       2.45010137       0.61068822      -1.49579281       1.04254760      -0.23396376       2.44590640
Al      22.02545711      45.99109267       2.92549428       0.98483578       0.95433534       0.33609781       0.02076967      -0.70614362      -0.19044790       2.42678165
Al      22.04206369      43.18525390       3.34105785      -0.70137431       0.12318023      -0.00801926      -2.26280535      -0.36195170       0.36098881       2.49618196
Al      19.71578860      47.28149431       3.37658393       1.95355457       2.74002952      -1.53635531      -2.35043358       1.73775728       2.08703683       2.45830154
Al      19.55621493      44.49818382       5.24369856       0.56309455       1.08819707       0.28005981       0.14289887       1.02871038       1.26979693       2.54963398
Al      21.81930735      48.70119440       5.29487770      -1.99102432      -2.54340106       1.19797974       2.36485531       0.72845411       0.09794478       2.48077583
Al      19.57443291      41.71304364       5.69015015      -0.05178478      -1.56410813      -2.06458261      -0.89292207      -0.08639750       0.36480837       2.51911545
Al      22.02847983      45.80790923       5.57191141       2.18972708      -3.05085680       1.34322461      -0.47859337       1.03027269       0.28943203       2.48933196
Al      21.93069247      43.22093470       7.29067172      -2.67002020       0.62997352       0.53152720       0.51295093      -1.92613832       1.83430766       2.50279617
Al      19.48624959      47.43275231       7.40109479      -1.34400101       2.62376495      -0.61380673       0.92030492       0.08313364       1.98666213       2.53390622
Al      19.54040643      44.57562952       8.03604736       1.63237233       0.13168295      -0.33699025       1.57454141       0.79980232      -0.28678409       2.53067374
Al      21.91618748      48.76182628       7.94266568      -0.81262961      -0.53664437       1.40781948      -0.63528047      -0.00953978       0.44371269       2.52058077
Al      19.51665831      41.81577617       9.74140930      -0.82405693      -1.26507696      -3.06660583       0.37178010      -0.54962393      -1.69581147       2.55988836
Al      22.05470147      45.97743023       9.55383023      -1.49027653       0.51468037       0.56731241      -0.42074353      -1.05787077      -0.17737452       2.54264164
Al      21.88873575      43.19662875      10.10498493      -0.58554452       1.32257711      -4.15797734       0.45870080       0.54914603      -0.39825401       2.50759292
Al      19.67581222      47.34033731      10.18402137      -0.59813754      -0.03006351       2.95581352      -1.21480177       0.37730799       0.27887491       2.51599336
Al      19.63623052      44.51046222      12.01179463      -0.94771274      -3.11718537       0.86277781       0.61239775      -0.67715051       0.43893092       2.51432562
Al      21.94029046      48.70628750      12.10885514       3.07142562       2.82248276      -1.59475434      -1.07743858      -0.73962425       1.59383313       2.49930382
Al      19.71927121      41.70074754      12.34596703      -3.89510176      -1.08953201      -1.01293950      -0.78198878       2.40539144      -0.45672163       2.42457843
Al      22.01511615      45.96478445      12.14293793       0.57182112      -1.67950565      -0.77090108      -0.74880046      -1.21818362       1.12339386       2.46238136
Al      22.05022193      43.25171062      13.72960956       0.52473345      -0.01036813       1.77121886      -1.46898024       1.74598329       0.70216630       2.38036227
Al      19.62555538      47.03801784      13.84958434      -0.11216543       2.23344419       0.88413240       4.34573435       0.83067216       1.50109524       2.42414880
O       21.20937689      41.67643374       2.34677493       0.52936486       0.05548987      -0.46849072       1.11134691       3.18790880      -0.94709918      -1.63361669
O       23.53925728      46.07097694       1.89639263      -2.08971907       0.07647221       0.76592332       0.68520062      -0.35162976       0.25141686      -1.53533483
O       21.09553010      44.58298808       2.32284521      -0.47790083      -2.27477174       0.43644065       2.48285945      -0.94664607      -0.68625573      -1.58825362
O       23.49455882      48.63180882       2.33787236       0.21629701       1.19079418      -0.02997521       1.64208354       1.44583522      -1.05223327      -1.58593822
O       23.48700846      43.27422416       2.28896281       0.09885037       0.50377584      -0.65380384       1.20981358      -1.38107159      -1.36092905      -1.62084115
O       21.02291936      47.31110203       2.21914014       0.44542679       0.73320176      -0.81725909       1.59598162       0.50622475      -0.98295414      -1.55449867
O       22.88695821      41.73604301       4.41489972      -0.46548315       0.95653254      -0.14921709       1.21026682       1.22386067      -1.18778055      -1.70548069
O       20.42737244      45.92541220       4.53729654       1.20108266       0.11145002      -2.17337338       0.52374228       0.40555109      -1.59977267      -1.71119547
O       20.32222785      43.10901654       4.51076614      -1.07767338      -0.63468258       3.25144215       0.97996042      -1.55987640      -1.00566764      -1.70137727
O       22.58111447      47.15994454       4.24649084       0.36806120      -1.08784616       1.69787700       0.71417297       1.33220407       1.65168679      -1.69783533
O       22.73700928      44.69390295       4.11431930      -1.60857039       0.38574852      -1.29458415       0.71334367      -0.42296289       3.15318479      -1.69722795
O       20.37703684      48.84201069       4.29875106       1.78357061      -2.78802633       0.66811364      -0.72283749       0.52104856      -0.38393486      -1.75508404
O       23.66452329      43.21372870       6.48336864      -0.92908355      -1.34131428      -0.70107984       0.54965906       0.34386099      -0.37817542      -1.68503821
O       21.15330310      47.60736050       6.61069608      -1.06399356       0.14881509      -0.58030743       0.97983520      -0.49270397       0.12609295      -1.67851150
O       21.10989973      44.62255897       6.62917712       1.08934607       0.60694928      -0.50517269      -1.32337003      -0.44852693      -1.01244391      -1.68323267
O       23.52235190      48.81345127       6.58088376       1.40148607       1.11360707       1.10272809      -1.98913799      -0.44072315      -0.33217166      -1.68603396
O       23.66209290      45.69385073       6.56728540       1.32470064      -1.45011786      -1.90733004      -0.41612626       1.84451297      -0.31342015      -1.67506170
O       21.16146602      50.11936237       6.61699214      -1.22142544       0.48788844      -1.74204216       0.80380715      -0.59873532       0.14361853      -1.68583775
O       20.46314971      43.10206546       8.76389257       0.23497292       1.69794628       1.78589878      -0.64590449       0.87228171      -0.16423705      -1.66671562
O       22.90384212      47.38894954       8.73617132       0.14404610       0.07491579       0.63330657      -0.51724934       0.02542709       0.02777717      -1.67970407
O       22.62192019      44.41525567       8.63949857       0.75358786      -0.90660018       0.84147374       1.45856610       0.98552028       1.22292208      -1.65624321
O       20.39445007      48.72490674       9.04872717       1.71788099       0.68505203       0.05616674      -0.97155755      -0.08261493      -1.16893467      -1.67497325
O       22.72396974      42.03852837       8.70316111      -0.38407422       0.79186674       1.20210083      -0.12881192      -1.57301480       0.96741259      -1.67433608
O       20.33408436      46.13567377       8.85163399       0.77809478      -1.37493115      -0.72799131      -0.63456982       0.20635043      -0.98972103      -1.68575525
O       21.09357798      44.69149068      10.83648808       0.39636907       1.71469899      -1.16730941       1.26020363      -0.11722851       0.37600432      -1.68165565
O       23.57843316      48.81853629      11.18574243      -0.05788023      -1.37495317       0.32934198       1.11488942       0.22548162      -1.22667336      -1.72042859
O       23.68367168      43.09797303      11.06590782       0.32764404      -1.84896807       0.57491258      -0.01270964      -0.36629251      -0.38981500      -1.69672477
O       21.26066917      47.23683637      11.05850119       0.24058438      -0.80251129      -0.07972892       0.66665912       0.58660394      -0.01262731      -1.70620310
O       21.15663459      41.89567450      11.20276241       1.27705284      -2.39967570      -0.04963559      -0.52994116      -0.41805767      -1.99244773      -1.71573710
O       23.48934893      45.85277281      10.92483879      -1.37065102       0.31440502      -0.94743337      -0.27254574       1.71185184       0.40979724      -1.69587803
O       22.83690779      44.54550243      12.96801109       1.31280464       1.81375927      -4.78387450       0.27445059       1.46751984       0.16593086      -1.64115310
O       20.25695970      48.72031320      13.57608835       0.06106664       1.38223297      -0.30314068       0.92009084       0.21159639      -1.22432486      -1.58386600
O       20.37414036      43.09440638      13.29309343      -0.24406241      -0.74279705      -1.24160585       0.00905711       0.17684885      -0.16177265      -1.59740090
O       22.49306110      47.37416329      13.37797696      -0.02598840       0.91451726      -1.69603483       0.01754728       0.28026441      -2.63542014      -1.58650649
O       20.51829266      45.66771346      13.14705524       0.29518803      -0.19824454       0.46488092      -1.31931166       0.59070034      -1.33681637      -1.64324105
O       22.78281628      50.07606890      13.38500763      -1.47596974       0.42174934       0.70823908      -0.15819443      -0.77279202       0.44574756      -1.55852365
Al      24.39028188       2.97851941       2.55174735       1.01781776       1.07338992       2.45432710       1.00508120       3.42480159      -0.15282966       2.46452165
Al      26.64350270       7.07254984       2.16261479       0.41513801      -1.79672037       0.52363913       0.90184160       0.93760298       1.06471240       2.43615866
Al      24.21160391       0.18145372       3.10740556       1.68358115      -2.18511926       0.23114329       2.19930210       0.40669384      -0.24759880       2.44978547
Al      26.85468012       4.20684212       3.15344595       0.77034966       1.36031199       0.99320836      -0.48729396       3.56504102       0.28590046       2.43056703
Al      26.83390105       1.49292700       3.48720604       0.41726896      -1.47118856      -0.17161355      -0.76711755      -0.07992523      -0.85367383       2.45154524
Al      24.27107756       5.75564987       3.50249713       1.04396116      -1.96664860       0.04533203      -0.50184709       0.02588587      -0.40387047       2.45963073
Al      24.25852623       3.08654698       5.43207031       1.98481672      -0.82348272      -0.85337084       0.50899976      -1.49736922      -0.43392671       2.49201155
Al      26.67508732       7.11707046       5.53265588       0.31967883      -2.79699808      -2.28729292       0.24958026      -0.11661117      -0.42086423       2.51524282
Al      24.43595657       0.16687262       5.73851774      -1.62930744       2.73988346      -1.20647957      -1.04472324       1.45856559      -0.39579909       2.52100682
Al      26.77242106       4.30453949       5.74297408       0.57521351      -0.06362112       0.95085746      -0.71281086       0.77038935       0.41813038       2.52514601
Al      26.62421930       1.51034456       7.67946201       1.16558519      -0.58934111       2.39302745       0.96621722       0.67455524      -1.03446530       2.45570588
Al      24.34571468       5.74062293       7.60572475      -1.64527661      -1.83696177      -0.61521500      -0.08639543       0.97893798      -0.79402637       2.51229882
Al      24.39841587       2.88200617       7.96510481       0.70793600       3.28912028       2.66448459      -1.40495492       0.97503348       1.81693025       2.50043082
Al      26.76914357       7.05774085       8.19723383       0.24016849       0.19283260       0.73211177       0.04439374       0.86453777      -0.75529322       2.53073406
Al      24.32081027       0.12380415       9.78913917      -1.01213271      -1.17941689       0.53918914      -0.20007178       1.33730637      -0.34004148       2.52076197
Al      26.67933050       4.15998894       9.71151068       0.36673306       0.71896719      -1.73918433      -0.48365904       2.47936958      -0.16874228       2.54189467
Al      26.69463243       1.59482888      10.50164608      -0.08368595       2.52907598       0.78215454      -0.62995610       0.06538093      -1.98519744       2.55510592
Al      24.37066084       5.71557797      10.20930734      -1.32813976       1.59769005       1.05962318      -0.58748703       0.78258451       2.28210658       2.51630235
Al      24.29858122       3.12942092      12.23787948       0.35172860      -0.62568656      -1.57027427       0.17627234      -0.35753204      -0.70116463       2.49662995
Al      26.72271399       7.14655300      12.16823231       2.52695743       0.35367534      -0.58998066      -1.74173910      -0.26911426       1.71773162       2.50419831
Al      24.32445584       0.28575127      12.46974595       1.11326257       0.16504755       0.63214942      -0.21478969      -2.09954795      -0.27598497       2.46680307
Al      26.72691342       4.37289913      12.39116716      -1.84908913       0.06096949       1.55651097      -1.99974584       1.34458919       1.44896574       2.45749617
Al      26.85127963       1.51837281      13.43959612       0.35851078       0.99497536       2.87969117      -3.43344681       0.45382907       1.01430594       2.45777178
Al      24.17195013       5.90630454      13.95119443       1.25328828       1.74768385      -2.35459475       2.82459817      -0.76630667      -1.74957237       2.43005919
O       26.04837577       0.20975811       2.25192292       0.37988337      -1.46886638       0.82545377      -3.03307128       2.03890521       0.89235858      -1.55290461
O       28.43586126       4.44600436       2.26854243      -0.70415777      -0.98246077       2.64012020      -1.27931355      -0.20661864      -0.03452668      -1.60789919
O       26.14012517       2.82039163       2.52528674       0.06061872      -1.07826158       0.29390445      -2.19614707      -0.34698250      -2.57947148      -1.58193588
O       28.37779127       7.16280129       2.32456594      -0.31804381      -2.11513330       0.91510338      -1.13702422      -1.44687368      -0.39161963      -1.57290673
O       28.28768544       1.47597502       2.20792930      -1.50822074      -0.02682223       0.06059799       0.44114123      -1.57656939       0.95461442      -1.58037674
O       25.76566750       5.64902356       2.37890145       0.94447001      -0.44713396       1.77706695       1.02391954      -0.62888833      -0.54649426      -1.57231486
O       27.68720560       0.01181397       4.23339946       0.49759550      -0.45035436       0.25593070       0.21836725       1.00270425       2.78956320      -1.75902987
O       25.11225464       4.28280219       4.38539494      -0.80780173      -1.89910497       1.75771020       0.60992534      -0.23087843       0.76810815      -1.75665069
O       25.02922552       1.46727937       4.50200561       0.06411153      -0.73773031       0.68131036       0.65889701       0.63264079      -0.21006567      -1.71797764
O       27.31684000       5.74206216       4.47386863       0.74984885      -0.04615282       0.63396166       1.14883059      -1.84786465      -0.21935745      -1.71641564
O       27.53136886       3.07156067       4.42512320       0.48261058      -1.07098765      -0.69032157       0.79747213      -0.52936556       2.11244421      -1.71313453
O       25.04010515       7.21752252       4.68078355      -1.36584004       1.90659968       0.13159075       0.18440551      -0.09681095      -0.19288403      -1.70122004
O       28.40699274       1.61925245       6.63816171      -0.01271872      -1.71095884      -0.34643522       0.29106961       0.16380484       0.08388331      -1.67433965
O       25.96537575       5.80050128       6.70855773       0.56615549       1.43499777      -1.12366828       0.61414456      -0.17165167       0.51007883      -1.68060613
O       25.79000426       3.01861324       6.71025247      -0.53498761      -0.13824648       0.31198098       0.17788526      -0.73400261      -0.02446921      -1.69164336
O       28.24282877       7.05284500       6.81756574       0.20724195      -0.34806831       2.91915028      -1.47660823       1.05724366       0.25760082      -1.68383133
O       28.31681464       4.20889851       6.73978186      -1.63845827      -1.53921569       0.27658306       0.61721818      -1.68157621      -0.36532691      -1.67494798
O       25.90692774       8.41168155       6.89809571      -0.40027095      -0.80552301       1.55863228       2.58948703      -0.11516011       0.09003463      -1.67523837
O       25.14878782       1.53131803       8.94178523       0.96007797      -0.97029826      -0.37440274       1.38886859       0.44598832      -0.03969032      -1.67099309
O       27.69705738       5.69261962       8.95297563       0.89272346       0.14625174      -0.30775224      -0.84719179      -1.77138256       0.60167447      -1.67458415
O       27.43367651       2.74568127       8.85630253       1.05235484       0.28343758       2.93818258       0.40306829       0.50832904       1.10485365      -1.67961287
O       25.14568543       7.06615350       8.88120192       0.44336840       1.49083213       2.29384321      -2.32456513      -1.72351824       0.86933976      -1.67308784
O       27.30181259       0.20459018       8.73750013       0.08133980      -0.51635945       0.81293135       2.82035605       0.01512971       2.46321764      -1.64567196
O       24.94769369       4.40933540       8.89727504      -0.47296872       0.88599684       0.79689381       2.40506932       0.32572667       0.17142634      -1.67808330
O       25.97417509       3.16255577      11.12300007      -1.26946815      -0.40570601       0.26489120       0.70408324      -0.78555329      -0.60837808      -1.72767174
O       28.47548169       7.13710861      11.35227529       1.46793491      -0.96178615      -0.65585691      -1.23668339      -0.92928017      -0.80835504      -1.75329852
O       28.32289926       1.50182599      11.21366527      -0.38575626      -0.72400620       1.00100424       0.34021662      -0.46995034      -0.26879349      -1.75734413
O       26.07114925       5.81549281      11.15727525       2.13523585      -1.28118802      -0.62777189      -0.59633895      -2.67707481      -1.76048763      -1.68244660
O       25.97361328       0.05494048      10.96283080      -0.60768610       0.63312348      -0.37610108      -1.93891144       0.27109835       1.05215277      -1.70311475
O       28.33843704       4.38733671      11.20193072      -0.29893747      -0.06768707      -0.50450007      -0.74070044      -0.86505879       0.09953913      -1.76485503
O       27.52166137       2.98891496      13.27436891      -0.77775375       0.80044594       1.80736447       1.36353986       1.75553485      -0.46149006      -1.61290503
O       25.18975837       7.21419904      13.34506698       0.27670781       0.22119921       1.56226963       0.19875068       0.10162500      -0.53554464      -1.58334982
O       25.10587366       1.56526313      13.26371313       0.91691395       0.96316742      -0.43910625       1.47555147       2.05013753       0.40102170      -1.60734904
O       27.49603829       5.62784798      13.42201419       0.78717655      -0.05527867       0.43964795      -2.95095961       1.05364228       0.05046169      -1.52357101
O       25.04878795       4.41941755      13.21642720      -0.42629047      -0.03566960       1.47404960       0.94659522       0.62199793       0.83106111      -1.59119987
O       27.40670313       8.45659006      13.36681698      -2.96947635       2.87362252      -1.07673005       0.20155687      -0.92776398      -0.45311867      -1.65552616
Al      24.36124936      11.26109002       2.54749251       1.24673866      -1.40009449      -0.67165266      -2.07795809      -1.15766478       0.50099845       2.42369366
Al      26.90159895      15.38693444       2.14733089       0.70328271       4.13192032       0.44933713      -3.68396267       0.09651063       1.04548373       2.43266678
Al      24.39777490       8.47516734       3.41642273      -0.79235912       1.66424739      -0.69287925      -3.07750982      -0.77241945       0.33234430       2.41404533
Al      26.85306438      12.65706453       3.25006048      -0.98713657       0.14441267       2.04026421      -3.02630607      -0.23202062       0.04272400       2.40096426
Al      26.71919784       9.86530371       3.71444582      -1.88231490      -0.55997892      -0.72370370       0.28290347      -0.03119059      -0.15563652       2.48710179
Al      24.25555142      14.02312921       3.43010048       0.45827224      -0.31289688      -1.47041269       1.18042644      -0.54257326       0.13111619       2.48409653
Al      24.36332915      11.15506014       5.54068334       1.63289277       0.14781436      -1.38054585      -1.90265965       1.45245605       0.18172560       2.50272703
Al      26.64730654      15.27498288       5.46952275       0.12704676      -0.34297818      -2.40715862       1.50917589       2.85811303      -2.74681165       2.48723388
Al      24.36740501       8.51852697       6.04386049      -0.17985145       0.92929408      -3.79118323      -2.70885251       0.01785752      -0.95216226       2.54369187
Al      26.74288099      12.57542529       5.85174256      -1.76718894       1.95702635       0.49486040       0.31026049       0.08808528       0.63381388       2.55912232
Al      26.81325045       9.87764547       7.82723873       3.08013373      -0.34837294      -0.09843611      -2.16431722       0.29819811      -0.78982700       2.49989486
Al      24.40365697      13.93210207       7.52287367       2.30194710       1.62023515      -1.10689028      -0.05873542       0.88628922       0.11112462       2.55222631
Al      24.38296149      11.25392227       8.19664264       1.02556406      -2.19469024      -0.74378691      -2.18303109      -0.46294027      -0.50599202       2.54600716
Al      26.76066502      15.38502179       8.02766488      -1.36691661      -1.58760378       0.59331726       0.98510517       1.27378508       0.90232188       2.50670552
Al      24.18011645       8.46172586       9.76014012       3.37826833       0.41814627       0.77748572       0.53029965       0.47426848       0.07270643       2.53071070
Al      26.71864724      12.67098013       9.78274858       1.35014547       0.40230444      -2.57027938      -0.56750868      -0.93301744       1.24394341       2.52956939
Al      26.75944527       9.75390958      10.49162303       1.91276491      -0.04373468       0.40933836      -1.31143936       1.70009857      -0.23046606       2.54962945
Al      24.27416572      14.12608954      10.04210803       0.32940139       0.80808554      -1.50744024       0.08596554      -1.49866525       3.34125808       2.51896787
Al      24.24659773      11.27441462      12.09037178       0.21079664       0.46804131      -1.61631741      -0.48485811      -0.04110469       0.03138346       2.53239274
Al      26.63972387      15.42786941      12.12556875       3.85608583       0.76286796      -1.04116738       1.35151422      -0.94174130       0.90746441       2.53108859
Al      24.39831472       8.66036507      12.34921852      -0.09686552       0.08420598      -0.09554190      -2.64707812      -4.83624287      -0.08287054       2.43860626
Al      26.54369759      12.62715060      12.36816447       1.87684949      -2.25947302       0.69009824       2.48656814       0.90652178       0.39575755       2.45129466
Al      26.68799528       9.90182606      13.96659969      -1.17200019       1.19920250       1.76156279      -1.51704365       0.37989742      -0.80610511       2.45067978
Al      24.30319608      14.05801934      13.62826428       0.99885809      -0.31626004       0.91042439      -3.07502279      -2.25349402       0.79253410       2.43181014
O       25.95898088       8.58963996       2.65643922      -1.64648784       0.01705694       1.21830570       0.90706039      -1.39423142      -1.55895718      -1.60848188
O       28.36656888      12.66277736       2.47820750       1.43226248       0.02064657       0.89294043       1.45599599       2.66402069      -1.18924873      -1.56067061
O       26.02969115      11.14791183       2.55621972      -0.49473973       0.70186154       0.20093177       1.80692884       0.07806829      -0.88925312      -1.57101738
O       28.55288613      15.28466582       2.32384043      -2.05065942       0.53630910      -0.24117532       1.43754415      -0.63870614      -0.12786198      -1.60587180
O       28.27827796       9.79892977       2.67116465      -0.36013653       0.81910947       0.22569820      -2.56241304      -3.77192704      -0.74445716      -1.59176064
O       25.89155947      13.90384348       2.38807767      -0.63816067      -1.19246017      -0.26459720       0.99075231       1.58209836      -0.45195260      -1.54654157
O       27.71328684       8.51814332       4.80099933      -1.43495250      -0.62249143       0.60665008      -1.86800253       0.13204053      -0.88305032      -1.70267272
O       25.11947047      12.38695603       4.40748368      -0.80169888       0.50449412      -0.64157937       0.61598372       1.47302915       1.77869398      -1.75497735
O       24.98316480       9.77639531       4.63387362      -2.64135938       1.06208897       1.00740634       2.04780640      -0.46625183       0.83427866      -1.72972262
O       27.43111073      13.86224864       4.53996463      -0.02218527      -0.11838005       1.34087194       0.19780219       0.40615420       0.55501750      -1.71452415
O       27.61628916      11.41010336       4.52915733      -0.82336758      -0.19386660       1.31170608      -0.18133687      -1.04952420       1.42512374      -1.75783944
O       24.91795838      15.41770474       4.50419949      -1.13319379      -0.42200377       0.43669857       2.64620482      -0.59727061       0.12163157      -1.68510413
O       28.37336195      10.15131606       6.92910618      -0.68906710      -0.21850985       1.50877265       0.89106941      -1.57773486      -0.87229918      -1.68164766
O       26.04848240      14.16136485       6.70660993       1.30590167      -0.15041202      -0.34503260      -0.13088157      -1.73712596       0.55229131      -1.68021846
O       25.86162444      11.30122915       6.91063494       0.60141652       1.16800340      -0.56320594      -0.41527761      -0.08352922      -2.05282234      -1.67282796
O       28.35304843      15.52220668       6.74333248      -0.40505344      -0.65404652       2.45787329      -1.55865214      -2.11942436       0.95076605      -1.67208123
O       28.43525040      12.67400162       6.71145380      -0.25928822      -0.06484483      -0.10785475      -1.68364969      -2.55299755      -0.96990857      -1.67698479
O       26.02365719      16.73135355       6.62041643      -2.80570958       1.28078532       0.02710402      -0.14623204      -1.46389147       0.41113630      -1.67728305
O       25.23861186       9.90230456       8.92992424      -2.46467744       1.21625535      -0.51647806       0.29650679      -1.52690839       1.13933551      -1.66043139
O       27.61536633      14.02391813       9.05906962      -2.41259392       2.80655855       1.32831570      -0.10160291       0.73099253      -2.15089151      -1.66708851
O       27.44315568      11.17959122       8.97938694      -0.43953809      -0.90128500      -1.73476979       0.49943771      -0.42787489       0.62100338      -1.67605543
O       25.09663448      15.26734899       8.84433866      -1.07701316      -0.96497533       1.40964527      -0.61352464       0.38929731      -0.05879722      -1.67582238
O       27.35432921       8.49814986       9.30024397      -0.02651114       0.02269198       0.57761115       1.00462321       0.15657964      -2.86894491      -1.67449236
O       25.07584406      12.71898430       8.95228440      -1.97452649      -1.09389078      -1.59648530       0.02990975       1.26220719      -0.57910978      -1.67654932
O       25.99672419      11.27777946      11.11729771       0.31571638       0.66015934      -0.62308470      -1.52634938       0.38038322       0.89672815      -1.68831420
O       28.37957417      15.43373329      11.02804652      -0.51804372       0.47570698      -1.63870261       0.69757305       0.58693768       1.09908219      -1.68299758
O       28.42690578       9.74404438      11.25425749      -1.05856143      -0.37138298      -0.87599751      -0.89245240       0.09375489      -0.22611475      -1.70817268
O       25.83881037      13.84540758      11.15764706      -1.03958256       2.30616748       1.40642119       0.79348707       1.05846213       0.06416753      -1.69197881
O       25.72807175       8.45410282      11.16904244      -0.37805057      -1.99628737       1.88681557       0.43226104       0.50382236      -0.34729436      -1.68805313
O       28.15085427      12.51806854      11.09761428      -1.11236708       0.33132823       0.84468546       0.89177275       1.03849101      -0.42968892      -1.67514324
O       27.44017967      11.37105631      13.30668102       0.41592699      -0.77888726      -2.44648706       0.75520834      -0.90362135       0.47750111      -1.63733816
O       25.09641465      15.45625135      13.47177523      -0.13254518       0.02152444       0.79106705       2.59418285       1.39427421      -1.20226229      -1.58661199
O       24.91617008       9.85480638      13.34936437      -1.51097219       0.21668649      -0.06268752       2.65428202       3.48250647       1.92104305      -1.58735728
O       27.55238652      14.17692614      13.23857981       0.05728634       0.32242044      -0.59574287      -2.15074118      -1.60883645      -1.37714735      -1.60925138
O       25.09823865      12.53394467      13.41745767      -0.24349025       0.14522468      -0.63370093      -0.69396100      -0.23904586       0.03159337      -1.60758686
O       27.47414375      16.61028073      13.33226103       2.10409304       1.13416321      -0.88676727       0.27094525       0.52991848      -0.27036137      -1.59902656
Al      24.43247901      19.61766250       2.43755211      -0.25053760       2.84606605       1.32309190      -4.92891338       1.04389420       0.59145903       2.43777823
Al      26.87387117      23.66075263       2.39630276      -0.83159596      -1.25851341      -1.72853488      -0.40075158      -0.75705190      -0.00451032       2.43093181
Al      24.38442028      16.92497346       3.10820104       0.38808316      -2.23430760      -1.84276665       2.07682030      -4.33733842       1.80004823       2.41008639
Al      26.76229328      20.86027006       3.10666679       0.42211559       0.31751122      -0.58109765       0.29829410       0.68985225      -1.23062581       2.42203331
Al      26.73636217      18.08447196       3.56474192       1.02617969       0.22423328       1.02757993       1.47248698       0.18898286      -1.21643745       2.50061440
Al      24.39402637      22.38614399       3.16781185       1.07066025      -1.78248397       2.31869022       0.66138772       0.32344160       2.07469785       2.46868658
Al      24.36771872      19.57171031       5.33542878       2.54127417       0.12748027       3.23359942       0.18306282      -0.64346089      -0.72045174       2.50787282
Al      26.74827850      23.77444188       5.37704956       2.63255984      -1.13084421       2.05259142       0.02382319      -0.78996002      -0.76946186       2.50160599
Al      24.33080092      16.58635962       5.76804797       0.12420666      -1.26149983      -0.74415751       0.07653535       2.52880790       0.07889126       2.53108287
Al      26.86136485      21.00012578       5.79834007      -1.19144625       0.99680481      -2.82271722      -0.68959827      -0.81108209      -0.49584436       2.55435300
Al      26.75841387      18.25433987       7.50460060      -1.26256589       0.51017817      -2.91964699      -0.07045946      -0.54161270       0.00227018       2.53170896
Al      24.49330027      22.27040772       7.46337855      -1.45821087      -0.24072884       0.96552388      -0.31700330       0.89847913       0.33626122       2.52419806
Al      24.35250045      19.49823597       7.87450048      -1.07598972      -0.42375916      -1.51820671       1.57887905       0.28514947       1.58549867       2.51648688
Al      26.88577731      23.78515104       8.13397709      -1.66829815      -0.21068826      -1.59046906      -1.88676160       0.83574376      -0.58007239       2.56855822
Al      24.23058294      16.82109958       9.74232371       1.55616342      -1.08717167      -0.95449370       1.21437606       0.19743815       0.16464269       2.52198505
Al      26.71515161      20.93212544       9.68531281      -0.80878208       1.58741697      -4.68473826      -0.51891755       0.02251003       0.92126412       2.54541206
Al      26.71455470      18.11050289      10.23464781       0.93882889      -2.50940412      -2.14954954      -0.15511502       0.49958434       0.18069167       2.55859327
Al      24.33645490      22.37157662      10.27819483       1.30291129       0.65936273       0.41481884       0.81765941       0.05613031      -0.39240498       2.55830598
Al      24.29931783      19.52283162      12.17879864      -1.53632327       2.14500110       0.67447147       0.71918453      -1.13885904      -0.50508784       2.53441262
Al      26.72061587      23.70711669      12.05369601       1.66523684       0.28941008      -0.52829238      -0.28694646       0.31086823       0.50644839       2.54057407
Al      24.31144327      16.63532672      12.36209295      -0.50937592       0.19285746      -1.20255377      -1.18525332       1.48792168       0.67073231       2.47932434
Al      26.65557843      20.82850018      12.41998073      -0.23698233      -0.13710700      -1.83419782      -1.70776240       1.99876032      -1.14200143       2.50036502
Al      26.63088586      18.10420052      13.81791560      -0.14525288      -0.26075337      -2.69215689      -1.45602484      -3.83140658       2.25366800       2.49177623
Al      24.35939885      22.27537149      13.80620014      -0.91524826       2.77277706      -1.71936968       0.34622821       1.62414943       0.35514095       2.52061224
O       25.99475956      16.90991505       2.23467140       0.35097107       0.56695338       1.78131671       0.33718105      -1.75026241       0.23042758      -1.54680383
O       28.47531477      20.92239604       2.28664959      -1.74960743       0.11359855       1.67169709      -1.03533333       2.04003689       0.89008813      -1.54542959
O       25.97477763      19.46465154       2.20590634       0.24262657       0.78290369      -0.18642121       5.76425766      -0.16661050       0.24094956      -1.51808965
O       28.61149318      23.59128068       2.20909281       0.13781324       2.02613291      -1.30151861      -0.66047229       0.16230482       0.40671163      -1.55258071
O       28.32553729      18.11101841       2.41877196       0.59628276       0.10499917       0.52254724      -1.28098287      -2.83115011      -0.41703703      -1.57836807
O       25.87026582      22.19889703       2.05323524      -1.29455174       2.17991913      -2.57528654       1.61361635       0.92164172       1.41445370      -1.52527547
O       27.56803898      16.60758704       4.41812006      -2.02943142       0.28412169      -0.95943490       0.44380260       0.33331084      -0.19805026      -1.73209500
O       25.17270274      20.90501133       4.31136775      -0.72328342       0.30895263       0.23469604       1.62619484      -0.46798406       0.06120255      -1.72632682
O       25.21553338      18.11700327       4.48153419      -0.34319441       1.04055455       0.57038209      -1.12526455      -0.53766671      -0.46726539      -1.69520426
O       27.50057358      22.48909255       4.31344734      -1.80142371      -0.26237482       1.46126641       0.26587189      -2.79529290      -0.52280982      -1.75586653
O       27.62857860      19.63024510       4.35814549      -0.43359427      -0.23672908       0.09899506      -0.17084133       1.34883189       1.19300121      -1.74703431
O       25.17550333      23.83941973       4.29523430       1.35038264       0.88491636      -0.07701170      -0.28734407      -0.66450532      -0.81492400      -1.71348941
O       28.35557889      18.38231260       6.54891555       1.11163548      -0.35694513      -0.22064960       0.83244200       0.28583492       1.42282862      -1.68301320
O       26.01899635      22.39561752       6.48398897       0.29715129      -0.84139095       1.06196073      -0.13653009      -0.02983697       0.94703536      -1.68227351
O       25.87505014      19.53847052       6.56880548      -0.80182268      -0.97049376       0.99619484      -0.22599689       1.12168886       0.10555091      -1.68131828
O       28.25739968      23.66365203       6.76664301      -0.48475993       1.02736610       1.63930642      -0.54539190       1.02719384      -1.10006303      -1.69460642
O       28.46065314      20.98868514       6.66066913       0.88581572       0.47477333       1.36844567       0.57196448      -1.38961352      -0.20459549      -1.68085742
O       25.97383921      24.82557278       6.57209602       1.21404998      -0.06089208      -0.00521875       0.29555690       2.85276126       1.85611274      -1.66071534
O       25.22475332      18.16979692       8.86096706      -1.17560182       0.03833384      -0.79654753       0.43722267      -0.25525010      -0.16373020      -1.67366934
O       27.64477017      22.38908894       8.92036324      -2.62248634       0.68800095      -1.88971584       0.63517874      -0.57872905       0.31601080      -1.67397738
O       27.45406557      19.58121193       8.76757792       1.12766245      -0.57741998       0.23619997       0.86408227      -1.75000258      -0.55477174      -1.68692291
O       25.09868368      23.81277723       8.87697678       0.53452343      -1.02594167      -0.85316957       1.15794398      -2.61979122      -1.14184550      -1.66620994
O       27.46741200      17.03519685       8.78927850      -0.65029921      -0.45341771      -0.04604345       0.50368354      -1.39886617       0.58463579      -1.68108153
O       25.17430745      21.16483993       8.76270876       0.03821040       1.98626476       0.33869251       0.03279188      -0.88232705       0.39824298      -1.68040609
O       25.93768960      19.57043051      11.04574766      -0.39808905       0.63349709      -0.58890529      -0.08280771       1.07906973      -0.01019151      -1.67118990
O       28.49244918      23.86437651      11.05593604      -1.04416609       1.11594450      -2.56737426      -0.75231534       0.09877973      -0.13705599      -1.69662166
O       28.35807392      17.85171461      11.11928152      -1.12153132       0.76646121       0.87052961       0.17307816       1.66031907      -0.85588695      -1.68314707
O       25.97556934      22.27518890      11.11252562      -0.14275897      -0.29308605       0.99758897       1.40510042      -1.82982030      -1.43094645      -1.69300890
O       25.86444738      16.75910731      11.11365219      -0.38554962       1.38223915       1.06335634      -0.79112219      -0.91396298      -0.51317919      -1.68712223
O       28.22854673      20.71989991      10.87717036       0.00749630      -0.86797287       2.71376736      -0.35509905       1.22915738       2.52861118      -1.68024397
O       27.34772885      19.38463415      13.14433218      -0.26641315       0.73700657      -0.02122540       3.21518079       3.86478809      -0.53584076      -1.66048813
O       25.16670496      23.57048315      12.93738560      -0.09886337      -0.60841859       2.15668573      -0.37462751       2.01157013       1.28256600      -1.60781240
O       24.98879007      18.04251082      13.22496085       0.86845670      -1.12030429      -0.51823113      -0.03120456       1.36302853       0.89421122      -1.64484310
O       27.42105627      22.41298717      13.27844104       0.74070010       0.02365051       0.16465528      -0.23028148      -2.64562610      -0.36833466      -1.65007496
O       25.05249386      20.75490947      13.34331671       2.02997948      -1.26164840      -0.44979697       1.58535995      -0.48950035      -0.46776216      -1.61548913
O       27.55129190      24.96127135      13.17904587      -1.69307122       0.39599723      -0.40056372      -0.25428413      -0.09755014       0.42357761      -1.62304831
Al      24.61498109      27.97756769       2.06241728      -0.50717408      -0.19481619      -2.43515242      -4.35802042      -0.68033231      -0.17812691       2.47154188
Al      26.71707698      32.03643170       1.81987847      -1.73789675      -0.56846373       0.78595592       0.79952575      -0.18786681       1.59982606       2.43105793
Al      24.43013161      25.14533834       2.74204391       1.50795986      -1.09011465      -1.92458866       1.19159640       2.89257822       1.65463844       2.45768332
Al      26.83853895      29.21190785       3.20023732       0.42405112      -0.76844773       1.41337142      -1.96481616       1.07598590       1.39151966       2.46090436
Al      26.86964651      26.43353866       3.37026417       0.22575801       3.10405765       1.24367752      -0.44647462      -0.24264511       0.62636481       2.48518658
Al      24.40293955      30.63030922       3.38599397       1.25387612       0.41418904      -1.51181465      -0.44688424      -1.07967350      -0.64258782       2.46723962
Al      24.44367682      27.82881173       5.28689859      -1.78989783       2.17042935      -0.23395052      -0.51353264      -0.40592337      -0.42562226       2.51700926
Al      26.78432880      32.17696404       5.31578180      -0.33777787       1.82570069      -1.02789056      -1.17653857      -1.78666602       1.04875602       2.52512789
Al      24.32334031      24.99405729       5.70238445       0.55805668       0.84404092      -1.89277514       1.52638657       1.18058519      -0.69730743       2.52476931
Al      26.93148160      29.40384408       5.98200957       0.00650856      -1.75293919       1.11808347      -0.64585402      -1.27030671      -0.68397775       2.55707812
Al      26.74835117      26.51492479       7.50267373      -1.28169979      -0.43166318      -1.75444053      -0.22907801      -0.46375924      -0.08318263       2.49898553
Al      24.37366946      30.45913808       7.38841044      -0.56312528       2.75566753       1.24251085       1.90713372       1.45357090      -0.60471440       2.51540971
Al      24.24276759      27.74207527       7.97680889      -0.15913038       1.46213024       0.25962932       1.64950535       0.90879553       0.40991455       2.54320550
Al      26.78017335      32.09838853       8.03555789       1.59712131      -1.18865135      -1.70705385       0.31609826       0.12368046      -0.78464328       2.52538729
Al      24.39221281      25.13848625       9.81534518      -0.49769417      -0.73216100       0.72474374      -0.72201317       0.51062390      -0.94166972       2.50731874
Al      26.63944261      29.23717225       9.72599093       1.90361875      -1.59695835      -0.63664123       1.08280625       1.27718576       0.36711884       2.51714897
Al      26.82168992      26.57626007      10.36362907      -2.55025332      -0.17374804       1.36520829      -1.26533990       0.13357999      -1.06888524       2.58091903
Al      24.32779097      30.70948721      10.13753798       1.63395864       1.31049848      -3.55796404       1.37890995       0.00316326       0.45439635       2.53961921
Al      24.45231066      28.08459696      12.25357806       0.83346021       2.82318297       0.81421948       0.90376911      -1.49110113      -0.70764092       2.54051471
Al      26.87853249      32.23374116      12.13228234       1.97152065       2.09207023       0.11862671      -1.26407114      -1.93009848      -0.66875452       2.51026225
Al      24.39628417      25.22709301      12.37731105       1.04673688       0.32930616      -1.20252519      -0.16155294      -1.59654001       1.61649757       2.50654769
Al      26.89248860      29.42724226      12.53271374       0.58696636       0.08511604      -1.56949387       0.38621932       0.80082513      -0.92342825       2.49037886
Al      26.94932484      26.44587413      13.81122144      -1.16716694       0.93241104       1.18613737      -0.86463942       0.41134082      -0.59830840       2.50291109
Al      24.49704587      30.77056527      14.03736517       2.73857528       1.59608282       0.35820536       2.00832786       0.54899246      -2.98690417       2.43184209
O       26.12027342      25.25459577       2.10854820       0.34631158       0.20943648       0.09604760      -0.03729095      -1.79662010       0.85189344      -1.54850030
O       28.32104590      29.52228730       2.31999939       0.57033748       0.78438844       0.10237097       0.81612707      -0.94603979      -0.25704847      -1.61519051
O       26.19901789      27.82629580       2.29110411      -2.19590929       1.42233498      -0.93801979       3.35663930      -0.21904466      -0.00415937      -1.60672963
O       28.40908895      32.09396827       2.31316534       0.64770079       0.44897811      -0.21042293      -0.29089986      -1.63990262      -0.66688480      -1.63902974
O       28.31942499      26.44633863       2.21625866       0.01308270      -1.35422383      -1.61673244       1.40567572      -0.29422116       0.16495255      -1.54481554
O       25.96213221      30.57794667       2.23418316      -0.32244364      -0.88014207       0.04694165      -0.52627464      -0.49016308       0.14116242      -1.60862088
O       27.75720260      25.02363086       4.45616765      -0.24550935       0.31881483       1.11125915      -0.29580691       0.60501183      -0.82929073      -1.71336591
O       25.13489145      29.06605765       4.21346166       1.03650096      -0.60271916       0.86709901       1.46198579       1.14677274       0.35629397      -1.73933792
O       25.14651494      26.29166854       4.41171157       0.56617651      -0.64963474       0.99526912       0.08580026       1.34738190      -0.03906102      -1.69304276
O       27.26411086      30.54056293       4.61439506      -0.95610968      -1.20558659       0.73542958       2.74143657      -0.32833539      -2.34027544      -1.70721853
O       27.80623449      27.92287755       4.37820876      -1.51999254       0.27483068       1.19300033      -1.34689568       0.36760028      -0.53310885      -1.76225936
O       25.03709614      32.16499736       4.44010795       0.77653199       0.99519979      -0.18587563       0.99762957      -0.20438463       0.12555732      -1.70673966
O       28.46283460      26.51438545       6.74515506       0.40082396       0.65253525      -0.09013900      -0.38283582       0.60423026      -0.26779455      -1.67219591
O       26.09637985      30.77395165       6.62685443      -0.09067836      -1.22341597       0.25603000      -1.84188889       1.35853491       1.78743956      -1.68266082
O       25.90311508      27.99345560       6.54845383      -0.66160301       0.62687028       0.71747404      -0.14164525      -1.49542030       0.62326300      -1.67747736
O       28.27483131      32.08252248       6.72778563       0.42503267       0.12528741       0.30638250       0.06781169      -0.33209603       0.42362296      -1.69037795
O       28.42022086      29.15848138       6.84771614       0.38311743       0.80535826       0.42896000       1.75074674      -0.17134551       0.22429048      -1.68425310
O       26.03114502      33.38787855       6.62817908      -0.57516084       0.60218493      -0.09141254       0.67838460      -0.72967670       0.21320121      -1.67967713
O       25.34270302      26.53185168       8.79202597       0.79054069      -0.13230396       1.52065807      -1.04537907       0.18682389      -0.12844226      -1.68009543
O       27.65060256      30.85934324       9.02397744      -1.31101475      -1.32865235       1.66546289       1.25848863      -2.01110664      -0.09121731      -1.66532147
O       27.56677492      27.82197968       8.96372968       0.09021785      -0.25327381       0.31172252      -1.72697429      -0.17316029       0.46468716      -1.68417740
O       25.09643592      31.86239373       8.73749644       0.19181693       0.32344502       1.36786772       0.74111725       0.80878361       0.29093246      -1.68715811
O       27.47098987      25.30343457       8.95173653       0.86508848       0.66207035      -0.54027019       0.81123436       0.08014885      -0.12614534      -1.67753112
O       25.07025076      29.32878646       8.76700392      -0.45094584      -0.73153587       2.55032069       0.72412407      -0.46041580       0.07561408      -1.67664325
O       25.94548672      28.11137850      10.98017581       0.42575576       1.36787596       0.09200515       0.02433727      -0.50539635       1.53482191      -1.68199635
O       28.67339921      32.27027966      11.08204651      -1.38317982      -0.70879624       0.87562272      -2.27592637       0.48090315       1.12363765      -1.68655205
O       28.39706137      26.41281181      11.22558929       0.20564184       0.19996517       0.07005532       0.54299772       0.27502740      -1.58220344      -1.70209420
O       26.04826385      30.79770609      11.15050547      -0.61373117       1.13516330       2.48214553       0.23385190      -1.41414365      -0.34741206      -1.66149020
O       25.84265218      25.24970607      11.10336909      -1.65770880      -0.31347535      -0.34126792       0.32395699      -0.80195390      -0.08548613      -1.70010149
O       28.23896974      29.16983196      11.22178404      -0.86567086       0.52122606      -0.37262973       0.49676883       2.87495622      -1.30560807      -1.66514671
O       27.64366214      27.99957866      13.28793164       0.14660863       0.57013837      -1.23920356       0.37695958      -1.58239084       0.76799468      -1.62308693
O       25.37269289      32.26620929      13.30869782      -1.07142188      -0.37560717      -1.06201082      -1.88607976      -0.94928551       0.41288027      -1.60493433
O       25.20067702      26.47778639      13.44603236       0.72882368       0.74656408       0.11770294       0.07486039       0.96519374      -0.78714319      -1.61280429
O       27.52306376      30.96759016      13.45703783      -0.06099090       1.42438964       1.05260293       2.36205769      -1.18263241      -1.15128359      -1.59173286
O       25.43926564      29.24494596      13.46858641       2.37974049      -0.75672056       0.37696865      -3.47874639       1.00872764       0.46937730      -1.59318769
O       27.52163588      33.51850681      13.25213426      -1.23869408       0.37574646       2.37012963       1.51875528      -0.53602786      -0.31165527      -1.62244308
Al      24.41512392      36.16808084       2.20325444       1.18197806      -1.76512481       0.78831130       0.72145496      -1.70340186       0.20332186       2.44029450
Al      26.85019944      40.29975267       2.08504843      -0.84130646       0.33986915      -0.35006486       0.75941741       0.80232101       0.09527212       2.40926218
Al      24.28181139      33.31892199       3.11882535      -1.45980337       0.79621670       0.33605364       0.59902696       0.65548228      -0.62389404       2.42121506
Al      26.70392605      37.53568075       3.10684905       4.50646581      -2.26875967      -0.36313417       2.64300609      -0.89657407      -0.17360597       2.42690492
Al      26.91109788      34.69860217       3.45263547       0.82099237       1.02724707       0.77101987      -3.12117223       1.08734738       0.35992109       2.46660829
Al      24.53235633      38.95946789       3.59007761      -0.59531619      -0.03567376      -0.77288760      -1.91231137       0.51255832      -2.94352132       2.50591969
Al      24.35136552      36.16836872       5.31721333      -0.83558906      -0.47446315       0.06835916       0.47739097      -1.34242124      -1.52321882       2.52525520
Al      26.77018031      40.40304944       5.31132100      -0.53372058      -2.11363874       0.10552310       2.44563270      -0.89118183      -1.42029226       2.52737498
Al      24.37772933      33.38503305       5.73614853       0.81551164      -0.12350124      -0.76139263       0.37641401       1.30039025       0.05441429       2.53295851
Al      26.77768965      37.60596534       5.92303523       0.31546685       0.47161436      -1.18935146      -0.66461317      -0.79299401      -1.91072961       2.52626085
Al      26.85560438      34.88546752       7.47278714       1.25375283      -0.93228725       0.70797777       1.00786087      -2.37958790       0.04158122       2.51713490
Al      24.20403432      39.02122758       7.24847234      -1.65549454       0.31077856       0.52180393      -0.45021033       0.27328933       1.55926540       2.52716160
Al      24.50542591      36.27461042       7.93103627      -1.89779351       0.89883767       1.01115671      -0.98621073      -0.39825627       0.83960981       2.50289607
Al      26.55107311      40.35550295       7.91706837      -0.41649898      -0.96663229      -2.02843924       0.86022640      -0.24563140       0.55343890       2.51486588
Al      24.57344426      33.31941663       9.58923171      -1.69751184       1.31562333      -0.06195089      -1.86568070       1.47141154      -0.11939790       2.52043343
Al      26.72166002      37.76348591       9.61042493       0.51560600      -1.54271340       1.09245304       0.94395178      -1.84213221      -0.47651137       2.52932858
Al      26.77713881      34.96587830      10.12431067       0.23803922      -2.34655684       2.87237907      -0.58872580      -0.62518828       0.23810408       2.52356935
Al      24.36537769      39.11887603      10.12351929      -0.69938005      -0.32187902      -2.28387300       0.09691773       1.58684370      -2.41106332       2.51008630
Al      24.57241660      36.24353879      12.21474986      -0.70045579      -0.57762730      -1.03099146      -2.05169660       1.18665754      -1.48485908       2.51584506
Al      26.90559572      40.41446325      11.73115134      -3.07464447      -0.20004181      -1.07266145      -0.22239001       0.55921790       2.72182572       2.53072262
Al      24.45646952      33.50533161      12.25074429      -0.64030193       1.44496743       0.70803528      -0.41524763      -1.50040314       0.09715859       2.47437882
Al      26.69933458      37.78291879      12.19404282      -2.30162518       2.48546185      -1.61621107       0.48536228      -1.28308617       1.00525458       2.46820068
Al      26.78453474      34.98211034      13.67370864      -3.00195543      -0.82227817      -1.22270512      -1.29397952      -0.99167101       1.50197389       2.43914008
Al      24.37051545      39.15500321      13.63099851       1.37401565       1.04953236      -2.36392873      -0.54458894      -1.76077312      -0.84332907       2.43759155
O       25.86054990      33.43762285       2.19980935      -0.42877537      -1.13314766       1.17290409       0.81551503       0.24599731       0.13637918      -1.56907701
O       28.43920452      37.76209424       2.14528052       0.51162164       0.09174918       2.69925350      -0.00170870      -1.55126022       0.97585281      -1.53872931
O       26.11304255      36.03411235       2.28945991      -2.01690998       0.49735704       0.51743027       0.10243508       1.10545477      -0.08127330      -1.54356432
O       28.60058676      40.27181359       2.21449083      -0.95850863      -2.60863785      -0.83602210      -1.12982883       0.12917120      -1.35536143      -1.55135500
O       28.25239735      34.75943835       2.33029457      -1.95977372      -0.78228915       0.33188180       2.16868365      -0.57860605      -1.54321440      -1.57486546
O       26.01620011      38.82112189       2.09875192       0.27718725      -1.23523235       0.08846073      -1.02967387       0.52709254       1.40678411      -1.55297148
O       27.75976387      33.34823990       4.47802318      -0.84467986       0.48145011      -0.13390103       0.32721166       1.04390030      -0.60506222      -1.71625733
O       25.22647034      37.57747181       4.44168924      -0.45791181      -0.98656799       0.45367915       2.37931560      -0.37818156       0.52195084      -1.70797455
O       25.23386186      34.81537667       4.37272879      -0.00586898      -1.32058064      -1.55080274      -0.90355558      -1.24213372       0.78706033      -1.71665490
O       27.62280247      38.90826236       4.38608358      -1.26833664       0.53482920      -1.38647440      -1.60295036      -0.80293905       0.65244182      -1.70643485
O       27.70666534      36.13513709       4.34251179       0.90524262      -0.73316117      -2.67769212      -0.13708750       2.73399184       1.03166741      -1.72391665
O       25.23354766      40.41919270       4.46790784      -0.28367619      -0.82777201      -1.23620622      -1.76164995      -0.00344628      -0.48294377      -1.71991837
O       28.53319438      35.05353352       6.57693618      -0.60241797      -1.18453894      -1.87681682      -1.39569960      -0.54171505       1.70969654      -1.66449487
O       25.88178685      38.96338016       6.68395132      -1.83462654      -0.56486653       0.44904876       1.62753755       2.30657842      -1.29781069      -1.69035530
O       25.88965480      36.07429551       6.67231840       0.16696334       0.72022341      -1.30174255       0.57118574       3.94891477      -1.50894374      -1.65811133
O       28.21578653      40.31209334       6.51551521      -0.23852150       0.42133066      -0.47705009      -0.00524230       0.82958476       0.98950668      -1.68659019
O       28.35634317      37.63146525       6.70443646       0.06743854       0.42017476      -1.10223194       1.56677307      -0.67176604       0.19510300      -1.67385900
O       26.07520025      41.67696261       6.56652301      -1.31418987       0.18382012       0.95281346       0.34060314      -0.19030958       0.44994539      -1.69569838
O       25.38463392      34.93816125       8.83429929      -0.21676650      -0.86923703      -0.58183001      -0.28203582      -1.32819956       0.51862335      -1.66955161
O       27.63379648      39.03631893       8.69362202       0.35014848      -1.62427449       0.09209291       1.12078825       0.39745995       1.14622719      -1.68170643
O       27.56956234      36.21928955       8.90670397       0.65011285       1.07767469       1.14240632      -0.94041861       0.36692906       0.13128201      -1.67844772
O       24.91012138      40.37630944       8.68451029       0.69752827      -1.40565999      -1.05548811      -0.07846043       0.23248128       1.47896781      -1.66673398
O       27.62241536      33.63870384       8.78594692      -0.93783991      -1.24139625      -1.35215434      -0.71951825       0.59359821       1.00541453      -1.66788340
O       25.21191902      37.86858010       8.75585511      -1.09446138      -0.26238327      -0.50419526      -2.61301956      -1.44245359      -1.06398316      -1.64701796
O       25.91806715      36.34756327      10.95136456      -1.12323050       0.56692550       0.28480609       0.79913413       1.75223607       0.45558824      -1.69724238
O       28.64808407      40.61057557      10.84637621      -0.76264880       1.02639721      -2.32200754      -2.30578557      -0.81985109       1.85493979      -1.68973327
O       28.24105479      34.85470819      11.17569083      -0.44823272      -3.01946858       0.84707425       2.41250857      -0.68058114      -0.47366863      -1.70210612
O       26.07513022      38.99349617      10.76984212      -0.66334868      -0.53143708      -0.76304591       0.27354709       1.27995737       2.53770197      -1.69025362
O       25.81641649      33.48004633      10.97441004      -0.26499537      -0.65364526       0.40316307       0.98121683       0.43555208      -0.13833454      -1.69294667
O       28.27870313      37.77038019      11.20735610      -0.91961227      -1.65868516       0.94084014      -0.56799518      -0.24986850      -1.90418328      -1.70804667
O       27.45441871      36.37737232      13.09501674      -0.80158825      -0.11182356      -1.15251122       1.27618650       1.38874023       0.55244785      -1.63465941
O       25.26756403      40.52596886      13.26302791       2.82173833       0.71415874      -1.55950680       1.03098449       0.37794128      -0.74853849      -1.61906779
O       25.11813431      34.90955815      13.17239793      -1.94940761       0.62654967       2.24602302       0.39624374      -0.25730463       0.97428360      -1.60818017
O       27.43632682      39.12987500      13.14105041       0.12170252      -0.50425719       0.66644772       0.92703862       0.78668534      -0.03263685      -1.63803840
O       25.15083068      37.66589070      13.15102756      -0.16297096      -0.46981617      -0.95124788       1.29594538       0.39705609      -0.88929891      -1.63715684
O       27.66136463      41.72639872      13.05720147       0.50971163       0.35066863      -0.64973347      -2.02606231      -0.97596188       0.21037242      -1.65664613
Al      24.49547177      44.61320301       1.87145756       2.69525461      -2.01780940       0.61318998      -0.77011960       0.05561396       1.11284311       2.42618442
Al      26.89406449      48.76156163       2.17943419       0.91718563       1.25068568       3.52968898      -1.97668796      -1.79028716      -0.38069135       2.43897057
Al      24.35160459      41.83408720       3.06573255       0.52301783       2.67720558      -1.70220404       1.63210964      -0.85150668      -1.58082410       2.45886540
Al      26.72058569      46.01654326       3.09803636      -0.56387557       0.42661518       1.85018495       1.54703274      -1.91096455       0.39521768       2.44394159
Al      26.90885635      43.25251188       3.40724304       1.08200996      -0.66555533       0.06435863       0.31366612      -2.13869245      -0.98114101       2.44818735
Al      24.37102858      47.34136216       3.11778468       2.58729562      -0.01449859       0.15347695      -0.23365956      -0.87961811       1.61475702       2.49553108
Al      24.40944823      44.48700580       5.24127350       2.56339736       0.12658255       0.79955464      -0.29693328       0.86670690      -0.66625897       2.50119066
Al      26.73205187      48.72966240       5.31894498      -0.34536406       0.85686961      -0.47229666       0.25389131      -0.63009061      -0.83726044       2.53286672
Al      24.52538681      41.79650044       5.65020506       0.89860946       1.45627977      -1.12530398      -2.65802454      -0.85646968       0.45171329       2.52357793
Al      26.82253379      45.95940512       5.73012844      -1.46316667      -1.15008161      -1.12750571       0.19232376       0.27701734       1.22777555       2.53117180
Al      26.83568315      43.19503907       7.44246580      -0.69045129       0.24926518       0.52205833       0.51057080       0.54386739       0.59821472       2.49635029
Al      24.26685544      47.45162698       7.40137910      -1.25397040       3.74377760       1.61145182       0.27558489      -2.51828124       0.76884047       2.49866700
Al      24.47619647      44.45896833       7.92644827      -0.50621419      -1.46643937      -1.85849078      -3.20474401       2.57631090      -0.63871534       2.48771596
Al      26.62980347      48.69454096       7.96116538       0.50032839      -1.89659834       3.09555643       1.02011789      -0.19581216       0.63185912       2.49573731
Al      24.26328207      41.89058115       9.78882092      -0.16577954      -0.28086650      -0.59600317      -0.78941818      -0.29788785      -2.13340744       2.50221729
Al      26.54111803      45.78963202       9.59150962       0.27105978       1.35067739       0.59727000       2.98686176      -0.48394994       1.45052475       2.51384449
Al      26.76957217      42.97987196      10.26529425      -1.45693040      -1.16593560      -0.86292065       0.14939082       2.30384034      -0.85573222       2.54688907
Al      24.41972571      47.45800668      10.19734927      -1.32687719      -0.70348509      -1.98389726      -0.83413306      -1.95685512       0.01709984       2.52237701
Al      24.41893805      44.51995595      12.16704723       1.75822105      -0.57984910       1.18044980       0.23793046       0.55179657      -0.87224397       2.51336837
Al      26.56385594      48.57471162      12.04957761      -0.42066317       0.26280709       1.12467682       2.01895480       1.95123218       2.89698304       2.49486089
Al      24.38732199      41.77785379      12.44094399      -0.03555677      -0.56997108      -1.86572150      -1.41816802       1.27416377      -0.09520777       2.51230431
Al      26.79216894      45.81986519      12.49581127       0.23996949       0.52450840      -1.00106369      -1.56105961       0.45129089      -0.93037541       2.46092677
Al      26.65155950      42.91804948      13.91962208      -1.07442119       1.98846151       0.73516964       4.20735974       1.49460045      -2.05082215       2.40365601
Al      24.17571015      47.34696906      13.53195381      -3.10848830       0.38094546       0.53829976       2.57294961      -1.50313991       2.11397043       2.41340828
O       26.07318883      41.81114306       2.25710037       0.47625041      -1.70838944      -1.28548135      -1.66495992      -0.05837710      -0.30016209      -1.53255212
O       28.36789055      45.85644970       2.28030545       0.66375218      -0.64941455       1.00116471       0.59883631       0.11314521       0.22284419      -1.58345270
O       26.15823719      44.44482359       2.24836592       1.84113069       2.53344223       1.05813898      -0.95405242       1.65072899      -0.26924361      -1.59267521
O       28.48229587      48.52724886       2.23636060      -0.15842931      -1.01616419      -1.28069168       3.50847166       0.69831201      -0.06261014      -1.54536259
O       28.28380119      42.97661213       2.14607934       0.34880113       0.32196708       1.19052940       1.53601586       2.05138516       0.04240299      -1.53022695
O       25.96324602      47.28126030       2.21399554       0.25824569      -0.89841195       0.68641659      -1.14335908       1.14714016      -1.00750973      -1.59416854
O       27.68772831      41.64061262       4.20217795       0.02010238       0.14374865      -1.60953031      -0.01972109       1.03808111       2.70136792      -1.70697367
O       25.01734885      45.98205008       4.27851736       0.36803781      -0.35016771      -0.40957619       2.58757163      -0.40283392      -0.01240044      -1.71410501
O       25.28757345      42.95502449       4.26863235      -0.67145736      -0.69875079      -1.70032013      -1.82151422       1.56863088       2.58419578      -1.70147908
O       27.58476232      47.31953084       4.24705932      -0.93463607      -0.42875696      -1.45639415      -2.37494851      -0.22334853       2.53067426      -1.72961652
O       27.54496022      44.84884439       4.53955383      -1.00016518      -0.65398441      -2.27490170      -0.97185342      -1.99197078      -1.68453272      -1.69768453
O       25.05612825      48.84842637       4.44283104       1.39076473      -1.83523830       0.92771428       0.90029281      -0.49427102      -0.08400167      -1.70035672
O       28.46673641      43.36884198       6.66770187       2.10353100       0.51005816      -0.15915031       0.41364651      -1.81233562      -1.30854707      -1.67441964
O       26.08306361      47.43249432       6.70915795       0.40276250      -1.42424742      -1.75199967      -1.02524853      -0.17223020      -1.12421230      -1.68644273
O       25.87515887      44.62022996       6.62548347       1.18949178      -0.00484617      -1.05856674      -0.09635497      -0.54002985      -0.64531610      -1.69058573
O       28.25657822      48.59561293       6.62954338       2.61713988       0.53182550       0.82318638      -1.06694068       2.60137912      -1.27139272      -1.67532575
O       28.50097240      45.86654935       6.59577251      -2.17184656      -0.64621565       1.00079900      -0.67703731       0.11198727       0.67862173      -1.68662524
O       26.03722416      50.07001090       6.67529847      -1.62401488      -0.87906836      -0.51976406      -0.34473893      -1.59329626      -1.47016937      -1.68658292
O       25.38704198      43.27293330       8.74260673       0.20893718       0.91413319      -0.83043033       0.04704382      -2.31714125       1.84899823      -1.67845893
O       27.71908601      47.14180891       8.91033249      -0.83163820      -1.33957706      -0.91953218      -0.99140343       1.14543009      -0.86411835      -1.68362129
O       27.57777229      44.39382467       8.75059063      -0.80298774       1.62615278       1.07068164      -0.74507656       0.87885189       1.09565936      -1.66183817
O       24.98164090      48.64859336       8.78796514       0.52271119       0.35101258       0.06531930       0.69965330      -0.16307320       0.46169670      -1.68407118
O       27.37109829      41.74510070       8.88120568      -1.78933890       0.52561489      -0.51409679       0.31702491       0.78640146      -0.73202988      -1.68641543
O       24.98711699      46.12407727       8.96334589      -0.20642243       0.76139091      -1.73038631      -0.19693767      -0.95970842      -2.49392212      -1.65386009
O       26.19246111      44.56141326      11.06516089      -0.55408556      -0.02588535       0.06102063      -1.62230976       0.47392225      -0.39052543      -1.68999362
O       28.55442438      48.84375304      11.13220667      -1.51771126       0.50200099      -0.83035567      -1.86258496      -1.35598766       0.78977817      -1.75369227
O       28.44729928      43.02499495      11.02708282       0.08997386       0.75578588      -0.28422908      -0.22893403       0.18960285      -0.84889097      -1.69120097
O       26.05274533      47.32592730      11.03838402      -0.87302826      -1.89357992       0.63693156      -1.30270457      -2.58673401      -2.06665882      -1.69653249
O       25.70382838      41.65981714      10.98417838       0.64011127       0.57993777       0.91313375       1.23190444       0.11700682       0.17045531      -1.71735132
O       28.27744266      45.92586650      11.19122119       0.46604940       0.56458158       0.40797397       1.54928786       1.03879281       0.25097980      -1.74474192
O       27.55041576      44.51466543      13.28532069       0.91195779      -1.11385396      -0.35475002       0.83472358      -2.48716167       1.43354417      -1.59231901
O       25.24933772      48.72910963      13.30142187       1.85024187      -1.15346211       1.23609158      -2.24631411       0.38934604      -0.64015428      -1.59376848
O       25.13361116      43.19400593      13.34822378       1.90598880       1.66630120      -1.13093045      -2.32942235      -0.05817985      -1.08334364      -1.61432433
O       27.41307252      47.27747762      13.25934503      -0.56088332      -1.07916931       0.80487870       0.21423176       0.95154635      -0.66146147      -1.56042922
O       25.18924192      45.87705862      13.24433511      -0.18803050      -1.11403284      -0.32510627      -1.84950450       0.18669038      -0.73815387      -1.63287616
O       27.42747128      49.94962114      13.36749816       0.97613543       0.93688634       0.99135786       2.71783249      -2.47060055      -0.91947828      -1.58810210
Al      29.12103473       2.89357903       1.94852438       0.03192884      -1.50996971      -4.04668056      -1.35295012       0.74381382       0.35091741       2.41636682
Al      31.60341150       7.21649401       2.25007594      -0.91591025       0.21831613       1.25918970      -2.31990522      -1.15150465      -0.38348757       2.44120836
Al      29.23825678       0.03063564       3.17353076      -1.44646028      -0.20634276       2.01602811       0.93464595       0.89597979      -2.85028537       2.42666292
Al      31.49373835       4.41214769       3.20016367       1.97405729      -1.28019033       0.88648606      -0.16292602      -1.12031857       0.53079815       2.46841168
Al      31.59365161       1.66930374       3.20829922       1.25025284      -0.34368215      -1.50252071      -1.24529570      -1.11917875       0.74100052       2.50045896
Al      29.13435210       5.73474198       3.41763694       1.83855905      -0.44930684       2.24784183      -1.27876656      -0.29716770       0.68216369       2.49620938
Al      29.24619895       2.87857536       5.49244612      -2.33418798       1.14138391       1.81734919      -1.13795928       0.78387245      -2.20944407       2.50048614
Al      31.39207054       7.02938676       5.40884089       0.06803627       0.07495653      -2.50160286      -1.13350126      -1.92391139       0.79669196       2.50780010
Al      29.14065652       0.15773137       5.69296086      -1.29763422       0.11183398      -1.87303183       0.90908632      -0.40307314       1.24930590       2.52622104
Al      31.47576184       4.35347362       5.98129638       1.58471814      -0.03797232       1.32915163       0.09187035       1.18393676      -1.73169613       2.52954245
Al      31.58747172       1.51482769       7.41883268      -0.91870879      -0.43909196       2.63582916       0.60139109       0.26876769      -0.55181545       2.55723739
Al      28.98820010       5.56704760       7.58338568      -1.13944226      -3.27201784       1.15349536       1.92387459       2.66962592      -0.18128376       2.51648951
Al      29.19561968       2.84593998       8.11595886      -0.28241167       0.16028503      -0.58638821      -1.27753189       0.37144543      -0.38684521       2.52034211
Al      31.48873124       7.12567499       7.98419531       1.53287705      -2.27506272      -1.57523584      -0.35943254       0.19600970       2.71588006       2.46118426
Al      28.97309660       0.15371552       9.81764483      -0.20164162      -1.28422233       0.52175192      -0.11258362       0.20829367       0.14568571       2.51806235
Al      31.42477243       4.27900733       9.82849454      -0.47242240      -1.85299199      -1.75922377       0.92384540       0.01818684      -0.17675421       2.55671859
Al      31.53368091       1.49952740      10.09750321      -1.81707918      -0.74070769      -1.30425483      -0.34145921      -0.60620061       2.04688170       2.46641970
Al      29.15288946       5.65857479      10.18590225      -2.60680765       0.60462816      -1.88359041      -0.59991248       1.91202656      -0.80587621       2.51082897
Al      29.11644603       2.93448562      12.29621735      -0.50894291      -0.87744115      -0.84151125      -0.45422933      -0.25769010       0.49170571       2.49438834
Al      31.47543877       7.08987030      12.02021699       0.63001931       1.98994589      -1.16464287      -2.04097711       1.53325497       0.22158108       2.51062346
Al      29.14487320       0.03910639      12.68525541       1.29313322      -0.26935784      -0.29173144       0.02745040      -0.13784463      -0.62101371       2.43940401
Al      31.49705346       4.24483342      12.50099220      -0.21048746      -1.94478058      -1.68607099      -2.03774966      -0.37271380      -0.47652723       2.43415165
Al      31.38954912       1.56668686      12.90924102       0.25135377      -0.45931769       1.03957225       1.31984663      -4.25894412      -0.69502615       2.44036555
Al      29.01053610       5.66440952      12.83767765      -0.88027449      -0.36367219       1.53493293       3.81539562       0.23510662       0.11377365       2.48166800
O       30.87008461       0.22200399       2.26990422      -2.01767793      -0.45866431       0.27865338      -0.20756056      -0.21550032       0.62139621      -1.55879521
O       33.09246734       4.41003837       2.30543783       1.55978993      -1.54691035       1.47961634      -0.76260239       0.37898290       0.83813404      -1.58600807
O       30.73518908       2.99327810       2.16455807       0.01828036      -1.20427486      -1.50686249       3.30595345       0.18923629       1.17155094      -1.59066606
O       33.18760641       6.90143289       2.49013292      -0.27058415       0.09224579      -0.93676527       1.85780562       2.53590369      -0.69012778      -1.61556709
O       33.17952497       1.51394676       2.25506755       2.31162069       1.91252052       0.38921161      -0.57875427       0.29312752       1.05182218      -1.57113016
O       30.63796795       5.77190518       2.42800832       1.22599629       1.04825498       1.03850281       1.45965747       0.29791624      -0.79711475      -1.59848297
O       32.42429383       0.15200085       4.52507798      -1.46284914      -0.65136341       0.19465304       1.67664269      -1.24283533      -0.29814226      -1.70852196
O       29.94290085       4.40165716       4.58565889       0.02127229       0.72668805       0.75181390       1.56622949      -0.96939574       0.06729975      -1.70356691
O       30.03698493       1.53628132       4.44100876      -0.17577288      -0.37473900       0.16984956      -1.73963818      -0.96131970       0.73258572      -1.69749391
O       32.38184021       5.56558976       4.71442408       1.11123046      -1.25476054      -1.58798890      -1.70470052      -0.18184529      -1.47982816      -1.68765998
O       32.24343047       2.96482775       4.51080647       2.01887053       1.81109847      -1.02632065      -0.26875002       0.44780799      -1.60312245      -1.71446943
O       29.74723322       7.03882551       4.51416739       4.13768116       0.98487528       0.81690492       1.37649937       1.54668635       0.77997805      -1.70349717
O       33.33008910       1.64448133       6.59133799       0.79924363       0.08217364       1.22994604      -2.17679639      -1.42338618       2.14871921      -1.66936195
O       30.72018561       5.89342225       6.76535784       2.27754029      -2.00254587       1.37362950      -0.03271685      -1.61924917      -0.39721324      -1.67683363
O       30.66289165       2.97088082       6.82116585      -2.25989420       1.73559314      -1.62436743      -1.38683046      -0.51938634      -0.97856905      -1.69734871
O       32.98101591       7.01936364       6.79918687       0.20952112      -0.06204150       0.38547339      -0.06682127      -0.14518381       0.33823955      -1.66717589
O       33.19011383       4.10838526       6.55126898       2.34379095       0.26989661      -0.76761443      -0.03524470       1.76933237       3.29608086      -1.68855143
O       30.74611559       8.34676885       6.78800313      -0.65875264      -0.99061836      -0.34083131       0.31241831       1.22711728      -0.16672251      -1.68252337
O       29.92150687       1.50771742       9.03783124       0.67662662      -2.18656684      -1.39697926       0.94545803      -0.45252035      -0.08380780      -1.67710793
O       32.22525469       5.62964170       8.92993808      -0.43223337       2.02436529      -0.82547099       1.62740468       0.70061498      -0.48970449      -1.68536937
O       32.12625234       2.69242219       8.74224744       0.21285756       0.15859719      -0.92603762       1.23357462       0.63326037       1.45181944      -1.67150867
O       29.79521952       7.03396073       8.97243753       0.67726959      -1.10133729      -0.48498799       0.27026732      -0.45976636       0.43252763      -1.67270434
O       32.31590268       0.16662881       9.23227578      -1.29726313       1.73421848       0.51065706      -0.95972607      -1.46736702      -3.57091916      -1.68184710
O       29.93968780       4.44490050       8.83718756      -0.29666447       1.07513141      -0.28919818      -1.89681754      -1.16792370       0.64041819      -1.69424772
O       30.78785641       2.94635948      11.18843248       0.38378986       0.88061800       1.54874544       0.02460574      -0.29986818      -0.21434996      -1.74981594
O       32.98955346       7.23928960      10.99312200       0.43537603      -0.85042063       0.97295959       1.20524062      -0.62766186       1.44145302      -1.72307789
O       33.15503522       1.44142510      11.07015108      -0.74389963      -1.33355475      -1.92718901       0.23440215       0.55534491       1.67640714      -1.69231403
O       30.59889591       5.54871407      11.23791809       1.78875876       0.11374305       1.05441607       0.61157304       0.01844007      -0.50084550      -1.77921462
O       30.74657043       0.12276634      11.35888038      -1.18750728      -1.10302441       1.04249027      -0.50167806       1.65537632      -0.15559853      -1.70578408
O       32.87982944       4.43313864      11.08222891      -1.40155637      -0.01970024       0.87752508       0.36094738      -1.88958658       0.77705040      -1.76053846
O       32.37548225       2.87594898      13.25986790      -1.26022582      -0.89263979       0.57348427       0.18320563       1.60064320       0.76585958      -1.57114446
O       29.91943976       7.10449525      13.32763534      -0.23235360       0.62908915       1.41211802       1.05118861      -0.46601802       0.64555330      -1.57459044
O       29.81739164       1.57403374      13.46145844       0.20038221       1.38435347      -1.05418137      -2.08951535      -0.40139373      -0.51298985      -1.55242741
O       32.15391547       5.68092118      13.12492483      -0.14557444       0.75832694       1.75260627       0.02285936       1.84708692       1.83820894      -1.60768282
O       29.91489873       4.20981181      13.43100611       1.11247433      -0.43624926      -1.32141751       0.28435902       0.06516235      -1.62975352      -1.54899800
O       32.23784222       8.36936610      13.27880989       1.33280619       0.48878609      -1.87223447      -0.72844591       0.12723788      -0.27715468      -1.61393559
Al      29.02165427      11.17926796       2.65060850       0.37937383       0.86784403       1.16428979       3.91759509       1.87168745      -0.41780634       2.44954443
Al      31.61872280      15.41101340       2.29870280       0.28761040      -0.63608443      -1.31805095       0.09675958      -2.15855662      -0.37014211       2.43466187
Al      29.08933604       8.38627331       3.35512211      -2.96929504      -0.04404599      -1.50191084      -0.22309327       0.35405650       0.45132432       2.44256830
Al      31.65761435      12.44263204       3.30574573       1.16704756       2.44991589       1.26039655      -0.10527413       0.45490627      -0.13669855       2.44943929
Al      31.45229614       9.66765469       3.73653923       0.72121973      -1.14328030      -1.28229942       0.88994342       0.94957900      -1.06185596       2.48938513
Al      29.28612617      14.07156855       3.59067534      -0.76712933       1.60802468      -1.02725318      -0.61536542      -1.43074934      -0.27989300       2.51921749
Al      29.22479542      11.37829390       5.52309354       2.05837887      -1.74216022       0.45957426      -1.74969758      -2.17140345       2.05449262       2.50043344
Al      31.63175504      15.32554554       5.45755512      -1.09670014      -0.93366330       1.51865568      -0.21436903       0.56880129       0.74642540       2.49416733
Al      29.06607161       8.59874331       5.99126279       0.33011469      -0.91900352      -0.55183553       0.00649333      -0.90374965       1.51475825       2.51464701
Al      31.74139021      12.57674908       5.87553346       0.38998447      -0.75477616      -0.35066018       0.31105287       0.70877358       1.52418665       2.52389479
Al      31.51315190      10.01663931       7.58183916       2.94003085      -0.53381255      -0.15011680       1.12279565      -2.70678666       1.25022599       2.50292134
Al      29.28893395      13.92046495       7.41237684       0.62064813      -2.42138715       2.54015647       0.46917032       4.41165644       1.36692503       2.52160835
Al      29.11645413      11.29600018       8.35950243      -0.26626839       0.96180883       2.41369453      -0.34617102      -0.25358241      -1.38220997       2.55398417
Al      31.71585271      15.23115817       8.13154435       0.32505841       0.10311827       0.50369584      -2.96597289       3.50617639      -1.66795854       2.49289346
Al      29.05698465       8.48855883       9.90627041      -0.93717271       2.32992837       1.84976789       2.01705355      -0.80341328       0.83179501       2.53004122
Al      31.62742494      12.65395851       9.75559839       1.49511109       0.41215280      -0.15266140      -0.47860732       1.38049156       1.40883780       2.51296067
Al      31.41631216       9.99278136      10.36933238       0.73984686       1.42337775       0.30114231       0.58646434      -2.21726882      -0.02246369       2.52485919
Al      29.10465369      14.01955121      10.17065086       0.66529674       3.18636447      -0.94770276      -0.11321696      -0.85304745       0.83874799       2.50705171
Al      29.00323138      11.24442401      12.21291033       1.07293863      -1.91394653      -0.06478833      -0.68217855       0.90290852      -0.18616168       2.53335404
Al      31.43586639      15.31603655      11.97023887       1.59239365       0.53363385      -0.06918435       0.54994513      -1.31189590      -1.05446448       2.48678231
Al      29.00187839       8.47494121      12.65837107       0.51434250      -1.60891654       2.42794163       1.49434711       0.10237500      -1.18912550       2.45844436
Al      31.37473577      12.58049913      12.43995572      -0.46529581       0.30738139      -1.62358883      -0.49115250       1.17733941      -0.44948017       2.48288131
Al      31.50741941       9.97655846      13.71632753      -0.81751329       1.02870580       0.73841603       0.32251292      -0.83284471      -0.59619783       2.41866899
Al      28.96122726      13.80480863      14.14629106       0.17933346       2.50097986      -0.34948855      -0.93066411       1.90536314      -0.68701816       2.52543974
O       30.65840605       8.57604688       2.45031085      -2.04315507      -0.53231234       0.59077237       0.21518396       0.08008349       0.40702094      -1.56919539
O       33.23195537      12.87964751       2.43043892      -0.62828929      -2.45066498       3.94415151      -1.04124080      -4.54217641      -1.01742247      -1.56935024
O       30.76370236      11.00310095       2.62468934       0.42964017       2.39711671      -1.17217184       0.71359622       1.56069328       0.28944933      -1.58348882
O       33.31592749      15.37093232       2.29058871      -1.41132200      -1.52375429       1.98109756      -0.47286812      -1.14850706       0.23086116      -1.54627454
O       33.08622344       9.61013125       2.41712470       2.04993081      -0.48114053      -1.06559690       0.34303054       0.60672380       0.91272969      -1.61350000
O       30.90434373      13.78254612       2.49412171      -0.84120080       0.35898854      -1.84265659      -1.92102842       2.74407703      -0.01696731      -1.59030902
O       32.35846412       8.23325919       4.66902314       0.52178055       1.18563749       0.76887052       1.51702576       2.95814500      -1.67722805      -1.71636975
O       30.09375111      12.58637216       4.72153461      -0.83406479      -0.41788745      -1.13429475       2.34968245       1.87665205      -2.39838899      -1.71321201
O       29.86760274       9.65064036       4.71209737       0.46767218      -2.80140782       0.67787032       0.83054198       1.34050017       0.13235610      -1.71627021
O       32.49646918      13.85305382       4.66151797       0.67424305      -1.31598119       2.36739418      -1.52947447      -0.18354759       0.05447875      -1.73289108
O       32.50224539      11.21357503       4.57096319      -1.21252643      -0.32250205      -0.12800133      -1.68008080       0.14897679      -0.66638360      -1.74712312
O       29.88462848      15.43201582       4.67013641      -0.38467662       0.26433158       0.91071105       1.33287011      -0.28314030      -1.47614002      -1.71120107
O       33.27493858       9.99927225       6.78320011       0.24908236      -0.26150058       0.39890561      -1.73495930      -1.03905468       0.62587413      -1.67333293
O       30.99702515      14.13931116       6.80124791       0.24862689      -0.98306807      -1.13298376       0.30194104      -1.58171410      -1.17606447      -1.67682898
O       30.62756245      11.29241545       6.77180067      -1.92551843       0.10947379       0.31401110       0.70496131       0.31645267      -0.17199424      -1.67765689
O       33.28375348      15.39889260       6.77517773       2.14628857       2.56376983       1.95489068      -1.85486776      -0.20967049       0.48491668      -1.69025993
O       33.39137883      12.48099149       6.78280934       1.87391375       0.82348802       0.35682458      -0.98439500       0.00130516       1.01858314      -1.66611552
O       30.87367273      16.53548028       6.81830987      -0.21838581      -0.82581642      -1.36023043       0.74184908       1.68159604      -0.37767959      -1.67425835
O       29.96251496       9.84909088       9.04968487      -1.46980593      -0.84086764       0.58400579       0.83707899       1.29602956      -0.46888786      -1.68981206
O       32.53794904      14.04739120       8.96898962      -2.78705827       1.47529209       0.29756616       1.59332374      -1.54941779       0.93633721      -1.65435553
O       32.24445121      11.12825155       9.01880314       0.37457597      -0.24172185       1.25171919       0.08202050       1.01349923      -1.14691892      -1.67904460
O       29.91130959      15.24554425       8.94495318      -0.99590798      -1.01720920      -0.26739133       0.38873807       0.95339493      -0.00587762      -1.66167963
O       32.27100946       8.71613944       9.01058115      -0.01714122      -0.04750108       0.46500615      -1.13709720      -0.80566750      -2.18010050      -1.65447760
O       29.94525003      12.86449775       8.77643768      -0.42500178      -0.98594068      -2.28546010       0.23488695      -2.00401487       1.60846888      -1.67489028
O       30.79560991      11.50532825      11.20001194       0.16939978      -0.26376699      -1.49982141      -1.60151794      -2.54090815      -1.73273107      -1.70373094
O       33.17514635      15.52314820      11.15164068      -2.46352019      -0.15147145       0.90210955      -0.51660516       0.55213879      -0.76083983      -1.69153678
O       33.09756909       9.86065787      11.11628985       0.06696705       0.49314978      -0.26175892       0.75012405      -0.51018750      -0.12032257      -1.67395771
O       30.76659971      13.86590825      11.02706328      -0.24131550       1.19958878      -1.29721824      -0.19578538       1.11901769       0.35671183      -1.69645774
O       30.52244325       8.54208126      11.21041841       1.47336319      -1.44925983      -0.54483611       0.78983020      -0.05678233      -0.18582548      -1.69522762
O       33.09870290      12.72868920      11.06341745       1.57012243      -0.08569979      -0.03673846      -0.94175037      -0.24521588       0.04616144      -1.69708633
O       32.39945369      11.38898078      13.17392770      -1.81563390       0.41460456      -1.45134005      -2.08496046       0.06347079       0.97842438      -1.59597325
O       29.98490667      15.24234838      13.42968159      -0.85165493      -0.42530179      -0.58638181       0.11396109       1.29004395       0.77943909      -1.51229000
O       29.69345574       9.88165383      13.48353123      -0.58461038       2.06732754      -1.03875155       2.15484209       1.40360148       0.61252528      -1.60867465
O       32.03472305      13.99636830      13.17245006      -0.14666745      -0.84464486       0.68565234       2.75679835       2.24855079       1.04059802      -1.61109996
O       29.81008510      12.54648803      13.38564958      -0.12406253      -0.35694975       1.32154845       0.90382269      -1.91580244      -0.74483778      -1.64736938
O       32.10534030      16.58144040      13.27214180       0.73585803       0.48021818      -0.41594834       0.51405634       0.12163350       1.14703685      -1.49681211
Al      29.22395573      19.45521851       2.45523475       0.67885745       1.22442841      -1.09517614       1.66582111       1.45949666      -0.16607966       2.43952727
Al      31.78337889      23.57661206       1.78722373      -0.29370556       0.86674594      -0.90917600      -0.41966498      -0.38662104       2.21372587       2.44626617
Al      29.17019238      16.72997323       3.16315896      -0.91954120      -1.71286670       0.58109293      -0.60561108       0.80412049       2.10608552       2.47233462
Al      31.67997251      20.93931945       3.27267458      -1.96649038      -0.11908559      -2.93754670       0.61389934       1.19388500      -0.06777606       2.44950104
Al      31.68332068      18.13494672       3.50935390      -0.61351853      -1.01313299       1.98696130      -1.50246080       0.01619852       0.14171952       2.50341344
Al      29.32536104      22.26244950       3.47470117      -0.40823650      -0.44217388       0.73449966      -1.30098436       1.28608426      -0.63430274       2.50634813
Al      29.28066506      19.66673018       5.48049960       0.28483710       0.77746376       2.49972790      -1.71558075      -1.16009332      -0.80902818       2.50871706
Al      31.65100187      23.59913119       5.42040068      -1.94563353      -0.20172413       3.10180066       0.18906821       0.24997733      -0.54265739       2.49727154
Al      29.22166795      16.91839529       6.00409529       0.82952315      -2.38180258      -0.55751006       0.04337849      -1.68355607      -1.34147662       2.53325987
Al      31.61248506      20.82752233       5.86333165       2.28399771      -0.19216047      -1.49999959       0.85237800       2.03227868       1.21748248       2.52449989
Al      31.60733278      18.11801426       7.63739719      -0.13215279       4.29366351      -0.05621205       0.08120370      -0.60093555      -1.50798252       2.51299834
Al      29.21084480      22.39890485       7.66321726      -1.85658932       3.53105778      -0.40495267       0.36071818      -0.71367034      -1.82480658       2.51250911
Al      29.24856073      19.64375965       8.12086241       1.25190010       1.80294654      -0.84970398      -1.70219646      -0.64913302       0.02330161       2.53511238
Al      31.60094480      23.75471813       8.03096949       0.74212001      -2.57949135      -1.20541472      -0.88533671      -1.54794902      -0.12803861       2.49879169
Al      29.08237063      16.72528793       9.76847485      -0.07915571      -1.89626409      -1.50245313      -0.82938851       0.23589230      -0.39797578       2.53192544
Al      31.65106922      20.90784106       9.98102617       3.08300344      -2.66578231       0.53245689      -1.76521200       1.52723172      -2.58301291       2.50144362
Al      31.47108826      18.15918838      10.14624892       1.92471634      -0.14940197       1.39488192       0.66458118       0.26475289       0.96371256       2.51662064
Al      29.00816541      22.35821100      10.22652675      -1.84764577       1.19171512      -2.10931202       0.88541144      -1.12001069       0.34577501       2.55463839
Al      28.91573753      19.51095259      12.23031352      -0.76482216      -3.46594900      -0.71287162       0.38396701      -0.94233408      -1.81560082       2.52220988
Al      31.53621224      23.65875664      11.94555040      -0.61379356       0.26613069      -0.79070599      -1.89182027       1.07660953       1.32952365       2.52182651
Al      29.09274800      16.55212562      12.48919359      -1.53226485       2.05056220      -0.12912936      -3.30448025       1.04724488      -0.79783406       2.48241162
Al      31.39562457      20.94944915      12.50640568       1.93326218      -1.47648368       1.04763350       1.19152051       0.62244993      -0.28776658       2.47358370
Al      31.30676572      18.20802318      12.74149604       0.08968084       1.18074593       1.65605420       1.36670412       0.00096080      -1.19755234       2.48863006
Al      29.01203167      22.19312807      13.88249993      -1.55550736      -0.77813477      -1.41135778       1.09677841       1.34902486      -1.49990428       2.46055770
O       30.73860385      16.84798733       2.31687572      -2.31636303      -1.12519129       1.01096358       0.34783958       0.25932692       0.55167920      -1.59490812
O       33.37114538      20.99131154       2.44532778      -0.77974448       0.59324533      -1.02472315      -2.62069798       2.91794672       0.53197515      -1.60850477
O       30.95855494      19.53226707       2.45252504      -1.80048160       0.79054666       1.99674214      -0.18551018      -1.01450495      -0.18974136      -1.59983110
O       33.46317931      23.55541514       2.15973678      -1.25492607       0.58029542      -0.55094007      -0.39235411      -0.47540897       0.22772504      -1.56102097
O       33.10552966      17.93356022       2.29393918       0.61374873      -0.33476957      -1.65919850       0.12517770       2.85540644       0.37836211      -1.58537662
[truncated: 300,848 more chars]
