# Supplementary material for: Inside the Microreactor: In Situ Real‐Time Observation of Vapor–Liquid–Solid Growth of Monolayer TMDCs
Source: Adv Sci (Weinh). 2025 Dec 12;13(11):e16784. doi: 10.1002/advs.202516784 (PMC12931242; doi:10.1002/advs.202516784)
Supplement: Supplementary file 10 — Supplemental Movie 9 [file ADVS-13-e16784-s001.zip › MD_structures/e_Na2WO4_Al2O3_large_S_init.xyz]

4064
Lattice="48.050270080999994 0.0 0.0 0.0 49.9353046416 0.0 0.0 0.0 56.2325057983" Properties=species:S:1:pos:R:3:momenta:R:3 pbc="T T T"
Al       0.20033633       2.99369506       2.07689695       1.09228645      -0.03133715       2.12352830
Al       2.58098877       6.90414970       2.28047408       0.80189576      -0.94953133      -1.33995412
Al       0.23719241       0.07186993       3.17481079       1.90086079       1.05259605       0.46760803
Al       2.67089956       4.06246095       3.11506593      -2.48263307      -0.40065959       0.48124551
Al       2.82374058       1.39143032       3.28701697      -1.89155015      -0.23877277       0.61187236
Al       0.17052665       5.48621870       3.30516908      -1.84852481      -1.24851043       0.24863080
Al       0.26246728       2.83085404       5.32016069       3.99831209       2.04952248       0.47302121
Al       2.57224924       7.01096318       5.22512382      -0.11924729      -1.26733112      -1.19802488
Al       0.26367789       0.01701947       5.88179190       1.20831662       0.76150803       2.77360933
Al       2.83589040       4.19786194       5.72598414      -0.39275462       0.39009478      -0.34218251
Al       2.56714502       1.44858649       7.53049623      -1.87677790      -1.55562545      -4.29398482
Al       0.37754392       5.43595486       7.44249059       2.76817800       0.50411672       1.92030874
Al       0.14586926       2.72068658       8.07464840       1.38813325       2.67298405      -0.98116817
Al       2.49494804       7.05468123       7.98175186       1.03439939      -1.12993631      -0.15392891
Al       0.36068235       0.06973119       9.82005755      -2.69686371       0.60648708       0.46689034
Al       2.73843982       4.26733147       9.53579800      -0.60600764      -0.67490182      -0.80895219
Al       2.73461283       1.34098274      10.15080049      -0.07491872       0.91148405      -1.37131596
Al       0.25465020       5.63299984      10.07417504      -0.76606962       0.94013729      -0.62363592
Al       0.28416782       2.80077373      12.04510660      -0.87673109      -0.85174567      -1.11149501
Al       2.61012108       7.00963408      12.34527023       1.89344673      -2.37988742       0.00375140
Al       0.21892474      -0.02582277      12.40980754       3.13606080      -0.28162743       0.61193254
Al       2.63325141       4.22227286      12.28232369       0.46643828      -1.12598516       4.38949361
Al       2.65808811       1.29702379      13.37151734       1.58995173      -0.41930391      -1.55816146
Al       0.20023431       5.55628532      13.13117337      -1.04847291       0.86989425      -1.20607886
O        1.93089538       0.29692516       2.01699820      -0.57136537      -0.17408195       1.91173328
O        4.19672823       4.19405879       2.02744933       0.56413247       1.38976167       0.11708577
O        2.03413041       2.68273548       2.08476503       1.91969410      -0.73757856      -0.59637747
O        4.29418086       6.86305191       2.32922390      -0.78553489       0.24302431       1.75324007
O        4.50992536       1.38022616       2.42340545       0.26701658       1.05721606      -0.21467094
O        1.82200392       5.40644479       2.23370131       0.57618596       0.42875241       0.33498551
O        3.57691514      -0.09147757       4.32938357      -0.23391509      -2.27154098      -1.21733747
O        0.91428795       4.06477049       4.23504788       1.34195506       0.45798556      -0.04665848
O        1.01689808       1.34171725       4.57399116       0.23684799       1.60670832       2.21637149
O        3.38966596       5.42149730       4.39146321      -0.51705476       0.49853359       0.63852591
O        3.30339096       2.88898115       4.42660604       1.23547019       1.48149759      -0.56277731
O        0.95686015       6.88492817       4.22355973      -1.24187243      -2.03415366      -1.08255982
O        4.18795759       1.49928270       6.62356560      -0.56167642      -2.46013076       0.01317466
O        1.94660112       5.59336164       6.72215005       1.01243812      -0.65667274       1.14500979
O        1.69908518       2.77843234       6.50554738       0.14622202      -0.64907009      -0.73617921
O        4.08364774       6.98715387       6.53913436      -0.01775475      -0.96262302      -0.94922094
O        4.36163705       4.09955998       6.51735225      -0.19420344       0.34606804       1.64898572
O        1.84322056       8.15370755       6.49229705       0.93472558      -0.64435536       0.00826777
O        1.27376718       1.57841686       8.87317710      -2.18900408      -0.26797287      -2.18207240
O        3.62317630       5.71449748       8.76894976      -2.43174870      -0.49849380      -1.22188642
O        3.53877483       2.75983594       8.81771758      -0.42997075      -2.27082807      -0.54239867
O        0.88306352       6.89830697       8.94381830      -1.18350411      -0.69857127       1.69497777
O        3.43202412       0.18157500       8.87725824       1.89299747       0.61394214       0.57241169
O        1.04756080       4.35704767       8.91974088       0.38868347       1.14984114      -0.28335792
O        2.03203168       2.91105390      11.14688362      -1.19225979      -2.09222774      -2.97767273
O        4.29180917       7.06381909      11.23626385      -1.01071397       0.02889880      -0.56624729
O        4.28191844       1.30391898      11.18829635      -0.63903369      -0.32842436      -0.01345975
O        1.81162821       5.69112549      11.05485534      -1.12123759       2.21159162      -1.85920064
O        1.83741590      -0.18996956      11.08799424       2.07732410       0.05317743       1.15631231
O        4.08714865       4.19681081      11.04502208      -0.86104980      -0.16524224       1.14657426
O        3.57320431       2.93796235      13.29479750      -0.93052642      -1.29598436       1.22531063
O        1.02083846       7.08140908      13.22721279       0.79122713      -0.09664003      -0.56457453
O        1.04108143       1.50785316      13.18788781       1.37854470      -0.64851413      -0.12500504
O        3.32414764       5.55847062      13.40389377      -1.27967510       1.59115243      -1.12828169
O        1.11244495       4.12487152      13.28563224      -0.96306139       2.32699039      -0.90336804
O        3.48143780       8.31016497      13.35807364      -0.99472686      -0.68727843      -0.30330347
Al       0.14517241      10.97615618       1.95635983       1.78547977      -0.51265419      -2.40885719
Al       2.42747568      15.22648883       1.94422560      -0.33184973       2.71985874       0.77674910
Al       0.23759533       8.20404887       3.04169111      -0.67975842       1.80283519       2.77410626
Al       2.30902413      12.47324033       3.00360786       2.16864002       0.13900034      -2.60442058
Al       2.67087506       9.76088517       3.21255360       2.71583325      -0.44393672       3.02441910
Al       0.07332829      13.92713557       3.23134507       0.37820264      -0.23086901      -2.23488434
Al       0.19258571      10.99334893       5.18751722       1.43096713       1.95967946       2.46161432
Al       2.52799487      15.55231910       5.12220225      -2.82854887       0.61417643      -1.71226823
Al       0.31626504       8.31085548       5.53994217      -0.48412765      -1.06749625       4.78545196
Al       2.47036096      12.55595003       5.57479259       1.02480419      -0.96170934      -2.88012651
Al       2.55218825       9.85378741       7.48457278       1.63803834      -1.40002347      -0.96853360
Al       0.08682873      13.76799160       7.19390470      -2.00105805       0.84745366       1.07488709
Al       0.16400536      11.17053290       7.91737889       0.67063054      -0.75152549       2.22436366
Al       2.45433601      15.17983054       7.76543280      -2.07510372      -0.72433479      -1.81064697
Al       0.30024004       8.44198311       9.67842941       3.04260583       1.18383006       2.81796050
Al       2.46528752      12.59861439       9.60593255      -1.99569058      -1.14800202      -1.48765502
Al       2.63399591       9.73562025      10.10308954      -1.20925771      -1.74312859       0.05882716
Al       0.15201331      13.91269300      10.02956294       0.34328890       1.81667502      -0.77202969
Al       0.11314177      11.11558298      12.13027624       2.12718127       0.50717172       0.46021404
Al       2.54907809      15.28204063      11.86483297      -0.82298791       2.13089428       1.09822223
Al       0.20270232       8.46861504      12.39536165       1.98137597       0.26819172       0.00616074
Al       2.59132211      12.49316858      12.22607823       0.83995118      -0.29699292      -0.90885119
Al       2.56089821       9.72097788      13.34640892       0.27591611      -0.83847098       2.27114877
Al       0.05620285      13.81572889      12.70368713      -1.21106629      -2.63048815      -1.23510287
O        1.71676664       8.40287433       2.12308815       1.38651548      -0.25743802      -1.28405765
O        3.92506996      12.58295334       2.18674875      -1.70602863       1.97697832      -0.47760670
O        1.81959107      10.99896286       2.25427408       0.18877919      -0.51750157      -1.04641131
O        4.13412158      15.27693674       2.12322942      -1.17477615       2.74002012      -0.56966078
O        4.11420332       9.76208318       2.01091506       2.09494848       0.51945640       0.27151462
O        1.58272005      13.84713048       2.07614816      -0.13577488       0.26539976       0.92799232
O        3.42036413       8.37388986       4.31215913       0.22080889      -0.08978836      -1.32395967
O        0.97248081      12.55798281       4.38440353       1.73832645       1.08147138       0.16115324
O        0.94991287       9.53682323       4.32290621      -0.28275800       2.86533277       1.09615268
O        3.30033542      13.87954886       4.46167117       1.77455301      -1.14072117      -1.99119776
O        3.36470468      11.27743296       4.48280625      -1.70966871       0.89167343       0.51549423
O        0.92725511      15.42127877       4.25857415       2.62548921       1.41663454       1.60157752
O        4.20081689       9.70096953       6.55735560       2.06330514       0.77032684       0.38403331
O        1.67854723      14.05519920       6.50451317       0.27436192       0.31812271       1.68294726
O        1.63833477      11.08006267       6.59628097       0.14242172      -0.85682409       2.19461940
O        3.85799580      15.38915020       6.51299439       0.10555100      -0.30380833       0.58181768
O        4.10033892      12.40117809       6.52453041      -1.34758668       0.19162604       0.68507472
O        1.59009203      16.51843768       6.40508673       0.68012558      -0.43948643       0.36157040
O        1.18607928       9.67664089       8.77647100      -0.39015213       0.31129194       0.18475044
O        3.48029591      13.95384318       8.74473236       1.28645224       1.13628396       0.48118947
O        3.40246619      11.19701490       8.71535365       0.96484412       0.27225012       0.32146831
O        0.90638325      15.25361731       8.75066994      -0.16381430       1.21869551      -0.44627014
O        3.24979118       8.56007035       8.76525752       1.77863061      -0.49388904       0.70090944
O        1.03704657      12.78039589       8.60989152       1.44596562       0.13991067      -0.70760864
O        1.65455987      11.30011441      10.77837566       1.91326912       1.80674675       0.80819606
O        4.28222187      15.20145332      10.86901081      -0.63501105       0.17583850      -1.69415209
O        4.42355363       9.62175820      11.11916043      -0.26747414      -1.24547413      -0.04490828
O        1.75602945      13.83623513      11.01980876       0.19378612      -0.18325225      -2.12483354
O        1.59570425       8.45002104      11.07619170      -0.52991174       0.57353257       0.88926438
O        4.21655371      12.48374515      11.17233976      -0.83403991       0.54281914      -0.95855366
O        3.34678501      11.23851230      13.11582216      -0.71375743       0.70777643      -0.02848962
O        1.07870304      15.16530746      12.99312840       0.02985688       0.18404413      -1.64597862
O        0.90371953       9.76109657      13.35078779       2.79040587      -0.19537161      -0.65106252
O        3.35102214      14.01757680      13.06302940       1.15131469      -0.75658285       1.78581714
O        1.07014406      12.41509147      12.98727628      -0.21659881       1.49290330      -1.79163714
O        3.38356517      16.71760347      13.20731639       0.12745034      -1.65661390       0.07873568
Al       0.19552946      19.55840272       1.89112609      -1.58680977      -1.23412065      -1.46014408
Al       2.61900055      23.73964084       1.91304897      -0.35862625       2.10482674      -3.60810493
Al       0.11962974      16.72725166       2.96394420       1.87700187       1.31364098      -2.09802929
Al       2.64563676      20.88178051       3.00819140      -2.08463054      -3.18912608       0.39366747
Al       2.39875012      18.21759937       3.42703082      -0.58498833      -0.07533210      -0.86924019
Al       0.23556777      22.23537243       3.17245701       1.85724664       0.22148720       2.12053324
Al       0.03801809      19.62285423       5.21942973      -1.62754793      -1.23729564       0.20165687
Al       2.58604474      23.78756357       4.98360203      -1.77674446      -0.20469295      -0.61139647
Al      -0.00145895      16.53217190       5.46626228       0.23117621       3.03005387      -0.60779465
Al       2.47151513      20.96337390       5.64307949      -0.22685287      -0.36128975      -1.10316044
Al       2.56807789      18.07104423       7.26820323      -2.38885180       1.47244194      -0.89589343
Al       0.18226440      22.37103109       7.27596129       2.46094171       0.89338614       1.65913471
Al       0.18740259      19.42608504       7.77432447      -1.47275615      -0.54268745       0.44686411
Al       2.59288778      23.67733978       7.68549829      -4.29440994      -2.61626226      -3.68759761
Al       0.12777887      16.68157573       9.38111849       0.11402739      -0.77429926      -0.61142064
Al       2.57195669      20.84939926       9.68295145      -1.03421052      -0.13384417       0.64328528
Al       2.54133248      18.04613275       9.75792981       0.66395464      -2.37758071      -0.35085369
Al       0.18014943      22.17919432       9.98094793       2.53786282       1.44275996       0.41207155
Al       0.20971216      19.27973685      11.89242901      -0.19234821      -2.24917824      -1.15241193
Al       2.59301710      23.60976360      11.86468814       0.45708733      -0.69357235       0.32851617
Al      -0.00578243      16.65617706      12.11924336      -2.45061685       0.37063933       3.69272649
Al       2.75460467      20.82442642      12.33745484      -0.00741303       1.13504743       0.37384715
Al       2.50942240      17.99708602      12.44086819       0.62271614      -0.20237605      -0.00204513
Al       0.40369683      22.17274013      13.42021699      -2.61507767       1.16034849       0.64798840
O        1.63362426      16.76451128       1.99757277      -2.88835943      -1.60537617      -0.46956786
O        4.14788239      20.84776720       2.07532633       0.49415473       0.09812180       2.05444738
O        1.90110633      19.44138947       2.20789703      -0.30644895       0.97299437       0.63140523
O        4.42345709      23.79655381       1.95404609       1.83468489       1.27594758      -0.00961078
O        3.98994445      18.02805589       2.18541557       0.38468445       1.18801258      -0.96305072
O        1.87346816      22.14318295       2.07880768       1.39925271       2.87825623      -0.37489547
O        3.37167470      16.79341628       4.28387187       0.55540432       0.02887391      -1.66696388
O        1.00753982      20.85560186       4.40938059       0.63853276      -0.76155662       0.71691295
O        0.83776451      18.01416681       4.12725313       0.29805819      -0.60392884       1.07702169
O        3.32911293      22.32286984       3.96276756       2.45961302       0.27217672      -2.16729648
O        3.29511791      19.80643755       4.33171918       0.84168718       1.49077662       0.40417004
O        0.87281876      23.78586507       4.28399349       1.20050401       0.64806213       0.49494836
O        4.05102991      18.30796114       6.28495051       1.16949468      -0.43109267      -0.22714296
O        1.68914528      22.49351200       6.23061824      -1.30623528       2.04531879       1.03542410
O        1.57414349      19.41965956       6.33160345      -0.47931556      -0.33905692       0.86640259
O        4.12378990      23.66192499       6.41368433      -2.75639967      -0.62513315      -0.12473916
O        4.09801416      20.85697716       6.59671464      -1.00878116      -1.19387705      -1.22824163
O        1.81058833      24.92156401       6.36064264       0.22548948      -1.03139312       1.59368200
O        1.10681811      17.98716865       8.54770058      -1.72467324      -0.75154255       0.27960403
O        3.40422217      22.38601428       8.67483657      -1.67270264      -0.75391019       1.24880551
O        3.28324812      19.60477522       8.59453358      -0.26898990       1.10956905       0.75025311
O        0.98165290      23.71904098       8.50489321       1.53411412      -0.00791045       0.03221583
O        3.31142393      16.91843136       8.68100954      -0.39381225      -0.97874247       1.43303293
O        1.06323652      20.96327483       8.61692220      -0.21082130       1.28243081      -0.42163643
O        1.86703785      19.38175424      11.05694762      -0.66029623      -1.86561631       1.11010946
O        4.32622094      23.73848455      10.85679449      -0.87652404      -0.16961413      -1.86847078
O        4.06140241      17.93282983      11.12570989      -0.35842816      -1.55339695       0.85949108
O        1.69725855      22.06336250      10.93246826      -0.61654508       1.56486245      -0.25666936
O        1.68368303      16.73961713      10.83520728       0.40110126      -1.83385106      -2.04884930
O        4.04102163      20.84205047      10.98108490      -0.86820459      -0.46415113      -2.14191518
O        3.51883332      19.34542096      13.01855464       0.62561695       0.88552724       2.63378353
O        1.05503096      23.73220856      12.98476262       0.00626383      -0.39877139      -0.20541660
O        0.85213356      17.77020647      13.09597849      -0.58776566      -1.29442576       1.03049597
O        3.32413722      22.28128050      13.03738692       0.38223443      -1.24490896       0.00857160
O        1.06411954      20.49046955      13.14712536      -0.30855354      -0.84823861       1.78770040
O        3.36355909      24.83231547      13.07391953      -0.72127251      -1.92830742       0.85098768
Al       0.17832371      27.80568772       2.09534938      -1.73679646      -0.63024453       0.10238880
Al       2.67464783      31.95857931       2.24891771       0.16729295       0.52283311      -0.19123019
Al       0.23901898      25.14410931       2.98907757      -3.08580843       2.21212578       3.00123451
Al       2.66679077      29.16439799       2.97307016      -1.17497959      -1.36637105       1.20844177
Al       2.61749429      26.51629324       2.98024823      -0.18610953      -1.83770873      -0.25648057
Al       0.12812490      30.67406728       3.31785352       0.74109648       0.71649782       1.78533164
Al       0.22545579      27.97367822       4.99123387       1.66826176      -0.78664092       0.69232704
Al       2.64046391      31.71966596       5.15536509       0.76916056       1.27530963      -1.04737748
Al       0.16093323      25.09776017       5.58994301       1.30129050       1.59955924      -0.95290577
Al       2.54455846      29.05181853       5.67030634       0.73367064      -0.64691691       0.47912687
Al       2.43184219      26.39593164       7.23750881      -1.26528080       0.22659944      -0.06360603
Al       0.26385421      30.62104499       7.40656280       1.44985579       0.09537974      -1.01109695
Al       0.11797025      27.91885624       7.90686363      -1.68219783      -0.10162502       0.36400704
Al       2.76836331      31.80894379       7.76191925       1.29699962       0.97586552       0.42139153
Al       0.27390706      25.08782013       9.46559282       0.36158524       1.72211287       0.77451443
Al       2.78658399      29.22188517       9.56169252       0.65304664      -1.02392762      -2.68664489
Al       2.69250894      26.65020436       9.84691045       2.20074577       0.22347885      -0.34032751
Al       0.29231815      30.53218655      10.05277601      -0.55562937       0.47949318      -0.23391756
Al       0.28182391      27.74227687      12.16850490       0.09184307      -0.35961110       0.61179077
Al       2.59334544      31.99634135      11.90592587      -0.35793958       1.35718273       1.71550373
Al       0.37868185      25.14774796      12.14319972      -0.93726245       2.11203504      -0.86588999
Al       2.78720513      29.32396737      12.31765163       1.86287108       2.95153782       1.36839001
Al       2.67880559      26.36253991      12.69041010       0.06758030      -1.47352786      -2.19824721
Al       0.19147704      30.61294618      13.40875903       2.05569779       0.45483452       0.47527834
O        1.82915516      25.20246842       2.00226660      -0.14889321      -0.28437852      -1.37531353
O        4.15667332      29.36520927       1.90557110      -0.90437276      -0.54807849      -0.43562855
O        1.86449230      27.83871650       1.84894775       0.27434700      -0.63043965       4.20095214
O        4.34886557      31.96820771       1.92185550      -1.30332781      -2.07522876      -0.76744559
O        4.14477986      26.57683627       1.93823600       1.18510229      -0.46862533       1.02686822
O        1.77863927      30.54182557       2.00396428      -0.02831827      -1.43468549      -0.17145724
O        3.31126619      25.14986305       4.11799388      -0.01049771       0.94880584       1.18108332
O        1.16232542      29.35627721       4.36532539       0.15005153      -0.60529175       0.59321396
O        0.91485652      26.57389304       4.03339685       0.02666370      -1.20340829      -0.19674121
O        3.38244359      30.54060767       4.05542093      -1.55606210       0.48150149      -1.40921569
O        3.38673781      27.92732563       4.16075838       1.55939246      -0.84247859      -0.69039099
O        0.98422144      32.03607494       4.33655497       2.20785167      -2.44898811       0.69382427
O        4.12742226      26.54037179       6.31805667       1.02615796      -0.32932540      -1.79292818
O        2.06278224      30.58787794       6.53616818      -0.53235631       0.70255557       1.52067230
O        1.62332778      27.91994901       6.48248175      -0.28445575       0.58890976      -1.53914870
O        4.21182675      31.76024890       6.46899351       0.47785953       1.24368014       0.93371214
O        4.34232231      29.03226240       6.40401124       2.00374467      -1.65876935       1.28319907
O        2.00485978      33.10443737       6.58866011      -1.77184151       1.19457764       0.86677812
O        1.08953021      26.47269238       8.69460012      -1.82982131      -0.46105265      -0.24433300
O        3.72887369      30.54154979       8.74874931       0.12889367      -0.09390070       0.59352461
O        3.43237426      27.82215799       8.64357252       1.69236522       0.27158470       0.28127266
O        1.01718242      31.72065672       8.68469407       3.45049771      -1.11000949       1.16349373
O        3.13851975      25.31500737       8.69271148       0.21916072       0.01202231       1.07722087
O        0.99570708      29.21768356       8.69333938       1.42755323      -0.35200506       0.26010200
O        1.95480380      27.72142142      11.14698727      -0.50223280       0.61076444       0.34575251
O        4.16744453      32.11893190      10.76177702       1.65470521       2.01938069       0.46101252
O        4.25143442      26.37059794      10.71094616      -0.72065957      -0.26879711       0.16182426
O        1.86626487      30.41099640      11.03552528      -0.95415011       1.01536516       1.26151637
O        1.79890510      25.24934748      10.93591458      -0.22334608       0.37773803       0.59518246
O        4.16879528      29.29349473      10.87861338       0.39743356      -0.44641140      -0.43555082
O        3.44905413      27.79097097      13.07294224       0.09849754      -0.78677628      -2.52293186
O        1.06252780      32.00394614      13.17944477       0.63710094       0.43434538       0.03655774
O        0.92611077      26.52480841      13.23243234       0.75960391      -0.15597827      -1.52773002
O        3.52814695      30.81477992      12.99063395      -0.83729953      -0.64117777       1.61860660
O        1.06664064      29.10667873      13.41115720       1.52358011      -1.07379804       1.50998880
O        3.33039654      33.22954876      13.11165689       0.52701346       0.64019245      -1.77942348
Al       0.24896748      36.05569632       2.06523969      -1.96633247      -1.01584289       2.14771904
Al       2.67685342      40.29103175       2.19057537      -1.18603391       3.24107954       3.08675969
Al       0.21422864      33.29851391       3.26585433      -0.27716444       1.10850695      -1.56038215
Al       2.78172528      37.36833257       3.15309091      -1.10366261       0.89016431       0.31376331
Al       2.61826146      34.72583056       3.27669578      -2.99273094       0.42637555       2.71666591
Al       0.35379566      38.94707610       3.17352527       0.02891510      -0.57146767      -1.61360523
Al       0.16809414      36.11429900       5.25629378       0.47465426       1.80682415      -0.00624782
Al       2.81288398      40.09661567       5.28416585       0.20293434       0.62480380      -0.10260938
Al       0.30062383      33.36567769       5.91085827       3.92203177       1.38546419      -1.11145038
Al       2.72135946      37.46096722       5.63799416      -0.12851009       0.94689422      -2.16372990
Al       2.60661803      34.75763002       7.28221910       0.17815907       0.84575364      -1.36657200
Al       0.22406937      38.80569348       7.56055106      -0.18361971       0.28407223       0.73562666
Al       0.14364478      35.94782665       7.93552673      -1.43019624       1.08108651       0.14532302
Al       2.62059497      40.26570589       7.98034947      -2.85858869      -0.79637488       1.93521175
Al       0.08761275      33.30972053       9.69139213       1.48842754       1.83093156      -0.73720725
Al       2.66473400      37.34058119       9.47789343      -0.61389253       0.32930129       1.17217753
Al       2.37956316      34.65546203      10.00017118      -0.23700789       0.99411400       0.54641909
Al       0.31539321      38.79318360      10.07855700      -0.98002092      -0.81902584      -1.18443698
Al       0.19932901      36.16274173      12.16342908      -1.14940162       0.21565453      -0.00764491
Al       2.73766467      40.16095329      12.06091868      -2.11280458      -1.29873470       3.96038592
Al       0.11153939      33.36951046      12.38281499      -0.27478219      -2.22822258      -1.91587004
Al       2.73610114      37.38595120      12.17605176       0.84404259      -1.30101144       0.22373536
Al       2.48149646      34.68999377      13.28763633       0.33024009      -0.70045483       2.96292084
Al       0.30357552      38.95530564      13.66157201       0.48279135       0.22181173       0.11152452
O        1.61439440      33.40524366       2.17273595      -0.33976191       0.45249221       2.55311858
O        4.25427763      37.62317572       2.19691736       0.99919978       0.31370831       1.20695047
O        1.93769680      36.01759781       2.25635028      -0.75405746      -0.84292295      -2.27384919
O        4.36683334      40.21572420       2.10752039      -2.94927570       0.24730045      -1.46587490
O        4.03693169      34.73368193       1.88147287       2.49458172       2.08964623      -1.15621141
O        1.77475720      38.81684689       2.20081008       1.68329049       0.80330350      -0.37760880
O        3.58979735      33.23095133       4.29123043      -2.47634178       1.05421394       0.32412272
O        1.17565134      37.44265143       4.34829361       0.05523534      -0.00669792      -0.29786215
O        1.06403119      34.54230908       4.51041568       0.10301794       0.70203899       0.04094959
O        3.43465250      38.66634689       4.38805808       1.59038148      -0.11856442       1.11085526
O        3.38799005      36.28638139       4.32097440      -2.30484044      -0.27509710       1.56868867
O        1.07780218      40.45889526       4.23460741      -0.20264447       0.99809428       1.10283335
O        4.38804492      34.77676540       6.45566794      -0.82188485       0.84530062       0.42559698
O        1.98211564      38.93096442       6.64747582       1.43592795       0.74952170       0.92203574
O        1.64483672      36.03721800       6.46994361       0.34505552      -0.80746584      -0.21749985
O        4.15092340      40.28221271       6.62752841       1.50211825      -0.92133532      -1.91302764
O        4.40773926      37.28075649       6.51227352      -0.16413480      -0.01784599       0.27675985
O        1.87557123      41.60307197       6.73975751      -1.02864225       0.66127000       0.51395575
O        1.13516878      34.66753769       8.63113985      -0.45077626      -1.69202580      -2.21456101
O        3.62936309      38.86982761       8.69764789       0.50738267      -1.96137212       0.00787156
O        3.37225845      35.97819637       8.71907169      -2.09580030      -2.27157031      -0.75555303
O        1.13640185      40.07474727       8.82627387       0.06702675      -0.55568679       0.94009225
O        3.26134872      33.45182778       8.74706360       2.40958029      -0.72313118      -0.64383055
O        0.92440543      37.46425539       8.84839719       0.05411337       2.01699266       1.00197573
O        1.89966908      36.27074837      10.90717102       1.32601742      -0.44832254      -2.29127328
O        4.24780656      40.30320459      10.88744531      -0.77104431      -0.15600261       0.90252115
O        4.23510608      34.57152924      10.89945607      -0.54385024       3.10700744      -0.45875561
O        1.75745555      38.66071752      11.00145768       0.80554564       0.92910410       1.00487501
O        1.66492418      33.48437148      11.09042539      -1.55214063      -1.72979840      -0.91473261
O        4.10396027      37.40643803      10.87875311       0.85198700      -1.51977989      -2.20729139
O        3.55716888      36.04535790      13.08446324      -0.57113071      -1.86530115       0.71068173
O        1.24066731      40.30861519      13.25602325      -0.61222781       0.99938369       0.47605533
O        0.79354450      34.64736128      13.37679164       1.17113291      -0.99492122       0.45240022
O        3.46663844      38.83759697      13.04495013      -0.55987123       0.37064480      -0.52228000
O        1.08909347      37.44929780      13.30759055       0.36369329       2.64679933       0.43953717
O        3.62412009      41.57106138      13.10079648      -2.77914229       0.25345296      -0.79421653
Al       0.35485757      44.52762968       2.04714317       0.92629516       2.24454370       3.48988227
Al       2.77488546      48.73870004       2.05689809      -0.35560914       0.72858858      -0.85345534
Al       0.48509347      41.63310816       2.97887624      -1.25778968      -2.04799228       0.61743970
Al       2.74400848      45.81575069       3.16287090       1.87587809       0.26019207       1.67004989
Al       2.77583813      43.02220464       3.26301689      -0.43161745       1.25846941      -1.39061259
Al       0.21988143      47.23721348       3.51285746       0.17920774      -0.67975557      -0.50039820
Al       0.35785307      44.23112617       5.10507786      -3.40056850       2.89081620       0.06871979
Al       2.65847685      48.58763097       5.42177067      -0.88847219       1.65839886      -1.43966727
Al       0.27503961      41.61637648       5.82262444      -1.94950272       0.82297015       0.95501656
Al       2.63130725      45.89615343       5.90293669      -1.74074451       2.18782338       1.47001036
Al       2.61377095      43.04210521       7.35184765       1.18912715      -1.66062970      -0.11629602
Al       0.22562407      47.20157873       7.63611994       0.49509023      -1.38556794       0.38723676
Al       0.26567312      44.42315200       8.03422844       0.23613651      -1.40804489      -0.59526568
Al       2.65668569      48.47208881       8.16150009      -0.42076364       0.13420694      -1.86684122
Al       0.27503777      41.63160666       9.57414226       1.96885390       1.94974727      -3.14265692
Al       2.69775604      45.73246140       9.65694244       0.74381480      -1.50489239      -0.93275799
Al       2.73086247      42.92871809      10.11512538      -0.44323917      -0.25522176      -0.75204786
Al       0.34365430      46.92005424      10.46577065       1.05093394       3.25340075       1.12105208
Al       0.38477871      44.28327812      11.96924221       0.02615655       0.54267544       3.15052326
Al       2.68391517      48.51582569      12.14994565      -0.11060946       1.63376772      -0.20425291
Al       0.31079246      41.62499727      12.25498804       2.21211260      -0.27283149       1.38999620
Al       2.80545711      45.67331261      12.38545980      -0.32314877       0.10586546      -2.32974039
Al       2.60026379      43.01097158      13.54393896       0.40413270      -0.01130368      -2.71598946
Al       0.48705402      47.34057084      13.39100757      -0.28154394      -2.76579002       0.70196950
O        1.85602528      41.84086460       2.05952447       0.82667493       0.31532691       1.29478742
O        4.32613526      45.86714349       2.22616912      -1.74305937       2.69440396       0.49938389
O        2.14982332      44.39913782       2.08821738       0.15038662       1.43710758       0.61443683
O        4.52330139      48.46115929       1.98206727      -1.78667076       0.41240431       1.84080853
O        4.22736949      42.91537278       2.23052029       0.63450193      -0.70777199       1.53103390
O        2.00858585      47.24869753       2.34004935      -0.28579290       0.22062304       0.90569182
O        3.65123193      41.52522882       4.49578085       1.12008891       0.20072567       0.74022400
O        1.03498888      45.78001825       4.40752732      -1.38519918      -0.75058979       1.58579553
O        1.10856783      42.83226833       4.39940700       0.31406416      -1.36838076      -1.31635646
O        3.36543380      47.03563769       4.40539076       1.59486542       0.59792192       0.91214204
O        3.34138149      44.47587922       4.56166540       0.15347623      -2.35264256       1.01955376
O        1.07812370      48.75533925       4.35050852      -0.17893179       0.58236369      -0.62584580
O        4.37655695      43.14188036       6.57518734      -0.23750791       0.54021892       2.39745731
O        1.84239835      47.32310214       6.73261528      -0.10607490      -1.73999123      -0.57962124
O        1.68128550      44.34870764       6.68790717       1.57863929       0.96503591       0.96056815
O        4.03600239      48.73243792       6.71133831       1.61658169      -0.24608233      -1.94454854
O        4.32157621      45.82980712       6.60074520       1.94151581       1.39237250      -0.19877343
O        1.93564656      49.78162436       6.59455399       0.25024324       1.25234446       0.15973890
O        1.03896978      42.96681291       8.96071942       0.30835193      -0.75807702      -0.45278748
O        3.70783059      47.19863006       8.92831520       1.00234921      -0.72375121       2.40586671
O        3.32747343      44.37372675       8.80277716      -0.80105566      -1.83203240       0.52792459
O        1.09746952      48.43910500       8.98889922      -0.01906471      -1.10117781       1.47374002
O        3.45845433      41.79026398       8.76173260       0.36294105       0.62908262      -0.12304264
O        1.05793567      45.89196759       9.08685809       1.50681889       0.34789619       0.64759067
O        2.03338288      44.42510469      11.22389182       2.03913296      -1.69575094      -0.30017501
O        4.42354737      48.65203962      11.07933394      -1.34843564       0.50893315       0.88470231
O        4.41247285      43.00467366      10.98475298       0.55837490       1.96631006      -0.49871607
O        2.01646806      47.06023931      11.20948018       1.24430131      -0.30154701      -0.84928306
O        1.82360468      41.54177514      11.05336027       2.18064075      -0.24499815       0.13020417
O        4.29850817      45.74144873      11.12630531       1.11231514      -2.68457113       0.40472551
O        3.64568906      44.42217420      13.42193835      -2.51390466       1.18307970      -0.68308979
O        1.37851565      48.87595263      13.48454805       0.11833693       1.80533476      -0.51071988
O        0.95969337      42.99506194      13.06304337       0.83370334      -0.80481999       2.31235433
O        3.39528177      47.17652036      13.20570620       1.19511820      -0.30576013       0.02376752
O        1.07756054      45.54196494      13.32529165      -0.46613256      -0.63290224       1.47359792
O        3.53346374      49.77688205      13.41725548       0.55836366       0.01971984      -0.86713934
Al       5.20670601       2.85740724       1.88579848       3.23180903      -2.22719387       0.12151313
Al       7.33888330       7.02012849       2.18678468       0.80649382      -0.20991395      -1.51220879
Al       5.12970823      -0.05878298       3.17793759      -1.97907026       1.69887908      -0.08744119
Al       7.39733462       4.13038436       3.15380145      -0.77984705       0.56471000      -3.01568420
Al       7.42872969       1.28659811       3.52998296      -0.95312175      -1.34542220       0.52509331
Al       5.05116992       5.53017339       3.26879482       0.23165538      -0.27428796       0.19725624
Al       5.04682211       2.74655331       5.22776969      -0.54983341      -0.71675771       1.89806576
Al       7.47057021       7.03817847       5.33358510       2.92988492       0.74120345       1.16590466
Al       5.03802885       0.08850060       5.78830263       0.32192233      -0.80816279      -0.29319642
Al       7.47207763       4.15831104       5.93232472       0.90685897      -3.06939099       0.74269470
Al       7.42798281       1.46553791       7.49939191      -0.62841421      -2.39551163       3.53739290
Al       5.07559034       5.51183417       7.25808340       0.67283360       1.27688050       3.43347242
Al       5.08478893       2.74485863       7.92622731       0.34495587      -0.88900343      -0.88296430
Al       7.37368165       7.05722244       7.88092171      -1.46833265       0.04670008      -1.40619348
Al       5.14281105      -0.01140154       9.71575895       0.79599874      -0.24052989       0.30801613
Al       7.40159399       4.22257504       9.59325317       0.97325191      -1.10538851       0.70627351
Al       7.41891924       1.49670761      10.30741814      -1.45543627      -2.18277506       0.57363430
Al       4.98912938       5.72509106      10.17692404       2.17524901      -1.55498356      -2.37939544
Al       5.04959458       2.70606066      12.14092052      -3.42374540      -1.56492788       0.06009427
Al       7.38504983       6.93744882      12.06333702      -1.35470042      -0.34806543       0.48780887
Al       5.19129733      -0.12647046      12.45892854      -1.05435141       0.56355474       1.07661058
Al       7.41130368       4.10998252      12.40567516       1.20214664      -0.83889214       4.40292644
Al       7.55144410       1.45157035      13.36705426      -0.17869832       2.64217395      -0.10517559
Al       4.96684124       5.48069102      13.30728861       2.16731081       1.04825867       2.45400470
O        6.66741676       0.02354097       2.22308286      -0.92030929      -0.75116449       0.38058629
O        8.91658582       4.36654562       2.25026045       1.38621731       0.53656032       0.18854959
O        6.78312542       2.82609577       2.13827831       0.28312625       2.13523097       1.20115056
O        9.03774014       6.95301457       2.28664753      -1.32839040      -1.07833148       1.46930268
O        8.84490138       1.39865457       2.25884358       0.55025183       1.33945791      -0.03899090
O        6.62269532       5.42974820       2.24166642      -0.70812224      -1.46832187       2.05807880
O        8.39144406       0.03309920       4.57963493       1.55142581      -2.58547561       0.18203445
O        5.82907311       4.07308408       4.33778488      -0.82289092       0.50638070       0.09669114
O        5.86329215       1.15792398       4.51449170       1.54331702       0.97088456       0.11673302
O        8.09609077       5.43602322       4.40528131       0.05734903      -0.39373461      -1.07874362
O        8.19101589       2.80496848       4.54764501      -0.29016437      -1.49747558      -1.19182420
O        5.89377913       7.01414390       4.44892171      -0.10039847      -0.77091156      -0.90953152
O        9.01897074       1.64019864       6.74537622       0.08175019       0.05487984       0.29171349
O        6.78868099       5.78102925       6.71885152       0.07162608       0.36812036      -0.40854293
O        6.42692818       2.77642973       6.58032310      -1.93588052       1.22658046      -0.42189341
O        8.92320213       7.00596398       6.53429055       0.16494169       0.92834114      -1.45337892
O        9.25016670       4.20693704       6.61512175       0.71040929      -0.13642992       0.29067581
O        6.71523635       8.30169589       6.58416802      -0.91052415      -0.46999398       0.63705393
O        5.87501568       1.44270011       8.87379072       0.71667454      -0.44557736       0.82485851
O        8.32918894       5.58419275       8.78240470      -0.49019587      -0.29158907      -1.37529555
O        8.21714603       2.73331241       8.77073993      -0.89535380       1.70013513      -3.07180999
O        5.77280792       6.87310193       8.93387083       0.92128106      -0.35451519      -0.16116027
O        8.15743713       0.17836259       8.89210660       0.25422010      -2.09300752      -0.61347447
O        5.80329482       4.12858752       8.76974203      -0.97257746       1.06822154      -0.61562948
O        6.78973719       2.92971743      11.12586764      -0.25888673       0.55499458      -0.80342100
O        9.18589256       7.00989716      10.94402655       0.76707434      -1.29166842      -0.80000046
O        9.12784905       1.22714578      11.18992935       1.07904950      -0.27943414      -0.55858867
O        6.66545195       5.36177677      11.05035624      -0.67202348       1.38236292       0.97929344
O        6.64060905      -0.10261494      11.11735978       0.64292079       1.30693342       1.29366669
O        9.14891509       4.33965529      11.21894241       1.12265494       0.17423604      -0.90933020
O        8.33170419       2.89731195      13.38696308      -0.23234061       0.65349860       0.41743158
O        5.76518296       6.91351409      13.31002757      -2.18849739       0.17568341       0.15430761
O        5.87972356       1.31677501      13.22146107       0.55798899       0.08209506       1.68489826
O        8.06930800       5.68542003      13.15336424       2.09866460       0.48713207      -0.59345371
O        5.80857738       3.98522824      13.18248756       0.55198117      -1.08427514       0.62001298
O        8.11417863       8.32962165      12.96847442       1.53515629      -0.54325004      -1.21438326
Al       4.93087793      11.25177026       2.14681172       0.27540896      -1.08502704       0.73321434
Al       7.37241629      15.20571349       1.83901006       0.74527082      -0.69574447      -0.33525779
Al       4.89644839       8.39096352       3.11123803      -0.73333344      -0.62265605      -0.12258847
Al       7.35958199      12.51328877       3.18018645      -0.92597114       1.02889571       0.40508708
Al       7.36439426       9.91616624       3.26210699      -0.50315116      -1.62342727      -1.67430112
Al       4.83685108      14.17163502       3.36514018       2.00560402      -0.76299206      -0.42892648
Al       4.79185668      11.06733789       5.38885094       0.29818022       0.50752737      -2.25968173
Al       7.27677368      15.40000412       5.18716806       1.38832305       1.11371979      -1.03168957
Al       5.19250075       8.33762244       5.58215006       0.44912882       1.97048714      -1.39912064
Al       7.26256253      12.54690241       5.74306386       0.55209225      -0.00376074       1.84845869
Al       7.49362274       9.67682539       7.41526708      -2.92631672      -0.08929201      -2.59711548
Al       4.75407455      13.91422946       7.33978856      -1.28571292      -1.79321240       2.05638064
Al       5.06362432      11.07347712       7.87693408       1.71340257       1.99959019       0.87179007
Al       7.27865243      15.24730768       7.75465291       0.97967187       1.88556551       0.14010192
Al       4.94500375       8.44514750       9.41372274       4.69384549      -0.81898818       0.44734769
Al       7.38460878      12.32927093       9.69508077      -2.72524157      -1.75986238       0.53076388
Al       7.44881442       9.53451740      10.10118703       0.63853587      -1.08387339      -1.10578555
Al       5.01351649      13.72956380       9.87890566      -1.93619637       2.24464515       0.01692518
Al       5.09025261      10.98399270      12.11747883      -1.63849569       2.53718539      -0.66363680
Al       7.48717169      15.25460127      11.67342098      -0.35607342       0.61051614       1.33526294
Al       5.03902680       8.19080941      12.43185126      -0.77900075       2.72749334       1.23254392
Al       7.46516721      12.56481936      12.59775724      -0.90921966      -0.05687875      -0.57813618
Al       7.30628823       9.71496072      13.04415652      -1.87071116       1.17893949       0.93099343
Al       4.93750974      13.77258621      12.53964137      -2.05381973       0.05765912       1.45049700
O        6.45333594       8.40172196       2.23723966       2.04244659       0.91840439       0.85352157
O        8.73682965      12.36065556       1.93109618       2.26118055      -2.33064443       0.33172255
O        6.52409703      11.03269250       2.25398414       2.68705736      -2.18892820      -1.22187992
O        9.01020877      15.20007642       2.09860701      -1.42438360      -0.58782239       3.16041879
O        8.80257265       9.61727382       1.99013703       0.11736321       1.26909051      -0.08529467
O        6.36536936      13.86820959       2.02994196      -0.02818112       0.62660823      -1.53849117
O        8.28137849       8.38779883       4.39448023      -0.90166755      -0.77713010      -0.01905838
O        5.91346382      12.65698578       4.29401395      -0.77674124       1.46285580      -0.95393213
O        5.84280534       9.63861811       4.39827811       1.47010357      -0.36259915      -0.07022752
O        8.25177069      13.82773000       4.34587384       0.21230328      -0.81054237      -0.98694688
O        8.11866739      11.24217876       4.45083116      -1.05673743      -0.31381088      -0.68548109
O        5.58603552      15.53862021       4.42939280      -0.04080013      -0.09448594      -0.80431163
O        9.15637910       9.85519287       6.59465526       0.26265224       0.38850230      -0.40727179
O        6.50747345      13.96851325       6.61099570       1.45118005      -0.61839567       0.89372757
O        6.28518948      11.11338294       6.50837361      -0.21778321       0.34626874       1.53934450
O        8.60820201      15.11613094       6.43520713      -1.45593941       0.12997795      -0.12091485
O        8.89167203      12.40185559       6.49905326       0.56165169       0.41810826       0.54452073
O        6.33016609      16.70939418       6.34149159       0.09064359       0.54352125       1.02987980
O        5.85973569       9.67130643       8.64086092      -1.11157833       2.60038613       1.06543377
O        8.27968170      13.86062174       8.82773635      -0.50523473       1.42461147      -1.92579074
O        8.11876054      11.04945225       8.69608877      -1.99315071       0.89926329       1.51133047
O        5.55074434      15.07964847       8.67077796      -1.63046273      -0.22867208      -0.33895922
O        8.28489886       8.41693037       8.77354357       1.50304204       0.33855476       0.76665825
O        5.79387605      12.45984511       8.71877073       1.23190203       0.44589906      -0.13817211
O        6.57959033      10.98209950      10.96156520       0.69967549       1.83055806      -1.29910024
O        9.10266665      15.44146587      10.82517017      -0.47225408       1.19322097      -1.21894546
O        9.13844536       9.60567868      10.91804863      -0.32759535       0.31419465       1.09589759
O        6.64379691      13.72222083      10.84327588      -4.06956976      -2.10972921      -1.93301525
O        6.47971927       8.22333348      10.99236698      -0.75927922      -1.44832619       1.23461485
O        8.95024189      12.42464080      11.04443002      -0.94921419      -1.66881313       0.05435754
O        8.29417708      11.09730942      13.14729823      -0.29021105      -2.37557457       0.58387759
O        6.01759491      15.11498079      12.84386599      -0.59824802       1.27309960       0.15046475
O        5.63343522       9.70148362      13.22896460       1.03386687      -1.16050486       1.19024723
O        8.22707781      14.15347361      13.07413448       0.97758837      -0.45465243      -0.13353707
O        5.87812730      12.25374059      13.17251308       1.35120737      -1.32769372       1.00180583
O        8.21905266      16.58010692      12.81421268       0.87469765      -1.06070591       0.05180885
Al       4.92805650      19.31437419       2.08837639      -0.07305307      -2.74119246       1.51537965
Al       7.59971443      23.76178234       2.49971177      -0.75991666       0.59863743       1.28680157
Al       4.84021664      16.66017462       2.93589570       0.29338202       2.06070771       3.10421763
Al       7.38536349      20.98058140       2.84190125      -1.15091930      -1.77188815       0.68142387
Al       7.52218561      18.18132310       3.09252703       0.48385414      -2.77871982      -0.64991615
Al       4.95053168      22.24775156       3.06378046      -0.44958598      -1.78655622       1.26887959
Al       5.02270983      19.57814222       5.06462262      -2.09072180      -0.72797696      -1.25651369
Al       7.33508493      23.64586687       5.14036902      -0.58916220      -0.68960731      -1.41131365
Al       4.89501350      16.87445402       5.46208921      -0.68006110      -1.50074721       0.53393429
Al       7.27868413      20.93510129       5.52524553      -0.50411840      -0.25568710      -1.53838588
Al       7.17478484      18.05491657       7.23545885      -1.11420417      -0.52756085       1.63768476
Al       4.97876116      22.30923811       7.30291129      -0.67310094      -0.16949284       0.24724697
Al       4.89570649      19.55362285       7.64172855      -3.02694675      -1.30477922       2.56553982
Al       7.46315916      23.67025149       7.76600679       2.29539510       0.81647330      -0.47861919
Al       4.85551346      16.68836400       9.55525606      -0.56598649       0.11818350       1.81143717
Al       7.33072895      20.79428923       9.45305054       1.36994635      -0.13785593       1.77233169
Al       7.22606876      18.19725235       9.96965736       3.44537348      -1.95385801       0.26522210
Al       4.97635305      22.19815359       9.95784892       0.93814078       2.77484287       2.33171587
Al       5.04373393      19.49044845      12.02531141      -2.42707899      -1.23776953       0.37255164
Al       7.37842188      23.56323140      11.65790218       0.94063210       0.41290234       0.75446369
Al       5.02933137      16.59138995      12.11497297       0.99477674      -1.37928818       1.24755011
Al       7.34498083      20.91902245      12.18887094      -0.21037792       1.59857873       1.25954902
Al       7.49356452      17.95890548      13.42157186       0.02304920       1.85941479       0.99357090
Al       5.04650479      22.33466003      13.62547898       1.54154202       1.42643533       0.66154133
O        6.62049455      16.91759309       1.93026306      -0.46626703       2.50931070      -0.70298441
O        8.91225448      20.97660505       2.04674970       0.19529897       0.47768144       0.13870315
O        6.59606356      19.60115511       2.04137739       0.98885229       0.56037476      -0.66984354
O        9.18134377      23.54899731       2.03784785      -1.59981405      -0.90957154      -0.96551067
O        8.83743436      18.06023720       1.76438926       0.07686634       0.42330889       0.76929472
O        6.54145150      22.37919560       2.11221207      -0.03953324       0.55738177      -0.25210465
O        8.12999033      16.71531851       4.20194778      -0.81313971       0.11787466      -1.07748036
O        6.02699874      21.01984779       4.04602716      -1.76980568       1.37817673      -0.87385631
O        5.63668972      18.23975166       4.16730796      -0.89230624       1.82687465      -0.60824025
O        8.20699296      22.33583196       4.14498555       0.67968492      -0.83164772       0.81973520
O        8.02816386      19.58643056       4.16213731      -0.30119041       1.73106012       0.15927919
O        5.69608579      23.70377302       4.21655265       1.39864644      -1.41453850       0.30379839
O        8.88362287      18.15349911       6.32700035      -0.81741326      -1.58622856       0.66466158
O        6.56741268      22.25744917       6.55523200      -1.30831635      -0.64772576      -0.31134034
O        6.40681888      19.49291325       6.36819888      -0.43624998      -1.06261141       2.35301208
O        8.93919254      23.68584353       6.30965154       0.93165482       0.74846587       2.18909639
O        9.02823444      20.76506008       6.22065349       1.49441306      -0.58365723       0.52798657
O        6.65911055      24.82560801       6.48302967      -0.08007423       1.17668855      -1.82668670
O        5.70515406      18.20389995       8.67670135       0.08357696      -1.77866474      -0.90543577
O        8.34880325      22.21826263       8.55163020      -2.68190618      -1.33226794      -0.74514243
O        8.15879336      19.29101032       8.54669949       0.12860437       0.19517248       0.75042318
O        5.72598325      23.48913681       8.58336512      -0.10833797      -0.46030694      -0.85284853
O        8.06098972      16.67957510       8.45901318       0.87811323      -0.96258579      -0.13377248
O        5.73904093      21.02331847       8.53795018       0.86261291       0.63930597       1.50103177
O        6.48960793      19.69959639      10.76806960       0.24908428      -0.53173439       1.49235718
O        9.03110432      23.89741368      10.76753319      -0.83109638      -0.77936725      -1.01493895
O        8.76828694      17.89134224      10.65270289      -0.44841343       0.67626450      -0.55450802
O        6.55796158      22.19005387      10.87146641       2.03957657       1.17961106       0.65180734
O        6.36918195      16.65132778      10.66030075       1.06321732      -0.52773494      -1.06068963
O        8.75543013      20.78055597      10.84441499      -0.53023192      -0.53411222       0.27234172
O        8.28107879      19.53371870      12.95335379       0.94814076      -0.06354833       0.85598961
O        6.04278073      23.56085826      12.89332854      -0.26789992       1.33516720      -0.94844863
O        5.74683242      18.11273033      13.09556979       1.10348417       0.89059180      -1.48218251
O        8.22502397      22.35481117      12.82382401       0.81928956      -0.27745452       0.41635917
O        5.90951182      20.77122285      13.15173551       1.44203371       1.05899666       1.59183504
O        8.35190152      25.09558817      13.02342660       0.54041767       2.33453889       1.63735862
Al       4.93541039      28.01060091       1.43757161       0.32106060      -1.57299238       0.71076422
Al       7.63314355      32.00848956       1.67439393       0.43054125      -3.69376304       1.30745219
Al       5.13483753      25.26079140       2.69025064       0.45591927       1.47295838      -0.63384596
Al       7.38003014      29.21150440       2.91109453      -0.38485097       2.14828124       0.32983033
Al       7.57644599      26.58558310       2.98122839      -0.35497156       3.27134377      -1.58827106
Al       5.19569420      30.59292407       3.05421877      -2.81114130       0.23444486      -0.74823520
Al       4.90684280      27.69409864       5.09962629      -2.29511877       0.88217841      -0.94197601
Al       7.51733842      31.97663668       4.95657463      -2.02601500      -0.95331175       0.86784068
Al       5.06917721      25.17224504       5.33734454      -0.96399585      -0.00710624      -3.93096699
Al       7.42133595      29.29198885       5.53808267      -0.76978919       0.65222710       0.04750684
Al       7.43394842      26.35650107       7.31413071      -1.29729187      -2.37070284       1.44700772
Al       5.09091904      30.57203974       7.46366361       1.51301199      -1.18485346       4.25553032
Al       5.04801732      27.73083597       7.68235256      -1.10547879       2.48661035      -0.12601361
Al       7.51610571      31.98458180       7.75317396      -0.50990280       1.53092750       0.48976953
Al       5.01447490      24.96680323       9.43953036      -0.26801676      -4.30454746      -0.33646322
Al       7.37686946      29.09812782       9.46906295       0.55670821      -1.33450808      -0.10093169
Al       7.38300530      26.35445008       9.91947196      -0.23055018      -0.48022722       0.24785699
Al       5.10348203      30.67916385      10.16749316       1.03271364       2.36447200      -0.53855265
Al       5.17192728      27.64727764      11.79784722      -2.45822884       1.22164168       1.42475770
Al       7.48523201      31.83396821      11.71799090       1.28363920       0.75731956       0.69817716
Al       5.02089269      24.82907024      12.08860824       0.89735136      -3.80555946      -0.46463081
Al       7.54041352      29.19317570      12.28943316      -1.74119832      -1.31281085      -0.77488245
Al       7.32224920      26.31650650      13.64189550      -2.55748020      -1.99099194       1.83445417
Al       5.09360223      30.47300937      13.62579603       2.44623347      -0.02049347      -1.51219592
O        6.82247935      25.27358520       1.99145787      -0.73556415       0.55597394       1.23666517
O        8.92265416      29.17507622       1.93760280       0.22210168       1.15506582       0.33556494
O        6.54000040      27.85618984       2.06354457      -0.79560371       0.30686120      -1.36864666
O        9.23308044      31.84674329       1.76705667      -0.52361332       0.13380334      -0.67313562
O        9.10946021      26.47275502       1.83159911      -0.69906547      -0.15675727      -0.82048291
O        6.73040723      30.63633776       2.00397792      -0.85635811      -2.29910473       1.70570495
O        8.22672734      25.00657521       3.95134142      -0.17628346       0.31005196      -1.98059627
O        5.82771314      29.34770055       4.24217032      -1.52223358      -0.28511668       0.81493795
O        5.56979463      26.37598522       4.12573709      -0.50865925       0.01217570       0.82903499
O        8.16445254      30.55006965       3.99537513      -1.22249522       0.25312831       1.67752194
O        8.35398837      28.01928066       3.92623227      -0.79796105      -1.22078513       0.80765859
O        5.91025658      32.33727593       4.12890561      -1.95827529       0.24728365       1.93043891
O        9.14668692      26.41632321       6.25433418      -2.28507122      -0.96275399       1.11609931
O        6.77295473      30.77441501       6.27708398      -2.15522711       0.21070250      -0.89299288
O        6.49886970      27.57917442       6.31177191       1.97619818       0.82593506       0.57571805
O        9.06833028      31.86386624       6.27624301       0.78939975       0.79366532       1.12556755
O        9.09200521      29.00632374       6.35724915      -2.99079421      -1.41358220       1.59627530
O        6.79575502      33.26627907       6.38087725       0.21552455      -0.29728682       1.17565275
O        6.03032579      26.41110919       8.56822014       0.60870092       2.35065232       1.91050860
O        8.39924732      30.65237044       8.44033859      -1.05320877       1.08693996       0.82014179
O        8.18698613      27.75651217       8.53802596       2.17498000      -1.23554405       0.59098789
O        5.77470345      32.07620171       8.54866851       0.50477904       1.74701744       1.43108916
O        8.20961750      25.19164720       8.47757554       0.27811834       1.34508009       0.91076765
O        5.86382491      29.31469426       8.56165614      -2.43634438      -0.36743970      -0.07755193
O        6.77359621      27.91583647      10.79014232      -2.54763021       2.19103092       1.13578395
O        9.02725897      32.10250471      10.55769357      -0.33071955       0.28092780       0.78635438
O        9.06403840      26.33264566      10.92655437       2.04632250      -0.57689734      -0.10577535
O        6.74529221      30.33449230      10.91207220      -0.81738434       0.41130493       0.14069169
O        6.57549755      25.01294049      10.67337676      -0.18767818       2.37241839      -0.81304701
O        8.94242817      29.25705765      10.98067913       2.73377119      -0.69685654       0.33972003
O        8.29458409      27.71463610      13.12990806      -1.61549241       0.16069275      -0.58171534
O        5.87330500      31.93673282      12.70803769      -1.81458859      -0.40926016       0.49938880
O        5.53647388      26.32098586      13.09292550       0.46349340       2.34626763      -0.82806011
O        8.12623717      30.55825584      13.23622037      -1.54098564       0.36922214       0.83975737
O        5.88065007      28.82001246      13.02817188      -0.09757847       0.70503033       0.61808987
O        8.13934627      33.15779132      12.93075227       0.07419612       0.82795117      -0.77038405
Al       5.12983974      36.07773769       1.89854867      -0.07613146      -0.01954418       0.37376806
Al       7.38938800      40.22356412       1.71308019       2.06312137      -0.15379249      -1.00536684
Al       5.01221057      33.40194817       2.62813398      -1.40180489       0.65927436       0.33236557
Al       7.31514075      37.48806880       2.98495967      -0.38310077       1.66717469      -0.75759509
Al       7.48911075      34.67936592       2.99546716      -1.33915910       1.65921742       1.09837824
Al       5.07110523      38.99950132       3.24295326       1.96830621       0.38002149       1.74073873
Al       5.10914941      35.98691612       5.12332442      -0.03238776       1.00647239       1.31509120
Al       7.44291532      40.20131266       5.14559373       2.40936240      -1.03869718       0.20962782
Al       5.07636655      33.08526262       5.64737556       0.43860217       1.19752387      -0.13704556
Al       7.54043773      37.41463257       5.53277276       0.67308743       2.74930896       0.99135585
Al       7.55952545      34.72546105       7.26396876       0.25254358      -1.23594097       0.48654008
Al       5.16587783      38.90523563       7.30651057      -2.27428095       0.91617500       0.70266280
Al       5.04807838      36.02427395       7.83779540      -0.40308893      -0.83231466      -0.48027448
Al       7.48755741      40.46638557       7.81210602       0.95917677      -3.01275352       0.39846655
Al       4.90154902      33.52862364       9.45474438      -0.60566360      -0.74883046       0.16501468
Al       7.50244011      37.70456814       9.39828990       2.63446334      -0.13777609      -1.15125213
Al       7.52353750      34.76874778       9.92795443       0.94390587       3.41412611      -4.06400254
Al       5.01466372      38.79437921       9.99513826      -0.10427128       1.90656806       2.76119130
Al       5.18331661      36.03854010      11.88693254       0.97870922      -1.30038605       2.31205083
Al       7.72694753      40.34127928      11.95013441      -0.79839222       0.27002299      -1.14842717
Al       4.94588106      33.35533142      12.09499620       1.12994496       1.98321890      -4.06558095
Al       7.54629035      37.51379605      12.17171669       0.60431778      -0.52168961      -0.99990759
Al       7.41604195      34.70325546      12.50532638      -0.47532748      -1.11379913       0.40665359
Al       5.17980494      38.87188183      12.98374907      -0.40676310      -0.03939940      -1.72677916
O        6.81327037      33.47432298       1.92479438       1.55611508       0.44612317      -0.79953590
O        8.91802624      37.67758431       2.01781762      -0.29830052      -1.50380469       1.02623766
O        6.77594962      36.20913076       1.91423282       1.80962379      -0.13151574      -2.97600866
O        9.03342045      40.25530454       2.02025559       0.29325393      -0.01715519       1.24726839
O        9.16413509      34.53220215       1.81256790       1.78242701       1.50546944      -1.94540780
O        6.52337009      38.89639117       2.11814993       1.44249718      -0.66958171       2.17920648
O        8.40425202      33.38346555       4.17447837      -0.56287477      -0.49913486      -1.11491405
O        6.15468373      37.40184096       4.36197761      -0.56561937      -1.54580335       1.40374817
O        5.75358580      34.75682828       3.97624714      -0.60445415      -0.50928423       0.17688843
O        8.28384566      38.75670242       4.26237780       1.94458363       2.73048902      -0.06740952
O        8.31170160      36.08342323       3.89068596      -0.47214030      -0.20282021      -0.24635793
O        5.89828613      40.40883694       4.34106644       0.66322030      -1.70797905      -0.46208995
O        9.21003900      34.89183849       6.47482821      -0.55997702       1.52424749       1.17273308
O        6.80003212      38.92217377       6.56175816      -0.69064808      -1.07146307       1.26917791
O        6.79340335      36.06426961       6.44257348      -0.41253546      -1.52622584      -1.80427583
O        8.98301674      40.21959713       6.23848774      -0.61530424       1.38896319       0.47779951
O        9.19266765      37.31330359       6.36277328       0.18261103       1.71119324      -0.01974402
O        6.68977040      41.63228118       6.58655108       0.72828204       0.31083474      -3.03896285
O        6.02401895      34.85068770       8.64514546      -0.94597822      -0.11624744      -0.84892469
O        8.46649948      39.09252594       8.55076816      -3.17679285      -0.25490779      -0.67791486
O        8.11762435      36.20844478       8.54093011       2.43009548      -0.54274106       0.10180228
O        5.77753485      40.18984806       8.70388054      -0.31826470      -2.60938688      -0.79839457
O        8.23084559      33.63941765       8.49211103       0.71391232       0.32850277       0.16621810
O        5.75283672      37.58474548       8.73223188      -1.31597228      -0.11350154       0.28373300
O        6.80155627      35.89131374      11.08906226       1.93542953       0.25994013       1.44108649
O        9.21017843      40.36434190      10.77205938       0.50283362      -2.68325963      -1.67373728
O        8.95120870      34.66819086      10.88809829      -0.08960725      -0.35348661       0.26284111
O        6.79452872      38.64108755      10.92580893       0.90586026      -1.47894029       2.69748549
O        6.67635590      33.35079226      10.56712111      -0.38086589      -0.42078757       0.69152166
O        9.02415542      37.55608625      10.76786230       2.01440110       1.83378721       1.03123029
O        8.38680892      36.14849648      12.98546461      -0.11711843       0.02028332       1.52174958
O        6.03310337      40.29484429      13.11183467       0.14615750      -0.88264815       0.06489423
O        5.77499448      34.65603327      13.06481440      -0.47380934      -0.87771680      -0.82247074
O        8.27289750      38.88728987      13.12184794      -0.78419604      -0.75190135      -0.25110471
O        5.95882019      37.31443350      13.02896012      -1.07096546       0.45711632       0.50518934
O        8.45876187      41.55185671      13.03266774      -0.06694509       2.36637421       0.21579448
Al       5.13999831      44.32020704       2.61976325      -0.16662642       1.47248276       0.53763398
Al       7.59952395      48.59064470       2.03793478      -0.52653417       1.71086422      -0.29689475
Al       4.97580033      41.58292492       3.14312879       3.38295263       0.45946447       0.97652945
Al       7.57156641      45.65408474       2.92204095       0.48354746       0.88037264       1.80748794
Al       7.49408620      42.90400836       3.30123946      -2.80511870      -2.75210713      -0.40576935
Al       5.06014136      47.23040743       3.18089570       0.68106412      -0.59413386      -2.31881659
Al       5.03588812      44.50588958       5.29782145      -3.90485775      -0.47381479      -0.99890931
Al       7.50870199      48.55358125       5.34561366       0.68118171      -1.13938556      -0.14151896
Al       5.02461686      41.73135677       5.69447853      -0.26959286      -1.58549694       1.24412947
Al       7.37808084      45.83534760       5.64775857      -1.59212246      -0.09936342      -0.25525106
Al       7.43013030      43.25449936       7.27437915       1.58040178      -3.41576408      -3.16166012
Al       5.09636221      47.28777842       7.70142863      -2.94093393      -0.98592378      -1.30022103
Al       4.93836119      44.52810383       7.89627298       0.01511055       0.82914937      -1.10305818
Al       7.64571582      48.56622313       7.97606539       0.99972182       1.26591113       1.39645279
Al       5.07770380      41.59562081       9.51849693       0.09000150       2.83060303       1.03391085
Al       7.63343484      45.93924384       9.86504221       0.54270876       0.38125056       0.46160998
Al       7.54392957      43.05557359      10.02513897      -1.56789261       1.23695748       0.85496106
Al       5.31884436      47.10195019      10.32361635       0.84765338      -0.34027580      -0.76109312
Al       5.11120761      44.34309669      12.10758829       1.18081256       1.58276610       0.32047732
Al       7.62024337      48.56968740      12.37512022      -0.40737310      -3.58574013       1.97147908
Al       5.15937879      41.60444863      12.13958114       0.26406377       0.14941028       1.98089463
Al       7.42402355      45.59942022      12.56794968      -1.32450092       0.25587094       0.35265823
Al       7.55758019      43.00679090      13.21483749       0.85704993       0.23174717       0.12711229
Al       5.13781557      47.17005944      13.54391371      -2.00503626      -1.65043832       3.38687520
O        6.59429948      41.68532774       2.13331679      -0.35471669       1.23480635      -1.66830895
O        9.10762851      45.91419340       2.17821673      -1.18468666       0.00691458       0.17405890
O        6.74222769      44.36319254       2.08816599      -1.38365975      -1.08462955      -0.82612416
O        9.29243750      48.52192928       2.28062516       1.19628554       0.02108002       0.28952371
O        9.05091222      42.88974474       2.15346327       0.72730313       1.43669380       0.39900109
O        6.84835763      47.10285825       2.36305800       0.92480602      -1.75686386       0.71614474
O        8.50210696      41.54554644       4.33266900      -0.36295922       0.74139036      -1.01820411
O        5.96842485      45.79420166       4.33358077      -0.84586035       0.08795482       0.52997540
O        5.74299488      43.07077318       4.28020373      -0.24001413      -0.57386088      -1.03005354
O        8.26912105      46.95407509       4.63709914      -0.02583320       0.50917122      -1.41964421
O        8.20970157      44.36978527       4.26478408      -1.07057545       0.31266783       1.97145914
O        5.76953269      48.42865698       4.47477590      -0.15995230      -0.82351313       0.04424074
O        9.17372927      43.14205964       6.47589700      -1.30686903       1.18795418      -0.25712896
O        6.89726224      47.40877393       6.69112776      -0.86454967       0.60212431      -2.75988831
O        6.57987555      44.56523737       6.46497150      -0.96103183      -1.63488728      -2.26279575
O        9.20242690      48.77273560       6.76107321      -1.08089307       0.22291455       0.03227533
O        9.30538516      45.44625603       6.62715551      -1.74221206      -0.33071692      -1.08283574
O        6.60828756      49.99011828       6.69384440       0.05602431      -0.36826347      -1.55493749
O        6.05873748      42.85136434       8.69866007      -1.45789770       0.07631893       0.70567780
O        8.58752906      47.21125167       8.79760817       0.65182023       1.17690947       1.12256843
O        8.22162541      44.47365142       8.75125375       0.31193779      -0.83608514      -0.69047598
O        5.92754227      48.45947233       8.81035509       1.10579054       1.92676270      -1.03412150
O        8.31703224      41.86755978       8.62461412       0.02556076      -2.43960668       0.74379996
O        5.98472667      45.94050933       8.89435656       1.33035587       0.87577304      -1.08026561
O        6.86927337      44.62059526      11.06934383       0.50587353      -2.11372226       0.35567280
O        9.10177024      48.60378283      11.05611528       0.04516817      -1.40983373      -0.85976660
O        9.11758377      42.96092463      10.84338393       0.25707072       0.49541206      -0.69971620
O        6.75505252      47.24250337      11.23652393      -0.38468178      -0.42811812       1.19345232
O        6.71241264      41.62457901      10.87390563      -1.22375811      -0.15857888       2.38960900
O        9.16629679      45.76962084      11.06483069      -0.77905917       2.32522550       0.57166976
O        8.50502881      44.43795317      13.44731873       0.68735497       0.34353752      -1.41693693
O        6.02853450      48.57799043      13.38286560      -1.96483687      -1.35791289      -1.48173695
O        5.92499795      43.01328720      13.21172723       1.88534629       0.46494479      -0.84298424
O        8.22854932      47.03716386      13.28802852       1.26432798       1.63280044      -0.00809507
O        5.89843031      45.63413385      13.38043760       1.08186262      -1.53812566      -0.36533903
O        8.32779484      49.88009365      13.34410244       0.39622526       1.16226628       0.68554854
Al       9.68464014       2.79048634       2.44956930       1.49853105      -1.77457824       0.45585413
Al      12.37418336       7.15773856       2.36403016       0.57339968      -0.55904442       1.00370787
Al       9.90509168       0.08288862       3.15785863       0.92641817       0.49068137       0.48657067
Al      12.29233243       4.22276111       3.12152394       0.24939975       0.55460093      -0.52378976
Al      12.33071637       1.25554054       3.43852057       0.93107396       1.38149375       0.51057976
Al       9.66165914       5.75667271       3.18348193      -0.70284894       0.06054048      -0.61265005
Al       9.88378631       2.86403802       5.33936331      -0.57516041      -0.08509047      -2.75652122
Al      12.16604587       6.87982092       5.28155510       0.26465564       1.08253306      -1.83120311
Al       9.89180588       0.12736453       5.78870344       0.65601983       1.54361424       0.99819512
Al      12.23621204       4.20091633       5.69265971       0.56749631      -0.49023314      -0.34127911
Al      12.14671660       1.59117738       7.47425524      -1.93051111      -0.06689001      -0.78590787
Al       9.82714844       5.70444840       7.50307795       2.00652689       1.39474769       3.51456713
Al       9.82618247       2.76771375       7.98468253      -0.04255116       0.19298806       1.22750624
Al      12.25472973       6.99872264       7.95542424      -0.69191818      -0.79456969       0.51320862
Al       9.75399224      -0.11251059       9.77577720       0.38346651       2.99652616      -1.18493349
Al      12.13055006       4.11770891       9.77960830      -0.34774288       3.03962594      -1.31115381
Al      12.33307104       1.31971791      10.15767641       0.88705955       0.80361839       0.38642034
Al       9.90212292       5.65928496      10.06861043       2.36866098       4.30490807       0.31203046
Al       9.89892375       2.80670604      12.02043264      -0.05229957       0.18237254       0.49990262
Al      12.33966142       6.95288668      11.97598766       0.01793800      -0.15433278      -1.72681653
Al      10.00082359       0.08275704      12.49696189       1.03830661       1.13621138      -0.40090370
Al      12.48375311       4.15137585      12.68378116      -1.26159541      -2.46650514      -0.37818739
Al      12.31440997       1.34243993      13.31552229       1.34540551      -0.30071530       1.21652722
Al       9.82675429       5.53518184      12.65701274       0.77505335      -1.40134574       0.07576644
O       11.44122059       0.07655049       2.35512712       0.20722591      -1.12581239       1.28283502
O       13.82015435       4.19759638       2.23644421      -1.37670758      -0.75934270       0.92589853
O       11.48330943       2.85490569       2.36524399       1.24283957       2.10969527       3.23465858
O       14.10404943       6.90726311       2.06586598       2.29001862      -0.63284286       1.07785801
O       13.80120928       1.36811216       2.16067562       0.75195678       0.37590199      -0.66439274
O       11.39216688       5.64981621       2.29323749       1.59931191      -0.33578292       1.25199388
O       13.21535123      -0.01569058       4.33350943      -0.26902137      -2.36027217      -0.71297739
O       10.84737890       4.22542360       4.49182420       0.54919034      -0.09508214       1.76153697
O       10.54352607       1.40179206       4.49465101       0.64981368      -0.53177389      -1.49499235
O       13.09413766       5.36927315       4.43022582       1.57219227       2.31564206      -1.31134007
O       13.02277686       2.84560208       4.44976836      -1.16800606      -0.37441934      -0.17006827
O       10.70177100       7.08673435       4.34182461       0.32448786      -0.28649649       0.27879361
O       13.92485007       1.56339780       6.58654347       0.08553712      -2.36635797      -0.81203502
O       11.34075475       5.76375506       6.67256601      -1.47663567      -0.49628727       0.15488563
O       11.28498877       2.84983877       6.64739795       0.59629183       0.25378865       0.18358380
O       13.56097964       7.02013197       6.55103720      -1.56485525       1.89290711       0.53760464
O       14.04171799       4.17478271       6.56039442      -1.07696964      -0.15133374       0.93567215
O       11.58153100       8.26056165       6.52313158       1.68791007      -2.22149341       0.71469832
O       10.57993317       1.40220072       8.91255431      -0.79650618      -0.53648000       0.58078976
O       13.08248266       5.42520931       8.82263169       0.05396098      -0.82660218      -1.22664947
O       12.97970172       2.54004537       8.98920115       1.62908414      -0.86272816      -0.27754536
O       10.59479396       6.85335036       8.81740388       1.59509630      -0.47743587       1.24958477
O       13.10538347       0.19713789       8.74543308       2.68346739      -0.60827974      -1.36633783
O       10.57547757       4.24893015       8.92352271      -0.23760524       1.31757958      -1.83917895
O       11.50228806       2.86725943      11.13231147      -0.36411864      -0.81300022      -0.02405441
O       13.96602088       6.89502439      11.05485495      -1.09656541      -0.01945425       1.37035107
O       13.88798383       1.40267315      11.19838601       1.27086073       1.61544571       1.52138321
O       11.64205552       5.64329580      11.13229409       0.57593169      -0.51858872      -0.12476585
O       11.37440874      -0.13235034      10.99990119       0.23785934       0.54352675       0.86144492
O       13.62682545       4.33734414      11.23784973       1.18419078       0.70806323      -1.71405869
O       13.25999730       2.72893922      13.45381917      -0.83580037      -0.66019835      -0.34308794
O       10.64765976       7.11391601      13.30630341       1.07925886       1.25076400       1.32195830
O       10.68119113       1.59164111      13.41763733      -2.07749056      -1.07902163       1.70860943
O       13.00970181       5.70925851      13.49087759      -1.48083153      -1.91596011      -0.15373655
O       10.78020816       4.23128737      13.17412598      -2.04620626       1.52571368      -0.60571184
O       13.24815782       8.19274758      13.34054335       1.45873835      -0.30128944      -0.11667875
Al       9.79034907      11.08402682       1.68637909       1.55907192       1.17240232      -0.00744643
Al      11.98234434      15.38562508       1.79268565       0.78691546      -0.00249690       0.87674459
Al       9.77538907       8.46597162       3.04430627       2.27277213       1.23566512       1.62894323
Al      12.06845628      12.71435695       2.79927591      -1.42109772      -0.16242907       0.92969758
Al      12.22321173       9.80728928       3.32583684      -2.14217049       1.14610638       0.75131941
Al       9.70204123      13.86528991       3.19173790       1.07295150      -1.41585236       0.46439900
Al       9.71895248      11.23549530       5.20072194      -1.43634464      -1.41626290      -1.18765299
Al      11.94982534      15.32912393       5.12112053       1.71937113       1.34746068      -1.15307587
Al       9.96742970       8.30455104       5.63379935       1.32119948      -0.42178862      -0.94036835
Al      12.13996985      12.60125154       5.59368785       0.76581017       0.72560357       0.64481103
Al      12.08602126       9.83505902       7.36608671       1.27710825      -2.14095885       0.29176065
Al       9.59046090      13.89966853       7.31944003       0.05007546      -1.34164499       0.29662959
Al       9.75114756      11.16468204       7.92967353      -1.09068310      -0.13423460      -0.14231554
Al      12.17214595      15.23381274       7.76938749       1.66975124      -1.54110231      -0.82355615
Al       9.94292289       8.42606162       9.90487988       2.53137693       0.98919122       1.00799284
Al      12.16781831      12.59645353       9.59938767      -0.34486521       0.36715236      -1.96631332
Al      12.36216944       9.82145481      10.17567186       2.14765749       0.72290651      -0.21639365
Al       9.69657798      13.93783781      10.03398621       0.45138571       0.43634240      -4.11703425
Al       9.92358160      11.25799369      12.02477916       1.86865808      -1.03245265       3.13418230
Al      12.12249083      15.45256603      11.65685712       1.61757771      -0.48660455      -1.27619340
Al       9.99427137       8.45912612      12.50724126      -2.38120029       1.19994651       1.34067889
Al      12.30601849      12.74931546      12.14475711      -0.78341105       1.42768389      -2.57170012
Al      12.37375541       9.65738526      13.60810083      -0.96750521       0.17142936       0.85453013
Al       9.90126033      14.08379770      13.60009915       0.26529465       0.17387155       2.38443838
O       11.27229976       8.41773358       2.19351006       0.82133095       1.37433840      -0.07283940
O       13.70739085      12.62102232       2.16097208       0.25026616       0.24944158      -0.75193051
O       11.42547764      11.10762042       2.13866531       0.33584162      -0.35083758      -0.96980785
O       13.61053682      15.22402936       2.29610852      -0.60317496      -1.86864759       1.14318019
O       13.65572944       9.80571984       2.01884601      -1.79956254      -1.21203177       2.17321667
O       11.19901607      14.01271889       2.03033622      -0.18935322      -1.43268048       1.78800753
O       13.05853024       8.15934016       4.01766133      -1.03689748      -0.68542482      -0.32321833
O       10.48259248      12.57051547       4.09368354       0.52795072      -0.12364104       0.15852084
O       10.59277844       9.80880247       4.43826358       0.00615073      -1.58583624      -0.40562472
O       12.74554120      13.83426961       4.34189849       1.12017490      -0.33523396      -0.27135644
O       12.90417383      11.25319300       4.37504112       3.07310853      -0.33451233      -1.27602874
O       10.30385569      15.54229302       4.19862697       2.41548585       2.15950437      -0.49414611
O       13.78717891       9.97574413       6.46688714      -2.00743781       0.66102653      -1.53121183
O       11.24177188      14.06628807       6.27704748      -2.36528394       0.57413339      -0.63049398
O       11.25273460      11.26991962       6.58690098      -2.01644985       0.03949628      -1.04197596
O       13.48905406      15.60238644       6.45608744      -1.81457795       1.27834464       0.77566451
O       13.90377685      12.52198991       6.61354622      -0.55254255       0.03334720      -0.05839275
O       11.20986370      16.63256066       6.38061159      -0.50976599       2.22499859      -1.34688149
O       10.74161262       9.75881733       8.75410698      -0.47756740      -1.58172996       1.79098990
O       13.00900698      13.94286610       8.72933922      -0.10556608      -2.26100333      -2.29515685
O       12.87139994      10.96713339       8.71558058      -1.81491365       0.30296108      -0.45978384
O       10.46293053      15.01394957       8.60612630      -0.08901559       1.99273276       0.63687742
O       13.00808618       8.54096709       8.70058464      -0.34544892      -1.05350087      -0.78549747
O       10.57143772      12.63074728       8.73840250       0.50330698      -0.53489811       1.10629338
O       11.44754917      11.52325478      10.95509763       0.13749209      -0.62496820      -1.75258789
O       13.88921568      15.55990351      10.89650374      -0.92455284       1.30529711      -0.75577891
O       14.00192256       9.54751269      10.98972400       0.51213641       0.79178607      -0.66349944
O       11.40048776      13.93408144      10.77832093       0.33939123      -0.67404794       0.05659699
O       11.37641458       8.73657743      11.12207787      -0.96426331      -0.11465352      -0.81288490
O       13.60446635      12.65122812      10.91636793       0.57455096      -1.73779469      -0.32455403
O       13.10493989      11.28491312      13.12028411      -0.53021218      -0.98231532      -1.03531431
O       10.67064238      15.43826918      12.92453809       0.35117925       0.03040799       1.20903093
O       10.68263833       9.96310095      13.19037883       0.43216633      -0.25474216      -0.03858920
O       13.04355594      13.96588118      13.19216201       0.75985241      -0.44586817      -0.02332719
O       10.58001348      12.65087714      13.09086682      -0.46503723      -1.25232093      -2.31371339
O       12.83143405      16.70428647      12.82121518      -0.20535425       0.09965283      -2.56530189
Al       9.75382604      19.58925930       1.59502010      -3.02186170      -0.16161718       2.27527135
Al      12.11543148      23.69049013       1.70129517       2.24404601      -0.38908796       1.47315777
Al       9.56667905      16.86019671       2.87671109      -3.13738942      -3.12100098      -3.00835406
Al      12.20590807      20.86194526       2.88179199      -1.22924565      -0.23399048       0.85503734
Al      12.03532022      18.08455631       3.03110474       1.95773560       0.61967641       2.88299925
Al       9.77666167      22.42356329       3.12381140       1.75946117       0.94467408      -2.46128133
Al       9.83903199      19.50389014       4.93012515       2.52238638      -2.68839377       0.33469667
Al      12.33747467      23.62519338       5.09613102      -2.27440800       0.88388025       0.46370436
Al       9.57886117      16.62120465       5.64947693      -1.90151900       1.51859536       1.26023363
Al      12.27134380      20.78684803       5.51350867       1.08677657       0.19621743       2.23401882
Al      12.15750455      17.91648921       7.08605519       1.89534537       1.88244076      -0.07607557
Al       9.86627147      22.16056842       7.26796908       2.40126766      -0.45295182      -0.73857007
Al       9.74910507      19.45584078       7.71956892      -0.53960105      -1.70453488       0.33544275
Al      12.14250510      23.52018911       7.88727625       1.97066361       0.09078215       0.03324402
Al       9.72262804      16.78389644       9.33250384      -0.37134463      -0.15631393      -0.97095530
Al      12.06519174      20.86559351       9.42089950       1.47603445      -0.60308549      -0.34690385
Al      12.36982274      18.08887232       9.93991360      -0.39381033      -0.59753695      -1.23266971
Al       9.69798198      22.42517485      10.00333209      -0.79250130       0.29194267       0.36674982
Al       9.78998993      19.45702885      11.93622093      -2.07971026      -1.19151921       1.58587042
Al      12.14780247      23.42293511      11.65773752      -0.15717795       3.41984547       0.24286010
Al       9.70052801      16.62902941      12.06112700       1.86292192       0.27579421      -1.06706962
Al      12.18192605      20.56702062      11.98723634      -2.22781517       2.38441708       0.40570049
Al      12.01423106      18.00144949      13.60899873       0.73307838       2.43204696      -0.04073413
Al       9.82716506      22.15033810      13.76880112      -3.22729488       0.51693296       0.75938627
O       11.24731819      16.91083683       1.92395566       0.05614204      -0.91465767       1.52964586
O       13.81689845      20.88423453       2.17199248      -0.08949373       0.63911789       0.24841237
O       11.49929068      19.49697989       1.99106466      -0.06495147       0.94446806       2.04535485
O       13.76582272      23.62281928       1.82900921      -0.30345256       0.91586063      -2.72345141
O       13.35843501      18.03505982       1.84606762      -0.45449918       3.40619294       0.15104927
O       11.36253060      22.12025688       1.89847671       1.69649830       0.56293373       0.94367259
O       12.92926799      16.89249932       4.29670023      -0.43658805       2.41190651      -3.52128769
O       10.73482940      21.01856805       4.03251472       0.17343630      -0.13249131      -0.70687984
O       10.39565064      18.00934465       4.01132392      -0.93897059       0.45299721      -0.85915096
O       12.96667888      22.24541622       4.14737540      -1.63698483       1.37049320      -1.11559318
O       12.86099834      19.57454237       4.20097268      -2.84955812      -0.88094250      -1.84888356
O       10.69948825      23.74523663       4.22862025       0.58048335       1.73742637      -0.14552824
O       13.71277568      18.22383062       6.35181153       0.25398863      -0.31890483      -1.27204262
O       11.54869426      22.37255339       6.50978686      -0.27644560       1.08641763      -1.18506629
O       11.12998384      19.50026864       6.31953956      -0.33410053       1.42009634       0.62153365
O       13.84245130      23.68954883       6.30465100      -0.23303907      -2.44043198       1.28224824
O       13.83886670      20.78089976       6.33956259       0.68266611      -0.14854140      -0.04453479
O       11.51318000      24.90241615       6.29591376      -0.04479763      -2.03025194       0.37148255
O       10.68818780      18.08539902       8.40014634      -1.64559504      -0.32949336      -0.19485552
O       13.07274435      22.25455158       8.61675325      -1.28459200       0.91429151       0.71281185
O       12.98744330      19.29577782       8.55281637       1.59165550       1.76494694       0.19759902
O       10.59414051      23.51242533       8.62835662      -2.58910256       1.12119016       0.31808448
O       12.96239923      16.75137510       8.58853551      -0.51559565      -0.14614024       0.53239016
O       10.53068288      20.80346064       8.52993048      -0.66445448      -0.39454861      -1.45418600
O       11.32006774      19.45623489      10.73793554      -0.01212086       0.32226104       0.53965425
O       13.71946169      23.76569467      10.59900854       1.29893253       0.73560468      -1.11265040
O       14.04907853      17.91508992      10.63632819      -0.02929287      -0.23668668      -1.37097212
O       11.44789891      22.14824019      10.60370739      -1.24199113       1.48607144      -0.17560410
O       11.26703397      16.81642290      10.62344394       1.47966282       0.49287448       0.07022620
O       13.57038077      20.60637479      10.77084833      -0.28475553      -0.88385241      -0.19837557
O       12.88345712      19.47373117      13.04230435      -0.57112449       1.78495268       0.04570345
O       10.79266886      23.74357974      13.04235429       0.27962548      -0.66283603      -1.58629071
O       10.39179744      18.13572487      12.84417673       1.48203514      -0.60387338       1.80835332
O       12.73007663      22.21118331      12.74766473      -1.24112367      -0.58451454       0.50634772
O       10.51449888      20.74691095      13.02697827       0.22942182      -0.18251347      -1.95853931
O       12.96115437      24.96252160      13.03335918      -1.29802711       1.60883374      -0.04311618
Al       9.97558062      27.93524703       1.72114051      -0.37103157       1.34189694      -2.24216548
Al      12.18497316      31.85259243       2.03046544      -0.51353387       0.49742689      -1.01831499
Al       9.78016334      25.10830235       2.65839320      -2.08008707      -0.15983559      -1.06552520
Al      12.33687059      28.94836199       2.90815613      -0.91451745      -0.46788920       0.48678988
Al      12.31026543      26.37595445       3.05301979       0.29230633       0.52551904      -3.11098859
Al       9.84444048      30.46686285       2.98638947       0.24645561      -2.29900923       0.76593712
Al       9.80139360      27.69039275       5.06095028       0.62101191      -0.10482246       0.49447423
Al      12.08875055      31.95368448       5.13913643       1.20716351       3.35503353       2.48277782
Al       9.89886889      25.03804085       5.45025909       1.80797089       0.38574285       0.93950455
Al      12.17077593      29.08271222       5.39096787       2.96884038      -1.44080818      -0.77674885
Al      12.37571824      26.32819800       7.17884531       0.98730535      -0.07946561       0.37502638
Al       9.84294369      30.46643688       7.27544874      -0.40466117       0.12144431      -0.97525978
Al       9.84887409      27.82449712       7.72361199      -0.85689197      -0.42406127      -2.50521171
Al      12.31251020      31.81746014       7.84419045      -2.20056445      -2.77320038      -1.77948470
Al       9.88541180      25.13781071       9.61598335      -2.69267140       1.12106938      -1.14567400
Al      12.28581964      29.02873781       9.46035023       3.03192575       1.02732147      -0.64914497
Al      12.18828144      26.35504655       9.83669164      -0.94320794       0.43335364       0.26827025
Al      10.04162296      30.57912850       9.95209578       1.17864567      -0.76960787       1.26301007
Al       9.80541447      27.72688234      11.82225395      -2.19576203       1.91960127      -1.55004422
Al      12.19368854      31.86649244      11.77158251      -0.60284014       2.16453638      -0.22412915
Al       9.90362232      25.02416587      12.20002522      -2.46604633      -0.27347492      -0.68584246
Al      12.34368622      29.06787417      12.12412340      -1.37177464      -0.00916704       0.51568567
Al      12.33230165      26.38359387      13.56965447      -1.65904653       0.25252924       1.01552896
Al       9.86310556      30.54071053      13.60652371       1.04704502       1.31184388       1.21219799
O       11.42976835      25.09658595       2.10157375      -2.67112916       0.70732197      -0.58432920
O       13.96953518      29.09543675       2.14203769      -0.37108616      -0.36579329       0.70439003
O       11.68421123      27.77100504       1.76405986       1.40119759       0.82352038      -0.30350737
O       13.93448131      31.66741389       2.10636802      -0.26168557      -1.80198967       1.56340279
O       13.71324708      26.30597296       1.95331304       0.58388065      -0.61551509      -0.25707055
O       11.40462784      30.21280617       2.06483252       0.09704030      -1.16243670      -0.93720399
O       13.31485645      25.06669129       4.22465378      -0.18067338      -0.30379494       1.51230412
O       10.77227600      29.16099255       4.27150247      -0.61639537      -1.26646517       0.11768453
O       10.56774894      26.33767552       4.06434494       0.55676157       0.24479292       1.57009024
O       13.05099947      30.53654855       4.20943559       1.63524716      -0.31756825      -0.04391100
O       13.07119009      27.77459593       4.15631565       0.90327569      -0.64378994       0.09298037
O       10.50384748      31.86215170       4.00632351       2.37239973      -0.34444393       0.50580733
O       13.92455920      26.60008626       6.38144217      -0.19196602       0.88087758      -1.12242238
O       11.47804878      30.69166980       6.41828152       1.14411564      -1.26320373      -1.78054134
O       11.32761577      27.80064034       6.45646974       1.40832217      -1.52610473       0.99487106
O       13.66090824      32.00064301       6.28605206      -0.19094087       0.16050407      -1.71965861
O       13.76168438      29.00042458       6.43232253       0.42180905      -1.32780252       1.52927071
O       11.40135091      33.29186610       6.45836764      -1.96177458      -0.36044435      -0.65462547
O       10.74934880      26.43454087       8.62387726      -1.89637853       0.63466657      -1.09891121
O       13.19566551      30.37122678       8.45543827       0.61575576      -0.44482927      -0.06559049
O       12.89025274      27.52792109       8.61792656       0.29073535       1.25403286       1.21221475
O       10.73126921      31.73319539       8.61932990       0.70549372       0.09526426       1.11383673
O       12.92942842      25.06936102       8.56566548      -0.88055726       0.16910840       0.21854967
O       10.51099037      29.25729000       8.54115485      -0.65718389       3.29977002      -0.95110769
O       11.49261990      27.83720100      10.73467114      -0.13723981       0.54645468      -1.76496749
O       13.83890418      32.03480633      10.73375833       0.58106438       1.28891773       0.18836293
O       13.82068318      26.18400880      10.86710030       0.02773571       1.14148319      -0.21697981
O       11.67125267      30.47189624      10.60842684       1.25111913      -2.24746005       1.33545966
O       11.30723732      24.93302008      10.74284153       0.32665787      -0.09947996       0.11934470
O       13.69076555      28.92513974      10.85991076       0.88574439      -0.19359183      -0.27383996
O       13.11429310      27.90135345      13.25655568       1.29194435       1.07619773       1.68237073
O       10.49218065      32.01905194      12.82687339      -0.54631737      -1.06801881       0.17512673
O       10.66700997      26.36052444      13.04639549      -1.12191358       1.76463057       0.30885147
O       12.84722218      30.58037046      12.65113884       1.27738823      -1.11657901       0.58253193
O       10.61137999      29.09410468      12.98043420      -0.71349300      -0.62464188      -1.27239504
O       13.08849711      33.10694323      13.04644131      -1.10497235       1.65550954      -0.83691583
Al       9.69560917      36.11429227       2.39200403      -1.16453448       0.61802780      -0.45152366
Al      12.20176253      40.41448238       1.77189873      -0.71479790      -0.97843918       1.53592429
Al       9.79927246      33.21398015       2.78676295      -0.62093336      -0.41532474       1.03814840
Al      12.20693440      37.47550617       2.68478504       0.96030425       0.46441699      -2.85976519
Al      12.33939783      34.82189119       3.17349945      -0.93127170       0.78981085      -1.28871485
Al       9.75180925      38.89446839       3.06692241      -2.33583703      -2.56068100       1.74583364
Al      10.00575724      36.14274327       5.08635041       0.93104889      -1.69578946      -0.93658260
Al      12.34300137      40.15307020       5.00475869       0.28783152       0.56734762       0.40473183
Al       9.84123671      33.33429184       5.54891295       2.59173149       0.44387543      -0.84041646
Al      12.37925070      37.55831130       5.50261221      -0.86070222       1.89412428       3.18634157
Al      12.31240601      34.64129554       7.07942466       1.04129298       0.16729038       1.99236518
Al       9.92641954      38.82780095       7.15725185      -0.38024733      -1.23743244      -1.51662601
Al       9.72702432      36.12677070       7.75318172       0.44431242      -3.17315032       0.75951537
Al      12.29108075      40.21931773       7.65789679       1.38672202       0.76471746      -0.43489230
Al       9.86593449      33.30616073       9.19473682       0.30929181      -0.19933987       1.85297556
Al      12.29953163      37.48977757       9.44429723       0.67571145       0.69170237       3.41143880
Al      12.20658155      34.65414300       9.68329337      -1.06197999       0.26997459      -2.40304370
Al       9.95955660      38.89221383       9.87331853       1.66274293       0.61653125       0.74769249
Al       9.95639293      36.25063326      11.74325518       0.23038720      -0.44023988       1.96905838
Al      12.36010331      40.25520036      11.68564705       1.45889497       0.88254006       0.54744066
Al       9.77688554      33.41223653      12.05675882      -2.14725934      -1.41197079      -0.08978961
Al      12.33375050      37.52659225      12.10544416       1.38519425       1.98562981      -2.09378817
Al      12.35117801      34.62420483      12.33180946      -1.21472743      -0.04510520      -1.60905162
Al       9.95489305      38.97905767      13.60247921      -2.86790079      -1.13189532       1.21981142
O       11.44906559      33.39846651       2.10595985       0.61348897       1.40954347       0.97373468
O       13.87483312      37.49738956       1.88326139       1.93429442       0.39672382       0.57094371
O       11.45239901      36.02998682       2.04533073      -0.39338864       1.22612819      -0.07548793
O       13.85495878      40.26778957       2.22145666       0.57885758      -1.42579342      -2.44389035
O       13.82097855      34.48985717       2.03791746      -1.42314499       1.88343149      -0.62451840
O       11.57182057      38.91733506       1.81678956       0.65561599      -1.66180724       0.31063043
O       13.19137193      33.39843049       4.21626890      -0.47947289       0.72891641       0.36281163
O       10.57119010      37.53873929       3.93195587      -0.71059836      -1.31548219      -1.40948419
O       10.75684734      34.63829806       4.27787954       0.61770071      -0.61251129       0.20394372
O       13.11718252      38.75501156       4.23009045      -1.71207392      -0.14537121       0.00507864
O       13.18474223      36.35383701       4.32902279       0.89666033       1.07445504       1.06776565
O       10.73431472      40.38868057       4.02182610      -0.07720589      -1.69792888       1.20253996
O       14.03729452      34.71665973       6.53435569       0.74395708      -1.81026058       2.61758668
O       11.77897644      39.05863791       6.30918530       0.02548178      -0.82371105      -0.44761759
O       11.33839758      36.23048733       6.28612890       1.03539901      -1.16902627       0.51564478
O       13.86013913      40.26151439       6.47416871      -0.39299185      -0.28410513       1.36313406
O       14.09632381      37.34369065       6.46785753       0.41189071       1.17476944      -0.13961890
O       11.60152924      41.43667027       6.44776198       0.35352465       0.46569486       0.44811353
O       10.75259080      34.68627008       8.44246610       1.18968032      -0.30868862       0.09048260
O       13.25578610      38.77843764       8.55204855      -1.06501974       0.88841722      -0.04071482
O       12.96939395      36.03632504       8.51160829       1.68808296       1.90594173       1.32184871
O       10.68485385      40.11756889       8.44986396       0.41236913      -0.47982974      -1.53202750
O       12.99210822      33.38155648       8.66678794       0.12492927      -0.78758048      -1.05145188
O       10.56993057      37.58518495       8.56738000       1.40475010      -0.72206860      -0.08800531
O       11.49645112      36.12061879      10.72252529      -2.19767893      -0.07376902       2.13771985
O       14.01734106      40.50202681      10.91814598      -1.32583262       1.72017549      -0.58823097
O       13.88163340      34.41607125      10.76652995      -0.44669481      -0.94771190       0.72365033
O       11.55193343      38.73996423      10.68382718      -0.35187083      -2.08609553       0.11432081
O       11.40118760      33.53691678      10.83542492      -0.93063943      -0.65619431      -1.00452608
O       13.75904112      37.49107038      10.88709195       0.52827650      -0.28230352      -0.34492451
O       13.08997071      35.98768996      13.02547333      -1.72436053      -0.44962431       1.70586722
O       10.77952963      40.09360325      12.72567108      -0.98524692      -0.86916318      -1.36468093
O       10.67716519      34.80161574      12.88526069      -0.91471127      -0.36468030       0.68715304
O       13.00310944      39.02930108      12.82427533      -0.11466789      -0.29166987      -1.81886770
O       10.74869249      37.45562204      13.11380305      -1.53173647       1.64371165       0.57447689
O       13.04257955      41.50510768      13.03321925      -0.68724699       1.66606693       0.82223738
Al       9.80538123      44.38881130       2.14766097      -0.76965695      -1.08342205       0.93501678
Al      12.25482450      48.46138870       1.78919783      -0.47406662      -0.45182211       3.30478924
Al       9.90073633      41.62106941       2.80201554       1.72058697      -0.03774323      -0.61762692
Al      12.25935143      45.91470823       2.93107824      -1.20457492      -1.43730141      -0.38932780
Al      12.14990090      43.10508746       3.26972226      -0.63233538      -2.01275776      -0.79304654
Al       9.89987712      47.29313710       3.69440475      -0.47889869       1.19479804       2.56087755
Al       9.88299747      44.40006623       5.20290735       0.77551980      -0.93343544       0.06278478
Al      12.24759564      48.67040681       5.35220972       1.29836528       0.44805818       2.41294553
Al       9.78796990      41.67652886       5.57472494       0.04116430       0.06509937       0.20780231
Al      12.31644238      45.82238228       5.67006252      -0.41040029      -0.36251158      -1.21288346
Al      12.26996581      42.95215441       7.25938125       0.27694184      -0.45830514      -0.82674750
Al      10.11437818      47.11485423       7.31236499      -2.80873557       0.73380945      -0.06870655
Al       9.89414283      44.35164945       8.04860101       3.04200215      -1.41570411       0.50551390
Al      12.29551773      48.76553700       7.95062462      -2.18206474      -3.06330510       0.32969370
Al       9.99467232      41.57897527       9.47195159      -1.67140438      -1.30319993      -1.39762623
Al      12.38389592      45.82443837       9.59994180      -2.16594756      -2.05002428      -1.34080279
Al      12.29741885      43.15449384      10.10979037      -5.49963614       0.61206103       1.67197477
Al      10.00191085      47.19598220       9.95767279       0.87067805       1.25882602      -0.14165634
Al       9.91526834      44.27168878      11.97952830       0.80586345      -0.07346207       2.07975427
Al      12.30511587      48.47745597      12.22152050      -1.83071918      -1.37275919      -2.93971175
Al      10.08853322      41.58058631      12.03958374       1.14635684       0.20113790      -1.08720070
Al      12.21071542      45.79527490      12.56439438       0.29437577      -0.37784785       0.16991486
Al      12.23135768      42.86168309      13.83307774      -0.00240283      -1.27330415       0.32263265
Al       9.91774460      47.04058968      13.00692777       2.87468173      -0.76763162      -0.75338777
O       11.44749659      41.87936271       1.78852216       0.77173449       0.24771744      -1.28497781
O       13.85503822      45.80666184       2.37018392      -1.14260952      -0.59636828      -2.10273991
O       11.46929960      44.46580974       2.14175975      -1.00419021      -0.36773997      -0.26246056
O       13.91257367      48.50309770       2.14204381       1.56251250       0.42478625      -1.24209547
O       13.79107954      42.77266729       1.84319568      -0.63636053       0.76123930      -1.19830531
O       11.41358279      47.07218107       2.09849161      -0.22804610      -1.63289830       1.75748710
O       13.16991020      41.61032301       4.21999120      -0.59247704       0.80596250       1.69977449
O       10.74541031      45.88674156       4.47563394       2.90263430      -1.96672097      -0.85255910
O       10.48203649      42.98808560       4.11884986       1.11376903       0.90608376       1.16319190
O       12.96412154      47.09858363       4.36652611      -0.22968975       0.62309106      -0.27352382
O       12.89901075      44.48107739       4.17953635       2.52606594      -2.40140744      -1.52414291
O       10.73688197      48.74623597       4.45084195       0.98614906      -1.20949096      -1.69049656
O       13.99339844      43.12670275       6.53046442       1.20133395      -2.20410643       2.02640189
O       11.70471987      47.49978912       6.69227891      -2.07993955       1.15146889      -0.66972956
O       11.49848246      44.41323468       6.36630535       0.28718545      -0.71439223      -0.72647943
O       13.67367364      48.85026086       6.64967305      -1.73605813       0.84745067      -0.92425403
O       13.96096957      45.79357625       6.58794888       1.38620230      -0.90559049      -0.54885398
O       11.56964821      49.97056195       6.54259025      -0.56593472       0.10948925       0.29649267
O       10.90430706      43.02215089       8.76172133      -0.41497786      -0.46602976       0.86620885
O       13.24474113      47.08709825       8.69830052       0.47308113       0.77579147      -0.74669429
O       13.00458825      44.36350888       8.87954282       1.44148336       0.93549969      -0.05990425
O       10.70146097      48.42766185       8.90142620      -0.77113731       1.25083706       1.61260485
O       13.13175185      41.74936772       8.62891149       0.66429130       0.76390302      -1.20993981
O       10.71497053      45.97891219       8.89674174       2.00474430      -1.73269456      -2.91398264
O       11.67957885      44.57686547      11.13386210      -0.17018533       0.26337496       2.20690458
O       13.94039633      48.56472637      10.93826289      -0.18548719       0.12550306       0.31272242
O       13.94680677      42.88354573      10.88256778       0.72564514       0.19576535      -1.06348030
O       11.45703836      47.07564018      11.17097977       0.66957238       0.05334660      -1.32128397
O       11.40885610      41.66961864      10.80811133      -1.20162136       1.18546637       1.49143099
O       13.91709251      45.84249080      11.00270303      -0.17111728       1.38793062       0.07438470
O       13.31230044      44.20628133      13.37263404      -0.46801994      -0.42514775      -0.16682731
O       10.81451192      48.63792300      13.24922586      -2.86300291      -0.45140644      -0.66612223
O       10.57942549      42.99069183      13.07269721       0.77043005       1.66588963       1.33356305
O       13.11741233      47.17918532      13.16118189       1.26219681       0.22782815       0.20446389
O       10.69779005      45.57311964      13.41548179      -0.71381044      -1.71425696      -1.52243412
O       13.20049417      49.70905032      13.21015445       1.20786902      -1.69206862       1.53968748
Al      14.76614635       2.72120007       2.26192476      -0.45739472      -0.70443842       0.12757397
Al      17.09601288       7.08328529       2.06886618      -2.33937839      -0.93051839      -1.59814089
Al      14.61574456       0.00015622       2.84769998       2.11691075      -1.14832873       0.18890301
Al      17.09776883       4.20432674       3.05263634       1.64364058       0.47969108      -0.23473256
Al      16.99968919       1.37185585       3.33945097      -1.04827501      -2.09364739       0.92858523
Al      14.64962095       5.47746700       3.38250008       1.67875522      -3.88495914      -1.32880955
Al      14.65061999       3.03481320       5.29790407       1.11397798       1.71438325      -1.72756549
Al      16.91961652       7.05510365       5.28008945      -0.19046046      -0.31135242       1.81279201
Al      14.71765867       0.22516746       5.66015567      -2.24317683       0.69716740      -0.82221753
Al      17.06601667       4.35812287       5.56529882      -1.87999585      -1.03341504      -0.77964925
Al      16.93434012       1.61066633       7.32289474      -1.25838983      -0.28910460      -0.05621520
Al      14.66854170       5.63680569       7.41363966       1.96784952       0.57497861       3.87619040
Al      14.53504546       2.82792680       7.94127733       0.20227071      -1.06906564      -0.21451796
Al      16.95822810       7.07235010       7.80980811      -1.20359850       0.25595560      -0.38075287
Al      14.71894876      -0.08664524       9.67083890       0.29470937      -0.19408344       1.22816039
Al      16.99102470       4.07525883       9.88973641      -0.68058309       1.30259494      -0.20927882
Al      16.99868696       1.42308975       9.99488160      -2.50859767       2.01317193       1.93751891
Al      14.60123981       5.54401316       9.93620161      -0.52070423       1.48447000      -0.21540372
Al      14.78426433       2.83102942      12.24091079       0.20394045       1.50456738       0.16754024
Al      17.13674260       7.02396890      11.95535664       0.85605349       1.30484430       2.04735955
Al      14.72104619       0.12690812      12.20300077      -1.86565193      -2.48417641      -0.79712403
Al      16.95384852       4.26786989      12.45490793      -0.24830608       0.27902970      -0.25010224
Al      17.11901616       1.43200436      12.66600623       0.15141506       0.20450746       3.86427104
Al      14.73246819       5.73988041      13.44440697      -1.01026208      -0.89469081       0.33379666
O       16.38389010       0.08428254       2.15538003       0.77826449      -1.13173774       1.26425841
O       18.71652518       4.37006458       2.04121863       1.73278057      -0.60239582       1.41490687
O       16.43756975       2.74958117       2.10730245       0.67813828      -1.03876046       0.47292328
O       18.78203461       7.03178066       2.09690700       1.51739306      -0.54324528       0.89426176
O       18.61717675       1.31835660       2.29197449       0.62917312      -1.75684857      -1.46097110
O       16.16063302       5.71326986       2.22306709       2.11515545       1.19228621       0.63430761
O       17.99848594       0.11361743       4.38335240      -0.33358662      -0.56183601      -1.86928505
O       15.62434153       4.25721304       4.42041800       0.77848004       0.63347443       1.04898120
O       15.35230853       1.55185394       4.32226452       0.14873477      -0.76352420       0.08243267
O       17.90282373       5.51079896       4.26400026       1.52767528       0.12315728      -2.05813108
O       17.92281580       2.98263569       4.19416877      -1.14698282       0.69590361       1.99502183
O       15.39506142       7.10872592       4.29088117      -1.12427041      -0.85889087      -1.16924095
O       18.77219443       1.59867069       6.44514974      -0.54749622      -0.33637212      -1.46000673
O       16.40545723       5.69945482       6.53565803       0.11024891      -0.09123663      -1.98684256
O       16.13327686       2.94940398       6.30212524       0.65978066       0.42754603      -1.46037847
O       18.48249343       7.14501579       6.37121043      -1.08903851      -0.63878576       0.42631501
O       18.66028366       4.25270096       6.67634487      -1.81713451       0.78311204       0.21432785
O       16.27216216       8.20839056       6.54021095       0.82301103       1.68445829       1.11718206
O       15.58196553       1.54235931       8.72914845      -1.18414692       1.37610035       0.39947187
O       17.96302504       5.93295895       8.84343033       1.39100240      -0.68477803      -1.45209135
O       17.64798317       2.79914489       8.80607866       1.47659108       0.87882940       0.24634973
O       15.41969188       6.99762221       8.78958458      -2.82054665       1.31526869       0.25934929
O       17.75833582       0.29584936       8.79103002       1.89682749      -1.38544300      -0.41652694
O       15.47728433       4.25593275       8.69080700       2.25176275      -2.31868068       1.41275477
O       16.26258452       2.93513360      11.12118510      -0.06353256      -0.54447816      -0.34877200
O       18.72792720       7.29859011      10.94310163       0.95748693       1.24212164      -2.35159026
O       18.46428926       1.40320494      10.90522156       1.08302563      -0.54083231       0.14883219
O       16.23769110       5.45954728      11.05784177      -0.19177003      -2.29459532      -0.10390919
O       16.06021298       0.13599034      10.90808277      -1.12190389      -0.62958766       0.61874091
O       18.52974809       4.37560750      10.89799953      -1.49174765      -2.44862339       1.35588314
O       17.89823029       3.00227867      13.08420543      -0.76437278       1.53821270       0.14006882
O       15.73657878       7.12975072      13.26769252       1.48434519      -0.77611781      -1.04413840
O       15.52409428       1.40603615      13.06753943      -0.96370377      -0.54697755      -1.82640261
O       17.86377567       5.79151832      13.14808719       2.26258800      -0.10916819      -1.69337288
O       15.41764624       4.22285262      13.37380529       0.07324865      -1.18281198      -1.50734353
O       17.78764344       8.52199957      13.14582726       0.90747131      -0.25683926      -1.05063882
Al      14.66606578      11.22435073       1.93195284       0.13558602      -3.92497687      -2.07591035
Al      16.98577055      15.17914962       1.79833276      -0.54727157       2.35648294      -0.57967315
Al      14.60769569       8.41443555       2.92246164      -2.21140232      -0.89347287       0.12957543
Al      17.09555941      12.59824104       2.80111456      -0.50712790       0.48320689       0.11910937
Al      17.13510890       9.72697056       3.18541139       0.00379200       0.94437288      -0.99281048
Al      14.58716191      13.88520096       3.17815052       2.07405359       1.47877497       0.46465413
Al      14.54784328      11.28576774       5.18490822      -0.38252010       2.61793098      -0.52268851
Al      16.98422034      15.31541952       5.05366185       0.91994126      -2.00685858       1.40199075
Al      14.63080967       8.60028479       5.56905793      -1.28666376       0.08649147      -1.44543736
Al      16.92554492      12.45015323       5.48461882      -0.16605599      -1.49778228      -2.19284966
Al      16.96181444       9.87687268       7.39178472      -0.39437791       1.42812517       0.46051748
Al      14.69246687      14.07575695       7.10531963      -1.61845458       2.32404908      -1.10974214
Al      14.56162635      11.10349640       7.85110576      -1.28627528      -0.50915114      -1.57328398
Al      16.98961800      15.31484504       7.67352296       1.52483785       1.61630254       1.39609653
Al      14.66038364       8.47950354       9.62426594      -1.00691987       2.63832193      -0.47097998
Al      17.04514724      12.53283487       9.38293195       1.10988034      -1.93863483       0.60123242
Al      16.93521284       9.88360036      10.06088794       1.29663757      -1.20439209      -0.18030533
Al      14.66293430      13.82951806      10.03568321       1.20579424       0.87082771      -1.55190755
Al      14.69390456      11.30773070      11.96037606      -1.60586666       0.19820475      -3.31594488
Al      16.96765092      15.45231308      11.79647542      -0.40788899      -1.58643041       2.12244719
Al      14.76640905       8.47000317      12.34121248       0.21938114      -1.52383675       1.50253516
Al      17.07615203      12.85402158      12.07915756       1.02443010      -3.50594369       0.90883574
Al      17.05345227      10.16948146      13.49342015      -1.07320500      -1.21517352       1.13854277
Al      14.66923603      13.99001083      13.55137506       0.85786292      -1.10695721      -2.52184389
O       16.23571248       8.63167058       2.11656068      -1.72551703       0.75947485       0.42587911
O       18.78194094      12.59829516       1.93864782      -0.41100933       0.29300981      -0.32715943
O       16.34398637      11.13193977       2.01294045      -0.22692816      -1.42669903      -1.11232804
O       18.64312023      15.31127067       1.93662274      -0.46455827      -0.18545496       2.65843516
O       18.62527020       9.68988051       1.88750900       0.03465879      -0.54105162       1.52147641
O       16.02339702      13.77991540       1.88419615      -0.80046343      -1.18221240      -0.09562526
O       17.70830893       8.26497452       4.25560299       1.35592214       0.31127530      -2.76721041
O       15.43044611      12.56916028       4.24377191      -0.29302230       2.56979662       1.36636597
O       15.27887816       9.66315596       4.36137834       0.47010536       2.01372422      -1.80509659
O       17.62040374      13.78697005       4.01899777       0.53285583      -0.28809594       1.80659428
O       17.73812560      11.36404966       4.07139948      -1.49753539       1.31775749      -1.30952002
O       15.12850465      15.40710910       4.35655659       0.44215868       0.57958472      -0.43116675
O       18.69623256       9.89984760       6.57912123      -1.06308521       0.18808488       1.20346051
O       16.45701135      13.98151040       6.44555439      -2.40280361       0.46190983       1.00852853
O       16.07400670      11.17163239       6.48906331      -0.61742794       0.34477024       0.60729636
O       18.46538407      15.23819132       6.31369389       2.61430655      -1.79178506       1.79822372
O       18.51196435      12.42462938       6.36824030       1.58095084      -0.88820349      -1.19367947
O       16.36497552      16.53099716       6.38176324       1.69345629      -0.96651601      -1.20863652
O       15.44814058       9.84335793       8.86049805      -0.10158141      -0.57974705      -0.13124580
O       17.95638287      13.96980405       8.52296281      -1.59268094       0.50921753      -3.39188574
O       17.82492281      10.96393159       8.70657253      -0.01635180      -0.75128766       1.14389462
O       15.37432464      15.32240327       8.41724302      -0.14840504      -0.31558463      -0.03832903
O       17.64665017       8.51087865       8.79634899      -0.54788842       0.22913388       0.96246213
O       15.36207419      12.51638860       8.74007693       0.55955903      -0.54213897       0.28379295
O       16.20536739      11.38466049      10.89471941       0.19829797       0.10298675       0.30516775
O       18.70806328      15.53225952      10.69358009      -0.35965360      -0.75881605      -1.07411261
O       18.69009939       9.80039558      10.66927860       0.22752352      -2.43065861       0.21464158
O       16.13508575      13.91035254      10.94995691       1.02198716      -1.51454222      -1.24909120
O       16.36216859       8.30804050      10.98351511       1.24348314       0.19302993       0.96310760
O       18.41581363      12.57883157      10.57502172       0.15465204       0.99971102      -0.46460410
O       17.91003804      11.42480606      12.71433490       0.50660345      -0.45984768      -1.30067873
O       15.43039253      15.42979688      12.94403716      -1.25794736      -1.26370091       0.68172520
O       15.34553772      10.01390227      13.25877503       0.07295674      -1.03494552       0.55134137
O       17.79617274      14.05898918      13.06104407      -0.51389023      -1.73937747      -0.34514946
O       15.49375584      12.53230758      13.06192649      -1.82016903       1.26279690      -0.58289706
O       17.79467937      16.77612361      12.83073153       0.14801267       1.48208869       1.49630574
Al      14.51647870      19.31456446       1.94541712       1.86363328       3.65498154      -0.66902854
Al      17.12412365      23.58466735       1.86229717       0.25641173      -0.07878658       0.14896937
Al      14.48935875      16.62247447       2.94135636       1.40579936       1.94355372      -0.65397422
Al      16.97691888      20.84003468       2.63764900       0.85180306      -0.87948148      -2.10955161
Al      17.03618080      18.02833388       3.05881988       2.04764397      -1.95006108       0.48686751
Al      14.53126356      22.11310964       3.20387206      -0.94888291      -3.48545657      -1.27937232
Al      14.47652628      19.44085335       5.06996312      -2.07932516      -0.59539445       0.28696445
Al      16.97764207      23.60244342       4.94528244      -0.03553928       1.44418897      -0.67513319
Al      14.46214508      16.89591268       5.49469991       0.72106729      -0.67424619       0.90923065
Al      16.91561382      20.91412985       5.53343801      -0.77965550      -0.67024976       0.07937983
Al      16.90169334      18.11627656       7.15491299       0.63991370      -0.88898963      -1.85838028
Al      14.51723260      22.27232100       7.14046741      -2.42296999      -0.75349511      -0.99510869
Al      14.56198934      19.39724174       7.77620218       1.23865142       2.40918328      -0.75087332
Al      17.00255910      23.74608316       7.66316476       0.36055651       1.11933751       0.07332308
Al      14.66134167      16.61718514       9.34004050       2.35236886       0.93480193      -0.04136238
Al      16.90578457      20.85231174       9.30339524       0.41795633      -4.08343175       0.40355841
Al      16.92938172      17.99914912       9.76491311      -1.19013500       0.22208792       1.14662665
Al      14.48082726      22.18920658       9.81376660       0.33502987       1.10900691      -1.49754438
Al      14.61470842      19.39435825      11.66384846       0.46082072      -0.86340044       0.50923317
Al      16.86099923      23.54298757      11.90927585      -2.17398856      -1.37381321       1.14454748
Al      14.50660138      16.83274372      12.14528080      -1.03134321       1.08555169      -0.81066942
Al      16.83896829      20.90844879      11.84858135      -1.84369598      -1.55367363       0.24236995
Al      16.82766268      18.13072344      13.48835299      -1.78384816       0.60813419      -0.08971423
Al      14.35347782      22.23966773      13.51093405      -0.07283734       0.45819791      -0.50732217
O       16.07061153      16.58691428       2.14649210       1.27745266       0.29419171      -0.67057963
O       18.58739904      21.07989837       1.75538476       0.14290232      -0.31654562       1.29322505
O       16.20940583      19.31200425       1.91525115      -0.94690783       1.29702040      -0.14960529
O       18.78583764      23.74096352       1.99855185       0.43656250       1.58222983      -1.44063757
O       18.57554869      18.10046790       2.10238927      -1.46220793       0.47436725       1.28955905
O       16.12358699      22.30022804       1.89619008       0.44047457       1.49822776      -0.50017486
O       17.65629068      16.54139588       4.04239151       1.92332508      -0.57436129       1.59289395
O       15.49421570      20.77874380       4.15748779       0.81475274       1.21857627       0.15783586
O       15.15128157      17.96860441       4.07755257       1.69487149       0.76191991      -0.14268465
O       17.76601305      22.17415388       4.05544310      -0.33118314      -1.92748058      -1.80054569
O       17.76837001      19.54868967       3.99559575       0.10702906       0.15537893      -1.54866504
O       15.44995366      23.52330296       3.91476117      -1.19196129      -1.30589673       0.56906976
O       18.63851996      18.25022156       6.32767040       1.30152890      -0.00868355       0.51494067
O       16.18487100      22.37706815       6.36249569      -0.51428934       1.60976172       0.89152566
O       16.14096355      19.42298654       6.26844931      -1.05433908       0.98601694       0.98485727
O       18.45383572      23.51999490       6.28701609      -0.87852724       0.00469201      -3.36607692
O       18.59607049      20.82410670       6.35391769       0.10963648       0.19569936      -0.69320551
O       16.32199994      25.02752919       6.28200465       2.56097837       0.20808362      -0.74772270
O       15.46449181      18.04600857       8.41865771      -0.30431021      -0.71683907       0.68397525
O       17.91612046      22.30770087       8.47600770       1.61751909       0.19870983      -0.72586578
O       17.68971332      19.29181338       8.49902055      -1.28383512       0.08627582      -0.55404544
O       15.46034690      23.46594030       8.51156198       0.03881708      -1.58050582      -0.57634101
O       17.64144002      16.81847246       8.34037287       0.77192748       0.18277903       0.58305265
O       15.24945753      21.00958451       8.61012432      -2.44165684      -0.44964965       1.24542942
O       16.12736547      19.49880021      10.63475194      -0.18733823       0.45615773      -0.86691257
O       18.55984312      23.70813108      10.78736523       1.06967749      -1.98672917      -0.40583322
O       18.63848228      17.98469410      10.57245726      -0.41351616       0.64067544      -1.17774333
O       16.05568779      22.20424095      10.70703917       2.39326839      -0.41743368       2.85015101
O       16.15910940      16.87646235      10.70938237       0.44073071       1.34597636      -1.44321282
O       18.44863941      20.93653441      10.74151806      -0.77207109      -1.02213584       0.25148471
O       17.83810465      19.52414028      12.82510571       1.07844686      -1.62856813      -0.94753636
O       15.36870878      23.62622028      12.93173433      -0.51589282      -0.25198221       2.30344422
O       15.12568993      18.18323768      13.13287190       0.49284513       2.35752812      -1.40596904
O       17.54789675      22.17736427      12.98974383      -0.36448861      -3.35587350       2.36748522
O       15.17751354      20.63803630      12.94119996      -0.83037897       1.81894056       0.52719122
O       17.68103745      24.89967292      13.09038133      -0.64655359      -1.11634000       0.00220046
Al      14.72767830      27.66839953       1.90870826       0.58196209       0.23127892      -2.64926883
Al      17.13936107      31.90384946       2.07525744      -1.00849084       0.41425220       1.06532575
Al      14.61967918      24.88524689       2.80304561      -2.43054527       2.26046301      -0.40932922
Al      17.05823392      29.10519235       2.76178693      -2.73156415       1.54899387       2.88998638
Al      17.01987150      26.37813421       3.32809782       0.03936324      -0.53173717      -1.32871294
Al      14.71528618      30.44247898       3.28162414       2.53303117       1.83476446      -0.13952311
Al      14.74711718      27.88062506       5.19289254      -0.52240530       1.45290881      -1.03934561
Al      17.03606008      31.97197569       5.07479734      -1.12355117       1.85990129       0.21951456
Al      14.62842696      25.10786788       5.58140372      -1.00588472      -0.18738727       1.70074549
Al      17.03745104      29.14113522       5.49148283       0.91773205      -1.40542894      -1.00053956
Al      16.94281821      26.33281289       7.37243448      -0.25917550       0.59032188       0.78258414
Al      14.65043035      30.49901801       7.25060796       1.00900079       1.22661373      -1.66174994
Al      14.53154080      27.79094839       7.86369158       1.16114217      -0.43998169       1.96847824
Al      17.06894742      31.82349316       7.89023505       2.10977225       0.95476075      -1.16480737
Al      14.59132943      25.00623582       9.52661503      -0.07062273      -0.04650409       1.25156261
Al      17.05982894      29.19956613       9.60308138       0.41471621       1.64257338       0.97485678
Al      16.99171050      26.33202347      10.02114786       1.45077015       1.35383385      -2.29162357
Al      14.59656436      30.37523527      10.02397397       0.30318547       2.24355707       0.31362037
Al      14.70013425      27.64519582      11.88071699       1.62126924       0.29468202      -2.06430458
Al      17.12272300      31.99896331      11.93903004       0.23958605      -0.30063181      -0.94702268
Al      14.56187018      24.98731516      12.15083304      -0.27202671       0.43576607       0.91210595
Al      17.08657285      29.21805709      12.23629594      -0.77188701      -1.03954812       0.64698179
Al      17.11118549      26.63527469      13.61941997      -1.63660729       1.45984477      -0.60639022
Al      14.44417600      30.47929290      13.47752593       1.64505864       0.93704483      -2.11118601
O       16.35591108      25.10783570       1.97835894      -1.02301690      -0.28176524       0.48145805
O       18.71597419      29.21991940       2.15012862       1.01231821      -1.20738080      -0.09251089
O       16.47580614      27.65200324       2.15575819       1.46862232      -0.64817674       0.14802301
O       18.75613778      31.77714287       1.80978232      -2.31212648       0.74739416      -1.29859826
O       18.49344546      26.45005363       2.17673099       0.68686609       1.01945596       0.57097868
O       16.04719636      30.60136842       2.14298298       2.42668435       0.98701310      -0.29119975
O       17.99269238      25.01797316       4.18415989      -0.50312584       1.84971791      -0.61781699
O       15.61709695      29.13758275       4.24778934      -0.75110788      -1.73316381       0.55396504
O       15.44065743      26.32306960       4.17656216      -0.48196457       1.25482148      -0.22445273
O       17.78388547      30.68444505       4.13693787       0.37678523       0.20958247      -3.49740912
O       17.80425061      27.77292166       4.42920401      -0.84852673       0.22504750      -0.82180280
O       15.36121500      32.06074808       4.35133106       0.05209429       1.86463769       0.90130953
O       18.63467121      26.46175789       6.60076261      -0.85143302      -1.64097867      -1.43365352
O       16.13614981      30.59612798       6.38798529      -0.08541258      -0.51460381       1.00231698
O       16.00555904      27.86063501       6.48439975      -0.83924550       1.76043643       0.53201102
O       18.70028517      31.84096179       6.52629094      -1.10838966      -0.31350384       0.88438576
O       18.73445978      29.15110186       6.66421723       1.23444114      -0.35310890      -0.86686505
O       16.31734021      33.16799004       6.64416179       0.26153886      -0.79250422       0.31345377
O       15.45288965      26.37962765       8.50978175       0.53563067       0.97567278      -0.78848518
O       18.02301224      30.53859402       8.81657568       0.62003515       1.35002361       1.38764839
O       17.66691952      27.63578468       8.52390523      -0.89810704      -0.58748930       1.64100554
O       15.23752718      31.76662226       8.50575334       0.42278007      -0.40136425      -0.77341137
O       17.73274909      25.20099717       8.63457445       0.58766654      -0.29187117       0.24813773
O       15.30468317      29.29744842       8.69740844       1.00411349       1.03168241       0.35895739
O       16.20851925      27.88126215      10.84310968       0.55316104       0.68733287      -1.89559847
O       18.83036937      32.00716527      11.04250298       0.38934664      -1.08039355       0.70184337
O       18.62861528      26.43681342      10.80530771       0.52747516      -1.28112385      -0.46638230
O       16.24505739      30.44236998      10.74373001       1.49930750       0.28101687       1.27714060
O       16.15000755      24.99785396      10.74158771       0.08095717       1.81045789      -0.87862252
O       18.65756216      29.21005290      10.98762566       0.92141759       0.27319391      -1.17332151
O       17.98139809      27.84491081      12.99876833      -0.58928677      -0.39732380      -1.00217837
O       15.42546238      31.90966852      13.13976790       0.42848106      -0.42384252      -0.80674439
O       15.41110991      26.45840949      12.97197158       1.56545555      -1.07514702       1.20270343
O       17.68872918      30.74408370      13.02818618      -0.96094185      -0.05311929      -0.57396706
O       15.44119476      29.16016328      13.17469292      -0.32914826       0.94505633       2.69804432
O       17.80968421      33.38115824      13.11092665       0.14793545       1.87815776       0.73135669
Al      14.83110997      35.95436888       1.91769600      -0.90370492       0.14162615       1.71724079
Al      16.94850663      40.37726924       1.86482020       2.83749365       0.25692350       1.51613829
Al      14.72296125      33.30792449       3.00988318      -0.28988480       1.76678466      -2.11946864
Al      17.05217764      37.61157527       2.72572870       1.29622415      -0.03291951      -1.07609136
Al      17.09905832      34.81453766       3.38062752       1.92377785       0.39688236      -0.52539165
Al      14.68823299      38.87177722       3.19602380       0.20305010      -0.82176091       0.24057180
Al      14.81415996      36.06883937       5.22564577       1.84497530      -1.24697800       0.72040451
Al      16.98937659      40.25351720       5.16153776      -0.16882579      -2.47273091      -0.28665856
Al      14.68083781      33.27325793       5.62793938       0.96899162      -1.30960951       0.69809569
Al      17.06194868      37.63286315       5.67087018       1.03428479       0.25036054       1.63808989
Al      17.05833163      34.67102603       7.42581052      -1.59200548       2.38324125      -1.49776719
Al      14.66395548      38.89110208       7.43033193      -2.16375947       0.47296752      -1.18848953
Al      14.72992183      36.00494104       7.80886908      -1.44541340       1.50375858      -1.13739992
Al      17.22303999      40.16553218       7.90708727       1.00965475      -0.84888337       0.14167792
Al      14.68168066      33.24639383       9.50282817       0.95050056      -2.58012261       1.62372891
Al      17.04536998      37.30901742       9.41688400       0.02343843      -0.26708541       3.74321058
Al      17.06505782      34.59100508      10.17921549      -0.21376702       1.47335571      -0.52663508
Al      14.72227195      38.90966508      10.06177802      -0.12921080      -2.38354107       0.12589722
Al      14.55452745      35.91211372      11.87976304       1.16301511      -1.15601261      -0.86730819
Al      17.08102195      40.08973630      11.80003576      -1.08690240       0.27905597      -0.47446206
Al      14.61124786      33.19731732      12.22742536      -0.33762596       1.12647740      -1.94930971
Al      16.88485479      37.38346110      12.28605654       3.28135080      -0.34533585       0.71457020
Al      17.17452068      34.80232771      13.59370627       0.12067506      -0.26289523      -2.07770576
Al      14.59569795      39.05590483      13.50310522       1.50218596      -1.32312552      -2.17654224
O       16.29076237      33.44352518       2.27675241       0.64468470      -0.56484965      -0.79942334
O       18.60226532      37.57909291       2.13337975       1.58067200      -0.65863196      -1.11422968
O       16.38224477      36.03145821       2.13474299       1.15927700       1.86453257       2.82321673
O       18.63365956      40.14670087       2.06505511      -0.24170383      -1.31078694      -0.30206476
O       18.63067289      34.56305338       2.03365570       2.22794714       1.41478394      -1.23632391
O       15.93040480      38.87134431       1.85502457      -1.34309803       0.21835393       0.12448312
O       17.99138203      33.35461597       4.31710170      -0.39418322      -0.87727327      -0.47866078
O       15.73066392      37.43112632       4.19095014      -1.27980919      -0.07792401      -2.50135309
O       15.44079151      34.55462614       4.36030586       1.15870147       1.80821589      -0.58456970
O       17.75722787      38.84030505       4.30553592      -0.88602643      -0.83798741      -1.23416068
O       17.92111901      36.04783564       4.26105488      -0.07416818       0.24792961       0.31892717
O       15.50333392      40.38808398       4.28308795      -0.17563899      -2.56215080       0.44983469
O       18.73299495      34.72106167       6.61950143      -0.29515859      -1.04636772      -1.15377197
O       16.49219131      39.01370047       6.59564365       2.32949498      -0.50416723      -0.60003398
O       16.20334517      36.04917058       6.51952432       2.27939901      -0.22187613       0.45036708
O       18.40973430      40.20450792       6.32940315       0.88075254       1.89136176      -1.48942244
O       18.66349112      37.40435303       6.45009862      -0.58912554      -1.99791933       0.38558327
O       16.31105094      41.50129117       6.56381328      -0.14707859       1.05873354       0.94321593
O       15.58204410      34.58841354       8.57071251      -0.45522855       1.02812473       1.08674423
O       18.04016122      38.71053576       8.65673978      -0.74448904       0.60339848       0.93014545
O       17.78448918      35.98622766       8.53853042      -0.91104405      -0.82540455      -0.61518161
O       15.37565364      40.13060888       8.74152458       0.93633927       0.74342356      -0.83975178
O       17.91136598      33.38838155       8.70615287       0.10153655      -0.02825534      -0.30335412
O       15.33756874      37.51662217       8.71902860       0.28126027      -1.39762539       0.47004121
O       16.20883440      36.18430571      10.81389408      -1.11317456      -1.54712349       0.43992519
O       18.77113179      39.98732885      10.90660582      -1.61181699      -1.03639860       0.42411348
O       18.73523358      34.46692631      11.01851473      -2.44843666      -1.53218169       0.32101725
O       16.25238000      38.58982971      10.85956283      -0.46248960      -0.64093961      -0.87495727
O       16.23860284      33.27519812      10.87776224      -1.45322754      -0.28837216       0.12295736
O       18.51487107      37.42570400      10.95002037       1.21399936      -2.66150436      -1.44092235
O       18.05489519      36.18972986      13.06713102      -1.59190239       1.14856543       1.00190129
O       15.60338548      40.28587453      12.85935725       2.11555811      -0.32954436      -0.20373302
O       15.45041928      34.72581553      13.09509332       0.63214575       1.83406846       0.04534098
O       17.84817682      38.90221980      12.98522973      -0.71495320      -0.22185911      -2.73192156
O       15.39891742      37.43219073      13.19812586      -0.69309022       0.29788196       0.20802274
O       17.98459723      41.47970014      13.08614784      -0.48068695      -0.69135749      -2.25198661
Al      14.56674524      44.31367326       2.04764553      -1.85222617      -0.04362852       0.07691506
Al      17.11212678      48.55394876       2.30008054       0.89724006      -1.20105119       2.65761528
Al      14.56490176      41.62062921       3.09562528       0.45280026       2.45812139       1.26874625
Al      17.01602288      45.81334078       3.12328030      -2.52575075       0.74140343       0.25400872
Al      16.96880320      43.07241604       3.33274464       0.77206089      -0.94613293       0.11661854
Al      14.68743778      47.02263771       3.39957317       1.12774015       0.44629515       0.27509249
Al      14.50813694      44.39729860       5.07650926      -1.09717664      -0.37554713       1.29332105
Al      16.99852963      48.79365334       5.04075018      -0.07187527       2.09894375       0.65837025
Al      14.72080392      41.56022778       5.79523657      -0.30189055      -0.50276170      -0.28441494
Al      17.07550997      45.91178543       5.64229093      -1.23764305      -0.85412140      -0.62610447
Al      17.02455330      43.08097226       7.37111026      -0.61623572      -0.70781461      -1.05550665
Al      14.76765735      47.17580198       7.28694882      -0.07516791      -0.26591996       0.74101967
Al      14.78020505      44.58978608       7.78072381      -2.14731865      -1.13798075       3.04405493
Al      17.22074298      48.63130812       7.76308065       0.94340104       0.04666521       0.32348192
Al      14.70102097      41.72134661       9.62520532      -2.29217545      -0.99690078       0.00183878
Al      17.22012990      45.75891925       9.63931744       0.58076886       0.38913608       2.32418362
Al      17.15908425      43.20020072       9.85544590      -0.73269777       0.78759086      -2.37945738
Al      14.85340619      47.16213503       9.84006957       0.55308328       2.42410371      -0.16740767
Al      14.47032895      44.28443980      11.96359795       0.74121115      -1.98688374       0.58922612
Al      17.16468529      48.58457762      11.89992517      -2.08749578       0.74615227       2.68055887
Al      14.54713266      41.65660319      12.31078374       1.07308706      -0.51123060      -0.15684380
Al      17.26788319      45.60869169      12.36526960      -0.68438907       1.16929116       1.38115962
Al      17.09335226      42.94795141      12.37147197       1.75949844      -0.53772828       2.10904653
Al      14.70050485      47.18174594      12.45643200       1.10525350       1.71366282      -0.50425084
O       16.17965742      41.80715278       2.14291705       2.18603696      -1.31119209       0.86493863
O       18.57899752      45.99237390       2.16376519      -1.56447093       0.61799429      -0.73430721
O       16.23734711      44.33324165       2.30835622      -0.89548537       0.63028705      -1.04488976
O       18.86459446      48.58638050       2.17196888       0.56320505      -0.12644309       3.04584335
O       18.54459273      42.95687164       2.16474861       1.87538346       0.24607070      -1.21571772
O       16.19000713      47.19175611       2.19844688       0.83117071      -1.36900633      -0.90135533
O       17.90278989      41.65581862       4.31352500       0.60095518      -1.76538842       1.45447921
O       15.51041125      45.88652169       4.44637752      -0.28471447      -0.25601682      -1.12522847
O       15.38231523      43.10494408       4.24580666       0.52531746      -0.76111903       0.72088393
O       17.63114770      47.33387098       4.23722061       0.05158354      -1.21125891       0.63832906
O       17.82055507      44.64822963       4.26711582       1.46181041       0.98935014      -1.56550160
O       15.22480901      48.88891390       4.40456529       1.11211658       0.26941049      -0.59483860
O       18.76552424      43.21797689       6.52778867       1.19964020       1.13774816      -1.43946083
O       16.39182443      47.41622443       6.43183579       1.89412143       0.79141788       0.26732957
O       16.19277782      44.44724533       6.62405385      -2.36480775       0.97912581       0.82982726
O       18.50073119      48.60198966       6.42491740      -0.01740639      -0.95255792      -1.31786720
O       18.67686653      45.71256528       6.39921489       0.03230200      -0.59584644      -0.63695410
O       16.35322546      50.03152718       6.48848035       2.95789474      -0.22159207      -0.25981759
O       15.59493981      43.16844137       8.67190060      -0.92774217      -1.21830873       0.17003223
O       17.95133578      47.32935592       8.61108648      -1.02430353      -0.85675181      -2.72757653
O       17.81688983      44.30142690       8.58957474       0.90811091       1.36135201       0.51040744
O       15.52020548      48.54882470       8.72559119       0.26761403      -0.54627031       0.17921051
O       17.77980463      41.59650167       8.72138159       1.39324900      -0.13291374       0.86640392
O       15.73907879      45.94605360       8.64774476       1.49190959      -0.36082287       1.44490505
O       16.45746568      44.31566371      11.06112402      -1.08643194       0.09316309       0.64046890
O       18.66417099      48.71760134      10.71649017       0.25552182       0.55369253      -0.95331883
O       18.52005348      42.88065011      10.94862560      -1.16369825      -0.19680595      -0.12060098
O       16.27542945      47.19020692      10.84132750      -1.55988858       0.92841397       1.44381029
O       16.42503528      41.67777330      10.89987527       0.06570704       1.30423886      -1.59407690
O       18.66034242      45.94762465      10.79881430      -0.59458928      -0.03918433       1.27625741
O       18.28932679      44.32535443      12.97525677      -0.39374646      -1.36665010      -1.28655178
O       15.41418730      48.58346317      12.92510452      -1.00053190      -0.04748632       0.83825198
O       15.48143072      42.98582806      13.06310184      -2.04606744       0.52541166       0.72007590
O       17.84333311      47.26580567      12.82633666       0.11650233       0.10543764       0.19379034
O       15.55513143      45.64876637      12.90787857      -0.34247314      -0.74152607       0.36677757
O       17.89386862      49.78692217      13.01348581      -0.17750301      -1.01125181      -0.92885995
Al      19.30443734       2.81131882       2.01583789       1.41361440       0.26514918       0.34380725
Al      21.99122630       6.84116763       2.28586155       0.70100866       1.05467780       1.73357130
Al      19.56828066      -0.00574865       3.06761298       1.08627208       0.18294294      -2.06547476
Al      21.95223497       4.19947879       2.89382827       1.22023582       1.86415191      -0.95067275
Al      21.89444353       1.37248433       3.29587446       1.85004731       0.05985328      -3.20872275
Al      19.56073737       5.69039848       3.29393306      -1.31581415       1.80916911      -2.39315267
Al      19.58250898       2.83864532       5.13668250      -0.82795946      -2.08130909      -1.73463328
Al      21.90374233       7.08533942       5.18366187      -0.66082673      -1.07549427       0.89362605
Al      19.53771799       0.01920985       5.60411051      -0.92315190      -0.43083373      -0.90636030
Al      21.62824640       4.33151148       5.75704876       1.18110579       0.55122110       1.78310366
Al      21.58826607       1.37965272       7.55140743      -1.26455364       0.18273551       2.94866481
Al      19.35284539       5.83075915       7.41734264       0.87578212       0.83211911       2.53897156
Al      19.39513872       2.92464613       7.79220814       1.12277534      -3.14985717       0.94707087
Al      21.79031951       7.24731947       7.68390410      -0.81971801       0.27534096      -0.80617022
Al      19.34779073       0.23094186       9.64663199       0.76880668       0.13058638       2.64425049
Al      21.92751025       4.28848210       9.43018246      -2.43714683      -0.70992089      -3.32807218
Al      21.92004335       1.46822578      10.23325940      -2.12979538      -1.76149163       0.46883993
Al      19.37688996       5.87715968      10.02117508       0.58237173       0.19571545       0.39280166
Al      19.39323986       2.81772829      12.09246544       0.32020004       0.70751104       0.80962630
Al      21.80939054       7.01401179      12.11571147      -0.63358101      -2.42428683       0.30800788
Al      19.48311856       0.11524404      12.31769404       0.56956931       0.20939431      -0.70972795
Al      21.73218090       4.15828371      12.35076222       0.13356571      -1.62723868      -0.10509588
Al      21.66204127       1.52368480      13.25770499       0.22161242       1.52746986      -0.86768312
Al      19.52586008       5.69655500      12.60883405      -1.81015667      -1.64590738       0.66469485
O       21.16824491       0.04340170       2.19931955       1.23970410       0.04615506       1.18885265
O       23.39479649       4.13168232       1.98967704      -1.92439233       0.56063606       1.23230809
O       21.01401541       2.72922971       2.37789801       2.74922393       1.36030585       1.32603258
O       23.60235068       6.84388915       1.87696642      -2.62138565      -0.62826448       0.29926613
O       23.50899461       1.33953753       2.29165294       1.84770436      -1.25289438       0.75098723
O       20.96327018       5.40883871       2.18541002       1.41419385      -0.32185928       1.58430095
O       22.70881764      -0.08786865       4.23520889      -0.15836569      -0.49507562      -1.60416582
O       20.43167269       4.31151631       4.36845833      -0.22540943       0.13015293       0.24695783
O       20.40284896       1.46376196       4.38642526       1.46108757      -1.47056042      -0.38982754
O       22.42803279       5.55131659       4.16434177      -1.12739709       1.32140449       1.51127453
O       22.60774413       2.87855386       4.35684079      -0.14296679      -0.97210650      -1.09008955
O       20.10860337       7.33643068       4.20789341      -0.62420844      -1.13361787      -0.57398622
O       23.31585559       1.41540758       6.77188072      -0.50300957       0.02555030      -1.33706546
O       21.06407399       5.90470160       6.58894947      -1.60152198      -0.07267710      -0.32521323
O       20.90072181       2.86413842       6.60675508      -1.57868806       2.07976050       0.63326018
O       23.30430989       7.01372782       6.54034680       1.04084432       1.00530893       2.60076923
O       23.27820073       4.11231571       6.46988851      -1.98316979       1.47521392       0.81338569
O       21.00097284       8.36512413       6.36825990      -0.85411483       1.27617322       0.49538098
O       20.30206598       1.45910875       8.94616140       0.47496024       2.16402486       1.05554203
O       22.71265978       5.63314666       8.68649304      -0.27001919      -0.21946774      -0.93163408
O       22.61428474       2.65912793       8.77366503      -1.11022775      -0.15689821       0.64041993
O       20.16400035       7.03526978       8.75789901      -1.78770020      -0.42021601      -0.84493695
O       22.58941564       0.09119976       8.97864178       0.91669868       0.04113664       1.46612752
O       20.08322767       4.36557299       8.73087720      -0.35215240      -1.41417334       0.14944779
O       21.02960377       2.80490829      11.24019050       1.92509325      -0.38515336       0.82346315
O       23.60363794       7.10003217      10.89388684       0.08840733      -1.66913865       0.08793780
O       23.54740408       1.42830094      11.15959300      -0.49605520       0.33482840       2.18782975
O       20.91021636       5.67842779      11.05267331      -0.58842917       1.71955888       0.44823835
O       20.80261220       0.10252139      11.04389024      -1.77543389      -2.20536777       0.05191090
O       23.04545422       4.13231829      10.84652338      -2.02099112      -2.29944061       0.60293078
O       22.74066586       2.92925123      13.27591125      -0.17092943      -1.51298323       1.62285441
O       20.17610835       7.21758206      13.08024918      -0.48888528      -0.96103063      -1.99398749
O       19.94234140       1.44715933      13.35829579       0.37870344      -0.29228098       0.21717818
O       22.62031659       5.66831727      13.14664783       2.39201174       0.64290105       0.97385869
O       20.08809563       4.14083207      13.05305686      -0.48432465       0.87604411       0.09490594
O       22.39817217       8.38052474      13.35240990      -0.70361225      -1.08404137       0.91624918
Al      19.59843304      11.12208665       2.07276938      -0.83980988      -1.05070515       1.98313904
Al      21.82232207      15.44505985       2.08723356       2.35914336      -0.18997601       1.35835945
Al      19.64852527       8.49085105       2.59021665      -0.84435430       0.39127983      -0.11851984
Al      21.79886321      12.57394527       2.94755531       0.19694841      -0.23076951      -0.65481385
Al      22.03016439       9.76065821       3.11085149       2.78953944      -0.10307007       1.78477776
Al      19.45461577      13.92836482       2.85351479      -1.93034042       2.47783612      -1.27285493
Al      19.35668194      11.24546596       5.08652132       0.57489239       1.13288972       0.43712533
Al      21.84808602      15.05700111       5.03269239      -1.38155589       0.23020187      -2.48827313
Al      19.20961994       8.51961373       5.49543847      -2.02162164       0.23679956      -0.07581005
Al      21.91584439      12.48003850       5.47777739       3.25943534      -2.23696253       2.35937031
Al      21.75995424       9.84459017       7.29803357       3.60464361       0.83822410      -1.20215632
Al      19.41981782      13.85200918       7.31209647      -0.52042003      -0.94867505       0.00213255
Al      19.48022606      11.18983042       7.80337935       0.70427905       0.00474737      -2.48844625
Al      21.70345347      15.38599354       7.75764399      -2.01044009       1.45577501       0.67226385
Al      19.27837025       8.53957354       9.32680620       1.12956895       1.14756478      -0.14803298
Al      21.87702831      12.54229785       9.38128688      -1.06753705       2.84086189      -0.39459991
Al      21.81264634       9.72705091       9.86006873       1.23678160       1.85778887      -0.25846508
Al      19.48723494      14.03870908       9.94559877       0.32035122      -0.06329815      -0.27829249
Al      19.43664658      11.23616569      11.59900440       0.66494371       1.35847544       0.54221626
Al      21.80043054      15.45490981      11.95753371       0.84976036       0.89816265       3.13123663
Al      19.36358556       8.62672282      12.16195404       2.19134464       1.16034246      -0.81884100
Al      21.73804756      12.66156597      12.15864908      -0.43816691      -1.25818890      -1.09813878
Al      21.82342592       9.86709774      12.69280582      -0.28612260      -1.85376463       1.10943548
Al      19.53975599      13.75525032      13.47497559       0.52162569       1.08364368       0.60479248
O       21.25628830       8.42179277       1.90863268       1.71129013       1.71694029       0.33263824
O       23.52913683      12.62762384       2.03622008       1.87429080       0.30562371      -0.94775347
O       21.25833516      11.13913490       2.00076347      -0.23424439      -0.00770539      -1.50571016
O       23.55231954      15.32684477       1.99859144       2.32390917      -0.48182037       1.26480798
O       23.60016758       9.60389205       1.91586682       1.48620305       0.67256860      -0.57799271
O       21.01178493      13.99125950       1.99898193       0.07046440       0.08731015      -1.77445354
O       22.88784695       8.35779427       4.12141105       1.62862452       1.69546298       0.11803226
O       20.34196018      12.51062699       4.04404964       1.00962847       0.46748499      -1.75402681
O       19.92103399       9.72404793       4.14062504       2.11085083       0.96922884       0.31137451
O       22.59512239      13.63880018       4.17429240      -0.44658918       0.09337823       0.09652749
O       22.50815880      11.10076221       4.36222342       0.28377682       1.91232588       0.53730251
O       20.19875554      15.35050679       4.25955939       0.01651359       0.98503420       0.69241821
O       23.55625713       9.83138129       6.52265833      -0.54599708      -0.73014615       0.91206603
O       21.09903489      13.99062143       6.47158626       1.02707473       0.65115308       1.77005205
O       20.83617905      11.07758458       6.31171265       1.03187942       0.69151237      -0.88324686
O       23.29032582      15.25889624       6.33106697      -1.72630947      -1.65202022      -0.05989032
O       23.48806499      12.40654903       6.47195897       0.03573897       0.94734492       0.42539366
O       21.21520302      16.55616057       6.28445219      -0.11564726       0.56965023      -0.13050065
O       20.33371770       9.84048662       8.63100352       1.75323639       1.36565085      -0.46273883
O       22.82454241      13.99680770       8.71471023      -0.21222004      -1.57578499       0.88065129
O       22.48058268      11.05835310       8.61484758       0.23275354      -0.14432722       0.34764236
O       20.19845725      15.17548986       8.62144071      -0.38074506      -0.65757015      -1.46341842
O       22.64816519       8.66029952       8.60160616      -0.96858829      -0.22371055      -1.86997843
O       20.15679661      12.62958103       8.58072566      -1.05115855       0.81953516       0.27451380
O       21.01998981      11.25244465      10.78998651      -1.06259042      -0.64822763       0.17239597
O       23.40445544      15.48352705      10.96388527       1.83654339       0.61211846      -1.38161405
O       23.26208518       9.79740253      11.20332213       0.13596773       0.46465892       1.43462803
O       21.02907359      13.90729064      11.00679423      -1.32869945       1.04415368      -1.52655729
O       21.17767864       8.37822615      10.94703590       0.17197212       1.00908326       0.96858405
O       23.29721862      12.68254765      10.90379355       0.07145188       2.03045498      -0.88442640
O       22.78846120      11.42969727      13.12705661       0.35538176      -0.83613208      -1.12229875
O       20.31335343      15.40211947      13.06284885       0.04986331       0.86369976      -1.25530339
O       20.15804377       9.96022299      12.91826477       1.05066606       0.30518653       1.36409143
O       22.40718632      14.15864068      13.08644105       1.86089517       0.64863072       0.40889135
O       20.33935988      12.34373805      12.94662515      -2.39979448      -0.48052390      -0.86851442
O       22.71617446      16.73235378      12.98144442       0.86537641       0.21627470      -2.00779512
Al      19.44618015      19.48858336       2.29841831      -0.93093698       1.48986747      -1.74659402
Al      22.00160335      23.78820774       1.66913963       0.99353125       2.41438273      -0.71014741
Al      19.48381226      16.70426098       2.91936267      -1.00535296       0.61448340      -0.20269348
Al      21.87432184      20.91266816       2.75135995       0.17097299      -0.50678325       2.63670336
Al      21.85318734      18.10993212       3.10672712       1.75168267       0.20772313       1.74065532
Al      19.38117839      22.39714141       2.90985312       0.73139633      -0.90931798       1.40892193
Al      19.46347815      19.42681438       5.02140728       1.10677660      -1.68471112      -0.69497236
Al      21.79352790      23.65808320       4.91038766      -0.38643925       1.50265473      -0.13585727
Al      19.48560865      16.67468631       5.67149999      -1.48966701      -2.11341379       2.06695660
Al      21.83615564      20.91289545       5.50320205       1.20882760      -2.75460038      -0.57044645
Al      21.82125901      18.15625182       7.22309733      -1.66380341       0.73573419       0.40879099
Al      19.47251022      22.26651368       7.41148432      -0.27582958       0.45326001       0.35711263
Al      19.43642632      19.47725284       7.77108670       1.41044214      -0.16880129      -1.68158828
Al      21.81165108      23.75098783       7.76901674       0.81000088       0.88155859       0.68709425
Al      19.34174040      16.76595941       9.47302789      -1.52082731      -1.84147684       1.92227666
Al      21.69663150      20.81840905       9.36736854       1.46719853      -0.63476310      -0.55707452
Al      21.88753060      18.02101374       9.97919724      -0.52662608       1.93601028      -1.34578769
Al      19.32666149      22.36388701       9.81066080      -0.10765684      -0.27918311       0.23190829
Al      19.31476053      19.64795537      11.77365838      -0.44508455       0.46123347       0.60987960
Al      21.80915800      23.71969677      11.80173289      -1.27557002      -1.04789608      -0.74726586
Al      19.40431319      16.87924941      12.00923839       0.00127303       0.18571998      -2.66735618
Al      21.64230413      20.94828500      11.97679881      -0.56267039      -0.12032277      -2.23451075
Al      21.90977803      18.12144911      13.52365273      -0.45511150      -0.62301984      -0.26250890
Al      19.11421661      22.17073142      13.48744074      -0.76653202      -0.53730167      -1.68502939
O       20.76252426      16.83031882       1.76990258      -0.00983124      -1.41665726      -0.89074286
O       23.52575662      21.09799542       1.89867791       2.78197252      -0.44936508       2.63062417
O       21.13218131      19.46182517       2.04729850      -0.28455366      -0.65791231      -0.87011714
O       23.64243709      23.60485382       1.86087279       0.59193300      -0.66885041       0.41047461
O       23.23261213      17.94303063       1.88099993       1.24367157      -0.63861438       1.04546744
O       21.08320988      22.26128602       1.69537707       0.54834256      -1.89903499       2.63058246
O       22.61594906      16.54970586       3.94531588       0.91338067       0.30156426       0.10601630
O       20.43894204      20.77961992       4.09894404       1.38173094       0.99541595       0.54885381
O       19.96019259      17.97189691       4.19191658      -0.95413122       1.54785423      -0.92447820
O       22.79709705      22.12228298       4.22020135      -0.31449752       0.28249595       0.10235892
O       22.67842191      19.55789772       3.91833321      -0.19322454      -0.36652983      -0.06210720
O       20.18861676      23.72903382       4.06456406      -0.03457389      -1.67678124      -1.60105259
O       23.45696356      18.27760745       6.17866170       0.39149941      -1.10185493      -1.68000970
O       21.00258961      22.24373915       6.38086357       0.95011264       0.55461312      -0.16374591
O       21.01158530      19.55949077       6.40336084      -0.64783666       0.02908442      -0.91058624
O       23.22220384      23.62475316       6.37739753       1.48319069      -1.77110561       0.97192094
O       23.51551383      20.69834610       6.32066048       0.99956583       0.08222730       1.33375119
O       21.02543594      24.99612769       6.28515368      -0.53413597       1.00155873       1.47705548
O       20.38321730      17.98486622       8.37105011      -1.71882737       0.00711499      -1.03071075
O       22.66672118      22.10653317       8.47322008      -0.14088519      -0.52896987       2.21341188
O       22.50791923      19.30212680       8.53616342      -1.59613927       1.55658415      -1.23730764
O       20.13961077      23.44898354       8.55382056      -0.31769831      -0.80423957      -0.82567298
O       22.52939186      16.85157649       8.55504457       1.44130270      -0.46199863      -0.50943469
O       19.99710858      20.83431675       8.59357542      -0.87054131      -1.25354293      -1.62543642
O       21.01699229      19.57915397      10.68821553       2.70614617       1.26311784      -2.76510258
O       23.33465800      23.74504615      10.81535922       0.35168255      -1.45262783       1.45432193
O       23.40239206      18.05222613      10.79257242       1.98680047       1.38423659      -1.38404831
O       20.97550131      22.12337140      10.76347440      -0.42328115       0.28462861       0.90849621
O       20.73599619      16.89842409      10.91449073      -0.12451407      -0.29771673       0.14160356
O       23.20501640      20.92289945      10.58097493      -0.94564049       0.22634322       0.36453724
O       22.58664158      19.61877196      12.83941762      -2.12128224      -0.39369701       2.32893717
O       20.02810330      23.61606924      13.22299634      -0.09216954      -2.03442153       0.88100177
O       20.22275928      18.16576823      12.90860771       0.05827346       1.00846016       0.84413131
O       22.60341777      22.27340483      12.93108136      -0.82271510      -1.14763404       0.87291816
O       20.15869073      20.84705124      12.96634299      -1.16491641      -1.12166472      -2.74254917
O       22.40531022      24.79863711      13.11546716       0.11734719      -1.17167383      -0.09234281
Al      19.48816991      27.76000565       1.84817349       1.27226466      -4.90254433      -0.40435187
Al      21.97883691      31.82646266       1.75392678       1.08543879      -0.56219229      -1.72203778
Al      19.34300666      25.03693145       3.04029774      -1.52877174      -1.18209656      -0.63272621
Al      21.82100258      29.23443877       2.76086520       3.01369413      -3.38210944      -1.02689140
Al      21.52035576      26.54004402       3.12092122       0.28009353      -0.43280909       0.47141961
Al      19.54144425      30.58657814       3.19023435       1.42045649      -1.80231576      -0.83099163
Al      19.38828920      27.92190653       5.22527349       2.55292789       2.11135985      -0.50159385
Al      22.00034092      31.84338784       5.10976694       0.81056438      -0.71093498       0.19635479
Al      19.28583064      24.92033248       5.57627965      -0.06151678       0.68899981      -0.02489296
Al      21.83577752      29.17884758       5.47821730      -1.97851792       1.67919471      -2.97511700
Al      21.77907738      26.54402862       7.25567074       0.59040719       1.32272146       2.34390929
Al      19.50554438      30.51233344       7.37731710      -2.64152605      -0.05065666      -1.80744849
Al      19.38530422      27.76276035       7.76173131      -0.99486572       1.19963010       0.60052279
Al      21.89569345      31.95342809       7.96092265       0.72264613      -0.51280220       0.72173844
Al      19.28459093      25.07380463       9.55647810      -0.92128674      -1.09468313       0.28778922
Al      22.00543161      29.02730118       9.60742439      -0.03634947      -2.18621293       1.07990539
Al      21.59398914      26.31085039      10.08705689       0.22009954       2.18868050       1.91137836
Al      19.66854695      30.64918376       9.97659280      -0.20973484      -1.15948992      -0.56118284
Al      19.30651466      27.82133400      11.86194855      -1.27158961      -0.95296860       1.43365018
Al      22.04167302      31.77428559      11.95867486      -1.40265987      -0.37737062      -0.14085634
Al      19.37803311      25.00124713      12.19779060      -1.23243490       0.08875463       2.97844183
Al      21.66941963      29.13578288      12.26281176      -0.53071840      -0.16039060       0.33189176
Al      21.74873276      26.40017587      13.51992786       0.76150990       1.86856067      -1.04545830
Al      19.52428507      30.52295101      13.70093290      -1.78411210      -0.96848496      -0.00215773
O       20.91966479      25.13310220       1.98781844       0.87957683      -1.61686408       1.01953653
O       23.37716783      29.28205094       1.89022080      -1.04570958      -0.01557166       0.44076836
O       21.06900985      27.84862532       1.88975925      -2.40309669       1.30415787      -1.57176585
O       23.71110860      31.94275409       1.96614730      -0.57070690      -0.03433523      -0.84133982
O       23.25896648      26.40637870       2.00302505      -0.47285931       1.64177373      -0.28552940
O       20.99722155      30.52842267       1.99887834      -1.02038385       0.68418166      -0.92419867
O       22.72447137      25.03770059       4.15530280      -0.61766957      -2.15437023      -1.24172240
O       20.15015511      29.30506063       4.30251181      -0.32493186      -0.29864119       0.91141649
O       20.11297010      26.26841519       4.24181039      -1.49185065      -1.70598749      -0.20925896
O       22.56638499      30.40216746       4.17477266       0.46633741      -1.00640644       0.05324550
O       22.36018215      27.85548162       4.14735329      -1.43633921       1.02912422       1.10532808
O       20.25553996      32.01649612       4.10960628       1.28598174      -1.12493301       0.58337244
O       23.51861142      26.54715100       6.40175537       1.03129034      -0.18460245       1.13307773
O       21.20677784      30.75400617       6.39425581      -0.03393163      -0.33680146       0.95617824
O       20.86586630      27.78057736       6.57817391      -0.75456515      -0.08299455       0.43235050
O       23.52753111      31.86787771       6.35499496      -1.24701708       1.16822210       0.46335454
O       23.49373679      29.04880312       6.24685944      -0.09444717      -0.14696212      -0.71568239
O       21.31835598      33.15817545       6.55172181       1.76870697      -0.01899693      -0.31450115
O       20.26350802      26.29255683       8.69315234       0.70218979       2.36492792       0.58888863
O       22.92561683      30.60770004       8.64134472      -0.21077554      -0.58474899      -1.45855494
O       22.49687690      27.68013689       8.58349246       1.61569531       1.44650136      -1.29914731
O       20.29572167      31.78511377       8.68921215       0.05569165       1.28851000       0.24064950
O       22.43150457      25.12550224       8.60326104      -0.22642716       1.16412957      -0.59183972
O       20.23266285      29.31419792       8.70143621       0.28163753       1.13492064       0.80904520
O       20.97845288      27.80404327      10.92900973       0.57090660       0.61440048       1.74767223
O       23.63804618      32.08014289      10.86555842      -0.03443258       1.28634036       0.59972998
O       23.18279658      26.21692148      10.85380955       0.28858296      -0.46609063      -1.65011733
O       21.28429671      30.35070043      11.02365483       0.93392425       0.56370578       0.23888407
O       20.73411227      24.90519254      11.14611120       1.09008111      -0.18583269       1.99718714
O       23.49885285      29.06259743      10.62781215       0.36925606      -0.56367613       0.49191985
O       22.74544306      27.84232216      13.07315158      -1.27880849      -0.21005389       1.45509305
O       20.47133901      31.96059368      13.22573212       0.19982372      -1.74654819      -1.29188780
O       20.11005497      26.35771218      13.05055899       0.21043166       0.30052938      -0.39268675
O       22.48799616      30.40680644      13.08919849       0.33568973       0.50400625       0.09956118
O       20.07453723      29.05225529      13.12580989       0.45413447      -0.16775991      -0.40041131
O       22.90421545      33.21777982      13.12985455      -0.39808000      -1.95446257       1.49066984
Al      19.39961557      36.05877227       2.54040272       0.16330700       2.26103916      -2.13318467
Al      21.85280842      40.29247176       1.98691695      -3.11973246      -1.62112002       0.14834414
Al      19.54324339      33.11150353       2.70426705      -0.03150901      -0.86651703       3.71407635
Al      21.88949185      37.47913665       2.87022027       1.10145788      -2.11274800      -1.35853529
Al      21.91384476      34.67165599       3.25055595      -1.31923006      -0.57663650      -3.00044695
Al      19.38634778      38.87271160       3.25774986      -1.99814303       0.04386429      -0.62892023
Al      19.43296779      36.00001062       5.30682054       0.10384950      -0.56497570       3.09082259
Al      21.75410815      40.33566286       5.09502952       2.65385001       1.83187423       0.38659844
Al      19.43187927      33.32371570       5.75233769      -2.18691483      -0.69013691       1.40919223
Al      21.87898139      37.53848738       5.55728541       0.34038154      -0.39782441       0.31212316
Al      21.96270650      34.69840826       7.32635703       2.48557390      -1.15472378      -0.88312700
Al      19.41409313      38.83279922       7.09193337      -1.64958823       0.17287631       2.34830030
Al      19.55720577      35.99707096       7.81170811       0.46380728      -3.29167188       0.00837434
Al      21.72008252      40.29493086       7.76243345      -1.00997900       0.12806262       0.47479273
Al      19.69419361      33.39689115       9.59138072       0.96391910       0.67201051      -1.14564987
Al      21.84091165      37.28053630       9.58031016      -0.41991763      -1.55086567      -1.61947952
Al      21.99144861      34.47846471      10.11641237       1.15706572       1.17686644       1.31581882
Al      19.43295374      38.53421612       9.86281643       0.21778123      -2.46620206      -2.64678522
Al      19.57499012      35.84601555      11.91799620       0.93279026      -0.12358567      -1.16968185
Al      22.00808348      40.17344395      11.87521213      -0.48940591      -0.09559160      -1.16280229
Al      19.72368209      33.26115235      12.36033313      -1.06574461      -0.14967191       0.08462986
Al      21.82892593      37.40168354      12.14759607      -1.69932080      -0.29129336      -1.45246965
Al      21.95713079      34.58962987      13.59753028       0.74813339       1.29856876       3.67292337
Al      19.51526381      38.71111622      12.50273624       1.57103652      -0.99758107      -1.28837150
O       21.25742785      33.29826310       1.99655581      -1.17248928      -0.33747110      -1.04458203
O       23.64915378      37.56933958       2.25683877      -0.19829942      -1.09376208      -0.59423581
O       21.15191501      36.10343454       2.25162330       0.49005342      -0.14573230       1.24824065
O       23.59429561      40.15755548       1.73007534       0.31115303      -0.68912698      -1.49813376
O       23.31454214      34.93192593       2.09515021      -0.44413986      -0.80736833       0.21172564
O       20.86248057      38.89064800       2.07887146      -0.48647346      -0.95849011       1.09235153
O       22.71772561      33.31680340       4.19259036      -2.08245430       1.00178583       0.05577073
O       20.35965358      37.48544707       4.32380320      -1.95237814       0.30826978      -0.54299267
O       20.17515418      34.46902142       4.43013983      -0.14286068      -1.25021978      -0.07153229
O       22.61312431      38.99040532       3.95650845       0.93432396       0.76811133       0.50325096
O       22.54279644      36.29411545       4.44067946       0.25438214      -0.08061562      -3.13027096
O       20.10455792      40.44387452       4.32409650      -0.04720782      -1.96104677       0.37347055
O       23.51665801      34.66043376       6.39070933       0.67128885      -0.69871342       1.08832517
O       21.17591288      38.93832041       6.42193787      -0.02506721      -0.78208898       0.54770017
O       20.99004507      36.07653881       6.54208007       1.08999096      -0.06447212      -2.75580021
O       23.23665695      40.34477343       6.54123447      -1.32494247      -1.57586840      -0.91853801
O       23.50226255      37.44174496       6.34006427       0.76884739       2.36756248       0.78258710
O       21.11025271      41.48736754       6.45153856      -0.34298980      -2.02530372       1.15059837
O       20.57447847      34.66432035       8.78869093       0.79468774      -1.42675823      -3.26471435
O       22.69753164      38.90299050       8.79557633       0.56212354       0.55919660      -0.11827715
O       22.63917729      35.94565148       8.58641915       0.43912381       0.67399402       0.50854726
O       20.16047383      40.14177996       8.73540905      -1.66544209       0.91321751      -0.25832107
O       22.78226700      33.33805953       8.77541081      -0.46310218      -1.44948776      -0.80703536
O       20.16334482      37.35096167       8.67129941       0.30458083      -0.28521770      -0.40107224
O       21.21542126      36.09613147      10.99255213      -0.58718387       1.34307982      -1.09098090
O       23.61640853      40.29556016      10.92764245       0.01252096      -1.53823878       1.00267209
O       23.66152793      34.81370498      10.86600252      -0.08654485       0.91870857       0.81190674
O       21.21641291      38.70670289      10.87198671       2.36984832       1.64246866       0.02539640
O       21.14794707      33.14780017      11.03014722       1.58615078      -0.72469937      -0.09606581
O       23.31634465      37.54472361      10.81285894      -1.16896131       1.13951535      -1.89422827
O       22.82853631      36.15676583      13.32377754      -0.57222914      -0.65445522       0.17198361
O       20.32101362      40.09956843      13.02288219      -1.34443109      -0.57577313      -0.62892614
O       20.39676757      34.66632386      13.03644500      -0.05206724       1.80580172       0.31657772
O       22.61656596      38.84667747      13.05601775      -1.26370674      -0.36295688      -0.11537264
O       20.28893078      37.30649360      12.85993645       1.26223239       2.03100696      -1.14377925
O       22.82072585      41.48412964      13.02100321       1.36243913       1.01339906       0.75064038
Al      19.33911931      44.47906131       1.92782846      -2.49942162       1.41222427      -1.78589233
Al      21.94404401      48.54659172       2.21008608       0.46833219      -0.03084635      -2.05233052
Al      19.46912562      41.56328743       2.84775185       1.35088948      -2.45257283       1.87349612
Al      21.75332661      45.83987100       3.04052377       2.68092141       0.82595792       0.39957749
Al      22.05567159      43.07723495       3.14245294       0.62223239      -1.43665477      -2.04575336
Al      19.45055317      47.31436438       3.26059376      -3.19099413       5.29441332      -0.03897196
Al      19.29812948      44.35880439       5.05113918      -0.32016229      -0.71363096      -0.20467423
Al      21.97052843      48.47972945       5.14849598       1.10138478       1.14010706       2.01454585
Al      19.27201640      41.52624762       5.54009338      -0.60570665      -1.39413282      -1.73243585
Al      21.89583979      45.72453035       5.62172288      -1.61870289      -0.60446207       0.72650605
Al      21.82813180      42.94269392       7.32936173      -1.48082682      -2.25244963       0.90126480
Al      19.53694421      47.16516584       7.20891949       0.60496445       0.93273346       0.26391219
Al      19.57377040      44.40165112       7.74627619      -0.17989193       0.10715336      -1.42474458
Al      21.98217874      48.70151664       7.81723259       0.10981806      -1.01660820      -1.18107063
Al      19.47057915      41.48372250       9.69936657      -0.33552564      -1.74129295      -1.96434074
Al      21.85558252      45.70660291       9.53286510      -0.35512558       0.73870101       0.63740393
Al      21.77192285      43.00698389      10.01624389       1.97930047       1.07105338      -2.49734111
Al      19.29730806      47.37208726       9.85723711      -1.52464449      -1.63573903       0.96882532
Al      19.74233732      44.21030907      11.84428208      -2.09397924      -0.03059044      -1.70390322
Al      21.84519234      48.68244347      11.92674687      -1.65088257      -0.79796592      -1.04964591
Al      19.59741922      41.61123605      12.21152003       2.92381187       0.37329731      -0.75179657
Al      21.97950645      45.81377742      12.36010595       1.56059886      -1.90530803      -0.65444005
Al      22.21384124      43.05330520      13.65976393       1.56149027      -2.45504621       0.21033873
Al      19.62172408      47.12682905      12.73373802       0.24443932       1.06496896       0.11398688
O       21.17821207      41.73447412       2.22345054       0.68027836      -1.54554801       0.03021876
O       23.50994275      45.96011444       2.26557736       0.87308174       0.15597937       0.91628373
O       21.05765476      44.35003133       2.19651839       0.45764825       0.14230186      -1.39816719
O       23.60844878      48.52103601       2.11854106      -0.16716048      -1.44594331       0.40301061
O       23.52480469      42.87566455       1.97110674       0.13325599       2.09123918       0.04928263
O       20.87654022      47.17636430       2.02972621       1.83042481      -1.99619932       0.81545499
O       22.81271887      41.71707260       4.04690963       0.18939853      -0.85076620      -0.19761896
O       20.33834310      45.71249489       4.43169750       0.60068228       1.96128396      -0.58810874
O       20.13006062      42.84704166       4.29940527       1.66467232       1.36647321       0.22205333
O       22.72915127      47.17949810       4.30470393      -0.54339798      -2.06384388       1.00242891
O       22.68010512      44.67228819       4.30455289       1.09517937      -0.44675331       1.61108388
O       20.30199781      48.65492007       4.27689273      -1.89708551      -0.44070232      -0.57674590
O       23.56292589      43.02182802       6.46678129      -0.87190160      -1.53434991      -0.08292911
O       21.34628150      47.39227142       6.42015571      -0.12572390       0.71988762      -0.40730469
O       20.99204727      44.50551007       6.66916080      -0.99995748       1.14524647       0.00837007
O       23.42697377      48.60038836       6.57309440      -1.07352400      -0.27644277      -0.43668515
O       23.61036248      45.71966404       6.33347681      -2.44598856       0.06560600      -0.25248017
O       21.14130345      49.81068648       6.50775091      -0.00136649       0.45292174       0.52480352
O       20.20748922      43.17403270       8.87723019       1.78023743      -1.89369236      -0.11845162
O       23.06507574      47.22682877       8.60165601       2.44763529       1.17539369       0.39217735
O       22.57662926      44.33782196       8.54770270      -0.04485106      -1.10362494      -1.54690220
O       20.11740010      48.53050077       8.64496667       0.83473198      -0.41494808       1.16616599
O       22.44590102      41.79067508       8.56526271       2.52171849       1.31082074      -0.05380410
O       20.19438922      45.90120148       8.64099725       1.22439492       0.49196958       0.99638405
O       21.20776229      44.50642195      10.90469649       0.09955686       0.74713453      -1.07076222
O       23.65191250      48.67311730      11.08519544      -0.98149819      -1.26659609       1.06472585
O       23.59351812      42.79514312      10.78484902      -0.24719311       0.83457689      -0.00247502
O       21.03022237      47.14678166      10.79830188      -0.30506480      -0.81945839      -1.30821368
O       20.89270174      41.56377277      10.94675703       1.70475666      -0.30252846      -1.15869475
O       23.37006191      45.63937139      10.86051437       0.09494674       0.22297638      -0.24530941
O       22.87657997      44.52548430      13.08649091      -0.06961454       0.10181033       0.06874087
O       20.36853027      48.61708191      12.98886617       0.70899331       0.95380621      -0.47683672
O       20.46953032      42.92571757      13.04200190      -0.55677327       1.77749025      -2.38282067
O       22.69965439      47.27256389      12.99901047       2.65366314      -0.25101514       0.48876118
O       20.29307798      45.58114500      12.96522110       0.16748601       0.68934401      -0.89825499
O       22.47198723      49.91555170      13.30601515       0.15575711       0.12599937      -0.71663036
Al      24.36358909       2.69202859       2.36552451       0.79892199       0.48567740       1.72635695
Al      26.54962573       6.74761349       1.74281905       1.21537286       1.61021734      -0.12110198
Al      24.33873512      -0.11710303       3.04263237      -1.73546741      -0.64988499      -1.38556536
Al      26.70289491       4.01536226       2.92701328      -0.12140712       1.61063875      -0.64103094
Al      26.66532274       1.46870263       3.51717267      -0.27602435      -1.43496889       2.47941040
Al      24.23484139       5.42133907       3.37892969      -2.15509552      -0.58121017      -0.21104948
Al      24.15526176       2.86616454       5.29963074       2.10810008       3.12990375       0.39438979
Al      26.73742035       6.91508246       5.11884469       2.65975303      -0.40398676       0.12406042
Al      24.12581306       0.05574558       5.73678397      -2.88784502       1.09472166      -0.04606768
Al      26.55178814       4.30362944       5.87097284       3.79421768       2.02354275       0.77419998
Al      26.51417225       1.57570545       7.43939215      -2.29722338       0.77544709       0.16491580
Al      24.10515967       5.46275157       7.53983417      -0.79503331       0.51963844       1.21577425
Al      24.08961820       2.82731330       7.94253188      -2.12274952      -0.34280176      -0.92784775
Al      26.60279122       6.93077748       7.76540701       1.41186974      -0.73539245       0.89741523
Al      24.33427913       0.06299440       9.73622995       0.62506941       0.20561223      -1.44146541
Al      26.66763841       4.16133510       9.70875594      -1.27565687      -2.67609945       1.53046771
Al      26.72276981       1.41378050      10.12598009       2.02183822       1.61486288      -0.71387663
Al      24.43708897       5.57532283      10.08897888      -0.45472608       0.85326829      -1.10924383
Al      24.04011355       2.88980701      12.10765667       0.35512256       0.96674415       0.37200141
Al      26.58179635       7.05799833      12.01605370       1.27914141       0.59411898       0.36728940
Al      24.31982403       0.13007866      12.54937466       0.12555660       2.16453160       0.27273101
Al      26.76431974       4.33486106      12.30633718      -2.77455638      -2.21533317      -0.85487420
Al      26.72101539       1.66487166      13.23789416      -0.34845227      -2.35154296       1.50646025
Al      24.30837467       5.52928730      13.57896876      -1.46432909      -3.99911891      -0.11468750
O       26.02128501       0.06309163       2.25134812       1.23083014      -1.87752528      -0.28700253
O       28.30456372       4.22900603       1.99638979      -0.18748531       0.27083461      -0.21137910
O       25.98769621       2.71647535       2.30468281      -0.88056142      -1.36755501       1.51312430
O       28.31333312       6.88983697       2.18098343       0.83068210      -1.11760892       0.73138755
O       28.24529265       1.34337109       2.41815519       0.79075324       1.82881287       0.74971375
O       25.82011450       5.30788152       2.10267608       0.23646561       1.56121119       0.19497238
O       27.67356359      -0.03483466       4.42034296      -0.44271605       0.56685560      -1.95316179
O       25.20121763       4.13395255       4.49399224       0.71471329       1.47894784       1.51764091
O       25.10950947       1.44823146       4.29489394       0.57256761       0.19726049       1.21780121
O       27.35163039       5.50082021       4.27567433      -1.04411712       0.70913054       1.61674891
O       27.53558301       2.84389212       4.37603078       1.34434728      -1.36914525      -0.32828359
O       24.89220791       6.85694222       4.29470630      -1.27126072       0.04465594       1.45129962
O       28.19402792       1.49177796       6.63806511       0.60387446       1.11237158       0.04238603
O       25.77929982       5.89414434       6.50208731       0.17175285       1.00174841       1.20619641
O       25.55897055       2.94997938       6.53783451      -0.42118015      -0.44470693       2.20425951
O       28.06730030       6.84165639       6.47508402       1.08137933       0.02551364      -0.09319094
O       28.26213507       4.15015675       6.67064805      -2.45529303       0.92789942      -0.99524059
O       25.97120477       8.45828448       6.34522498      -0.88218500       1.24904596       0.42739615
O       25.14710638       1.64750726       8.99600742      -0.16246432      -1.77097381       1.75620596
O       27.42435740       5.59448066       8.67889675      -0.17530421      -0.81221159       0.09091791
O       27.23633852       2.82048645       8.64831453       1.50084413      -0.67098645      -1.18535754
O       25.06922175       6.90287809       8.79160740      -1.01255559       0.03077268      -0.29373345
O       27.46391732       0.25264889       8.83227169      -0.84472323      -0.68851827       0.77951328
O       24.96496350       4.32370078       8.72702135       0.19584817       1.41855844      -0.54294732
O       26.14883003       3.01389979      10.96426393      -1.71553248      -0.76591047       0.91494765
O       28.20316668       7.22709776      10.81585302      -1.63602973       0.54708423       0.03477556
O       28.43984300       1.30785069      11.01712114       1.13893409       2.21109319       1.23028402
O       25.93005803       5.38433838      11.06342408      -1.61948880       0.34935430      -0.21395558
O       25.94753848       0.15824075      11.12189499      -1.85094172       1.39014666      -0.59933291
O       28.16963486       4.21293931      11.06454787       1.23204967      -0.66023173       0.75500075
O       27.52679794       3.15596414      13.46943512      -0.97435710      -0.62895579       0.27852803
O       25.09719130       7.06318871      13.22518830      -2.56552136      -0.64210732       2.20895628
O       24.95118310       1.54774328      13.25256837       1.39688252       0.34304107      -0.37792849
O       27.48350411       5.85827223      13.08662354       1.32253576      -0.96287871      -0.25299625
O       25.12661745       4.13719436      13.25517435      -0.35858132       0.51464375      -0.03825582
O       27.39474506       8.44169090      13.08540509      -2.33186471      -1.74877330       0.94484739
Al      24.38676793      11.11226312       1.58257334       0.86672611       1.41745007       0.14825907
Al      26.53985930      15.41716236       1.79989123       1.09299943      -0.39274542       1.51484127
Al      24.29530923       8.17588365       2.77465752       0.62422646       1.69929633      -2.70415775
Al      26.58095210      12.52250873       2.92730203       0.05062945       0.20009921       0.60630045
Al      26.64449229       9.63231677       3.01048043      -0.58104573      -1.04802013      -1.82128110
Al      24.23819213      13.87724482       3.23262800       0.35569783       0.15772398       0.37084963
Al      24.29926015      11.06605527       5.20600953      -3.31021125       0.11991606      -1.21123037
Al      26.58024238      15.49553053       4.98859139       1.96810029      -0.17513886      -1.63498461
Al      24.31180790       8.35376473       5.44458119      -1.13490260       1.68514253      -1.38335063
Al      26.51019334      12.65480024       5.78154016      -3.11741955       0.71847402      -0.95192366
Al      26.72041985       9.85309309       7.10004894      -0.36638329       0.94021962      -1.84901732
Al      24.16701529      13.80735218       7.29919980       0.05839515       0.94855519       1.37203602
Al      24.35987795      11.03598220       7.87703628       2.07449479       0.36267885       1.59950310
Al      26.55031249      15.38577002       7.65897062      -0.29585901       0.62228703      -0.66076064
Al      24.36008981       8.25783777       9.58434543      -1.77379635      -1.94035240      -1.36025519
Al      26.68386908      12.56926795       9.53643801       0.94145835      -0.62234917       0.23705190
Al      26.64720720       9.67839294       9.81400248      -2.63822248      -0.06105975       2.52744593
Al      24.16822267      13.85408954      10.03340955       0.96247001       0.76262513      -3.15602608
Al      24.08433665      11.25609989      11.95678747       0.17035480      -1.05337130      -0.92618716
Al      26.55012703      15.34571043      11.83570697      -1.53209723      -1.88927134      -1.50825206
Al      24.07881784       8.48499612      12.50998622       0.35471117       1.36906280       2.40390388
Al      26.58485532      12.49290635      12.22801298      -2.32917989      -1.61852387      -2.16712703
Al      26.67214587       9.86916954      12.34568589      -1.18593858       1.75515028      -1.80815048
Al      24.05636966      13.99263564      13.52773023      -0.40281037       0.68632150       0.70337211
O       25.90945959       8.29794769       1.97528703       0.72403431      -0.62865766       0.06170617
O       28.38104001      12.60602753       2.05835009      -0.09238501      -0.32980001      -0.06548343
O       26.01526611      10.97419768       1.99488131       1.00755529      -0.85438160       0.21389112
O       28.38442324      15.38738391       1.87116026      -1.20960945      -1.14438553       0.62064196
O       28.19769665       9.59837435       1.91442273      -0.06383013       1.75093038      -0.95355395
O       25.80377320      13.96095127       2.16348348      -1.01846301       0.59480875      -0.46232200
O       27.60325466       8.38776162       4.20184466       1.93919542      -0.01714739       1.26615816
O       25.10088444      12.65264597       4.40752580       0.25212255      -0.41491112      -2.15344810
O       25.06300152       9.62735590       4.11827614       0.66996204      -0.36839390      -0.14753617
O       27.31696196      14.01418663       4.11127394       2.00484596      -0.30354199       0.31697943
O       27.37571591      11.24779924       4.18909180      -1.24250762      -1.11006592       1.04223815
O       24.93672312      15.48731695       4.13929525       0.23330078       3.34959327       0.21801807
O       28.36720152       9.95534782       6.49664549      -0.53550236      -1.65684926       0.22063154
O       25.72636917      14.37764714       6.36417767      -0.69056265       0.07877747       2.12028005
O       25.66027272      11.27921823       6.51229077       2.13122871      -2.07953015       0.87861377
O       28.00500960      15.41239003       6.44633827      -0.68393625       1.25773200       0.38290505
O       28.21499754      12.55099956       6.43678995       1.11665652      -1.54055924      -0.15015405
O       25.84646694      16.73966626       6.28804435       0.18906179       1.20620977      -1.06852469
O       25.17666851       9.78868428       8.75942060       2.36803508      -2.31145181      -3.23912767
O       27.58515058      13.90533011       8.53648863      -1.39718736      -0.32356823      -0.10037918
O       27.22155050      10.97392291       8.57412235      -0.05393731      -1.48971003      -0.14178885
O       25.13796347      15.07503207       8.65693406       1.06551103      -0.96455188       0.50320432
O       27.41511790       8.43205235       8.61855707      -0.41784631      -1.49310218       0.04913599
O       24.97046650      12.63542425       8.77931597      -1.34603563       0.56093404      -0.15298222
O       25.73660648      11.12058377      10.90172956       1.97543346      -1.54803543       0.78314507
O       28.04292206      15.47094549      10.81204429       0.95628333      -0.18455747      -0.30921744
O       28.06966746       9.60493395      10.76294385       0.12769512       2.04996346      -0.63860250
O       25.91133703      13.72679801      10.92050465       2.32590926       0.56056902       1.86799135
O       25.78551991       8.45958443      10.90559737      -1.73387927      -1.79514207      -1.18015528
O       28.17511424      12.48779506      10.77100482       0.64538591       0.60199826       0.44333016
O       27.55634917      11.23699663      13.04515220      -2.90100146      -1.38480900       0.30466763
O       25.16230785      15.37456251      13.06324316       1.81025192       1.14414752      -0.05245073
O       25.08606173      10.06845682      13.06274871      -2.06794979      -1.60154778       0.01181130
O       27.41625903      13.92748289      13.26855876       1.42412748       0.92207473      -0.05192432
O       24.99142503      12.59966324      13.08011913       0.64379462       0.24113284      -0.60602870
O       27.31804530      16.66869999      12.89827967      -0.50566772      -0.49251752       0.10037030
Al      24.11117774      19.56044763       1.89640370       1.21233204       1.96805603       0.09972898
Al      26.56326687      23.64803641       1.95468117      -0.59004449       0.93668600       0.78445376
Al      24.20347690      16.76554649       2.83413654      -0.70727147      -0.03589917       2.06308191
Al      26.82767582      20.87771383       2.61790620       0.20986527      -0.17165009      -1.29569119
Al      26.47806155      18.21887248       3.03315133       0.68697663       1.24661257      -0.85205618
Al      24.25494589      22.29465314       3.06506571      -1.54914725      -1.18426760       0.06792275
Al      24.26066737      19.55447702       4.79769368      -1.03484780       1.27046232       0.61456557
Al      26.65147718      23.77015054       5.01899872      -2.07108984      -0.55912147       0.64805441
Al      24.10154626      16.68629853       5.57070896      -0.72637021       0.13539932      -1.01324408
Al      26.60888176      21.05552184       5.39862465       0.81167395      -0.26549193      -1.73478010
Al      26.47847324      18.28927221       7.20141436      -0.80863663       1.35115287       2.70901218
Al      24.18355618      22.37572307       7.22331056      -0.40543163      -0.04467326      -2.61416532
Al      24.18400466      19.59666002       7.60379757      -0.08865560       1.88186539       0.33200427
Al      26.50026735      23.63101830       7.79089877      -0.68612206       1.66701115       0.34351221
Al      24.18063801      16.70562933       9.54230503       1.52104927      -0.02145959      -0.73831629
Al      26.43862566      20.83469774       9.29596805      -3.37265439      -1.53434560       0.84946296
Al      26.60504691      18.05180130       9.98823859      -0.33961868       1.19107019       1.57539842
Al      24.17389967      22.30163131       9.98104634       0.71423513      -0.56917372       0.77431444
Al      24.11410734      19.54138336      11.70121957       1.70741875       0.39469091       1.66893034
Al      26.44618098      23.69984134      11.86933270       1.02143040      -3.79487340      -0.51747662
Al      24.27317424      16.61691801      12.08719610      -0.48953804       1.37204953       2.58877875
Al      26.57764300      20.86703483      12.07113170      -3.30087152      -0.77934787      -1.71779902
Al      26.46471458      18.19888499      13.45208323       2.68973210      -0.68149735       0.40061800
Al      24.32178076      22.20735556      13.52846203      -0.13649261       1.53318011       0.50133252
O       25.80128081      16.82655634       1.99678418       0.85867668       0.18785305       0.12026664
O       28.35533000      21.03286007       1.87177325      -1.78414581      -3.08874773       1.51872041
O       25.81862396      19.56582111       1.73429338       0.85149508      -0.78458587      -0.70172279
O       28.31131512      23.70316112       2.00016928       1.16174532       1.81786675       0.36672310
O       27.98121979      18.13223620       2.01915083      -0.22324282      -1.55793139       0.59043212
O       25.84558318      22.21059914       1.83145871      -0.69504824       1.87609541      -0.07534229
O       27.38193009      16.72542508       4.07009097      -0.10979666      -0.78303298      -0.39505130
O       25.06993116      20.88156331       3.96196308       0.11486029      -1.62268015      -1.14163952
O       25.08894941      18.07115588       4.09122937       0.61804254      -1.08374634       1.30331549
O       27.31119280      22.31162777       4.11013618       0.66862555       0.90465289      -1.71464125
O       27.46335896      19.74405077       4.15648976       0.56843847      -0.19263356       0.77388579
O       25.02294373      23.53919745       4.17459208      -2.09497439       1.19058992       0.03011700
O       28.18865693      18.45420741       6.20838298      -0.07367070       1.56455389      -0.90191626
O       25.93143026      22.40750094       6.46470085      -1.96830943       0.01176573       1.09244948
O       25.70767795      19.62956799       6.26583256      -0.75514464       0.92404615      -0.47578447
O       27.95036288      23.80983133       6.35558069       2.18226625      -0.09818921       0.64087340
O       28.35813830      20.94365510       6.36025838       0.46111266       0.87260827       1.22783307
O       25.74011544      24.98350537       6.48839356       0.60319053      -1.83059285       0.94582836
O       25.01905982      18.11685736       8.49919715      -1.33257017      -1.53345564       0.81903597
O       27.41765929      22.21232666       8.51283138      -0.48368173      -0.71577147       0.67453717
O       27.40710778      19.35798781       8.50426770      -1.21527595       2.09286579       0.12523704
O       24.81132249      23.61888289       8.46807758       1.11706257       0.77129052      -1.76688661
O       27.24360979      16.89974664       8.51145566      -0.60487148       0.36474230      -2.08957616
O       24.78307064      21.03142112       8.43486155       1.00021204      -1.99216208      -0.52992002
O       25.79148007      19.67068101      10.70948434       1.08184646       0.16474481       2.48579884
O       28.14771356      23.60699992      10.82495680      -0.99732527       1.45713406       1.16190853
O       28.29201780      17.95736375      10.68039883       2.08840426       0.08260380       0.13596448
O       25.79036145      22.10107033      10.81478265      -1.80334491       1.54889501       0.61349408
O       25.63557335      16.66621952      10.75477678       0.74106682       2.43585106      -1.29581191
O       28.10774879      21.01608343      10.77249672       2.40263651      -0.63172789       0.50271237
O       27.57093637      19.56164124      12.77808847      -1.76901348       1.84649323      -0.84163449
O       24.99933868      23.73171023      12.91944510       1.88521687       0.30265002      -1.14467435
O       24.84451754      18.16147896      12.82516007       1.15635707       0.02526913      -0.10555769
O       27.24861824      22.36847196      13.03976257      -1.18328087      -0.71938630       0.85446537
O       25.15985298      20.71348746      12.96100234      -0.91097754      -1.31336092       2.56238974
O       27.36695265      25.00156816      12.91739776       3.23822862      -0.21613639      -0.64605042
Al      24.15037861      27.79213731       1.95012672       3.17684341       2.28886984      -0.43869081
Al      26.52074128      32.16596309       2.17917936       1.49047998       0.54686106      -1.16253320
Al      24.10987826      25.03452157       2.89232247      -3.80094598       1.55889023      -0.76194814
Al      26.62535187      29.26250607       2.73091982      -0.86405029      -3.87370221       0.06280991
Al      26.63512898      26.45641635       3.09525689      -0.22574474      -2.95796219      -0.05759415
Al      24.24945935      30.56419192       3.10473021      -0.32002227      -2.40486884       0.16690722
Al      24.27101456      27.71739918       5.25454348      -1.04744970       3.16537722       0.32185439
Al      26.84791105      31.94355109       5.13145258       2.34466753       0.96216372       0.26654597
Al      24.15906909      25.09015333       5.55183888      -0.76284760       0.14969345       0.46896994
Al      26.71539262      29.12519748       5.38621619       0.13617324      -1.52618068       1.09196109
Al      26.53858159      26.40842643       7.33239160      -0.64557309       1.73383364      -3.08405594
Al      24.22361698      30.69765395       7.21998156       1.26716748      -0.23256846      -0.66354136
Al      24.13080056      28.01522450       7.72610171       0.59053974       2.07204912       0.64031654
Al      26.68360315      32.00215378       7.69516118       0.91393846       0.25812723      -0.63914814
Al      24.15209295      24.94789695       9.42038869       1.49787915       2.00448373      -0.87447651
Al      26.58340644      29.30085235       9.46570543       0.89015590      -0.29426418      -0.65450647
Al      26.43822131      26.47731294      10.12894107       1.02223165       3.25118448      -2.23126835
Al      24.16433332      30.57375659       9.96879048      -1.67417123      -1.09877981       1.13732339
Al      24.11673098      27.84401129      11.86399604       0.73395196       1.45325648      -0.54983267
Al      26.59245383      32.01789476      11.76899223      -1.53977234      -0.37774308      -0.73265884
Al      23.94033881      24.96950621      12.20918529       1.04589170      -0.66115140       1.71945151
Al      26.47848062      29.24814465      12.01981253      -0.29746252      -1.27313348       2.58245014
Al      26.42051982      26.33460907      13.40222966      -0.49076668       0.09357337      -1.13840973
Al      24.19843050      30.56056748      13.61549100       2.73956390      -0.41101155       1.88439075
O       25.71361244      25.26381485       2.11440472       0.60104834       0.82958575       1.27591306
O       28.20075456      29.31510358       1.90440884      -1.21984548       1.18510678      -0.26027859
O       25.92822954      27.79626362       1.99881725      -0.46558128       0.31636304      -1.10817897
O       28.24282719      32.04733382       2.19360899       0.38480882       0.80597304      -1.38760782
O       28.12098500      26.42892421       1.86786497      -1.43868028       0.63775286      -0.43566068
O       25.71122239      30.68065971       2.15665300       0.01118423       0.17179264       0.69780727
O       27.39216530      25.18712835       4.11362421       0.94763842      -1.86760623       2.14753851
O       25.15875605      29.08673347       4.12984201       0.21135720      -0.47363061      -0.59752151
O       24.86020473      26.28008282       4.15710059       0.31614118      -0.15511963       1.15596608
O       27.49707517      30.59786730       4.18952486      -0.48820985      -1.74504200      -0.13430545
O       27.48726779      28.01202394       4.15654916       3.02299138       0.97511195      -0.95825616
O       25.06680163      31.99680348       4.20860534      -1.50886605      -1.50355999      -1.50882496
O       28.28013430      26.58537709       6.43868121      -0.00345394       0.22454965       1.25714064
O       26.01336420      30.55364752       6.44214324      -3.46942409       1.12887205      -0.11251513
O       25.73473005      27.77742503       6.34227941      -0.05980435       1.32246088       1.71648168
O       28.13631674      31.98217892       6.56171921       3.02108609      -0.86645905       0.82057510
O       28.31629402      29.20501964       6.45089880       0.48424560      -0.72421711      -0.93602531
O       25.95466623      33.16906508       6.35059328       2.60849716      -2.04482917      -0.35145041
O       24.91392757      26.56993765       8.77284112       0.15509560       2.72345309      -0.43189042
O       27.55181500      30.60984331       8.74585644      -1.65981323       0.16453922      -0.81324192
O       27.18113007      27.80140063       8.65743098       0.72640599      -2.47159294      -0.61585124
O       25.00325438      32.00506648       8.41413940      -1.11434085       0.17650598       1.37337495
O       27.16582910      25.27087468       8.52199147       0.16600608      -1.41635870       1.83394011
O       24.89449431      29.45275919       8.53898461       0.81439522      -0.28451897       0.04862729
O       25.76477049      27.97932704      10.69682366      -0.52389299      -1.64866012      -1.19422535
O       28.29461649      31.94817656      10.94486986      -1.22238447       0.57710030      -0.29678583
O       28.01299070      26.30627323      10.93435655      -1.46995978      -1.10484270      -0.15451004
O       25.75354926      30.60994360      10.84042273       0.25801106       1.38265376       0.51826521
O       25.55744111      24.96152508      10.77551917      -0.59547096      -1.72803093      -0.08719855
O       27.93359162      29.15925099      10.94573310      -0.02915787       0.00084638      -0.41335546
O       27.30373958      27.80135588      12.85597595       0.02373387      -0.38937553      -2.95798963
O       24.99310019      32.10295446      12.98545518       3.51068840      -0.64305144      -0.18812789
O       24.82201380      26.44349030      12.73192490      -0.60449180      -0.26953078       1.90980660
O       27.15535032      30.56889752      12.98836304      -0.28471603       0.57177275      -2.22772793
O       24.92663230      28.99559979      12.98212598      -0.99657620      -0.36988897       0.39435644
O       27.31230400      33.09308505      13.11423994       0.89560746      -0.30359122       1.65799516
Al      24.39082224      36.20204474       1.92431937       0.98695833      -0.52991077       1.26770153
Al      26.75720017      40.22712203       1.63294275       0.99220597      -1.80935947      -2.07832891
Al      24.22872264      33.42619976       2.80474949       2.66532525       1.66109809       0.38923260
Al      26.85232014      37.58005858       2.95726566      -0.12665122      -1.87960550      -1.35910620
Al      26.59939191      34.91002609       3.36661727      -1.00222878       0.60677338       1.12354308
Al      24.46500524      38.80757336       3.30884119       1.28892653      -0.23885296      -1.81723024
Al      24.22580565      35.94858158       5.17037266      -0.02391125      -1.16394255       0.74617558
Al      26.75533320      40.31984363       5.11297572      -0.26796043      -1.99342777      -2.86585042
Al      24.23172527      33.22811632       5.54984706       1.04795839      -0.03487075       1.15162131
Al      26.71802474      37.59143587       5.65280722       1.19700826       0.85203424       0.13615245
Al      26.67043301      34.75651500       7.26096904      -0.84447718       0.72540574       0.17749675
Al      24.22462602      38.85391646       7.30557625       1.88103501      -0.64764598      -1.46737513
Al      24.21363815      36.05176754       7.75152255       1.06425930       4.77961881       2.36131284
Al      26.47614080      40.48108807       7.82036518       0.18415100      -1.20525426      -2.18911228
Al      24.44557701      33.31689236       9.38510392      -1.17261971      -0.19766665       2.01086145
Al      26.76934871      37.59985704       9.54207952       0.12105235       1.06880014       0.12018011
Al      26.83536025      34.79925126       9.89265400       2.62160449      -0.39570739       0.41627607
Al      24.45813360      38.93628166       9.99491327       3.16976077       1.37012696      -2.29231287
Al      24.29320698      36.07148673      12.03431545       0.01449055       0.93578054      -0.87148862
Al      26.82481439      40.04441738      12.00950404      -1.01270563      -1.54445376       2.50162963
Al      24.37329568      33.52196911      12.15550017      -0.69411923      -2.49664496      -0.59285762
Al      26.61071345      37.39863775      12.10757495       1.11419974       0.90868601      -0.91480579
Al      26.82707608      34.78983270      13.53005743       0.33660430       1.60177642       0.43727969
Al      24.26869686      38.81940383      13.46999287       1.01475014      -2.27825200      -0.89061342
O       25.85156659      33.65886922       1.97291230      -0.07605696      -0.15583610       1.71614910
O       28.38069470      37.82156286       1.73048420      -0.43016763      -0.22942677      -1.16805666
O       26.07199951      36.18248407       1.99959868      -0.27874858      -0.29883828      -0.16219221
O       28.48880840      40.30954099       1.78458161      -0.76105320      -0.01215508      -1.41806334
O       28.10821033      34.99816643       2.32911438      -0.04539257       1.07209540       1.35703293
O       25.84849409      38.73098793       2.08347289      -1.37072795      -1.18961207       1.02778811
O       27.47248548      33.49991376       4.51702335       0.68638733      -0.74047210       1.08512172
O       25.40247878      37.56346848       4.32391368       1.87076929       0.14666177       1.22104459
O       24.84733917      34.70837388       4.02284096      -0.34536466      -1.25459657      -1.75616064
O       27.43356534      38.96135581       4.15002012       1.51365259      -1.62794535       1.27464958
O       27.43610498      36.31692667       4.21893616       2.25724251      -1.01839237      -0.46086013
O       24.80343527      40.38732022       4.32054817      -0.29881575       0.67195309      -0.13011552
O       28.39460553      34.82907815       6.58829920       1.10151638      -0.04777211      -0.39833033
O       25.89501381      39.03773960       6.45719050       0.74978442      -0.43511545       1.51897176
O       25.87492415      35.92952736       6.14545671       0.52334220       0.34145152       0.04706084
O       28.13459230      40.34263671       6.44012206      -0.12640916      -0.36616971      -0.00914858
O       28.33165005      37.38510398       6.50223025      -0.22051228      -0.57794861      -0.02180632
O       26.04612988      41.68606610       6.20282979      -1.39136259      -0.52302107      -1.80968810
O       25.27974420      34.63947273       8.40636577       0.50920144       0.70979970      -0.66972422
O       27.43421433      38.89150947       8.57792780      -1.31182518       1.06937556      -1.16158263
O       27.24778123      36.00656612       8.63207700      -1.15949148       0.47275494       1.30491680
O       24.89187438      40.16613689       8.77197760      -0.69208587      -0.46492742      -1.95805372
O       27.42691656      33.50296405       8.55848945       1.34596052      -1.23364426       0.04614142
O       25.01446006      37.59508943       8.57109494       1.64175026       0.78655102       1.07185409
O       25.91575799      36.25615016      10.77249385      -0.39360258       1.42480153      -3.06365852
O       28.27931884      40.32104603      10.73908934       0.06306557      -1.38005969      -0.53825352
O       28.35689983      34.68909428      10.89013429       0.66879261      -1.22205260      -0.25655611
O       25.96188075      38.79072891      10.86503277      -0.69330953      -0.97616306      -0.90618744
O       25.81502681      33.41934318      10.79240384       1.52054159       1.13026054       0.51868547
O       28.13371527      37.47306666      10.71946240      -0.56458583       1.58183550      -0.71825606
O       27.71173999      36.06492198      12.78244691      -0.15494783      -1.21097279      -1.01600801
O       25.21969569      40.08738525      12.96294527      -0.08313489      -0.66808887       1.26462911
O       25.18863978      34.91066092      13.00819049       0.28191276      -1.16809681      -0.32695687
O       27.52961826      38.72067240      12.98122524      -0.03296020      -1.30543216      -0.58284245
O       25.09649090      37.40123557      12.98761592       2.18369003      -0.98525704      -1.24445128
O       27.35340667      41.44504856      13.20387262       0.98423485       1.19410451       0.58202542
Al      24.24729948      44.45729418       2.11461196      -1.22335147      -0.15411522      -0.58715348
Al      26.64725715      48.44853008       2.07833649      -2.80227562       0.39971403      -0.58373408
Al      24.39726132      41.50875254       2.80639268      -0.56452366       2.17654426      -1.18666461
Al      26.77307995      45.79730236       3.11302205      -2.43316417       1.56674252      -1.91838381
Al      26.62420912      43.04871200       3.21411839       0.46571661       0.48966647       0.71000713
Al      24.38891685      47.17912955       3.35278143      -0.31733882      -0.69581265       0.96692287
Al      24.36262236      44.41684629       5.22841386       3.58877468      -1.10039791      -1.31890978
Al      26.81253317      48.35815302       5.22761057       0.77249522      -0.72585529      -1.92419084
Al      24.19162740      41.67964456       5.56722818      -0.16888646      -3.30350485       1.95114264
Al      26.67905806      45.74104613       5.57590254       1.28634651      -1.22582563      -1.80178174
Al      26.72106275      43.06079543       7.29697227      -2.06513587       0.65876689       1.79912383
Al      24.49135429      47.28169662       7.52981884      -2.40828538       0.93592925      -2.14677008
Al      24.27633385      44.40253556       7.86837118      -1.60601615       2.26100894       0.03071281
Al      26.84898101      48.69155975       7.79018177      -3.37105309      -2.33367363      -1.46204941
Al      23.94952489      41.50194337       9.44507725       0.52122336      -1.42520327      -1.98563211
Al      26.87580786      45.81077530       9.78391426       0.05340858       0.16264668      -0.08708626
Al      26.46500629      43.04721965       9.93249078      -0.38776667      -0.96710992      -0.18408389
Al      24.23797137      47.07367374      10.11945702      -1.76397210      -1.92928820       2.18408289
Al      24.19669513      44.38681669      11.90134047       1.21606698       1.96262253      -0.92634169
Al      26.77996326      48.58751126      12.05554227      -1.16418074       1.05369549       0.72293215
Al      24.34059187      41.43958180      12.21405145       0.05045867       2.60978012       0.41661965
Al      26.54060995      45.66610429      12.46757847       0.35725917       1.10839339      -0.32817981
Al      26.50678877      42.91146611      12.56274220       1.72407009       0.98263198      -0.59011806
Al      24.53499582      47.32188216      12.96503262      -1.59977051       0.19713772      -1.74470669
O       25.98668607      41.64651310       2.18669516       0.52351413      -0.01657518      -0.52673824
O       28.20633467      45.85946091       2.00394024       1.36924537      -0.67656930      -1.05359285
O       25.95322573      44.41264501       2.08276736      -0.35168776      -1.90285804      -0.16147353
O       28.40606407      48.59284028       2.19427090       0.69279053       0.28034627       1.33387462
O       28.22569917      43.00618417       2.10052095      -0.11673521       0.01367891       0.85498754
O       25.84519791      47.01495490       2.21364128       1.23043854      -1.21050182       1.52497021
O       27.52857229      41.69417632       4.17580975      -0.38950979       0.13824789       0.77605125
O       25.26324886      45.77727185       4.28109463      -2.51914530      -0.90836264      -1.03361217
O       24.95301703      43.06988598       4.24270519       0.34124088      -0.76143753      -0.55892501
O       27.63304686      46.98115425       4.52312624       0.15716498      -1.15004103       0.49742229
O       27.41511466      44.35102135       4.30425398      -1.42946733      -1.46964593       0.09658857
O       24.89662373      48.57804248       4.43634451       0.75995389      -1.93492319      -0.00418144
O       28.47679472      43.27631349       6.49928398       2.48210630      -2.44228586      -0.11568135
O       25.98154660      47.36106838       6.54644585      -1.86773263       1.19090248      -0.50577424
O       25.70686377      44.47488212       6.52101353      -0.34960164       3.14452972      -0.82204731
O       28.28162900      48.51138863       6.51340292      -0.77326062      -2.98010091       0.71774797
O       28.33056615      45.74145581       6.54600287      -0.03886813      -0.66984318       0.79529570
O       25.87262832      50.04269408       6.73211137       1.23592305      -1.68178893       0.39694806
O       25.22260776      42.71597211       8.50788338       0.43752300       1.12649252      -1.80600487
O       27.60433862      47.21150580       8.70358013      -1.49026803       0.70785160      -0.71863002
O       27.45333037      44.26268994       8.77882128      -1.23656808       0.55126094      -1.72620085
O       25.28903744      48.50452642       9.03509610      -1.22162565       0.01807378       0.39995528
O       27.41874585      41.89881712       8.63002504      -1.24296274      -0.30538524       1.36225348
O       25.03485274      45.87712800       8.75022046      -1.31741397      -0.88702978      -0.21273993
O       26.06763778      44.46372033      10.83130047      -1.52464137       0.03445625      -0.43099108
O       28.31803743      48.59297252      11.02689668       0.65624370       0.80497969      -0.34934706
O       28.35948931      43.04038239      10.89270808       2.01884075      -0.28540582       1.20838787
O       25.75278380      47.04178149      11.35079722      -0.33542569       1.24143397       0.19107004
O       25.82553353      41.78383492      11.19566220       0.60277924       0.60957320      -1.69990757
O       28.26393339      45.91153296      11.09099432       0.13049597       0.02127966      -0.49621146
O       27.55376733      44.35248950      13.08930032      -0.54222126      -1.03429159       0.43463639
O       25.30197596      48.81225914      13.29955727      -1.14111881      -0.50365124       0.96086109
O       24.80357707      43.05872636      12.87499147       2.34188865      -0.89681291      -0.17913016
O       27.58418485      47.07605042      13.13889790      -2.55732973      -0.52481144      -2.19931132
O       24.93018087      45.72532742      13.17818015      -1.86354344      -0.84644068       0.98372781
O       27.55959247      49.79950405      13.18074727      -0.67824511      -1.63568585       3.44363465
Al      29.16397386       2.66754036       1.94927706       0.07643958      -1.36302459       0.06782717
Al      31.36938960       7.10311398       1.96922041      -0.78749783       1.24770052      -0.29326053
Al      29.01287030      -0.10215557       3.20956604       2.94971387      -0.40023223      -4.81719289
Al      31.33163252       4.32050387       2.98551835       0.24208901      -1.93312461      -0.06793220
Al      31.44007975       1.37442349       3.37324124       0.89350176      -0.92959761      -1.65302993
Al      29.02537118       5.59060527       3.20389505       0.13222231      -0.57135722       1.94349122
Al      28.90936128       3.00908417       5.23709235       0.06068253       0.99484865      -2.47284329
Al      31.38973530       7.17930358       5.12419910       2.91078072      -1.64638687      -0.22779831
Al      29.23132995       0.01845803       5.73779024       0.68752442       2.58689181       0.51558889
Al      31.69976849       4.38486753       5.62733192      -1.30362930       0.15818381       1.54043431
Al      31.34735172       1.55707770       7.36288656       2.57292103       1.62846726       1.19225077
Al      29.08313343       5.67095515       7.30371653       3.34154924       0.01527130       0.04994740
Al      28.99026447       2.83637889       7.91424387       1.82451315      -2.34742813      -1.20118297
Al      31.35953289       6.97221236       8.15400479      -0.18991506      -3.51381602       4.38035067
Al      29.11823964       0.07547529       9.63834219      -0.85152920      -1.80355046       0.29551550
Al      31.47271037       4.16662414       9.55256270       0.97321971      -1.29818986       0.19946695
Al      31.44527448       1.43006330      10.02327321       0.15621461       0.20093182      -0.57612945
Al      28.94611206       5.62582303       9.99727940      -0.51628297       1.73539531      -0.22220089
Al      29.12598843       2.75132779      11.95795210       0.85417396       2.18381534      -2.66809477
Al      31.58142431       7.16029362      11.99719893       0.57364798       1.24676534       0.50894917
Al      29.04671961       0.01287591      12.18210138       0.71704781       1.02725985      -0.81543629
Al      31.28395603       4.24476740      12.15366261      -0.98256998       3.24046449       0.87593117
Al      31.47838237       1.45118937      13.28343490       1.48904640      -1.35600707       0.03367722
Al      29.18126836       5.75602186      13.00674134       0.26481341      -1.07588969      -2.68377000
O       30.63513890       0.30734359       2.23010505      -1.87294484      -0.85448794      -1.95273725
O       33.18492772       4.30567934       2.15511201      -1.40725193      -0.59579692       1.03459542
O       30.87308749       2.75217698       2.26973058       0.75699946      -1.73756064      -1.56073752
O       33.05475839       7.01685817       2.12249965      -1.50077931       0.73444883       1.22105939
O       33.08570792       1.51437856       2.31837987      -0.21641636      -1.62028957       0.80580706
O       30.48218962       5.68932672       2.14889233       0.21310000      -2.14984232      -0.94448348
O       32.47690649       0.09915166       4.30916913      -0.48159852       0.59279193      -2.46243616
O       29.93983489       4.19879482       4.16722523      -0.06603019      -0.83501577      -1.22595486
O       29.87258672       1.19641352       4.43641584      -1.97646227      -0.83242410      -0.50983320
O       32.33401387       5.43583991       4.25000894       0.49642967      -0.15140970       0.30245419
O       32.16179084       2.91619086       4.58336439      -1.23745176      -0.62287533      -0.26418411
O       29.80017131       7.07047977       4.22704544       0.96056052      -2.05243747      -0.35360607
O       33.13052114       1.70518163       6.61768312      -0.40835119       1.06028167      -0.19901829
O       30.79547552       5.79587173       6.53705269       2.16313386       0.73775402      -0.61871473
O       30.33887838       2.82787639       6.52707129       0.58542726       0.44134695       0.19011019
O       32.84436243       7.08050435       6.23954517       0.61751489       1.70830215       0.26681220
O       33.25157965       4.23843833       6.53096682       0.40517748      -1.09718920      -0.95161674
O       30.39830402       8.35387561       6.42703835       2.47563600       0.08824728       0.13415890
O       29.94127161       1.44915598       8.64766986       0.09281755      -0.94201089      -0.59943957
O       32.38722939       5.65586205       8.82745188       1.85811269      -0.12499296      -0.45685569
O       32.11531682       2.78034949       8.75400152       0.50309917       0.77855475       0.49570723
O       29.70404676       6.97982011       8.68137554       0.07745140      -1.05094644      -0.74403525
O       32.31392221       0.22592719       8.78701115       0.35993607      -0.21178632       0.08863103
O       29.88808773       4.40297897       8.77053708       0.58464569       1.48060730       0.25070408
O       30.62679745       2.92876856      10.99944139       2.29239667      -0.98588672      -0.09166359
O       33.06239337       7.23366001      10.94770224      -1.20962987       2.94870122      -1.48293899
O       33.11265708       1.45150959      10.98246105      -0.43637329      -1.22031173       0.30115522
O       30.75462082       5.56272285      10.91277628      -0.04096523      -1.38153300      -0.48913914
O       30.64585778       0.02174247      10.99948888      -1.91063006       0.81607641      -1.28024877
O       32.89224494       4.18597318      10.84637192       1.70416436       0.22583310       0.32156019
O       32.25477304       2.93344696      13.10577289      -0.58719173       0.26130575      -0.49541627
O       30.08687455       7.15075675      13.18229078      -1.31186469      -0.13328780       1.52531183
O       29.64728708       1.45112219      13.15435643       0.51091762      -1.42592847       0.29114184
O       32.19601700       5.56441994      12.98777950      -0.13646343      -2.12665139      -0.75294729
O       29.79612657       4.10026278      12.99514063      -1.54730402      -1.36655132       1.10618820
O       32.17580525       8.47083866      13.17815195      -1.84000436      -0.38951060      -0.23540744
Al      29.10409793      11.10712819       1.78307337       1.09403324       0.96313414      -0.75955954
Al      31.24623971      15.43979678       1.96405201      -1.32339214       1.11977044       0.07216556
Al      29.02689706       8.41655327       2.90331419      -0.57726060       0.94455010      -2.17928505
Al      31.51043947      12.64498176       2.86892083       0.95424753      -0.42939868       1.91424149
Al      31.48534987       9.82819917       3.14354855      -0.42360475       0.33600319      -0.80705332
Al      29.01291783      13.94696781       3.32837058       2.49681290       0.69770381      -2.00487326
Al      28.96350809      11.15049432       4.92415045      -1.57686337       0.46664315      -1.09397351
Al      31.29108908      15.41315638       5.16129338      -1.49481808      -1.87572832       4.36459894
Al      29.04221709       8.50810287       5.46789630      -0.65736158      -1.98206155       1.47676616
Al      31.39739403      12.55647470       5.52261673       2.37737944       0.30245335       0.29960999
Al      31.26975257       9.85588821       7.17399171       1.18951784       1.43245949       0.38773896
Al      28.98531753      13.95869381       7.28234886      -0.85848744      -1.15667227      -0.87580299
Al      29.04786361      11.31412910       7.77457182       0.23020705       0.64351200      -0.35392474
Al      31.36419068      15.08746276       7.85131242       0.60472479       2.46423273      -1.45568690
Al      29.06150516       8.46945609       9.42073247      -0.63303664      -0.40197835      -0.87346827
Al      31.59919919      12.50277442       9.34753811      -0.34575964       2.21232353      -3.76559282
Al      31.30407301       9.76117987       9.80690018      -2.80967683      -2.09438590      -0.92141686
Al      28.97224911      13.89635594       9.95545379       1.32955097       2.17089765      -0.52939759
Al      29.20195915      11.32021156      11.98104177      -1.01974050      -0.02761560       2.75845850
Al      31.43284563      15.45579564      11.51603634       0.22656991       4.29976026       0.02415452
Al      29.02843565       8.40652869      12.21992585      -0.43532830       1.59976043       0.05409030
Al      31.62425748      12.70203196      12.10182095      -1.00057691       1.18638856       0.48644082
Al      31.55138290       9.82642527      12.54133063       0.54082474       1.07162820       1.20810601
Al      29.15266751      13.91666680      13.73084517       2.45016076       1.62189580      -0.43711173
O       30.51281570       8.56988447       2.02461304      -1.86160120      -1.54599673      -2.32395893
O       33.16627917      12.66815465       1.96757398       2.49903211       0.65247029       2.71215439
O       30.73928766      11.11241053       2.02238096       0.93054558      -0.51346255       0.41453376
O       32.98911584      15.34055619       2.14563266      -1.08590043       0.77938853      -0.37557184
O       33.01583000       9.58987928       1.95347633       0.92804195       1.27081689       0.26224154
O       30.43955328      13.93668483       2.16151543      -0.49988834      -1.23562198      -0.37138962
O       32.18379710       8.58644192       4.27042030       1.45454071       0.26447749       2.00103542
O       29.98779061      12.51308744       4.33807731       0.03677553      -0.35046444      -2.31094535
O       29.63120956       9.68808020       4.30218836       1.04105068       1.13414220      -1.12982838
O       32.16984911      13.74280454       4.33026521       0.92153444      -0.05238269      -0.64678291
O       31.99867019      11.17060385       4.14760754       1.53660243      -1.81673294       0.53314734
O       29.65123008      15.41808145       4.13359373       0.10463715      -0.51847967       1.44691789
O       33.05697907       9.81893616       6.37507448      -1.66226355      -1.86225466       0.86837579
O       30.55759730      14.10374240       6.48680674       0.23173337      -0.53592801       0.21228771
O       30.39739976      11.32287271       6.46324779       0.38907275       1.43703987      -0.48364015
O       32.85442810      15.38452939       6.41514439      -0.40465358       1.66524450       0.09127024
O       33.07880912      12.38585941       6.43845076       0.61231351      -0.20901730      -1.49816971
O       30.50425704      16.67717363       6.27629557      -0.07483122       2.28674656       1.72219067
O       29.85664132       9.83200904       8.52893766       0.87148810       1.46344445      -0.09382254
O       32.42958494      13.98036019       8.64584196      -0.33297297       0.25092186       0.11447465
O       32.20288927      10.87569320       8.58518019       0.97085439      -1.74946635      -0.00682050
O       29.70850640      15.37651255       8.53152213       0.08742851       1.66479773      -0.89350484
O       32.20302787       8.46112304       8.76559207      -1.18851484      -1.93702003       0.60595435
O       29.86795201      12.72690910       8.47292609      -2.58395338       1.24184351      -1.86954889
O       30.61996338      11.31236765      10.70386914       0.39601530      -1.69301338      -0.64753399
O       33.20718488      15.40245991      10.87446012       1.49500880      -0.21566234       1.42408774
O       32.97794686       9.92160132      10.81236765      -0.29582471       0.17352598       1.19545072
O       30.74335089      13.90662284      10.76560737      -0.23113339      -0.02837728       0.78592785
O       30.68821177       8.39769119      10.79924620       0.63727717      -0.54294398       1.82969061
O       33.02460543      12.54961393      10.82959776       0.43687616       1.54535002       0.47961747
O       32.27908717      11.35709546      12.98996353      -0.79559731       0.54008103       0.93112189
O       30.10781199      15.46964619      12.95331936       0.23549564       1.51794652      -0.28367799
O       29.81036258       9.85855618      12.79491835       1.77115460      -1.86059202       0.86915420
O       32.20261954      13.97283389      13.15813277       0.05783213       1.30800320       0.15900141
O       29.96716245      12.55863467      12.84802451      -1.60262791       1.49935358       0.15261388
O       32.28684023      16.32842013      13.00965065       0.77634861       1.05973503       0.04811250
Al      29.07760410      19.48732266       2.05739193      -2.06305299       1.27968505       1.52468755
Al      31.40805889      23.77564919       1.78011934       1.81388534      -0.10801837      -1.72286985
Al      28.99218052      16.82918409       2.76493171      -1.46135204       0.38789236       1.82827709
Al      31.41939990      20.87536492       2.65232184      -2.79562900      -0.06423543       0.68649642
Al      31.57725675      18.21386371       3.28459301       2.51579734      -2.03590231      -1.03955818
Al      29.06875898      22.37135587       2.91621144      -4.09525173      -0.55337515      -0.82836516
Al      29.10483065      19.56343812       4.94483161       1.75492217      -1.25539278       2.03165037
Al      31.46272467      23.73253347       4.98762420      -1.55795025       2.10062516      -0.33292933
Al      28.92667756      16.86787944       5.54990346       4.31698900      -2.67469222       3.67667860
Al      31.38656574      21.02770017       5.43117773       0.76094928       1.48120662       1.33675368
Al      31.30971304      18.29088472       7.07561875      -1.52778886      -0.37893101      -0.12367058
Al      29.02812182      22.40275948       7.13816694      -0.65961952       0.81608854      -1.25809129
Al      28.94566062      19.63266349       7.59114427       1.40768649       1.00388720      -0.16758683
Al      31.32857234      23.71088517       7.81430053       1.58952307      -1.30884486      -0.91377333
Al      28.94304735      16.66920747       9.37097514      -0.11621831      -1.26539813       1.63368516
Al      31.28746302      20.92771390       9.49060372       0.27922554       0.59059570       1.84577924
Al      31.33307476      18.17220557       9.68527792      -0.95521318      -1.10918980      -0.84050280
Al      28.82728647      22.31039001       9.77311198      -1.38655724      -0.10155574       0.40030962
Al      28.94284135      19.54489376      11.64440188      -0.13209636       0.93471737       0.57227330
Al      31.26575643      23.85904415      11.45000665       0.03761140      -2.24649485       1.87310968
Al      28.92171739      16.65750670      11.97714645       0.03390172      -1.51079893       1.15707241
Al      31.31156726      20.86652316      12.14603420      -1.33238168      -2.42540299      -3.16771982
Al      31.39955753      18.00334566      13.51545874      -1.44899109       1.46710855       1.48737384
Al      28.96630634      22.30080889      12.48198457       1.32383078      -2.20387933      -0.69932881
O       30.58755604      16.95340634       2.05684817       2.35379956       0.12646403      -0.48589927
O       33.06179198      20.99409781       2.08493875       1.37408226      -0.50378727      -0.32488929
O       30.75900615      19.31741037       1.88486869       0.25126261       0.08960269       2.37952548
O       33.11789419      23.74633464       1.96590742      -0.52429117      -0.86063678      -0.91580134
O       32.92080741      18.05426578       2.01824174      -0.11214457      -0.86046595       0.57513466
O       30.58361588      22.23540347       1.81284920      -0.81338506      -0.93145408       0.07153160
O       32.09215914      16.85978433       4.31264215       1.25006821       1.20251775       0.13946039
O       29.98690109      21.00756372       3.99270265       1.15320430      -0.65692963      -0.21108940
O       29.76727153      18.25824254       3.91199727      -0.74486148      -1.60144732       0.73868191
O       32.11774180      22.43673708       3.99810745      -0.74833053      -1.72888569       0.31083394
O       32.21557625      19.62613030       4.21634496       0.39016047       1.06151106       0.86115334
O       29.90233299      23.78225730       3.95660775      -0.62174671      -0.04311306      -1.39803076
O       33.07782582      18.25368258       6.59329965      -0.76164485      -0.31001601       0.42950435
O       30.60414584      22.53362470       6.29737547       1.46437709       0.16759394       1.45276267
O       30.59172850      19.66611886       6.21551776      -0.99424562      -3.05457318      -0.59748275
O       32.91490631      23.52529196       6.36887539       0.20929973      -1.26700135      -1.45025586
O       33.10338358      20.69986788       6.42075075       1.99813185       0.00358160      -2.11255106
O       30.69446524      25.07879002       6.54750497      -0.38066479       0.77393705       0.48201831
O       29.87005655      18.37014016       8.61845305      -0.68073108       0.84937265      -0.10378197
O       32.34505984      22.31454436       8.53378481       0.01221230       0.01044683      -0.04868460
O       32.14708081      19.62107698       8.60911880      -0.86979353       0.77509062       0.52709820
O       29.63721621      23.62285915       8.46193358      -0.42575356      -0.38832977       0.37619955
O       32.08054049      16.71168086       8.45599175       0.08358743      -0.09617050       2.25324505
O       29.71112061      21.15842498       8.58146937      -1.81111422       0.97944922       0.11794848
O       30.62890031      19.54108157      10.85133306      -1.92685733       0.22558302      -1.31746833
O       33.13323336      23.70317609      10.77026020       0.74612750      -0.98906435      -0.06048279
O       33.25642289      18.02424276      10.84705429      -1.57200336      -0.42267321      -1.45715383
O       30.32202967      22.46228770      10.73977578      -1.26584458      -0.46193193       0.13756583
O       30.48312650      16.72658972      10.60671638       1.76857552      -1.05938745      -0.16062110
O       32.78160649      20.99632709      10.74571914      -1.45178746       1.31857937       0.55330987
O       32.21672816      19.50131829      13.05231063       0.23088009       1.31231626      -0.51575142
O       29.75774742      23.68357537      12.95330180      -0.49588639      -0.46843416       0.31871651
O       29.85687659      18.21367049      12.70078077       1.22843030       0.82836805      -1.01314950
O       31.99325061      22.32853780      12.91775975       0.81495954       0.34488449      -0.66458838
O       29.70405569      20.73380558      12.98224261       0.59540897       0.61812129      -0.45161715
O       31.94669889      24.97359040      12.70840647       0.09607738      -1.55189076      -1.22933998
Al      29.06857184      27.90948978       1.73912087      -2.40039507       1.22985565      -1.58529405
Al      31.43745333      32.18617151       2.35353849      -2.99362622      -1.85066071       1.50830875
Al      28.79174834      25.17583449       2.88904497      -3.18127900       2.70900350       2.12448685
Al      31.43174526      29.43736613       2.74927084       0.55664156      -1.33589442       0.19197043
Al      31.21258096      26.53527775       3.19735425      -0.81870370       0.24743793      -1.36074676
Al      29.11412641      30.63222282       3.15944549      -2.87778200       2.16825253       1.66910634
Al      29.06002107      27.88976597       5.18763571       0.68551377       0.58100801      -0.90661305
Al      31.38011845      32.08936833       5.21161699      -0.95396900      -0.18525522      -0.03827524
Al      29.07712713      25.14120179       5.61398200       2.22050813      -0.05736583       2.37447972
Al      31.53082958      29.23901106       5.52327673      -0.17091032      -1.75550562       3.20872345
Al      31.37652780      26.69837809       7.23546825       2.15849167      -0.98677982      -0.20524876
Al      29.02667444      30.56278027       7.25620535       0.15284506      -0.15361493      -0.03679278
Al      28.89638491      27.84795495       7.97389427      -0.21326747       0.28275518       0.42509396
Al      31.34538593      31.90958442       7.89226686      -0.49074413       1.74751317       0.28237662
Al      28.78990216      25.10800671       9.35953376      -1.07867006       0.12021767       2.86808599
Al      31.39413443      29.24077443       9.52639699       2.46292407       1.06840742       1.48730399
Al      31.37258602      26.40908256       9.91276251       3.42452134       0.08853245       0.60374810
Al      28.95953488      30.41010889      10.08603546      -1.17035946      -0.03183434      -1.46050481
Al      29.01458191      27.64911527      11.83842244      -1.57058385      -0.48643442       0.44343232
Al      31.28374310      31.86559864      11.97665386      -0.15478786       0.72107665      -3.34725523
Al      28.95590007      24.98817583      12.07290738      -1.92694954       0.64201721      -0.85784760
Al      31.38128386      29.03219909      12.12893938       0.36447835       1.66898901       2.08611809
Al      31.35871371      26.25583338      13.50411046      -2.99359214      -1.28944263      -2.15246246
Al      28.79521752      30.46250972      13.29147729       1.87834154       1.33229732       1.98411612
O       30.46148812      25.34047767       1.94145188       0.64880014      -1.16846102      -1.38278695
O       33.04216987      29.40379559       1.88322211       0.82035640       0.39910888      -2.06285182
O       30.86007317      28.04471124       1.82673259       2.27789856       1.53609016       0.34005727
O       33.04622176      31.95491385       2.16561231      -3.18783512      -0.45258310       0.06380152
O       32.83012426      26.34031341       2.24102958      -0.25891291      -1.04260992       0.12536061
O       30.55211659      30.74882824       2.03293697       0.02187946      -2.61964719      -1.45610137
O       32.27671033      25.32583096       4.21192155      -0.52572964       0.55842159      -0.79481367
O       29.92874566      29.32228288       4.23754106       0.91527567      -1.05101255       0.21994990
O       29.68063259      26.42765417       4.16654800      -1.57379815       0.85563429       1.05019788
O       32.11370050      30.63705716       4.27247987       0.65905489      -1.74401790       0.40774550
O       32.14137088      28.14676049       4.16564447      -0.30992801       1.32339987       0.99556508
O       29.82069678      32.15268120       4.37209775      -0.00819209      -1.17838548      -0.46807324
O       33.00744672      26.49565999       6.40125149       2.08467215       0.64177856      -0.45755669
O       30.63460287      30.69923599       6.52854819      -0.02821307      -0.71681577       0.92738074
O       30.51602986      28.00199446       6.34370650       0.66260886      -1.44954093      -1.55763286
O       32.97288952      32.12128843       6.63202248       0.12416665       0.23009777      -0.21633367
O       33.04586596      29.00633661       6.39344111      -1.01671304      -1.10436860      -1.03797469
O       30.57806449      33.22096732       6.61396368      -0.06385873       0.33008524       0.24499443
O       29.72384978      26.46438209       8.70318573      -0.11317667       0.33561444       2.70860117
O       32.34408668      30.50064884       8.66782108       0.12010398       1.22626641       0.34418474
O       32.11325600      27.68806019       8.62468142      -0.87130053       1.36414911      -0.83751105
O       29.61893328      31.67471200       8.61020581       1.41687547       0.22618263      -1.37716621
O       32.07533013      25.13494000       8.63432583      -0.47166280      -0.81160312      -0.04537456
O       29.67062597      29.19144691       8.69337572      -1.66593148       0.07772063      -1.34926084
O       30.70008053      27.83201909      10.78837030       0.02403763      -1.02219168      -0.87376192
O       33.16347389      32.13515173      10.80164668      -2.82834186      -0.34458168      -0.90901530
O       33.04547486      26.35194923      10.70297938       1.50456065       2.01599751       0.69368509
O       30.58663088      30.58185649      10.80170199      -1.51461315       2.42023238      -1.04153292
O       30.28169718      25.13034748      10.72205267       1.18836931       1.00466561      -1.40152218
O       32.98641055      29.17015301      11.07174766       0.15936044       0.14083244      -0.24947761
O       32.25861587      27.64777602      13.03480773       1.80160830      -0.04096901       0.59574125
O       29.68405698      32.02400181      13.02496216      -1.25164737       1.97578821      -0.63980830
O       29.63941646      26.46878067      12.88754818       0.32008682       0.70913337      -1.34821996
O       31.80539484      30.46033532      13.13479450       0.19559638       0.86587887       1.72130741
O       29.71809591      29.07859053      12.76208502       0.99942979      -0.20954326       0.32168877
O       31.96673309      33.25265130      13.25939860      -0.53987385      -0.27872842       2.91754819
Al      29.05166156      36.31205858       2.23689323       1.14645152      -0.34131625       1.55620636
Al      31.57006452      40.51404895       1.71805667      -0.09306058      -0.52459285       0.65655889
Al      28.90744353      33.47970314       3.02838317      -0.72243561      -0.79519438       2.58592109
Al      31.46784849      37.75290553       3.00486843      -1.86318269      -0.02779927       0.89242217
Al      31.30088781      34.86268363       3.23460237       0.20768735      -1.95407117      -0.82708427
Al      29.12594602      38.91350564       3.05523395       1.19487543      -2.48386965      -0.04473096
Al      29.05846692      36.20856854       5.36151787      -3.27010271      -0.53700311      -0.02109003
Al      31.31115011      40.26229361       5.22960874      -0.54697852       1.87314843      -1.67468813
Al      29.04299138      33.36905162       5.62895335      -1.64668302      -1.56754703      -0.41853083
Al      31.52000774      37.41182952       5.68931162      -2.87751070       0.56583894       0.07768691
Al      31.46710604      34.85665328       7.43856849       1.41168889       1.20493363      -0.17478523
Al      29.10203980      38.95687417       7.14354484       0.19413322       1.25915078       0.78274948
Al      28.90458011      36.11563924       7.96270753       2.64163219       1.39791039       0.47718676
Al      31.53893607      40.34924195       7.97736037       1.60413131       0.64201004       1.50547607
Al      29.07441064      33.25979327       9.66676867       0.56586497      -1.31358763       0.76079077
Al      31.60717927      37.58934560       9.54426589      -1.56391940       0.53624842      -0.66185609
Al      31.36731627      34.71760562      10.09206177       0.01127397      -0.12165148      -1.11253383
Al      29.19072015      38.77760257       9.86363333      -1.38733529      -0.05679508      -0.88010048
Al      29.10681363      36.21348292      11.90236927      -1.19083199       2.52034190      -0.00998316
Al      31.37159111      40.27883809      11.94417407       2.22704695       0.14092096      -3.78406348
Al      28.99566202      33.41919784      12.23982843      -1.11840709      -1.50468251       1.09750118
Al      31.37421236      37.37741662      12.08352946       0.92688712      -1.00474917       0.02249195
Al      31.41361482      34.88069252      13.73596691       0.54380803      -0.96495093      -0.73600230
Al      29.23044611      38.76059858      13.81929662      -3.28558178       0.01445123       2.13347779
O       30.58103620      33.54686499       2.16873299      -0.66519160      -2.52973446       0.51588180
O       33.06148504      37.79101894       2.31078850      -0.48633532       1.76821263      -1.90079873
O       30.70377518      36.19664830       2.24238984      -0.31786573       0.23014934      -1.12505962
O       33.24390070      40.37783697       2.01182942       0.49726096      -0.49910167       1.50149253
O       32.94147112      34.64923868       2.08806585      -0.31535746       0.20878138       1.77809441
O       30.69417476      39.16346877       2.10345750      -1.43463251      -0.27217650      -1.55646025
O       32.28617538      33.44386172       4.31287265       0.55104317       0.81165398      -0.18878546
O       29.85338212      37.50732554       4.26498352      -0.08192818       0.46312180       0.29829088
O       29.69892038      34.77932921       4.27904559      -0.35758423      -0.13091160      -0.10054237
O       32.23458700      38.86019018       4.43403863      -1.57379167       1.22763777       0.97876769
O       32.25599493      36.22681078       4.33474454       0.18836796       1.69772520      -2.38549390
O       29.81404619      40.44201843       4.19175707      -0.35223813      -0.39272923       0.36873753
O       33.00979936      34.92147307       6.52022797      -0.82037325       3.69550463       0.92433181
O       30.73827796      38.83579577       6.42553092       0.42361544      -1.81423605       1.57518624
O       30.58823132      36.03987004       6.43508995       1.52246203       2.99357621      -1.34944165
O       33.03127762      40.34421516       6.56242314      -0.26955926       0.00611187      -0.75756279
O       33.25190265      37.43247622       6.37650378      -0.94552997       0.49386044       1.40503927
O       30.73271536      41.53026028       6.52865263      -0.22488684       0.34620949      -0.25602448
O       30.08827510      34.58507654       8.84332445      -1.01219286       0.63807579       2.01355324
O       32.31883712      38.82979998       8.55279279       1.66353874      -0.66702173      -0.10957328
O       32.11838162      35.92510988       8.62168629       0.22847687      -1.28746170       0.84894635
O       29.90475645      40.11031494       8.48831818      -0.03662139      -0.32770166       1.08282296
O       32.23829701      33.44909595       8.69679071       0.71350264       0.66235780       0.93216809
O       29.92336280      37.60331842       8.75050644      -1.89918570       2.26526378      -2.69134675
O       30.75779933      36.06793164      11.07701018       0.35379744      -0.61232952      -0.78909943
O       33.23051457      40.29880290      10.83010863       1.68530525       1.51317224       0.57175485
O       33.07205102      34.67875586      10.88921503       1.89985567       1.75263057      -0.64935392
O       30.75244166      38.73206822      10.95589604       0.99950096      -0.13138178       0.40119832
O       30.49210696      33.31423691      10.96249653       0.66600326       0.32791888       0.91388986
O       33.10896550      37.42900108      10.64067248       1.36845757      -0.64540937       0.56376245
O       32.34589026      36.23143055      12.97848109      -1.46336315       0.28826253       0.27879816
O       29.71752118      40.29993957      12.99196098       0.10196542       0.03763695      -1.36615022
O       29.66687109      34.71802051      13.27670569       2.14292822       0.85103871       1.25669880
O       32.12144148      38.90722732      12.92541139      -0.74957746       0.05088529       0.25439922
O       29.95763011      37.35717966      13.15097893      -0.34979433       0.86954932       0.97870395
O       32.32486597      41.64364470      13.25324677      -1.23844858       0.76834887      -2.05734142
Al      29.06024852      44.40243828       1.87432200      -1.63781681       0.24277664       0.46482179
Al      31.48720776      48.84933107       1.92808369       1.46951981      -0.82930201      -1.43060228
Al      29.09691541      41.67094911       2.80403160       1.86182529       0.36029355      -0.31165404
Al      31.50619880      45.81765603       2.92358447       2.18230509      -0.55613329      -1.24262835
Al      31.45866748      43.03203748       3.30267690       0.40174344       0.94533887       1.32844907
Al      29.18617268      47.18700397       3.09738032      -1.86543494       0.00378210       0.16391618
Al      29.11088136      44.48721799       5.15731399      -0.90743556      -1.74399553      -2.39174621
Al      31.57392267      48.70437150       5.10106807      -1.62747196       0.60944709      -0.95714473
Al      28.95913474      41.77046954       5.50507237      -0.33049930       1.78652190       1.31642535
Al      31.66364192      45.88517224       5.72657884      -1.96937305       4.66055776       1.41508726
Al      31.46779934      43.09054403       7.50187937       0.13274993       1.68637194       0.77827121
Al      29.32148838      47.22963081       7.35794379      -0.75525913      -0.56698740      -0.53820288
Al      28.96117043      44.59754219       7.80791597       0.18208489       1.89355758       1.20679221
Al      31.50087718      48.60919726       7.82245796       1.67475882      -0.62200686       2.08921261
Al      29.00947795      41.66864161       9.63048062      -1.00322242      -0.35682199      -0.03871728
Al      31.53842581      45.80946932       9.66191748      -1.88778049      -1.70209493       1.79593051
Al      31.54923916      43.14045933      10.11480178      -0.54577251      -0.33098786      -1.20473786
Al      29.20215356      47.25989853      10.11627703      -1.84002476       0.86460245       1.71285179
Al      29.05811593      44.42613515      11.99111912      -0.96045998      -0.53384127       1.56588064
Al      31.50817725      48.62616126      12.11753320       1.19443034       0.68701280       1.29412132
Al      28.95770397      41.67376694      12.24189605      -1.32521349      -0.43231083      -2.38892112
Al      31.67497794      45.90157285      12.05144959       0.11949874       0.69468198      -2.19381826
Al      31.45517585      43.13540837      13.22761347      -0.33132911      -0.43864031      -0.35450811
Al      29.32436270      47.15870730      12.99653448       0.40996472      -1.58892741       0.34861936
O       30.75900723      41.99030090       1.98966069      -0.19047715       0.65874218       0.68871886
O       33.26684362      45.99866367       2.18890015      -0.62367404      -0.35070343       0.92865481
O       30.83372162      44.51714233       2.08617808       1.37329137       0.18289461      -0.42172550
O       33.19126599      48.77109304       2.21174706       0.60270181       0.79179487       1.40510686
O       32.99680098      43.10802586       2.08561178       0.23762691       0.55053345       1.40221045
O       30.72216392      47.30912391       2.11916198      -1.85459437      -0.38743795      -1.03919612
O       32.19768231      41.68773725       4.34270680      -3.57758725      -0.00317387       0.58996091
O       30.08579920      45.91123683       4.28513734       1.98733044       2.01698415       1.31728597
O       29.82549426      43.05801892       4.39147335       2.02064727      -0.40664580      -0.01686657
O       32.17228480      47.16371470       4.26541475      -0.66130167       0.80026038      -1.86761007
O       32.18436462      44.44447505       4.37183735      -0.77437045       1.06542489      -0.93883186
O       29.94028330      48.64149888       4.25823050      -2.11047697       1.02992408       0.08075351
O       33.22014820      43.18110674       6.49668913       0.75171531      -0.39232391      -0.81801735
O       30.92908543      47.36297942       6.60376201      -0.47785943      -0.12993194      -0.28134473
O       30.52799994      44.49399764       6.51743830       1.35390660      -1.30549006       0.56889734
O       33.14770313      48.59366727       6.49515587       0.12492368       1.71171424      -1.54526101
O       33.18701163      45.67298325       6.61685416       0.23196989       0.14781214       0.86126009
O       30.85800322      49.91167174       6.66703475       0.96175810      -0.63224022       0.04333667
O       29.97070648      42.97459364       8.71963273      -0.35728648      -1.55965694      -1.09373278
O       32.46936299      47.15773557       8.77756852      -1.60396272       0.23495645       0.15235227
O       32.18239952      44.41497736       8.68100002       1.24794843       1.45630495      -2.10888342
O       29.87178632      48.40352472       8.62614970       0.65731058       0.45756503      -0.30034703
O       32.23904551      41.80085365       8.79066663       0.43910410      -1.47452465      -0.28024094
O       29.83383212      46.03673215       8.78132582       1.45425039      -1.69514041       0.99603597
O       30.73143433      44.55718783      10.98650074      -0.00712659       1.57684001       1.34101555
O       33.06504098      48.66090052      11.10171092      -0.74904753       0.50047715       0.74744996
O       33.13225839      42.98755035      10.93100380       1.68409871       3.00988194      -0.66579152
O       30.74210744      47.20161568      10.92717491      -1.86871920       0.03119352      -0.37553304
O       30.58026739      41.68680365      10.91095330      -0.29297884       0.90545385      -0.37669867
O       33.17272651      45.84952091      10.89606637      -0.41161469      -0.20210876       0.05049390
O       32.27685510      44.66115431      12.95924632       1.46536343       0.03171410      -1.02445208
O       30.08335570      48.66062864      13.07918593       0.79637724       0.82161710      -0.71734260
O       29.87209577      42.93219571      13.19266225       2.23468709      -1.13981315       0.50163279
O       32.29294185      47.23299413      12.91225605       0.34351915       0.29141298       0.69480530
O       30.07727153      45.58890458      13.22764591      -0.01863593       0.58657016       0.10684139
O       32.28943602      50.05431512      13.05677817      -0.79461438      -0.03613757       2.52500873
Al      34.02709176       2.84384589       2.01755383      -1.11275699       0.54620090      -0.64050178
Al      36.30242912       6.88981083       2.08104075       0.50262070      -1.88259832      -0.16828071
Al      33.87078316       0.07378812       3.19889732       1.22033620       0.39948257      -0.09908902
Al      36.31068639       4.14881658       2.95002881      -0.23428692       0.69947061       0.93218202
Al      36.29685204       1.47353510       3.23565823      -1.42022557       0.79805867      -2.36131631
Al      33.89369560       5.69894184       3.14030809      -0.02952335      -0.40218356      -1.17118359
Al      33.84747318       2.94868802       5.17563954      -0.07445885      -1.26735308       0.02802946
Al      36.52385288       6.82410777       5.16719776      -0.29544154       0.11158290       1.33813535
Al      33.97735386       0.20831829       5.70437483      -1.28607010      -0.20746908       0.00285675
Al      36.26469831       4.19789516       5.50377837       1.01280256      -2.71705324      -1.91406512
Al      36.37887430       1.51056416       7.35575341       0.94014393      -0.41916847      -0.78327237
Al      33.63409771       5.78339696       7.29893325      -1.07931913       0.80626603      -1.80917941
Al      34.05701613       2.84703000       7.84943228       0.81957329       1.38465773      -0.11034480
Al      36.21537475       7.01576668       7.87557075      -2.31800925       0.43453880       1.07647051
Al      33.76738932       0.29059301       9.59412282      -1.83664318      -1.02289409      -2.14354647
Al      36.18829778       4.27430007       9.56447512      -0.44670878       1.19890622      -0.23824074
Al      36.41180680       1.49661066      10.05930612      -1.51790896      -2.98710320       0.92380279
Al      33.82032326       5.75089642      10.05775638      -0.03975247      -1.97514815      -3.03595891
Al      33.79327220       2.90220589      11.92380178       1.08763603       1.33462394      -1.02587918
Al      36.30634230       6.84880703      12.06055432      -2.17651985       3.41654516       0.73627659
Al      33.91397755       0.04575765      12.24608593       0.37915113      -2.56514399      -0.06210221
Al      36.25190158       4.14168243      12.34568270      -0.76719453      -0.90601070      -0.17896302
Al      36.42404171       1.31580275      13.10822009       0.24008735      -0.84490602      -1.29872357
Al      33.91807468       5.43185652      13.04804106      -0.46776579      -0.10483597      -0.52673755
O       35.43353836       0.19110669       2.18362410       1.03409761       0.23424820       1.69876293
O       38.04665482       4.25578242       2.21653161      -0.53965576       1.55438034       0.76692280
O       35.80530758       2.72358663       1.83033978       0.30780823      -0.95666529       0.89981431
O       37.96170288       6.84554965       2.31427823       0.22524696       0.83375937      -0.07621941
O       37.94381782       1.30861674       2.15095156      -0.84775270       2.03857319      -1.19088410
O       35.40368048       5.41661659       2.10266362       0.41962867       0.48201483       0.23948714
O       37.15212933      -0.04805002       4.23130605      -0.24767491      -0.46853443       1.33904629
O       34.79910750       4.25312179       4.26223844       1.31115885      -0.97730390      -0.89531308
O       34.77724778       1.43215714       4.47427670       1.23409848      -0.45653041       1.67609177
O       37.08480610       5.32471684       4.24299137      -2.76405546       0.87464906      -0.24431127
O       37.06369897       2.86160712       4.18304679      -1.01055041      -0.20942298       0.64149363
O       34.79727143       7.00113535       4.20901074       0.49489211       0.68451790      -1.73935415
O       38.07967638       1.46302814       6.54505145       0.68370598      -0.19128795      -1.38305151
O       35.34884455       5.63360136       6.44311820      -0.99079959       0.18824940       0.32911203
O       35.31333140       2.94528268       6.51192795       0.32712160      -0.17808844       0.08529442
O       37.84746642       7.03101940       6.48318884       1.96715495       0.10457932       0.20852549
O       38.00208706       4.06177632       6.46942121      -0.93613437       1.89029072      -0.86360829
O       35.55791605       8.28595069       6.30221628      -0.79527839      -1.54251004      -0.27972331
O       34.91922629       1.39369283       8.75130635       1.05539471       2.23564710       0.95552594
O       37.32645846       5.40110392       8.73208832       1.09732356      -0.41541079       0.44460678
O       37.12243604       2.69457691       8.56353391       0.80535313       0.39321884       0.00472482
O       34.46950324       7.04520552       8.55770686       0.45410276      -0.21326172      -1.49277462
O       37.11925866       0.23023032       8.85177323      -1.47849471       0.25138442       0.42810228
O       34.59462743       4.24355709       8.69962109      -0.00533856      -1.12133688      -2.79533783
O       35.66029924       3.04517939      10.87532529      -1.15185743       0.10545989      -0.53650183
O       37.97841486       7.15269774      10.98030059      -0.27668246      -0.56191823       0.35963281
O       38.03351363       1.41715827      10.99268610       0.91712793      -0.66385639      -0.99813544
O       35.42577923       5.55994964      11.00509293       0.43878740      -1.16588967       1.37190370
O       35.52015993      -0.02703437      11.00729560       0.42781916      -1.70472239       0.28492577
O       37.86531950       4.27848592      11.03356236      -0.37972543      -1.26738518       1.76459274
O       37.23494434       2.87566497      13.21096637      -0.92467764       0.14469726      -0.58636536
O       34.69161359       6.99989851      13.16446570       0.87244624       0.05593116      -0.79335787
O       34.80917646       1.42468413      12.78170547      -0.06727900      -0.04998027       1.18251683
O       37.00564359       5.66154567      13.16878540       0.80964231      -0.84102839       0.78340578
O       34.70955169       3.92619776      13.17318371      -1.76377263       0.64163847       0.80554966
O       36.98730121       8.39395635      12.98950999       2.30577750       0.08523069       0.80866377
Al      33.71767361      11.08931814       1.65912757       0.16628298      -2.95176041      -2.94794162
Al      36.13949344      15.27418932       1.91569845       0.21550412      -0.86946049       1.17090723
Al      33.78981515       8.40659237       2.99722189       1.06110262      -2.78097496      -1.56416441
Al      36.11934062      12.54111621       2.85487751      -0.30543511      -2.78028473      -1.09651732
Al      36.13287235       9.73652538       3.14618382       2.26141127      -1.91235229       1.61811030
Al      33.82980752      13.94932053       3.29793431      -1.27585088      -2.22676403      -0.39226119
Al      33.62165850      11.21344980       4.97556922      -1.46827929      -1.02741244      -2.69020216
Al      36.17483994      15.21052290       5.05913360      -0.16325145      -1.60927873       2.17325070
Al      33.86224239       8.39004089       5.39203634      -1.31152795      -0.38809195      -2.46203144
Al      36.21746516      12.49202487       5.58307888       2.71366234      -0.24919289      -1.61675986
Al      36.10450573       9.81773234       7.28247966       1.90381146      -2.43869226       1.87123877
Al      33.88362485      13.89710192       7.18878635      -0.92551398      -2.05768133      -0.02933551
Al      33.77179210      11.20889584       7.71895245      -0.20971934      -0.42769308       2.47398544
Al      36.30277760      15.45710383       7.86511307      -1.32093442      -0.29306183      -0.55914915
Al      33.77447362       8.49861701       9.52086786       0.96331828       0.38575564      -2.34094625
Al      36.17989409      12.63113039       9.32342900      -0.57271887      -1.56766629      -0.07249377
Al      36.17264672       9.75310213       9.90145902      -3.39960756       1.16225138      -2.77657645
Al      33.85800133      13.89291286       9.99823085       0.52980525      -2.06812689      -2.79154076
Al      33.97183615      11.17579087      11.99034591      -2.89541772      -0.32552102       0.16257826
Al      36.41251283      15.42102679      11.80706024      -3.03257694       0.97537970       1.16043169
Al      33.92319138       8.36329379      12.29554754      -2.67070947       0.06245249      -0.33743036
Al      36.34590301      12.62551431      11.89222867       0.32651774      -3.87434639       1.41865832
Al      36.34715389       9.77206164      12.46517169       0.99823813       2.10266420      -2.00199794
Al      34.05791521      13.94533814      13.50658484       1.99812547      -0.00747443      -1.54888255
O       35.45795159       8.41353089       1.94453546      -1.73552210      -1.67415687      -1.59885733
O       37.58813355      12.45121699       1.93132228       0.31012302      -0.28494834       0.41767677
O       35.33254056      11.16280603       2.06791026      -0.63411868       0.87160469       1.34779600
O       37.82653764      15.05931178       1.83818771      -1.23915240       0.41514017      -0.41412400
O       37.69031289       9.59142626       2.00119449      -0.05479702       2.00575768      -0.42993500
O       35.26795890      13.94818107       2.17902359       0.33028735      -0.98574499      -2.92444678
O       37.32590852       8.33511939       4.36309632      -0.85446407      -2.89514264      -0.61714794
O       34.66504643      12.53675011       4.21927769      -2.02660880      -0.63354773       1.64556794
O       34.51425376       9.64009658       4.14423572       1.83063282       4.17456395       0.22703070
O       36.85370163      13.71974102       4.13150440      -3.62026689       1.43484340      -0.75033183
O       36.92191276      11.18227587       4.36825516      -0.94719300      -1.01018616      -3.50789941
O       34.53997845      15.42653277       4.35077237       0.63989330      -0.36505693       0.36965495
O       37.81187648       9.71761553       6.63054338       0.27080824       0.37159710      -1.34334081
O       35.39533066      14.10552540       6.31180002       0.51142651       1.09297997      -0.78842883
O       35.35903815      11.28611705       6.47432590       0.32951753       0.15514292       0.50100487
O       37.56364033      15.19470460       6.34205831       1.93540501      -0.50806229      -0.97072005
O       37.99907332      12.52009261       6.39178598       0.59840751      -0.18327258      -1.36685534
O       35.29180408      16.64121634       6.53630255       0.46657690      -1.33301103       0.41349177
O       34.58419291       9.76056047       8.43434194       0.74123576       0.39496847      -0.57972489
O       37.04303545      13.98900707       8.53513992      -0.09796884       3.73390084       1.39184093
O       36.83121462      11.04842478       8.61883233       1.43265854      -0.50594043      -1.82978756
O       34.45200025      15.25982809       8.46073107       0.10970385      -0.44554093      -1.12746465
O       36.86658922       8.54179924       8.60166656      -0.94328098      -0.60743034       0.38071552
O       34.38040347      12.66961138       8.63534489      -0.86891695       0.87365432       0.86502062
O       35.38124654      11.18126592      10.74160222       0.26519325      -0.31393495      -2.07313487
O       37.94936664      15.41710611      10.76816114      -0.20718223      -0.34548431       1.18110094
O       37.53492871       9.73475998      10.96517129      -0.92720542       0.48205923      -0.95411661
O       35.65922523      13.88993015      10.64041885       1.05750327      -0.09804924      -1.84333268
O       35.42181982       8.32337086      10.79616580       1.74207020      -0.99063138       1.98663877
O       37.80086265      12.53654073      10.66634417       0.14343032       0.12986588      -0.38232560
O       37.05783789      11.21611340      12.78170153      -0.42222895      -0.67446498       1.02842673
O       34.91421732      15.48645386      13.10280590       0.36485206       0.25375562      -0.09733422
O       34.74883483       9.76557493      12.72311247      -0.33311582       0.21233941      -0.79617441
O       37.01787742      13.93939489      12.92069244      -0.13365616      -0.28351580      -1.71171414
O       34.89540975      12.46871755      12.89536161      -0.79964653       0.97458788      -0.93479982
O       37.15616046      16.58763756      13.11301444       1.25672143      -0.34516597      -0.10487403
Al      33.72649832      19.41878583       1.85218536      -0.67206905      -2.58627103      -1.66347923
Al      36.27765682      23.78481743       2.22038979       0.75350173      -0.58777113       0.72477946
Al      33.90415906      16.73555794       2.86604454       0.99622192       0.93253129       3.21436322
Al      36.13709747      20.84432068       2.64659041      -0.73724884      -0.34453169       0.03442553
Al      36.27154151      18.06815368       3.10900839      -0.10512124       4.48168792      -1.36218688
Al      33.84745029      22.37101449       3.18445951       1.19487849       0.08719712       1.15546410
Al      33.95989816      19.77666092       5.08489296      -0.18419697      -0.16429193      -2.23673112
Al      36.26500324      23.75348956       5.26191503       0.41491475       0.20624449       1.96938849
Al      33.77287458      16.84410902       5.62145560       1.19016239      -0.20292576       0.12723890
Al      36.34011239      20.93814738       5.40691396      -0.62875783       0.32917778      -0.56991243
Al      36.37428875      18.06477514       7.27060962       2.23085159       0.13578516       0.69674759
Al      33.70692925      22.20350885       7.21179597       0.54534656       1.51151809       1.62876651
Al      33.86365401      19.39882045       7.84038213       2.18024981      -0.47150077      -1.22378842
Al      36.27145454      23.55265713       7.94656662      -0.78664255      -1.48265732       0.94843594
Al      33.78610628      16.70128700       9.36058719       0.10245297       2.84613034      -2.71205871
Al      36.07504068      20.92179620       9.60897812      -0.47658992      -0.79189780       0.07793991
Al      36.19631593      18.17846805       9.89637840      -1.55046066      -1.82523475       1.60706114
Al      33.80143524      22.16736649      10.04143850       0.82231811      -1.17360454       1.27865355
Al      33.72096810      19.43828830      11.86829015       1.84888763       2.02188728       0.38509050
Al      36.25910656      23.60467335      12.09430390       1.85795201       1.41972940       1.89575524
Al      33.90875633      16.67751518      12.05576345       1.02281529      -3.15642015       0.04961803
Al      36.12413334      20.91299113      12.23678790       1.09793507      -2.32878520       1.01410654
Al      36.35137754      18.18556658      13.55050367       1.87000456       1.23832416       0.66993774
Al      33.70039294      22.18071632      13.47002345      -1.55933373       3.79321832      -2.44751857
O       35.41106593      16.74563274       2.09345918      -0.38611622       1.22615715      -0.62745961
O       37.82541482      21.11166181       1.93428597      -0.38915790       0.25893442       0.59577002
O       35.39551857      19.34843295       2.08214929       0.86211597      -0.09981079       0.64693969
O       37.93385734      23.65616672       2.18310920      -1.68029110       1.00647789      -0.66141710
O       37.72782474      17.98948549       2.00150095      -0.09032993       0.06262249       0.07379367
O       35.28451293      22.30226251       2.04126840       0.08102928      -1.09237271      -0.95868837
O       37.05139351      16.56095704       4.15252351       2.55858905       0.10214355      -1.94211590
O       34.86150088      21.00090928       4.11358312       1.24365283       0.02921355      -0.86398725
O       34.51715925      18.07642460       4.07075050      -0.81399243      -0.45771467       1.40041848
O       37.03846678      22.31142466       4.35460480       1.09279709       2.41697826      -0.94116283
O       37.17476754      19.60628763       3.89955322       1.21149293       0.78005752       0.55866788
O       34.72862017      24.04217599       4.13166316      -0.01926834       3.88686466       0.31760558
O       37.91659780      18.09289179       6.24973339       0.59421340      -1.27259954      -1.53197099
O       35.54099277      22.32080610       6.32951414       0.40483149       2.29018017      -0.22045678
O       35.44656384      19.55943248       6.28237340       1.34545537       0.52006968       0.17402524
O       37.85333562      23.81849671       6.46112551       0.44163737       0.13363939       1.27313542
O       37.87567871      20.78642834       6.28032863       1.23203763      -0.78602809       0.65661782
O       35.43694597      24.86909002       6.43350029       0.18179188      -2.30661209       1.48283034
O       34.85473121      18.08477158       8.59729054      -1.25116201      -1.66057880       0.78265035
O       37.10293463      22.10634326       8.57152882       0.41591103      -0.13904033       0.34246005
O       36.85293912      19.44562981       8.59790987       0.30790305      -2.10028828      -0.02327473
O       34.53667512      23.46719034       8.43742102      -0.28163106       2.29754955       0.23043687
O       37.11210316      16.89689317       8.56440837      -1.28899123      -1.02249527      -0.85079813
O       34.42778226      21.03374179       8.55192152      -0.17738072      -0.67516253       1.14838982
O       35.47871450      19.47756462      10.85650900      -1.13437128       2.32023405      -2.11174851
O       37.88556558      23.67736074      11.02504720      -0.77522912      -2.03023697      -0.87415410
O       37.79198184      17.91096501      10.71670769      -0.19281630      -2.57804753      -1.51360787
O       35.54973435      22.26752169      10.58156382       0.89171421       0.34392493      -1.53176138
O       35.28379588      16.62209215      10.73533711       0.12421987      -1.28588160      -0.36663470
O       37.49893396      20.87884937      10.96879333      -0.64639440      -0.25868298      -1.35806805
O       37.26415049      19.71513115      13.15050901      -1.23115554      -1.02376907      -0.36308227
O       34.61641386      23.78628919      13.09325894       0.78058937       0.14203281       0.44643432
O       34.68082882      18.11899615      12.96004080       0.60307662       1.49706055       1.16473579
O       36.78328065      22.27044197      13.24183555       0.73330394      -1.46866765       1.45993657
O       34.61044739      20.67331961      12.96428137      -0.05658468       0.15481771       0.19980821
O       37.11430525      24.84661332      13.20351216      -0.08598851      -0.22782075      -0.70208759
Al      33.55429887      27.90525148       1.95597283       0.34134886      -2.48779730       0.53760786
Al      36.31999023      31.93044094       1.86496719       2.22496729      -2.56109482      -0.58571036
Al      33.78269788      25.10244756       2.90347421       2.32251769       0.36627061       0.74724687
Al      36.21409746      29.28027006       2.93899242      -0.65482679       0.24872831      -1.35122446
Al      36.02062724      26.51536653       3.27176290       0.30387710       1.25410648      -0.10594967
Al      33.82142448      30.68805442       3.25703054      -0.05354821      -0.39640157      -0.02101338
Al      33.76073616      27.93486772       5.07771004       1.99799200       2.16025860       0.01038145
Al      36.15659860      32.07770953       5.07279001      -0.90452996       2.27606012      -0.76871715
Al      33.88328721      24.94588071       5.67782025      -0.18139697      -0.49980592       2.37296532
Al      36.38061193      29.27985952       5.52862881      -0.02603542       0.97392140       0.33305035
Al      36.08175843      26.48647536       7.36033190       0.12346442       0.04868127       4.40620490
Al      33.85295962      30.65513227       7.42370646      -0.52878518       0.41690034       1.63101116
Al      33.82172902      27.91723743       7.83763253      -3.36633823       0.20080351      -1.30070062
Al      36.25529447      32.00744710       7.66907349      -1.87667340       1.52803462       1.48107040
Al      33.71843849      24.97500936       9.42211532       0.54756835       0.70298101      -0.52927029
Al      36.13189323      29.13430941       9.64138703       0.42711355       2.46707637       0.56761528
Al      36.22361318      26.39062323      10.05739488      -3.03840895      -0.05386880      -2.58216764
Al      33.80925565      30.56361250      10.08465229       0.57889886      -2.62889260       0.93634781
Al      33.71179339      27.70545748      12.04141679      -0.47731040      -0.28108857      -2.48565756
Al      36.31283991      31.89767338      12.00170622       0.64171379       1.75612969       0.45255303
Al      33.74395282      24.91431183      12.18549217      -0.72041027       1.85046823      -0.72058091
Al      36.08528754      29.14834430      12.44704313       2.85450987      -2.26649560      -1.38717732
Al      36.28619434      26.36803124      13.66832454      -0.01989084      -0.44153707      -0.77158072
Al      33.49216580      30.59538548      13.46983263       1.50789811      -0.95591304      -0.89044690
O       35.23400424      25.15235467       2.08770303      -1.27329338      -1.03168847       0.47112458
O       37.70148547      29.40565481       1.92104497      -0.82078869      -1.71611877      -0.17123617
O       35.27530495      27.84193942       2.21506934       0.94011396      -0.50281382       1.63487415
O       38.01508086      32.00290354       2.06925202      -0.23664889      -1.27515706      -0.75061326
O       37.62810776      26.33479946       2.00494733      -0.04137517      -1.41189757       1.16917661
O       35.33636910      30.55690680       2.10359930       0.28111600      -1.61456779      -2.53573821
O       37.06243237      25.17555927       4.22987752       1.55370916       1.48776528       1.08507216
O       34.81154366      29.23108544       4.24844864       0.26401799      -2.73973262       1.28468457
O       34.50202976      26.45255661       4.32808613       1.28159962       0.07726656      -1.03384582
O       37.05915074      30.47879123       4.13569929      -0.76944960       0.07955412      -0.04449643
O       37.11440734      27.99908930       4.32954562       0.37681810       1.73130638       0.47946509
O       34.56202787      32.23187316       4.19142184      -2.82645367      -1.59392507      -0.48648765
O       37.81722723      26.48036367       6.71720189      -1.21973683      -0.39398025       1.33402790
O       35.53171502      30.73539766       6.41183580      -0.82206750      -1.34571244       0.72481831
O       35.37703165      27.87741184       6.59290203      -1.76340837       1.15263148       2.13768813
O       37.64821243      31.94630167       6.46056738       0.81543782       0.41177156       2.04594930
O       37.87731253      29.12103014       6.51993665      -1.75379167       1.83703529      -0.82352719
O       35.47318441      33.27935294       6.51556945       0.11092473      -0.46658982       0.02218049
O       34.73038053      26.29815835       8.60830004       0.94863317       1.21941941       2.50513603
O       37.19054151      30.64305680       8.71117146       1.16370833      -0.10657738       0.53914827
O       36.79678994      27.71346563       8.60857715      -0.43433994      -1.85919908      -2.02173690
O       34.69378605      31.78920951       8.75044712      -0.82553355      -0.60562738       0.01699510
O       36.86036621      25.17226123       8.77159112      -0.24616845       0.00663633       0.46885188
O       34.56244439      29.26137243       8.77747924      -0.49886427      -0.06933065       2.12643926
O       35.60074325      28.05698154      10.96272942      -1.42941473      -1.20455020      -0.14317777
O       37.79499189      32.09591484      10.79516970       2.17405624      -0.52147900       0.53536264
O       37.95815655      26.49048075      10.95825469       0.39610343      -0.58515510       1.63975797
O       35.49329092      30.63599391      11.06277788      -0.24813946       0.01999494       0.88876713
O       35.40955775      25.02485557      10.87344181       0.89231281      -1.01922050       1.00277089
O       37.95672789      29.36740296      11.18219807      -1.64471396       1.09521030      -0.76522924
O       37.16626257      27.96253590      13.45627779       0.12323108      -0.86697091       1.20569017
O       34.67463143      31.88045680      13.00583621      -0.80687410      -0.20349880       0.17646336
O       34.71818543      26.36184089      12.89365296       0.08277246      -1.87705334      -0.87503947
O       36.90241634      30.57642750      13.17501983      -0.21026577       0.99408720       0.94568264
O       34.48452814      29.21469959      13.20700558      -0.06525356       0.28428700      -1.09548621
O       37.07091914      33.27656216      13.13004708      -0.53880473       0.51285117       0.13420594
Al      33.80863865      36.22710269       2.26311827      -0.20454706      -1.18132223      -0.56205061
Al      36.24443607      40.49827653       2.18545598      -1.92430603       1.49312960      -0.15034185
Al      33.80109986      33.44996014       2.77269139       1.33204714      -0.42411255       0.16304815
Al      36.39802934      37.62866108       2.75887642       0.15151845       0.79512211      -0.01019431
Al      36.21269642      34.76573014       3.03857957      -1.10847160       2.53609071       2.44957223
Al      33.98568363      39.09770093       3.28280595       1.95271599      -0.82506598      -2.23417724
Al      33.85402811      36.03099748       5.04091365       2.01531880       1.67790335       4.13525648
Al      36.37187014      40.25545461       5.26118748       1.18467333       2.17409852      -0.72237691
Al      33.82895361      33.37731521       5.49064529      -0.55230538       2.11754035       1.23758447
Al      36.17509186      37.50738860       5.60154433      -1.26452076       2.06282860      -1.44061128
Al      36.25927016      34.83386973       7.29490188      -0.59196269      -2.84050697       1.99871374
Al      33.99309861      38.91613881       7.28370981      -1.15966014       3.37949739      -1.84207312
Al      33.89835244      36.14142435       7.91120361      -0.09363406       0.74906861       0.67841157
Al      36.29194212      40.22809375       7.87979495      -0.95296244       1.15674117      -1.11284804
Al      33.87833542      33.34640589       9.35907010      -0.62685643       3.60079288       0.55506701
Al      36.36971115      37.39940659       9.51240318      -1.67609530      -0.18585836      -0.54494467
Al      36.35524798      34.62124637       9.90751942       2.02619123      -1.87661769      -0.95965013
Al      34.07313628      38.86516421      10.18642499       2.35163948       0.80324978       0.12572050
Al      33.69652388      36.14856726      11.92038340       3.39153319       2.57229402      -1.16623664
Al      36.23964251      40.34043958      11.93728130       0.18115795      -0.80889280       1.64939152
Al      33.74032038      33.23910576      12.20205277      -0.12856340      -0.72093903      -0.36655214
Al      36.28549326      37.61371652      12.01580055       1.96745648       1.95514585      -1.58984186
Al      36.16574888      34.74551079      12.59646150      -0.41095489      -2.36288563       0.53724971
Al      33.85765358      38.93302442      13.68834752      -2.08283359      -2.16510050      -3.10009297
O       35.52885056      33.49048244       1.93087109      -0.26544865      -1.23788323      -1.19297302
O       37.99122860      37.76938230       2.05061431      -1.06731047       0.45287198       2.06621932
O       35.48936586      36.19527646       1.91978426      -3.00823741       0.09099809      -1.60444451
O       38.13047058      40.27647932       2.25846417       1.13375680       2.39121316      -0.77865712
O       37.77980247      34.60180611       2.01295982       1.50383500      -0.19634907       1.97605751
O       35.45389852      38.91223362       2.11596769      -0.05203119       1.36004485      -1.10241817
O       37.19079719      33.36891707       4.26347293      -0.73122736      -0.45547718       1.72415998
O       34.81743268      37.43918099       4.35465945       0.25467968       0.05401131      -0.88208208
O       34.61713835      34.58777905       4.22648343       1.09392978      -0.57147182       0.71530379
O       37.08873174      38.80219238       4.33503193      -1.35140903      -0.85713328      -1.87117566
O       37.04983532      36.25445871       4.21700358       2.06724604       1.36713197       0.80909386
O       34.73938398      40.41660695       4.17805123       1.42291622       0.22726557       1.11484748
O       37.88139004      34.90766519       6.32023039      -0.60008571      -0.15247542      -0.56888909
O       35.68323152      39.07470641       6.45888442      -0.24405644       0.76909874      -1.35720684
O       35.37315300      36.08208055       6.56949840      -1.25844324       0.04476936      -1.34450989
O       37.74521857      40.31182387       6.48213981      -0.92130752       2.33618337      -0.13835726
O       38.07073580      37.54687437       6.43810644      -0.41842504      -0.41601112       0.32980264
O       35.68486286      41.61509251       6.52718112      -0.37472531       1.21954786      -0.88600236
O       34.96487309      34.71254446       8.72738702      -1.55855810       1.51288642       1.11416304
O       37.23400963      38.78478624       8.63897726       0.53918954       0.64167644      -1.02993875
O       37.05235861      35.93189837       8.61984231       1.09997458       1.16182210      -1.35403652
O       34.66404444      40.18712553       8.60426706       0.74259321      -0.00271515      -0.95163113
O       36.99213205      33.61164444       8.54130329      -0.24351485      -0.36618479       0.49582434
O       34.80553879      37.63229705       8.46543964      -2.01015391      -1.60585770      -0.46155241
O       35.50590305      36.22082519      10.95607048       1.08327816      -0.17948548      -0.72768163
O       38.02080600      40.22876162      11.01643043       0.03098172      -0.03188164       0.13594566
O       37.87662137      34.71326057      10.82260337      -0.94673248      -1.44005692       0.95588448
O       35.65671348      38.82965554      10.81121052       0.11103071      -2.02934127      -2.21820297
O       35.52229379      33.55061348      10.99629812       0.75217189      -0.03083005       1.13214958
O       37.86521447      37.38451794      10.94467048       0.03626601       1.46171594       0.30216081
O       37.10383523      36.30175933      12.98358566       1.53451264      -0.66399535      -0.73450300
O       34.70803713      40.37845256      13.08625552      -1.19412143       1.69739123      -0.34406403
O       34.42831538      34.98325805      13.17564766      -1.48118818       0.35179776       1.13340777
O       36.96980475      38.87391989      13.09470942       1.02690067       1.55337566       1.73894698
O       34.71950014      37.56700099      12.99444703       0.72815237       0.30545700      -0.30189453
O       36.97938968      41.40269935      13.23248216       0.84496645       0.27899473      -0.63193028
Al      34.02347247      44.47134057       2.09455237       0.80912586      -1.09826734      -0.06834192
Al      36.36596637      48.74250270       1.96013234      -0.34536767      -0.21164894       2.37873174
Al      34.01389998      41.81025106       2.88879334       2.57351564      -0.19137008      -1.20532617
Al      36.27169395      45.87531960       3.03273296      -0.97080598       1.92157587       2.08097441
Al      36.34080397      43.28598438       3.29988954      -0.57553257      -1.38793508       1.11348191
Al      33.84638866      47.28948377       3.29950672       0.50293447      -2.11303101       2.91707963
Al      33.94659854      44.55501022       5.13718735       0.85411327      -1.18940706      -0.64213769
Al      36.41768581      48.51316463       5.29983720      -1.31208816      -1.02388229      -1.97699207
Al      33.80702530      41.78682182       5.59644930       1.47570439      -0.74623081      -2.29316843
Al      36.35340956      45.84255362       5.76637051       2.19318803       0.17731060      -1.59281047
Al      36.15450146      43.13233632       7.34835681      -1.04163612      -1.70040125       1.61369295
Al      33.86931889      47.14069901       7.33510669      -0.71049568       1.53372827      -0.95802582
Al      33.81818712      44.35685055       7.84425745       0.29901164      -0.46199576       1.91022088
Al      36.37384592      48.78241145       8.06159827       0.63171380       0.06414039      -1.03508764
Al      33.83500372      41.66869204       9.59283486      -3.93449956       2.16505504       1.86401536
Al      36.11851895      46.00259426       9.58462329      -1.46368515       1.00560149       0.21526902
Al      36.32007494      43.24047643      10.04742919      -2.05224556       2.42573191      -1.50126053
Al      33.75545018      47.30572096      10.11479848      -1.30966737      -1.07356717      -2.14142553
Al      33.89185446      44.36608172      12.05112880       0.06288996       1.79958331      -3.54548538
Al      36.24807308      48.60953031      12.13958662      -1.16648334       0.67637230      -1.96573159
Al      33.74044300      41.56720313      12.17676757       0.52787974      -1.37173215      -1.85335907
Al      36.20682300      45.69930473      12.12981138      -0.31125950      -0.04944945      -0.19651437
Al      36.24702923      42.96949059      13.13784876       2.23643342       0.60550017       0.46309968
Al      34.14457164      47.10464447      13.24506435      -2.87222232      -1.84504213       2.10780703
O       35.47825599      41.99760392       2.03358308      -0.63579158      -1.46335593       0.47039802
O       37.79783761      45.82658174       2.14913122      -0.13942514       1.94219126       0.14738383
O       35.64195237      44.44923257       2.10086945      -0.17908823      -1.12724776       0.84494082
O       38.01842366      48.62418994       1.85660587      -1.86914820      -1.10082531      -0.03194447
O       37.88861779      43.05993203       1.95535364       1.15031055      -0.59762646      -0.94866133
O       35.41881307      47.28524557       2.24241160       0.57519039       0.18273057       0.78988683
O       37.11305698      41.82282768       4.30438001      -0.74714310      -1.80704970      -0.39904854
O       34.87574123      45.87263147       4.41055468      -2.68864949      -1.76558829      -1.36689911
O       34.51872266      43.06538224       4.16501411       0.89021830      -0.03740420       0.03205458
O       37.03115021      47.14083528       4.31182838       0.28231945       0.19589037      -0.56404286
O       36.99695787      44.76146475       4.47397458      -2.77469685       1.08529776       0.11071995
O       34.53511847      48.89818062       4.40208378       0.02811590       0.61010195       0.52666397
O       37.90952664      43.28600478       6.62092870      -0.76819209       0.29870986      -1.20802293
O       35.64576935      47.23054988       6.62432225       0.68886782       1.10954516      -1.27663906
O       35.30262473      44.36635983       6.49551084      -0.41306699      -0.46812198       0.44948176
O       38.02928966      48.50099839       6.59353812      -0.61296845      -0.20429512       0.11628980
O       37.93581995      45.74246663       6.64126011      -0.34875301       0.51991590       1.17566664
O       35.81977333      49.85679288       6.67040901       0.03122937      -0.57908408       0.38297155
O       34.70274585      43.06127134       8.74642956      -0.77302991      -0.74124690       0.86554708
O       37.30470788      47.16443235       8.99493294       0.35736304       1.32370101       1.36191596
O       36.95091442      44.51767748       8.92402249      -1.94413012      -0.38249530      -0.24531861
O       34.89409287      48.43609671       8.91990989      -0.05327467       0.22644737      -0.31353572
O       36.97976027      41.83757649       8.71015684       0.36211077       0.74230750       0.05270727
O       34.62823711      45.84159467       8.73205690      -1.30439633       0.55327184      -1.91008279
O       35.51590532      44.56469748      10.99021468       0.24076615       0.77775396       0.44772878
O       37.87282328      48.56071520      11.06644246       0.84922632      -0.99486846      -2.00565646
O       37.77089622      42.78785530      10.87358982       0.67321908      -0.84197485       0.08528858
O       35.33381984      47.20536500      11.47391923      -1.12314489       1.19389024      -0.21104275
O       35.43511586      41.66465351      10.91481837       0.75760598       0.83745359      -2.59548999
O       37.93952590      45.89084553      11.29062033       0.88716045      -2.19993357      -0.56736366
O       37.19872989      44.30037132      13.02592846      -0.31001583       1.42086870      -0.81051386
O       34.64864197      48.73829308      13.51819954      -0.05141503       0.43117333      -0.54754560
O       34.51556480      43.11124940      13.28757957      -0.00429379      -0.07571238       0.90644273
O       36.83565703      47.02024276      13.38096565       1.98969397      -1.71562306       0.99901451
O       34.63685102      45.50449523      13.08086597      -0.31140958      -0.94775862       1.46116077
O       37.26861622      49.81116783      13.19471375       0.46613888       1.73098044       1.16501178
Al      38.70028364       2.66592111       2.35630169       0.74047234       0.29539828       0.01800464
Al      41.10356322       7.18625496       1.84656058      -1.35247525       2.59189352      -2.36431970
Al      38.84959876      -0.10035384       3.01499512      -0.50472944       0.28675765       1.96353006
Al      41.09827175       4.20712488       3.00100085      -2.25773720       1.75914002      -1.31812828
Al      41.07100656       1.45597881       3.26203610      -0.60617524      -1.25596688      -2.70817625
Al      38.75050565       5.51683267       3.22014410       1.17535746       2.64020111      -0.22574682
Al      38.69397114       2.87784843       5.13912614       0.35929989      -0.46562433      -0.79766410
Al      41.06009216       7.07646224       5.18828201       1.69928414      -1.48780480       0.83694299
Al      38.73614447      -0.02433079       5.73139844       0.50275865       0.45797403       2.89743894
Al      41.05886249       4.39872761       5.68672996       4.26585186      -2.15534934      -1.47344330
Al      41.07386875       1.59641646       7.39897143       0.19683937       0.99632139       0.10231156
Al      38.73781621       5.78473177       7.45959638      -2.11982958       0.68040596      -2.64065189
Al      38.63746076       2.91610302       7.79741835       2.50442015      -0.58502778      -1.12881249
Al      40.99043855       7.06720082       7.80191930       1.02541723       2.59221478      -1.28727316
Al      38.71322901       0.03822982       9.52918580       1.97709395      -3.54143577      -0.12752433
Al      41.14668653       4.25837981       9.64546808       0.60413074       1.00460966      -0.23388056
Al      41.08108585       1.27865349      10.03503905       0.63585740      -0.83568665      -1.78379174
Al      38.75966385       5.50696573      10.05263488      -0.57956526       0.82753246      -1.03775116
Al      38.86776719       2.76913751      11.95719974      -2.57278713       0.28573732       2.29715826
Al      41.05487423       7.07203626      12.03253743      -0.58932247      -0.17917190      -1.80023087
Al      38.75461390      -0.09892534      12.03735085       3.01704352      -1.33569615       1.10716353
Al      41.34034618       4.19741993      12.34368958      -2.83197688       0.86078518      -0.94800127
Al      41.18812298       1.47066648      13.49537947       4.56648591      -0.40213102      -0.64018882
Al      38.73268087       5.64604509      13.06153683      -1.82967890       1.13036116      -0.98831063
O       40.33182762      -0.01747812       2.18400958       0.46078874      -0.79254953       0.99308585
O       42.67592466       4.40034921       2.15009837       0.20459437      -0.14785491      -1.18860508
O       40.46001038       2.83632157       2.04879645       0.00317450      -0.91127617       0.68049744
O       42.76935651       7.02634189       2.19143744       1.35324413      -1.43943627      -0.38925072
O       42.55718528       1.38314028       2.32926795      -0.63801837      -2.01582826      -0.95971113
O       40.31451322       5.69527730       2.14785069      -0.18674939      -0.03294635       0.30561760
O       41.95267106       0.23968352       4.37596767       0.30139738      -0.58111743       1.73079812
O       39.65484771       4.09299509       4.29229707       1.39921044      -0.03166946      -0.54562820
O       39.40703603       1.33101937       4.21032025       0.31772568       1.29568231      -0.21818006
O       41.80113212       5.61009626       4.46471214       0.65469589       0.33200620      -0.96352946
O       41.97137420       3.18711347       4.28515461       0.90723217      -0.23236808      -0.00562408
O       39.46397079       7.13670927       4.47198465      -0.47466622      -0.12171912      -0.56536563
O       42.68635438       1.59740736       6.62088093      -1.53201013       1.52309135       0.63556557
O       40.21344873       5.79142451       6.49385835      -0.15716452      -1.84406987      -0.41405124
O       40.14397693       2.94774096       6.51063719      -0.31188688       0.45519255       0.78346088
O       42.49651802       7.02751056       6.53451967       0.34053022      -0.51284090       0.86060071
O       42.52691522       4.05507486       6.68197512      -1.77644885      -0.01835129      -2.79229026
O       40.33369570       8.36463922       6.50463273       2.18657620       0.21312259       0.01974793
O       39.58605426       1.33967458       8.68591438       0.38015026       1.29421882       0.35437959
O       42.00281795       5.52051427       8.53065993      -0.03537150       1.07281412       0.23491260
O       41.78801680       2.58324793       8.79837888       0.00708089      -0.32862173      -1.74397600
O       39.42927349       6.91826379       8.81471513       0.03968930       0.11811542      -0.59880306
O       41.91453062       0.04556579       8.76639426       0.14508641       0.40703758       1.73892737
O       39.43938091       4.31435680       8.60984163      -0.83232521      -0.85311761       0.65802882
O       40.39404282       2.80547407      10.95774248       0.76685721      -0.92909971      -1.40394369
O       42.67322034       7.14003408      10.86022258       2.20616127      -0.64984478       1.17718670
O       42.82941953       1.25790284      10.94453114       1.47709090       0.33914806      -0.09101454
O       40.36600944       5.66799950      10.92588737       0.28874311      -0.18029107      -0.70026520
O       40.16154884      -0.10547947      10.74594402      -0.14382858       2.12154034      -0.49368453
O       42.65716121       4.38000411      10.95319424       1.58451739      -2.38610804      -1.62341307
O       42.22437620       2.81956893      13.32721934      -0.95856467       1.40594431       1.24882700
O       39.56148895       7.15644608      13.37617911       1.04420981      -1.89453136      -1.56039723
O       39.43735015       1.39007432      13.13836815      -2.29896150       1.67535051      -1.82716048
O       41.84136072       5.72080855      13.11950950       1.28204241      -0.54919092       0.72031282
O       39.75503056       4.22427876      13.02235698       0.61370094      -1.29172253       0.50913897
O       41.91049003       8.30832387      13.06444132      -0.09144236      -1.22321606       0.14408855
Al      38.52570917      11.00557686       1.89786514      -0.40209905      -0.32180436       0.52494354
Al      41.01505314      15.25209956       1.87583763       0.25223115       0.14656155       0.05060096
Al      38.70653327       8.24968505       3.15929126       2.60408768       0.01134967       1.40496999
Al      41.00047360      12.47876130       2.94350264      -1.13335697       1.85012437       0.20145441
Al      41.09718722       9.76559834       3.38188872      -0.02973550       2.56829631       0.94828850
Al      38.52518025      13.93565174       3.18782944      -0.37397010      -0.69072860      -1.58735322
Al      38.58167781      11.12272496       5.02944636       1.33342395       1.02683883      -0.57127930
Al      40.98787149      15.28706980       5.01591096       0.04478901       0.84805294       0.40532723
Al      38.63607908       8.45760780       5.72898827       2.41174581       1.73736249      -2.26984516
Al      40.94499889      12.35966057       5.56174526      -2.15308063      -1.44739415       2.49570560
Al      41.00722131       9.81040972       7.27366384      -0.78218089      -1.28025932       0.45702152
Al      38.66921940      13.92033775       7.19357605      -0.06105884       1.11212632       0.24642740
Al      38.60910243      11.03002815       7.72980078       0.82928267      -0.37919960       0.28335564
Al      41.03094824      15.34179392       7.65459072       0.32050951      -1.76964469       0.77429907
Al      38.71983496       8.34631895       9.74327172       1.00656826       0.08846945       1.44795189
Al      40.85672327      12.63677082       9.49559489      -1.56793923      -1.87720287      -0.47644891
Al      41.18685415       9.73924450      10.08865324       0.70686765      -0.68793762      -0.63273611
Al      38.66043815      14.00037733       9.86060941       1.13802139       3.29218614       0.86838413
Al      38.58416575      11.21379089      11.89048853      -2.08217781      -4.02902741       0.16786952
Al      40.83387433      15.36739169      12.11483184      -0.04593501       0.50961021      -1.39701432
Al      38.68874186       8.34835892      12.42785638       0.40750810       1.94020182      -2.32295592
Al      41.04713708      12.67617758      11.99823427      -0.28075730      -1.74349247       1.07885052
Al      41.00876393       9.78702623      13.01714393       0.28754968       0.10987003      -2.22184102
Al      38.64027902      13.98628804      13.58659989       2.18905908       2.61602736       2.12267840
O       40.24179765       8.51293614       2.28580451      -0.67555710       1.34296135       0.69959826
O       42.52169779      12.60336512       2.00579802      -0.18587228       0.40588952       0.39447932
O       40.29074664      11.17880233       1.96017505       0.98548692       0.59822839      -0.49415869
O       42.80916366      15.19625419       1.88444173      -0.82470384      -0.26257955      -0.43183744
O       42.61776194       9.67777980       2.14726072       1.20638882      -0.50965578       1.15526576
O       40.08864754      13.80804835       1.99365201      -0.49945302       0.06340100       0.52578930
O       41.99579110       8.45431769       4.37431793      -1.48975992       0.02174036       0.16237181
O       39.64057242      12.57798667       4.32630588       0.68431766      -3.77195530      -0.22198455
O       39.47366630       9.70570305       4.24908465      -0.15766475      -1.74779067       1.18802473
O       41.84682782      13.83819903       4.18518233       0.11928984      -1.26467188      -2.94544579
O       41.88492147      11.10091051       4.23412852       0.32613418       0.33923311      -1.78766322
O       39.27593758      15.40548386       4.20661110      -0.40648453      -0.08804421      -0.31894178
O       42.80743718       9.97277145       6.52917784      -0.52104169       0.53645081      -0.10040415
O       40.47433535      14.05720993       6.40332700       0.19704079      -0.37140774       0.00938227
O       39.97250823      10.98691866       6.52799199       2.13514600       0.54261241      -2.13328829
O       42.45306461      15.30828079       6.51175789      -3.63847679       0.67222634      -0.94394125
O       42.60656944      12.42750735       6.36198120      -0.14015008      -0.50567434       0.89346144
O       40.27979620      16.54654224       6.38495685       1.33633288      -0.62268711      -0.23902250
O       39.55720696       9.65933821       8.79128747       0.58312464      -1.68962185       0.70748113
O       41.92606387      13.97159868       8.55088565       1.39948621      -1.76784512       1.16279049
O       41.63961322      11.01165018       8.62798551       0.99994431       1.01964435      -1.85945095
O       39.34544696      15.13332967       8.61092269       1.56695508       0.33456632       2.73079976
O       41.93976639       8.54773885       8.74183476       0.88425117       0.65389112      -0.95901063
O       39.30124615      12.64847369       8.50774358       0.83509915       0.83796675      -0.67155508
O       40.40304466      11.20981180      10.82882141      -0.76048780       1.97331058      -0.58805838
O       42.71973017      15.37880663      10.95480157      -1.10530001      -1.08607129      -0.11289884
O       42.69904817       9.58470753      11.10190567      -0.92021476       0.42022597       0.00543015
O       40.20975567      13.69710856      10.70909543      -0.69154817      -1.92804003       0.09102287
O       39.93818652       8.44385098      11.03168796       2.25207342      -1.04380815      -1.29620196
O       42.59605524      12.71420587      10.96980024      -0.48045812      -1.34032612      -0.10564538
O       41.85240684      11.25462383      13.11712347       0.09646141      -2.35724992       2.61613551
O       39.33828568      15.54772641      13.03063206       0.21250455      -1.25565011       0.48639442
O       39.26921558       9.89374498      13.25711276       1.92602284      -0.65561045       0.09338940
O       41.66373967      13.98576008      13.10061164      -1.14040333      -0.18747939       0.59321972
O       39.56110395      12.52566672      12.97976192       0.23368037      -0.42925750       1.59581729
O       41.77852236      16.79067066      13.05361542       2.13826751       0.88232912      -0.83083412
Al      38.56757208      19.57822839       2.13027181       0.22225509       0.69986326       2.46601165
Al      41.01539647      23.70671713       1.99629754      -0.88448037      -0.53215014      -2.16327456
Al      38.65878170      16.65141287       2.66999011       1.83225560      -0.48325359      -2.43465157
Al      41.05488648      20.91756734       3.01314779      -1.28228377      -1.16019588      -2.12588661
Al      40.97913979      18.04010527       3.10188480      -0.03509618      -0.08353382       2.07789589
Al      38.52281862      22.37296719       3.16523224      -0.27958158       2.02667818       0.55198062
Al      38.74254604      19.31520580       5.03149537      -0.68824579      -0.94198858       0.86347965
Al      41.05480371      23.52819295       5.09236655      -0.35712937       0.57598399      -3.33142425
Al      38.54874948      16.59612166       5.42243657       0.76327545       0.64953787      -1.12883837
Al      40.98187398      21.07493281       5.69391156       1.08145138      -2.23968483       0.39423906
Al      40.89173651      18.21774641       7.19300730      -0.61867045       0.88397168       1.01179683
Al      38.55016637      22.35806499       7.42380208      -0.58475174      -2.78052379      -0.44479633
Al      38.49943740      19.76611203       7.91923580       2.71970526       1.24611768      -0.42288876
Al      40.98920144      23.64692133       7.94513366       0.31830433      -0.52269083      -1.76320932
Al      38.79031893      16.80373288       9.49637539       0.89399766      -0.32742796      -1.88387374
Al      41.12030077      20.91257224       9.61202869       4.50095278      -1.44725806       1.61394324
Al      40.97412231      18.22383736       9.93374480       1.02791292       1.89334913       1.43619955
Al      38.57242891      22.20190087      10.26925463      -0.14017168       0.49617814      -1.09464466
Al      38.75612354      19.77508853      11.96669893      -0.03131162       0.19801273      -1.02267084
Al      41.04243407      23.71622589      11.97613992      -0.78756973       0.74310786       2.10376755
Al      38.62414701      16.87672814      12.07796336       4.19947914       0.41734522       0.66225501
Al      41.22843342      20.98111409      12.21055600       0.31333687      -1.49881445      -0.53007621
Al      40.97722012      18.30887733      13.65372435      -0.02031817       0.08531219      -1.15222609
Al      38.64390658      22.01653973      13.74384166       0.19371236      -0.43991669       0.42270454
O       40.14206795      16.70218205       1.86976427       0.87898127      -0.80982644      -0.07679299
O       42.53236197      20.91589869       2.02605376       0.64096044      -0.06948393      -0.07097682
O       40.26998485      19.52744181       2.08658554      -2.07148607       1.65814456      -0.11564332
O       42.67690046      23.70762604       2.18899231      -1.36034638       0.63964079       2.57599222
O       42.57806621      17.88010046       1.85816545      -0.33491728       1.92362795       2.07534918
O       40.02694103      22.23030564       1.91409437      -1.35147237       0.55211202       0.72546920
O       41.90932051      16.57568949       3.95417015       1.35042921      -0.29988428      -0.54090773
O       39.53334828      20.88812222       4.23362005       1.46366816       0.74113852       0.80497314
O       39.40779372      17.86135364       4.07057222      -1.65982307      -0.41498831      -1.15186794
O       41.67535982      22.08593000       4.13929241      -0.44976765       0.70437758       0.08355573
O       41.92169994      19.59709392       4.25473501       1.44910103      -0.68966268       0.72038818
O       39.33987124      23.78396880       4.36655834      -0.23145503      -0.51209298       0.57069028
O       42.68754783      18.37400803       6.31171892      -0.45869692       1.01651761      -0.08838243
O       40.16584792      22.46168815       6.47675625       1.80654414       0.25982061       0.04037725
O       40.00826471      19.57523147       6.40259698       0.64711809       0.52211826      -0.88443140
O       42.43609048      23.80486262       6.55050344       1.23341212       0.32082426      -1.93637881
O       42.69917614      20.80649934       6.44828651       1.11852966       0.60850465       0.65020885
O       40.26922489      25.03170385       6.48810778       0.57860188      -1.32020993       0.95819784
O       39.52170191      18.21507836       8.55325694       0.89012627       1.26554414       0.45578641
O       41.96846416      22.33702560       8.68443300       0.52280293       0.38391001       1.43589511
O       41.49498975      19.48998824       8.66047144      -1.44750363      -0.41853821       0.49679459
O       39.28912666      23.50726249       8.68502615      -1.26155319      -0.46844299       2.39968268
O       41.58652634      16.88160054       8.57544385      -0.18998274       0.25512162      -0.22785739
O       39.41791823      21.07739929       8.85648833      -0.58442646       1.57199374       1.36855853
O       40.28624483      19.63569246      10.95051763       0.24966311      -0.38633465      -2.14895862
O       42.66466631      23.91433602      10.98531219       1.36584293       1.46696122       1.09269394
O       42.74818647      18.06533092      10.76734061      -0.86396102       0.62968306       0.77963518
O       40.30754892      22.04859224      11.00405796       3.36467248       0.21598973      -1.01351049
O       40.17481638      16.77753309      10.88361659      -1.79850115       0.77891787      -1.08051604
O       42.60422275      21.03475907      10.88016296       1.78234771      -0.61567663      -0.13890538
O       42.02675315      19.69425043      13.12798535       0.35441851       0.96130151      -0.37674923
O       39.32269825      23.44600620      13.14304181       0.46480206       0.16022151      -1.31878307
O       39.45541258      18.25015090      12.88952245      -0.53186100      -0.33963722       0.65061440
O       41.80836188      22.37102065      12.93492122      -1.13750791       1.21699400       0.93611131
O       39.56426763      20.69829327      13.02682931       1.82476143       0.76390561       0.74390621
O       41.81351181      24.83584276      13.29519720       0.14434348       0.36695769      -0.79868750
Al      38.45711038      27.80888329       1.90123777      -3.08348244      -0.71492275       0.17271135
Al      41.14338342      32.04463072       2.00905802       1.06012607      -0.70854956      -1.45072254
Al      38.61357929      25.08281654       3.16101641       0.62744451       0.89538053       0.78745324
Al      41.11855663      29.35357098       2.87304081       0.53617035      -1.42286462      -1.58316175
Al      40.95926608      26.48297460       3.35250999       2.49528902      -2.49000865      -1.27871813
Al      38.75676001      30.39183368       3.13282203       0.33061668       0.16714848       0.86173091
Al      38.64131858      27.78366037       5.21691926      -0.17958736      -1.54200504       0.26384219
Al      41.02971323      31.95305845       5.18019095      -0.20793458      -0.02682078      -1.26694024
Al      38.68730453      25.06822963       5.62145838      -0.44756692      -0.20945944       0.80016003
Al      41.06580327      29.08571053       5.58395042       0.99998749      -0.34104954       0.03584138
Al      40.91043383      26.50723120       7.30881309       0.83653307       0.47064164      -0.99426367
Al      38.69481334      30.54165806       7.20023100      -1.05632542       0.31321931      -0.79159808
Al      38.53892159      27.76832233       7.86063896      -2.85381250       1.39549167       0.76075859
Al      41.17055602      31.95058379       7.77261590       1.78161987      -1.83766332      -0.18100618
Al      38.52106195      25.13906696       9.73013972      -1.72619173      -2.45534874       1.47972482
Al      41.03475980      29.27882333       9.47496135      -1.04487922       0.77687353      -0.05572409
Al      41.01686966      26.52712549       9.95539774       0.38609607       0.85031238      -1.70686333
Al      38.48602982      30.56087136       9.89680918       1.72514077       3.34638124      -1.44169729
Al      38.51349761      27.70584821      12.27235620       0.28544022      -0.91355514      -1.84330363
Al      41.00490285      31.92093219      11.95202463       3.51909095       1.39384238      -1.18061485
Al      38.63639338      24.88582133      12.41895399       4.19893207       1.25753873      -1.22117017
Al      40.81713232      29.02457480      12.28969403       0.51645687      -1.25566038      -0.20369746
Al      40.94841707      26.37612804      12.66742419       0.56101768      -0.16267061      -0.82550669
Al      38.55851732      30.40762628      12.56026986      -0.62023433      -2.14816063       1.60497221
O       40.13966554      25.23186484       2.17912959       0.92967213       0.19034462      -1.51584639
O       42.83599070      29.30921321       2.19941015      -1.24913686      -1.66488114      -0.61252008
O       40.15238563      27.87519016       2.11692672      -0.49139476       1.23286241      -3.16122089
O       42.93217911      31.98559649       2.12892357      -1.42230612       0.96186978      -0.69539997
O       42.45229047      26.49435388       2.19528090       0.94739655      -0.48074742      -1.21997854
O       40.18759092      30.57325788       1.91706518      -0.94556284      -2.73968279       1.21169959
O       41.98411886      24.98174706       4.28563864      -1.45595512      -0.48857649      -0.36552922
O       39.65677923      29.21360392       4.35121636       0.16736778       1.19013264       1.23474759
O       39.33975722      26.37146153       4.32721497      -2.28151536      -1.23094873      -0.30603600
O       41.85748316      30.62864916       4.13889731       1.42527993       0.23811871       1.04883671
O       41.80130747      28.00340837       4.30877986       0.05812851       1.34162692       0.77096731
O       39.45121527      32.04922467       4.19249501       2.21874206       0.81314976      -1.89363595
O       42.65516371      26.61178714       6.51264040       0.50258051      -0.31504193      -1.65237421
O       40.39010268      30.62911792       6.41742323      -0.47063030       0.37464128       1.18589332
O       40.12393585      27.73490416       6.42689607      -0.14787567       0.32462810      -0.03692369
O       42.61923108      31.93909348       6.54755639       1.08764065       2.19311113      -1.01685027
O       42.70603067      29.08042026       6.62467956       0.61740200      -2.28480521       2.53286490
O       40.18315423      33.02781466       6.48284343       0.34748567       1.54954626      -0.15039591
O       39.60152412      26.63675767       8.83506461      -0.38700281      -0.06462035      -0.81983795
O       42.04269626      30.56317848       8.75001619      -1.89815529      -0.17323561      -1.20756296
O       41.84568498      27.69184883       8.73584555      -0.65103729      -1.07550707       1.94422249
O       39.30068339      31.61404521       8.66476563       1.19729613       1.00408820       1.15952876
O       41.71177722      25.29482588       8.68867509      -1.22236273      -1.25744265      -1.18353796
O       39.27605162      29.23734906       8.75549703      -0.21241178       2.14048673      -0.73822704
O       40.32527305      27.62649671      11.24962654      -0.14281159      -1.97635318       1.41988200
O       42.58207494      31.83528908      10.99865106       1.16625561       1.47495729       0.61097896
O       42.55025402      26.30910733      11.13232514      -1.70630095       0.19220548      -3.03806456
O       40.25408588      30.12314927      10.80474576       0.84770234      -1.73447740       0.92448978
O       40.12820447      25.12781999      11.17303504      -1.64814548       2.80572504       1.86486556
O       42.41850511      29.17529697      11.02841381      -0.36497417       0.01409185      -0.00707187
O       41.96714362      27.77123664      13.28632614       0.71951307       1.35306498      -1.16201001
O       39.32462820      31.97395410      12.75595674       0.18782086       0.66306958      -0.26026198
O       39.28040626      26.33595957      13.24204162      -0.73749440       0.74755418      -1.52566117
O       41.76340320      30.42147884      13.06086757       0.33493099      -2.78082968      -0.71503311
O       39.39431949      29.13871566      13.28023274       0.62109384      -0.64904085      -0.85257651
O       41.75065044      33.18041918      12.90849889      -1.97526679      -0.27668113      -0.55201784
Al      38.65577320      36.15974741       2.18650494       3.04982064      -0.74523496       0.22554571
Al      41.37709054      40.39020396       1.99931169      -3.46562417      -0.95143444      -0.22659623
Al      38.67283225      33.35052410       3.06635777       0.77363980      -0.50579012       1.73421603
Al      41.15520264      37.48261986       3.00047355      -0.29358580      -1.32610973      -1.36896003
Al      41.03501597      34.77748063       3.15811839       0.19640210       1.09145287      -0.52610751
Al      38.80127191      38.87366775       3.23452285      -1.15361198       1.37366257       1.27407117
Al      38.62111806      36.14474356       5.16700831       0.01318198       2.10102915      -0.23345405
Al      41.08104821      40.43545103       5.21937042       1.72600282      -0.21666551       0.44227356
Al      38.62236957      33.31664587       5.65177407       0.23907575       2.51284475       1.11683281
Al      41.10027903      37.49313427       5.70343286       2.14691734      -1.32593927      -2.01439521
Al      40.99253469      34.80172209       7.30154229       0.01573195      -1.36737364      -0.90663509
Al      38.67382612      39.01267892       7.34334232      -2.43367752       0.23597267      -0.97027038
Al      38.69650359      36.12032279       7.78035697      -0.25976556      -1.87064393       0.47094331
Al      41.11626279      40.28678053       7.96869596      -0.19747947       0.65836457       1.85698921
Al      38.63075507      33.12893393       9.49374018      -0.73576664      -2.18219929       1.02631784
Al      41.17362115      37.47484495       9.64111701       3.22586222      -3.26711444       1.85586393
Al      40.88275622      34.74695106       9.90285860       1.26536180       3.46451175       0.67504353
Al      38.76262352      38.69194936      10.16833413      -0.52336191       4.25619826      -1.96165105
Al      38.63722902      35.95840184      11.98236989       1.46958146       0.96988888      -2.90728688
Al      41.17253125      40.28685251      12.09381166      -1.33001690       1.31272990      -3.70492739
Al      38.64055798      33.34582353      12.05847584       1.06545797      -1.27203456       0.02439666
Al      41.06018736      37.42508987      12.52004718      -1.36993054       0.91075894       0.64983972
Al      41.00931492      34.74396497      12.90306058      -0.42493943       2.25121732       0.19615879
Al      38.69834214      39.03244098      12.74505200      -1.39634325       1.71653522       2.30854139
O       40.32277277      33.48949307       2.23798527       1.57202488       0.73975907      -0.05263254
O       42.61794318      37.71310587       2.10250386      -2.04679570      -2.11935720      -0.06224789
O       40.50005051      36.23613865       2.03072989      -0.10099855       0.83712887      -0.32623145
O       43.09144476      40.16819418       1.97106735      -0.55192084      -2.10150943      -1.55918338
O       42.56763640      34.59444830       2.28770106      -0.30380673      -0.36969133       0.82454056
O       40.39728446      38.94006583       2.08416409       0.82414747       1.11384715       1.17035919
O       41.93926178      33.49682987       4.66160437      -1.29326596      -0.09734395       0.50746248
O       39.62261068      37.59280277       4.36324741       1.48791565       1.97876966       1.49188965
O       39.39049947      34.64449947       4.14663329      -1.11081173      -0.95058357      -1.40877916
O       41.83907024      39.00919895       4.18163030       1.43704434      -1.11723404       0.75690503
O       41.81090429      36.29125752       4.34841009      -0.98916012      -0.44846015      -0.97053724
O       39.49232073      40.43465733       4.49377207      -3.00922492       0.77193034       0.64157395
O       42.70342715      34.78802056       6.65072171       0.12511645       0.12732221      -1.04583742
O       40.39689966      39.13454859       6.58413784      -0.55971290      -1.47301726       1.06945103
O       40.18437092      36.14578788       6.43701076       0.06631977      -0.95995526       0.09860603
O       42.75028062      40.31480676       6.66678345      -1.60716233      -0.09883137      -1.04927626
O       42.67384468      37.36193254       6.49299121       0.35523729       0.49281120       0.47132436
O       40.42750382      41.81654644       6.39396704       1.98523598      -2.16209543      -0.24971763
O       39.58418007      34.64688701       8.64325474       0.86231331       0.71508218       0.27987954
O       42.06110353      38.95920899       8.79667526      -0.86655620       1.37636192       0.08896418
O       41.83386045      36.04300978       8.74806747       1.22143695      -1.43656340      -1.17071402
O       39.39594242      40.19723535       8.67506975       0.22915754      -0.27677408      -0.29810230
O       41.66809577      33.45138401       8.75079529       0.00081913       0.19323671      -1.03628026
O       39.57116922      37.47506936       8.82774519      -1.80794343      -1.01953488      -0.51440492
O       40.28048244      36.22882792      11.02323671      -0.58760833       0.75710315       1.68954723
O       42.78132536      40.27207548      11.19082453       0.69527481       0.00793001      -0.77869803
O       42.53768201      34.54768677      10.85263274      -0.58303458       0.69090085      -0.35628189
O       40.38300921      38.89404064      11.01728911       1.27862055      -0.17008167      -0.02506673
O       40.08210885      33.31293086      10.70502543       2.49901991      -0.21276997       0.51821000
O       42.50170416      37.52508152      11.05244498      -0.54018719      -0.10479146       2.43854737
O       41.92408909      36.05935830      13.14395214      -1.30544833      -1.83670148       0.54559113
O       39.69875250      40.30850297      13.33245594      -0.40527565       0.28617617      -0.45898946
O       39.33375842      34.65796782      13.05035854       1.60421930      -0.01309839       1.81731878
O       41.91111265      38.79073973      13.30188400       0.25547361      -1.84683642      -0.18064658
O       39.42702894      37.41622792      13.10320366      -0.27433815       1.19998895      -1.09096965
O       41.96307616      41.50079221      13.27046986       0.94889600      -2.08165828       0.04577250
Al      38.64245833      44.47281912       1.77077928      -0.46878699       0.62549477       2.01965646
Al      41.21340956      48.40500577       1.88676035       0.47750381       0.77173736       2.03228794
Al      38.77757082      41.76493591       3.02422615       0.13033728       1.08596597       2.45244989
Al      41.02611570      45.72912031       3.02539696       0.21819073      -0.84952798       0.50032829
Al      41.20674248      43.12177579       3.28977159       0.80792812       0.55909172       0.35473277
Al      38.68641065      47.06647044       3.21442494       1.14375246      -0.85133299       1.55866301
Al      38.72423361      44.63302007       5.34780793       2.62855238       0.62876661      -0.87262519
Al      41.08671870      48.56908988       5.28255144      -1.22515220       0.07214535      -2.99570640
Al      38.70173912      41.80405808       5.68445476       1.27036394      -0.28196195       4.47802113
Al      40.88562646      45.86105088       5.70997117       1.54219360      -0.81886712      -1.27271321
Al      40.90900860      43.17830857       7.47230796      -2.75761276       0.66697427      -1.38338481
Al      38.79279698      47.16877984       7.48916455       2.20283662      -0.06722555       1.59668684
Al      38.56670751      44.35845326       8.21708087      -0.28078471       1.88684993       0.06392451
Al      41.05684846      48.67682789       7.93522324      -0.07106306       0.38748982      -2.59803328
Al      38.61543317      41.56510676       9.58538224       1.85558322      -0.66788848       1.28561556
Al      40.97827508      45.83845942       9.85141689       0.34166500      -1.67001016       0.68275198
Al      41.21317949      42.93413830      10.19140816      -0.06414707       0.40985755       0.41108644
Al      38.67004857      47.21562795      10.23488993       0.76375619      -4.03230565      -0.08311906
Al      38.69520899      44.48987128      12.08721329       0.96784851       2.17266815      -1.26372868
Al      41.18995903      48.67358966      12.11249549       1.25469567      -2.17004320      -1.57088214
Al      38.58378721      41.74461385      12.36323992      -1.34865432       2.27644326       1.03564162
Al      41.11010947      45.92358769      12.59814417       0.45684971       1.56597897       0.83804602
Al      41.12177879      42.95938298      13.41402984      -0.43422748      -0.57344261      -3.12253747
Al      38.50365055      47.05712926      13.29279428       0.04057155      -0.98179688       0.45913857
O       40.54202505      41.83233321       2.34996365       1.70375226       1.46792670      -0.29934587
O       42.63164665      45.82633489       2.03521823       0.57837124       1.05870221       3.64415919
O       40.38421594      44.50569183       1.96039201       0.09489322       1.46234265       0.78827151
O       42.93201180      48.47788365       2.00995215      -2.00967948      -3.79465707      -1.20068850
O       42.79082835      42.87007831       2.09206506      -0.82436504       0.13676231      -0.55211906
O       40.08567265      47.10093289       2.24689374      -0.05706875      -1.34079309      -0.00464166
O       42.07146449      41.71808910       4.44737856      -0.14748874      -1.16711931       1.44818536
O       39.66747319      45.75156490       4.25996599      -1.85503000      -0.26110509       2.24175609
O       39.25562271      43.10048076       4.28967802      -1.45727705      -0.98122723       3.14854918
O       41.81301476      47.27762861       4.10019758       1.02272866       0.59117615       1.19207572
O       41.88667405      44.54124010       4.23179690      -0.72698825      -1.50536926       0.85655823
O       39.39271336      48.89285523       4.46903616       1.22364566      -0.55558621      -0.08987538
O       42.68077958      43.32509154       6.60206373      -0.68631704      -0.72283882      -0.41129277
O       40.32600111      47.25756317       6.66051842      -0.99381646      -0.39483824       1.30586386
O       40.28688383      44.50479335       6.44027469      -0.42298382      -2.04357417      -1.46984858
O       42.53165375      48.63312375       6.67983584       0.68674198      -1.75732447      -1.25094355
O       42.67521750      45.81055579       6.57516922      -0.86545818      -0.57207769      -0.50087565
O       40.31657883      49.87425262       6.55879630       0.75899143       0.20205642      -0.64512196
O       39.54964937      43.00509714       8.91028106      -1.37221268      -1.57049781       0.20073872
O       42.05231518      47.29610202       8.83677333       1.62962399       0.19320065      -3.04289373
O       41.62817564      44.40704570       8.82100414       0.82830063       0.22226131      -0.17738717
O       39.49492181      48.38879653       8.79577746       0.38351436       2.35493638       0.50298506
O       41.90292713      41.92597337       8.75488700      -0.89439078       0.85150470      -0.33150351
O       39.38782015      45.86474909       8.75585437       1.00267439       0.59004552      -0.11947272
O       40.45667584      44.56831589      11.16246798      -0.33822364       0.31707710       1.70316576
O       42.80031812      48.58137120      11.29426532      -3.70528594       2.77571941      -1.24786063
O       42.97552557      42.91251292      10.76510064       0.94324418       1.13508952       1.23241847
O       40.43297099      47.04085260      11.11836644      -0.32504800       0.42025749      -2.21916645
O       40.17373345      41.56411155      11.00306386       0.34257962       1.52839658       0.52809911
O       42.82475198      45.88119596      11.03748967       0.23866379       0.23225131      -1.05841466
O       42.07197959      44.37447920      13.05498550      -0.93418270      -1.45848375       2.52031525
O       39.58106385      48.65980470      13.04281759      -2.01484141      -0.88764482      -1.98253169
O       39.48173231      43.08654285      13.15275162      -1.57720792      -0.52585744      -1.07867868
O       41.97688427      47.32955238      13.30695392       0.61219891      -0.40450232       0.73572789
O       39.59852941      45.72983267      13.37882933      -2.07210669       0.22614021      -1.43785454
O       41.92573495      49.98887976      13.16269233       0.12615302      -0.18004378       1.27167989
Al      43.41228213       2.79242158       2.32122964       0.33010529       0.93912890       0.95923559
Al      45.95695110       6.82501127       2.21123495       0.64522644       0.87053787      -1.82160620
Al      43.40860670      -0.08491286       3.17085480      -0.50936153       0.57340712       1.00271467
Al      45.83359147       4.22444921       3.16734315       2.05056479       1.56024877      -0.84889599
Al      45.75441400       1.34774211       3.38059431      -1.67327387      -1.43659255      -2.64087091
Al      43.29737296       5.77066289       3.40938814      -2.61946687       0.11729105       2.85251839
Al      43.50737402       3.19227760       5.42546708      -1.85866521      -1.28557847       4.08746794
Al      45.93973741       6.92201237       5.35566625      -0.06572270      -0.28407755       2.51767548
Al      43.43433146       0.13137848       5.82490979       0.79578550      -0.72357315      -1.17289479
Al      46.00115980       4.18099811       5.70332302       0.84753773       0.18800076       0.70471240
Al      45.78237374       1.44578808       7.41892414       2.74448554       1.06753237      -0.57668262
Al      43.49669819       5.57121102       7.42102411       0.75602044      -0.79795317       1.36801570
Al      43.52722166       2.72584465       7.96467438      -0.75467098      -1.10864665       0.93213417
Al      46.00124890       6.92429817       7.97948472       0.14515534      -0.81665889       1.06718943
Al      43.58014926       0.09619493       9.52208228      -2.11606528      -2.68958103       5.06292789
Al      45.80994526       4.23327910       9.64926813       0.05518389      -0.65980751      -1.71117857
Al      45.95059112       1.39243307      10.35624841      -3.31006731       1.43557747      -1.56182566
Al      43.38003914       5.68676608       9.91183518      -3.54690999      -0.65201483      -0.13212384
Al      43.48230377       2.83956050      12.14136071      -1.65956173      -1.97526751      -0.86438323
Al      45.88790161       7.02893844      12.05471596       1.87746577       2.70519440      -2.26578669
Al      43.50884648      -0.04955678      12.31070406       1.76601487       1.82197437      -1.56007492
Al      45.86714042       4.12129446      12.31360353       0.90570345      -3.36101740      -1.67751703
Al      46.08965689       1.32841974      13.43857066       0.95631659      -0.06273645       0.88676200
Al      43.59962474       5.57775455      12.98110666       1.16317631       1.52507203      -1.98915604
O       44.95285376       0.25156444       2.12352945      -0.02934927      -0.39215727       0.14168060
O       47.30365135       4.38679207       2.18117112      -1.58169925       0.29693326      -2.06624432
O       45.15741995       2.84038335       2.25641940      -0.34362808      -0.20390524       0.35068842
O       47.63308554       6.91181754       2.07384290       0.20115654       0.36139953      -0.75787263
O       47.43523603       1.45099805       2.23010792      -0.23848418      -0.62770262      -0.89537401
O       44.92276697       5.60095962       2.44429463      -1.08394414       0.81753613      -0.00947834
O       46.87405477       0.05512338       4.48879403       1.26596289      -0.17724727      -0.40819416
O       44.32261309       4.39732029       4.49173123      -2.39757720      -1.26523379      -0.94844644
O       44.12493978       1.36383124       4.46180877       0.13444241       0.04604032      -0.61198620
O       46.67702942       5.54072941       4.51651348      -0.62199745      -2.01695649      -2.01087414
O       46.61109030       2.97956354       4.47985244       0.97102225      -0.29133071       0.38401987
O       44.20097883       7.04962300       4.37405949       0.72339427      -0.20353085      -1.54592161
O       47.50814381       1.40893698       6.68376146      -0.12477603      -0.22610578      -1.14217160
O       45.24765441       5.65127629       6.69994695      -2.30123752       2.50010035      -0.27056688
O       45.03870490       3.03830252       6.70259580      -0.58586735      -0.90203172      -0.37711050
O       47.50094572       6.93441685       6.53054525       1.70085036      -1.36089870      -0.31148454
O       47.57757770       4.04798538       6.81923487       0.55931363       1.62359577      -1.22066232
O       44.98472009       8.14205582       6.46142789      -0.59843656       0.08496549       1.24009788
O       44.52523758       1.42259576       8.83699319       0.55189582      -0.36515534      -0.18705024
O       46.81128808       5.66333625       8.98194141       1.38906314      -0.58629483      -0.50761618
O       46.64536325       2.67169554       9.11676757      -1.28719233      -1.10274104      -1.20347995
O       44.15743727       6.80977724       8.70186720       1.50590224      -1.52649433      -1.65695377
O       46.71361951       0.21443506       8.92898010      -1.21240211      -2.92790822      -1.33241977
O       44.17232403       4.32836831       8.75908828      -1.47560460      -2.31537412      -0.01114697
O       45.11039076       2.98653602      11.09140285      -0.01728653      -0.76931511       0.64867900
O       47.52915414       7.13718084      11.03329016      -0.08669208      -0.89662717       0.27359569
O       47.49891185       1.33601922      11.13526531      -1.12125903      -0.23951036       0.85527912
O       44.87233537       5.62062662      11.02427223      -0.01700614       0.59378290      -0.07306306
O       45.16730694       0.00516327      11.15447933      -0.76488855      -0.34430407      -1.25600224
O       47.36033536       4.30155608      10.97294660       0.23904824      -2.13945398      -0.05275675
O       46.87289937       2.85194354      13.38249961       0.10521789      -0.52429696      -0.59917857
O       44.37712424       7.15933579      13.05016867      -1.36450364       0.96958714       0.10064104
O       44.41759114       1.33670764      13.07867384      -1.12803426      -0.98316435      -0.54315186
O       46.62532668       5.59101586      13.22769126      -0.07623175      -0.00436774       0.23792569
O       44.27140763       4.14529633      13.11004202       0.36378984       0.96358083       0.03270611
O       46.61131346       8.38911785      13.10348421       0.83039314       0.31165420      -0.84676522
Al      43.52877243      11.07392134       1.93387665      -0.41853527       1.47603097       0.19811285
Al      45.83063782      15.43426499       1.69457658       3.18621870       1.29550677       1.27254108
Al      43.61025641       8.33733774       3.04273912      -2.26390825      -1.83545584       0.85091661
Al      45.80231853      12.43505242       3.03552829       1.49395705       2.92365315      -0.57559190
Al      45.88083638       9.85122713       3.25537935       0.86739414       1.85740987      -0.64186964
Al      43.37447321      13.84403264       3.01329859       2.93028632       1.69596882      -0.77714602
Al      43.37439376      11.06269801       5.18119391      -0.90844748      -3.23473328      -0.09591880
Al      45.70545449      15.19779087       5.17743854       1.56383019      -4.58040708       0.96068840
Al      43.35394116       8.37331901       5.79683118      -1.57719333       1.90335019       0.17626497
Al      45.83522007      12.56983809       5.54523184      -1.11864657       3.89905604      -0.46180450
Al      45.68443508       9.70492190       7.47201294      -0.14370235      -0.21396289      -1.36785194
Al      43.25874547      13.85481188       7.29986317      -2.74372797      -0.78929842       2.09718304
Al      43.37557308      10.94657881       7.84854366      -1.28537084      -0.21949873      -0.91799304
Al      45.67629857      15.52778678       7.73035732       0.88818728      -2.57234344       1.65429145
Al      43.52767206       8.39837150       9.61451635       2.08706145      -0.57065097       0.37688795
Al      45.68991868      12.73346430       9.44911059      -2.24783509      -1.49027213      -0.55722887
Al      45.92414669       9.91878907      10.17481302       0.69302702      -0.52524598      -0.75982161
Al      43.24928738      14.08337554       9.77321125       0.00128164      -0.01733197      -0.00608172
Al      43.63055439      11.03708909      12.20273517      -0.92145373      -0.95308939      -0.19854630
Al      45.64549503      15.41087532      11.95569187       1.06785207       2.25379367      -0.89159111
Al      43.55890850       8.42692607      12.20488741       1.95577803       1.24964854      -0.02736522
Al      45.84398994      12.48487123      12.20966404      -0.51157399       0.22462128       0.12705347
Al      45.86830418       9.85082800      13.47169720       0.37967866      -0.56302092       0.10903279
Al      43.41221755      13.90699362      12.62433636       0.82929039      -0.34662108       2.01074293
O       45.17433025       8.41736533       2.17303308       0.03379271       2.11980246      -0.09940458
O       47.52867293      12.51344661       2.04777392       4.36393572       0.79791406       2.36065585
O       45.16653574      11.05985958       2.06676401       0.30151215       1.63523074       1.62895637
O       47.42300365      15.33133019       2.07277513      -1.10087248      -0.04190120      -1.09875437
O       47.31573615       9.43607032       2.13781944      -1.89854118      -1.22513607      -0.82764814
O       45.03670335      13.87666146       2.13859571       1.42884741      -1.11219117       0.18799930
O       46.85297541       8.37217057       4.33262503      -1.77338059      -1.18373970       0.25536198
O       44.31846962      12.44510475       4.23147189      -0.78469789       0.36304827      -0.37602140
O       44.29382004       9.67370073       4.29863835      -0.30742913       1.10209311       0.82526441
O       46.53081089      13.74058915       4.29151877      -1.17046937       1.49637985      -0.83364033
O       46.85040607      11.42433323       4.12075546       0.12664906       1.06121034      -1.62958999
O       44.27410803      15.32902174       4.06672738       0.85243202      -0.19917115       0.54121721
O       47.49448685       9.89918412       6.41591245      -2.47953482       0.82605248       0.37230385
O       45.06538045      14.12231084       6.54218145       1.20307008      -1.22081490      -0.75725967
O       45.02491714      11.17648693       6.48727104       0.74038439       3.15695809       0.19672440
O       47.20919806      15.23023430       6.35324687      -1.71075837      -1.23407215      -0.96522662
O       47.47189301      12.32587163       6.61515877      -3.23143035       1.10741268       0.78534491
O       45.05084186      16.51009806       6.34720368       0.81293197       0.36280918       0.84196417
O       44.25987662       9.79025849       8.80372283      -0.44716777      -1.24934898      -1.12947261
O       46.86909373      13.88736757       8.61920629       1.37775699       1.11328986       0.03676266
O       46.52533014      11.00038866       8.79942274       0.42636069       1.13608722       0.73150917
O       44.07071795      15.35409218       8.54210251      -0.46483670       1.53360037       1.19751325
O       46.45286533       8.54739277       8.73177233       0.51120015      -1.16702296      -0.15728674
O       44.00873448      12.60393561       8.59210031       1.12233255      -1.22824149      -0.63124936
O       45.15945611      11.26088029      11.10557018      -1.22377739       0.17114299      -0.13306211
O       47.35721646      15.38768094      10.86142012       1.82154086       1.21281584       1.30192874
O       47.59214157       9.81930431      10.89531526       0.90114042      -0.39608962       1.51121496
O       45.00562455      13.85117600      10.66494772      -0.83088075       0.61433430       0.38319161
O       45.01134134       8.53144514      10.90347691      -0.70474758      -0.15243016       0.24380588
O       47.31220479      12.41488901      11.03217533       0.15582064      -0.07957278       1.08553454
O       46.84083096      11.16130737      13.21118750       0.28733678       0.23661144      -0.98503139
O       44.28322388      15.34814010      13.05514387       0.01852505      -0.55955287      -1.49893442
O       44.18768632       9.74887842      13.19186771      -0.48211373       0.02107615      -0.10306155
O       46.47838719      14.02188680      12.84894082      -1.12075390      -1.28708387       0.79278567
O       44.30839540      12.45691884      13.23057547       0.65346259      -0.91021587       2.90152054
O       46.55070340      16.66522259      12.96367740       0.55842046      -0.22328153      -1.22742114
Al      43.31733350      19.46475480       2.04339474       0.14252971       2.75918088       0.81456588
Al      46.01621400      23.74878567       1.76141353      -1.44774761       2.03100726      -0.58075699
Al      43.46423484      16.59377785       2.75857975       0.12425729      -1.49300320      -2.31990886
Al      45.72342469      20.94408619       3.14183233      -0.41022997       0.42941658      -1.94130753
Al      45.80497485      18.08342144       3.17321497       0.17638984      -1.24952400       0.11090307
Al      43.47494463      22.36568257       3.19630962       0.25354453       3.64718979      -0.27167394
Al      43.49783214      19.52883530       5.02735985      -1.41390598      -1.17792472      -1.48672246
Al      45.85428627      23.71640137       5.13103622       0.89869444       2.00812139      -0.14176990
Al      43.24008225      16.76738489       5.44217958      -0.40085417      -0.98282142       3.52919525
Al      45.72703675      20.99562423       5.63682134      -0.90498100       0.40925245       2.99894572
Al      45.69145405      18.16666550       7.20334336      -2.33690229       0.81179441      -1.55190096
Al      43.40000012      22.35228613       7.37021722      -2.68127896       1.97086361       0.79928366
Al      43.36550853      19.54955980       7.54172788      -0.81759477      -0.11300546      -2.00186963
Al      45.77130009      23.61070684       7.96452205      -1.50307094       1.86395211       2.50639044
Al      43.42623939      16.78888726       9.47658709       0.11551541      -1.33397749       2.48336556
Al      45.62774936      20.83791438       9.54583904      -2.88614566       0.96315790       0.49626132
Al      45.96547613      18.20145941       9.86102233       1.75719100      -2.08596712       0.37091547
Al      43.42076254      22.40032226      10.04094458       0.23322938      -0.31746735       1.22212764
Al      43.46496819      19.47948951      11.79999587       0.81546747      -2.18183528       0.55690084
Al      46.08172800      23.59939196      12.19296979      -0.04326045      -0.63503616       0.21034770
Al      43.33870856      16.64008677      12.22094719       1.56090915      -0.90298214       0.07773933
Al      45.93159048      20.92885635      12.25352530       0.66036350       1.14100385       2.34838395
Al      45.72790910      18.13005885      13.38649286       1.06955177       3.26279209      -0.91655365
Al      43.41418605      22.11974821      13.33751720       1.32791551       1.56458161      -3.99615983
O       44.90474276      16.79723989       1.64494040       0.29205580       0.87227604       0.97936656
O       47.60240408      21.06981559       2.10448426      -0.36020383       0.29332791      -0.67707405
O       44.98250800      19.57296057       2.37213489      -0.88216047       0.17983882       0.92519650
O       47.72982677      23.66210197       1.94075494      -3.04410252      -0.45576250      -1.06334370
O       47.32475968      17.96597881       1.90685095       1.17788382      -1.04917852      -0.35608841
O       45.12251404      22.34827884       2.16529394      -0.26836338       2.22388981       0.04066838
O       46.68709020      16.60461682       4.19071050      -1.53724152       0.83471927       1.84928170
O       44.19429400      20.91471922       4.10267827      -0.61021577       1.95848809       0.67100101
O       44.10712141      18.02927377       4.15984117       0.83346352      -1.75937816       0.44671829
O       46.61968196      22.25143393       4.35365898       0.74917983      -1.46183020       0.83213628
O       46.60687282      19.61363500       4.34022545      -1.10776133       1.92920446       3.03404614
O       44.10515537      23.74591597       4.38104825       0.49999660       0.35329697       0.99683563
O       47.36721243      18.17596385       6.46547268       0.50034264       0.33551600       0.23475719
O       45.00530079      22.55653028       6.53464879      -0.99070737      -0.60893641      -0.10755268
O       44.81725767      19.66471001       6.24525860       0.79580910       1.48697736      -0.23040863
O       47.34655020      23.65931956       6.44256920       1.55160431      -0.56174985       1.51314461
O       47.21173179      20.83031674       6.63600697       0.63286884       0.48406613      -0.42457787
O       45.13776645      24.81105271       6.55573242       0.66295657       0.87135237      -0.66806800
O       44.26373439      18.24574014       8.34798952      -2.01802450       0.04690794       0.04922667
O       46.80280810      22.22328562       8.88514482      -1.64943575      -0.03211573       0.10387691
O       46.58752019      19.37603063       8.81654392       0.43481792       1.27778176      -0.06977820
O       44.06696624      23.64289705       8.78249340      -1.16540124      -1.40275818       0.08210870
O       46.46007759      16.89750504       8.69605593      -0.04588541      -0.41817865       1.94757427
O       44.18619180      21.00368474       8.50478035      -1.41495364       0.64626306      -0.93422483
O       45.06548793      19.70845288      10.74809966      -0.19727649       0.34966312       1.02371616
O       47.62537248      23.92346919      10.81799098       0.00549956       0.36743466      -2.15679680
O       47.51087846      17.82791776      10.83743768       0.33907599      -0.83722756      -0.34464006
O       45.21752453      22.22572914      11.09707792      -1.12796718      -1.20537594       2.15098682
O       44.97015879      16.75651630      10.80466133      -0.60976731       0.39245522      -0.22486285
O       47.48952228      20.66373172      11.01154824       0.22469801      -0.09817338       0.41121887
O       46.63273269      19.44026669      13.06992495      -0.10722128      -0.68427020       1.65910490
O       44.11347878      23.67080103      13.24032538      -0.60127581       0.84563935       0.25411765
O       44.12567241      18.14629961      13.05887650       1.06190677      -0.52474879      -1.05826886
O       46.65071566      22.29937678      13.26176037       0.80765128      -0.95531264      -0.28733644
O       44.41617464      20.88288882      12.99483028      -0.02695648      -0.15718611       1.94943705
O       46.70755881      25.00607849      13.10579804      -0.14961166       1.30964495      -1.49804737
Al      43.41862332      27.80642295       2.07413674      -1.21311251      -0.24456109       0.81093752
Al      45.91226428      32.09017361       2.03002874       0.65286088      -0.98198789       1.69636154
Al      43.39328677      25.07072572       2.96517899      -3.80546109       3.22243388      -0.91135746
Al      45.95470761      29.12458128       3.16175226      -2.00130635      -1.10072032       0.21454105
Al      45.89905636      26.31811502       3.00488236       0.05121431       3.21941486      -2.42354193
Al      43.64270811      30.61550695       3.24688395       0.83935149      -0.11879912       2.07695596
Al      43.45825592      27.86869630       5.19892929       0.01152462      -2.19203614       1.52681147
Al      45.93039559      31.97302319       5.20688703      -1.86925355      -0.15826532      -0.20089510
Al      43.39026306      25.08470578       5.70507183       0.26185907       3.66841947       1.14768832
Al      45.76615176      29.23995383       5.80113060      -1.43242831      -0.24543616      -0.90156980
Al      45.92633741      26.26042267       7.38161976      -1.56628478      -1.51762547       0.29124387
Al      43.41555887      30.44084041       7.42678569       0.15111727       3.21889877      -0.98898536
Al      43.52755391      27.75100026       7.86362558      -0.05457219      -0.94831544       1.38721461
Al      45.80045762      31.91502398       7.87982516      -1.12298703      -2.84636016       1.33405042
Al      43.28741614      25.09043377       9.71083164      -1.38353070      -0.46478700      -2.64210669
Al      45.85112922      29.26927347       9.46993570       2.97443409       0.04710307      -0.18541594
Al      45.78518738      26.44689521       9.89256923       1.75528943       1.19968155      -1.32434524
Al      43.43097893      30.58356422      10.10001287      -1.46918210      -1.88465434      -2.23408440
Al      43.41884730      27.80834072      11.94875473       0.74516736      -1.20883881      -3.33938262
Al      45.79823392      31.99393572      12.05525191      -2.14066660       1.78331959      -0.02255068
Al      43.36340076      24.95035690      12.41214424       4.07858510      -0.01406793      -0.68893629
Al      45.90086019      29.23422634      12.37995695      -0.24679613       0.17348474       2.14242523
Al      45.92515841      26.40155439      12.30146093       1.10624616      -3.86203831       0.18163985
Al      43.40427489      30.48045235      12.89983048      -2.33885431      -3.20438765      -0.44419669
O       45.06007451      25.16939623       2.03542532      -2.28983935       1.05678803       0.87682067
O       47.53093681      29.28164429       2.18280212       0.44119447       0.36733121       0.56788640
O       45.17262799      27.65022810       2.21889012      -0.60600222      -0.58073755      -0.05669845
O       47.55647175      32.05628639       2.12806615      -0.32410980       1.09325092       2.13927076
O       47.43572296      26.28679406       1.91651098      -0.26284268      -0.27151783      -0.47610564
O       45.17099093      30.52053631       2.26511747      -0.35420930       0.34598993       0.69166517
O       46.70652119      25.21730372       4.22931585      -1.54884579      -0.05680992       0.33140649
O       44.39202119      29.28043434       4.37962806       0.14119126       1.05524451      -0.16787529
O       44.11615640      26.41102556       4.35359763       0.98585908       0.45332288      -0.88759949
O       46.55800961      30.47921418       4.32171200       1.62829278       0.81904854       0.52181681
O       46.72525146      27.85933247       4.22556552       0.14528517       0.50320210       0.75842558
O       44.15087769      32.15127393       4.46142340       0.47871331      -1.06431102       0.88940468
O       47.50782844      26.53927870       6.45285154       0.09799408      -1.51843465      -1.76840697
O       45.02689205      30.67128168       6.54577441      -0.74759934       0.95612243       0.83803576
O       44.87838426      27.76455347       6.54189584       2.00689057       0.78529881      -1.11618954
O       47.38616518      31.94564761       6.37154628       0.99569334      -1.54625886      -0.85721234
O       47.40275072      29.21482423       6.65326894      -2.27921853       1.13292668       1.07572258
O       45.19356137      33.02801881       6.55422501      -0.85518001      -1.78843838       0.71963200
O       44.30286816      26.27359027       8.65706743      -0.87010630      -0.54180746       1.64713497
O       46.64219192      30.53665159       8.57459839      -0.19487715      -0.69560712       0.71258327
O       46.46676816      27.76388158       8.66263394       0.40212909      -0.67887265      -2.58751261
O       44.14878514      31.77276063       8.72171954      -1.39106768      -0.26613004      -0.76434637
O       46.62644673      25.12497179       8.67302087       0.63591335       2.39000342       0.03313626
O       44.02645932      29.25807087       8.76713015       0.85827208      -0.25938307       0.35082571
O       45.01337033      27.88243119      10.95545407       1.43514866      -0.01901801       1.31756317
O       47.76573318      31.99948275      11.01296026       0.32779954       0.35358500       1.43184673
O       47.24789124      26.52215180      10.93718282      -2.00015776      -0.39003942       2.60622156
O       45.00292260      30.38521622      10.98813858      -1.53186299       0.83401814       0.04341638
O       45.05667436      25.09923461      10.79672987       1.64247366      -1.35499266       1.24998697
O       47.47425351      29.39028711      11.04623080      -0.42962969      -0.36341307       1.08769439
O       46.64663937      27.84334303      13.01741289       0.61400945      -0.87977900      -0.97763226
O       44.28106236      31.90485073      12.97100783      -0.41063261       1.05784064      -0.16029534
O       44.32029532      26.39368290      12.84908111       2.84316030      -0.99739875       1.40942232
O       46.52005861      30.66123278      13.23916227      -1.42267805      -2.08136778       2.69213362
O       44.31029225      29.12550051      13.18576813       1.28537600      -1.01912098       0.01798777
O       46.63763742      33.14078063      13.27146750       0.85283081      -1.45306513       1.25531954
Al      43.36996613      36.17896729       2.09382265       0.08369082      -0.35163090      -1.14999425
Al      45.95654796      40.33461687       1.87677342       1.73294792      -0.96380007       0.73600551
Al      43.48821636      33.39125900       3.24335144      -0.17925676       0.36730762       0.09796031
Al      45.99450034      37.58843558       3.01902367       0.31746451      -0.98281853       0.83918244
Al      45.75363745      34.81637839       3.40701808       0.76669110       0.24637663       2.96650427
Al      43.43739167      38.94160435       3.27977809      -0.56285702      -2.64773139      -0.50453022
Al      43.44570732      36.03993900       5.22915862       3.55592556      -3.83722997       0.25182097
Al      46.09664452      40.20244261       5.30250698      -0.63216569      -0.17496741       1.84535245
Al      43.49718514      33.25526963       5.82373420       0.21491579       1.88875528      -1.19415212
Al      45.75365523      37.38885543       5.71477569       0.08185057      -0.50305940      -0.82948326
Al      45.84764100      34.68626236       7.30432666      -0.19417607       0.37821368      -4.23351955
Al      43.39394845      38.86946483       7.33556161       0.72386369       0.28313054      -0.84571375
Al      43.43580203      36.13511339       7.88210873       2.40667716       0.49489144       1.62344138
Al      45.85979187      40.24482866       8.04851907       0.67915736       0.26497686      -0.90004955
Al      43.38411052      33.46424957       9.38576387      -1.14003719      -1.02000363       2.78987114
Al      45.89040471      37.45510070       9.75934620       1.88993849      -0.89933466      -0.78649711
Al      45.85306321      34.77402748      10.01368431       0.46503605      -0.62408690      -0.71728232
Al      43.44006094      38.93246370      10.33088377      -0.29918856       1.67176509       2.34972286
Al      43.54537927      36.11050911      12.08031827      -1.41056681       3.00409808      -0.95460275
Al      45.95769275      40.15967227      11.98113876       0.95347028       1.55951122       1.02012213
Al      43.37702493      33.25451280      11.85817421       1.57748888       1.85916436       0.41361108
Al      45.87383217      37.41025365      12.41625499       1.05571830       3.89010916      -0.42009689
Al      45.79301908      34.66237322      13.15049806      -0.25907590      -1.13818838      -0.31749090
Al      43.68630791      38.97150676      13.67841422       1.11808575      -0.19708138      -1.02338919
O       45.04365059      33.47949181       2.26287032       2.24860870       1.41057273      -2.82763373
O       47.51552180      37.62369797       2.07686740       2.62437316       2.03662024       0.57934727
O       45.09504849      36.07667216       2.40742945      -1.59746375       1.02240813       1.43333630
O       47.72957593      40.28952543       2.06728121      -0.41856853      -0.48233609       0.69463097
O       47.26239145      34.69696002       2.52017179       0.16575530      -0.19162818       3.01787515
O       45.28500224      38.82987430       1.87085610       2.27201481      -1.11779067      -2.78539746
O       46.72807838      33.31971235       4.38728332      -0.84643308       1.51794260      -0.49779465
O       44.13743514      37.49031037       4.29321647      -0.84407658       0.25269498      -1.25904018
O       44.23656015      34.69062552       4.37282512       0.92951094       0.71379505      -0.44027973
O       46.72211636      38.82428913       4.33831646      -0.93103442       1.13610716      -0.80301941
O       46.66847937      36.20856104       4.33877749      -0.87012503      -0.35932538      -1.44135367
O       44.31989157      40.20111094       4.27547297      -0.92318590       2.14124184      -0.08413882
O       47.41756450      34.89312940       6.44340551       0.67462074      -0.19305372      -0.22744594
O       45.06509264      39.01844267       6.82692499      -1.86600344      -0.25277694       0.13054232
O       44.90392852      36.08921565       6.55509316       0.66972914       0.15933993      -0.65027565
O       47.46524443      40.17583549       6.56221469       0.22883321       2.02461870       2.27625161
O       47.55552699      37.37222863       6.70076983       0.84245259      -0.31486494      -0.86794770
O       45.22525622      41.54284687       6.61063624      -0.62960091       0.11177738       1.10542015
O       44.42119356      34.84646836       8.63402832       1.21044361       1.80273895      -0.01678258
O       46.91000550      38.94783443       8.91807945      -0.93126906      -0.04985776       0.71029899
O       46.71956896      35.97076390       8.87909960      -2.34432184       0.73432763       1.56395281
O       44.27316036      40.29823160       8.95250902      -0.03451271       0.50882666       0.88578204
O       46.38086830      33.56590482       8.69063525       0.28265806      -0.19008913       1.59156289
O       44.09005700      37.59258527       8.75168250       1.34686312       0.75813888      -0.22683947
O       44.93868588      36.31652487      10.99904149      -1.12476736      -1.76140626       1.02298383
O       47.52098710      40.29852027      11.00743348      -0.03796297       1.34141038       3.19707534
O       47.45909927      34.59831394      11.20198879      -0.73192849      -0.95863264      -0.20359307
O       45.39344451      38.73406498      11.13297960      -0.05285418       0.90112076      -0.18163891
O       45.11062262      33.32513079      10.97359129      -1.07847631       1.46699821      -0.35195879
O       47.42730379      37.25946748      11.02037354       0.28344201       1.13139119       0.00896504
O       46.57784766      36.11255444      13.28008349      -1.23099619      -1.03593498      -0.13548134
O       44.51013605      40.31132790      13.06171491      -0.85551322      -0.88367062      -0.08945310
O       44.17170648      34.56924468      12.81472530      -0.01018975      -1.27712715       0.10907133
O       46.73492265      38.77547581      13.25764797       2.19732692      -0.01488461       1.22717357
O       44.20288049      37.37702054      13.18275703      -1.58422064      -0.71201169      -0.86532152
O       46.62004619      41.44803412      13.14029592      -1.29622189      -1.90695311      -0.34808788
Al      43.58463079      44.41667794       2.09546229      -0.80517049      -0.74622842      -1.11953211
Al      45.66776977      48.59879278       2.21030658      -1.84675040       0.22554884       0.12237261
Al      43.74834919      41.70094640       3.03709793       1.74207627       0.62230460       0.39249955
Al      46.01259195      45.92968493       3.06402077      -0.21897423       0.01679653      -0.36300072
Al      46.23394365      43.01459777       3.40750010       1.88926372       1.51916109      -1.30476196
Al      43.37988691      47.08631157       3.17111321      -1.20110987       1.81115682       0.94051716
Al      43.46071407      44.72121584       5.29505081       3.37341037      -0.24352905      -0.78410898
Al      45.81856419      48.62868592       5.45553053      -0.84546014      -2.11282881       0.37903125
Al      43.46646828      41.78132869       5.69699857       2.34084460       1.11408605       1.53871996
Al      45.91505004      45.71241045       5.72652875       0.90235164      -0.02248045      -0.25749275
Al      45.96848540      43.01876942       7.37349400       0.73713589      -1.59112647      -0.89594378
Al      43.47852682      47.14466035       7.43873775       3.38614355       2.44491897       0.49710650
Al      43.42201270      44.57190627       7.93407625      -1.48777650       0.82374205      -1.04413154
Al      46.02390556      48.63195550       8.18497237      -1.35174922      -1.42237044      -1.92922036
Al      43.69542723      41.88910966       9.42881250       0.19313811       0.84406865       0.75790992
Al      45.95205469      45.81919897       9.80216347      -3.66322717       1.40289113      -0.02315969
Al      46.12159042      42.89382433      10.25553540      -1.32816851       0.54444851      -1.66573307
Al      43.49630115      47.23118499      10.09958293       0.64465789      -3.10889160       0.53074707
Al      43.57075573      44.42194458      11.90958342      -0.73134042      -1.95677340      -1.22666577
Al      45.86899476      48.53243148      12.14431584      -2.21099218       2.28435938      -0.33661772
Al      43.70231776      41.65279021      12.32539942      -1.24321276       2.94448424       0.16791141
Al      46.10561518      45.81250888      12.39790635      -2.40640309       3.00154720      -1.07459208
Al      45.94883968      43.05458676      13.21314806       2.24233381      -1.55934418      -0.73741126
Al      43.67288979      46.99995950      13.11282704      -1.35203874       2.73350272       1.66908760
O       45.34189580      41.87554129       2.22912619      -2.29802270      -0.53753733       0.51557231
O       47.62893437      46.09105373       2.28035850      -1.03231498       0.06498799      -1.12999471
O       45.30655788      44.40393235       2.26194623      -0.27581244      -0.80716134       0.16958819
O       47.35129955      48.74518454       2.39465300      -0.23868067       1.53039349      -1.05529246
O       47.67546375      43.06732503       2.36588724      -1.66829606       0.40052461       0.88059609
O       44.98795638      47.10640513       2.03129203      -2.21498423      -0.20590666       0.41956386
O       46.81433175      41.68897842       4.51599227      -2.05082951      -0.47067963       0.28108647
O       44.50560905      46.08627345       4.54228014      -1.62857677      -1.68696002       1.28746421
O       44.28076374      43.07997911       4.19686792       0.83267952      -0.31716459      -0.12722149
O       46.56626082      47.19705065       4.51424446      -0.06063847       0.28156873      -0.96548694
O       46.71889022      44.47897470       4.37132274       2.37891814       0.72640121      -2.35215390
O       44.22945435      48.69803549       4.26454852      -1.53003600      -2.34521006      -1.68611425
O       47.60901376      43.21945650       6.66234323      -2.43016052       0.08683838       0.27592898
O       45.19987640      47.43076724       6.75604140      -1.35016620       1.66835264       0.45478828
O       44.99446862      44.48880516       6.61092528      -2.03710247      -1.24561696      -1.11669326
O       47.41976259      48.67200203       6.74862625      -2.87635835      -0.88293475      -0.53929939
O       47.68044269      45.77471358       6.80924433       2.80350446       0.35057004       0.62963489
O       45.12649565      49.85313212       6.71531809       1.44933826       2.68292366       0.18018125
O       44.55600927      43.26846634       8.66661030      -0.72448094      -0.90114529       0.81174749
O       46.75314400      47.30366026       9.06226897       0.61652994       1.80706116       1.74849709
O       46.72619799      44.38031183       8.95591516      -0.13111376       0.20518420       0.50833728
O       44.32556575      48.51725447       9.08733190       0.63579405       0.21288201       0.79188142
O       46.67957162      41.90274406       8.69730149       0.24783283       1.00590006       0.56252160
O       44.18588728      45.98351928       8.82632667      -0.63562935      -0.42249359       0.65200236
O       45.18989705      44.25572076      11.07200604      -1.13635219       0.20141301      -0.78222266
O       47.55656010      48.68149370      11.20427849      -0.97398859       0.23323900      -0.91417538
O       47.57795871      42.92521600      11.01506333      -0.40946447       0.76169876      -0.54401280
O       45.11243519      46.88907819      11.22876380      -0.73895184       0.81193144       0.96433652
O       45.24830400      41.66983627      11.01411889      -0.57172138       1.44639672      -0.06206212
O       47.53381715      45.58586455      11.00649591       0.66325265       1.08667372      -0.43226456
O       46.97003276      44.32937646      13.15378877       0.33104460      -1.06663426      -0.05904747
O       44.48218832      48.55851548      13.17598944       0.86848536       0.97796301       0.46379264
O       44.22028142      43.11937487      13.09354813       0.79925555       1.04194521       2.52429929
O       46.84862584      47.22860433      13.07463678      -0.56276013      -0.86481375       0.83219897
O       44.54587225      45.58860107      13.31324448      -1.13771387       0.92154686      -0.27114704
O       46.76127149      49.72912155      13.27924269       0.29504014       1.09064487      -1.31906746
Na      14.24202906      18.94097136      14.97300173       1.68891360      -1.06568437      -1.48457900
Na      12.07802029      12.66870662      15.27740627       0.13446003      -2.61639776       0.45097063
Na      17.20895092      15.50666636      14.77775632      -1.59161873      -0.92603683       0.71918981
Na      11.65917276       7.10883479      15.21930129       1.46336270      -0.41685629       1.84921063
Na       6.96058812      14.61592424      14.62318332       1.26387250      -1.13472884      -0.86113312
Na      11.81681555      20.45646620      16.16567245      -1.37154546       0.33764986      -0.68189786
Na      13.12045491      15.82536854      15.24216901       1.10747542       0.19041880      -1.69106589
Na       9.92935596      11.26359634      15.05056952       1.70408103       0.44568187       0.08731793
Na      15.72938902      20.12855961      23.66063709       0.50705330      -0.83588928      -2.71698750
Na      19.43329978       8.66185820      15.04429312      -2.26136741      -1.09194171      -0.78974945
Na      16.75592553      20.76276138      14.60313586       0.26407250       0.72641041       0.92324073
Na      22.11701418      11.79239664      15.41346651      -3.59410331       2.09345852      -1.54313892
Na      16.99873121      23.87940404      20.00278954       1.75697030      -0.71039290       0.30753540
Na      24.14121665      22.44757832      17.76627716       0.89447956      -2.60271566      -1.11667789
Na      24.67946541      25.46086425      19.19399181       0.42608801       0.33552327      -0.51339786
Na      15.71423607      14.56696864      17.39324062      -3.02215161       2.40433135      -2.25160868
W       16.88441217      17.93268499      17.09524741      -6.83647506      -4.17006061      -2.78621454
W       17.57822666      36.43653441      16.41671045       1.71917877       2.58106119      -1.38867027
W        7.22617640      26.03948729      17.06659550       4.62708509      -3.46707980      -2.30076479
W       17.39216540      30.15907582      22.68143015       8.10820505       0.75923991       2.62948105
W       18.66221620      11.72566907      16.13420349      -0.49212425       6.55829195      -1.74445918
W       28.37865432      30.45712174      22.17351188       0.79959713      -4.05685095       1.44630458
W       19.58450709      21.83751297      16.93127607      -1.84850925       1.05738672      -4.41393031
W       33.79973512      15.11052334      17.57518849      -8.59901120       1.22418844      -1.37150144
O       17.06294927      16.11531200      16.99535508       0.34204624      -0.10233684       1.16082060
O       17.44442790      17.89485684      15.20328681      -1.46044838      -1.34948848      -1.07329357
O       15.72220056      19.19636958      16.57104842      -0.79428584       0.86229711      -0.32358447
O       18.30502192      18.60443984      18.04271657      -0.17982738       0.82018911       0.13273077
O       12.06318052      17.86082848      15.32393662      -0.59679751       1.29759705       0.17569110
O       16.92069403      24.77352334      17.20046768      -0.00296452      -1.40962861       0.95892568
O       23.91536840      14.13794960      15.43468940      -2.90770677       0.02032327       0.46454793
O       17.11762224      26.77503127      15.37782278       1.01829403      -0.01674986       1.91451554
O        5.45117922      25.78255378      17.30905946       1.03067170      -1.28632049      -0.48209278
O        7.37360883      27.76243619      17.67114071       1.38034985      -0.77639203      -0.68319007
O        8.06630461      24.90501673      18.17969149       0.53260738      -1.16404265       0.26888265
O        7.67023283      25.98633890      15.25720790       0.90389542       1.55182256      -0.91334869
O       18.90598686      21.74815273      15.21209463       0.25534479       0.12481698       0.13676364
O       24.87390686      13.20259762      16.25820752       0.18365736      -0.63229031      -1.18705241
O       14.16897737      22.80616479      21.06581857       0.06043075      -0.72195194      -0.01147889
O       16.19308318      20.97725189      19.77417777       2.04085195       0.78941134       0.93587269
O       19.09242961      13.37225806      15.34096142      -0.19939132       0.59166752      -0.22667846
O       19.99285984      10.57373469      16.14373005       0.42233408      -3.55034213       0.61560254
O       18.22976728      11.96902528      17.80654013       0.74983939       0.23911256       0.06896902
O       17.35025057      10.79294358      15.15837924      -0.39390537      -1.18095064       0.28490267
O       22.00042449      18.51411828      15.23620278      -1.34949074      -0.24444243       0.51552872
O       14.02671476      22.43740241      15.24442725      -1.33818432      -1.98478307      -0.30816268
O       10.83148915      14.33823157      15.89217326       0.42047544      -0.95987942       0.89868771
O       30.06123759      22.77229012      15.78616060       1.09544087       1.40459397      -0.54574002
O       20.45060288      20.37438091      17.25960044       0.62766560      -0.36501177      -3.64084395
O       19.93958089      24.28227462      19.83577947      -1.03378703       0.90069489       3.80106612
O       16.92006753      26.18728701      19.28800352       0.15851178      -0.49695875       1.46370876
O       18.24368081      22.26217275      18.09647530      -2.39969335       2.07696273      -1.45601934
O       24.04531408      21.13049555      19.13025170      -1.84764362      -0.33791652       0.28097472
O        9.53809809      13.86943038      15.33021499       0.91645205       0.92790536      -0.02153496
O       15.47168287      22.47591390      15.54273713       1.19550388      -0.47095288      -0.63920943
O       23.12168800      18.55573524      19.94659732       0.09217423      -1.32465793      -0.66473482
Na      13.91093562      30.63403559      22.58010682       0.25348173       0.31572282      -0.38255943
Na      14.34841452      23.73050862      23.33170102       2.47844592      -0.89635636      -0.37564072
Na      12.69185774      18.37689308      21.83488205      -1.88592962      -2.48504687      -1.08438732
Na      11.51930690      22.23981190      19.91722407       1.40879084       1.16196427       0.95302549
Na       2.06842292      15.85783145      14.90867273      -1.25829467       0.99708742       1.10732222
Na       4.66959137      18.99788715      14.69816339      -0.41503515      -1.74914836      -1.38385368
Na      10.05734292      35.76437646      14.75926309      -0.35873341      -1.77267193       1.11865006
Na      21.87971040      18.34874614      17.47579624       0.47219529      -2.00844991      -2.23943479
Na      21.75098509      35.24190481      21.04256666       1.48016569       1.52688970      -1.42451980
Na       7.22000452      18.06801192      17.61230832      -0.24153007       1.25090343      -0.40625368
Na      14.60237217      28.75529608      19.52419342       1.79552008       0.43362873       0.53330183
Na      14.39142565      11.39857393      15.49961719      -1.69198452      -1.31573528       0.25108057
Na      18.32007667      20.69896508      20.12559016      -0.45980501       1.66570237      -2.24351619
Na      16.43318128      26.76213911      21.63104423       0.26807061       2.20440807       0.20266524
Na      21.62017167      20.91458041      14.71842305       0.03555560       0.18183506      -0.56626056
Na       9.14343806      27.74685163      19.04255873       0.22192893       1.06444822       2.16142075
W        9.88343348      19.12711654      18.87797675     -13.76068954      -1.69289185       3.15448910
W       25.04944826      35.89317890      21.55334316       4.46482606      11.01956299      -4.48121779
W        5.32967358      21.56298362      17.13700582     -11.97313867       0.18362561       3.04879383
W       14.46449832      21.07621646      20.45050941      -0.33127371      -0.53439437       2.14250358
W       15.39247944      16.43802340      20.28827161      -5.04975689       6.34756372      12.15364339
W       30.11262479      32.95415303      21.42206412       3.19935114       3.61848212       1.46842047
W       11.47651507      26.07431255      17.15992679       2.98703061      -5.60797949      -0.64867910
W       31.40604442      16.19913804      23.70955174      -3.19733608      -4.10708950      -0.66953612
O        9.73645775      20.87883204      19.26940756      -0.94690559       0.57221661      -1.56716015
O       11.49803430      18.61328320      19.65148880      -0.70552685       1.90880216       0.74374772
O        8.33821865      18.28860158      19.49665464       1.62073492      -2.82663463       0.66384132
O        9.97661952      18.65067418      17.15512324      -0.52610434       0.32507286      -0.27350075
O        9.82049246      22.30174426      15.43683641      -0.47964531      -0.80440149      -1.05537845
O       21.41999803      34.06216378      23.51897016       2.12766421       0.67816205       1.25310755
O       14.00564443      13.39995521      15.91927947      -0.24520917      -1.47602521       0.88771483
O       20.07428119      32.63590619      25.68983689      -2.01820648       1.80308742       0.17489075
O       16.56724463      31.57375639      23.05406105      -0.63319911      -1.43348077      -0.77091758
O        4.60265448      22.09033335      18.68466132      -2.10794430       3.63898289      -1.61727934
O        5.12412468      22.44736037      15.53540526       0.42382903       1.22009031       0.17810794
O       18.05874303      30.45297844      21.04418911      -0.39931940       1.88050298      -0.52772372
O       13.47223242      20.50927794      18.94626704      -0.16837442      -0.24225634       0.10459720
O       14.24404479      19.94530698      21.87598086      -0.10155908       0.12263819       0.05114637
O       16.04901576      28.99118523      22.22541691       0.11302036       0.58659954      -1.40796669
O       18.45497193      29.19001263      23.98643878      -1.35019546      -0.20089139       0.33577463
O       16.76218695      17.04233494      21.18973763       0.56176777      -0.75703100       2.06405962
O       15.68601330      14.78346063      19.85112057      -0.73787222      -0.35090144      -1.35165515
O       13.87800660      16.81725063      21.24990514       0.92742581       0.10241200       1.27315664
O       15.53178318      17.27947538      18.64182930      -1.50874774      -1.06930929       0.08318133
O       14.95210450      14.43140799      15.32598346       0.06234687      -1.40125911       0.69796883
O        7.11182932      21.61967779      17.25990052       0.42624111      -0.82125923       0.89288647
O        7.14626033      16.81085224      15.94931106       0.33629277       2.58624244       0.72995281
O       24.12684244      23.35243924      26.63873146       0.15839810      -1.54598165       2.42635056
O        9.86240779      26.87537461      16.99395903       1.20038137       0.26074873       1.39238122
O       11.07693266      24.38226764      17.61754565      -0.06987885       0.62093621      -0.17932511
O       12.26528626      26.19227556      15.47438649      -0.50528780       1.38903593       0.62444691
O       12.38375795      27.00287218      18.47226787       1.16340901      -1.61379454       1.35511390
O       19.13840954      23.69699863      24.24613218       0.83770161      -0.37594837       0.35011052
O        7.37042189      18.09436045      15.14672646      -2.09798292       2.84078859       0.37934548
O        5.12124242      19.74661705      17.08411862      -0.03309063      -2.59289479       0.19263031
O       16.95471794      24.51434208      22.32552958      -3.18259779      -1.32046793       0.22162021
Na      15.32279648      44.73376519      14.93978992       0.58333772      -1.14454830      -1.08904005
Na      18.81509160      30.04991428      17.47109955      -0.62444913       2.63776997      -1.57628437
Na       4.66020672      28.06490853      15.49590000       0.68289700      -0.45865712       0.16679028
Na       6.88698615      32.52188498      14.61231481       0.59295235      -0.38061964       0.38943958
Na      12.04635453      23.68714070      14.97774413      -1.97902605       0.99127782       1.34603915
Na      16.87928782      32.07449326      15.00195549       1.41196691      -2.14934706       1.68183894
Na      18.44216839      40.38189907      14.75462794      -1.85027118      -0.23836975       0.05688067
Na      21.65487621      25.88668883      17.66732447       3.47768271      -1.63350345       2.80626650
Na      14.24502788      35.78968051      15.23200649       0.37351307      -2.15108373       0.97559262
Na      22.46328020      23.87971563      15.34420227       0.91748734      -1.68769999      -1.69255548
Na      23.88704629      27.65176583      14.88269228      -1.24701891      -0.16064853       1.20567909
Na       9.79650209      16.52378563      15.98047288      -0.70843870      -0.81366585       0.38099724
Na      19.47427284      28.14267895      15.31016929      -0.38085040      -2.31152882      -0.26331551
Na      12.45955420      17.99205025      17.83321258      -0.98746604       0.38975383       0.77702734
Na      30.20452654      35.12677352      17.38567317       1.65650862       0.21071873       1.51775962
Na      14.81613844      28.06513039      15.13932278       0.78131834       2.75160414       1.53780095
W       12.29922556      31.00999178      15.87630318      -3.52559214       5.00041355      -5.32496116
W       16.83944620      26.58875840      17.48866109      -3.00371074      -1.65802006      11.04996749
W       12.46782569      40.30273446      15.60903541       0.22398691       1.40238106       3.46563693
W       15.87154144      32.21952914      18.70858227       8.60914736       2.18348328      -0.21203433
W       21.38840491      23.40908829      19.98605597       2.91336355       3.98977429      -0.53671080
W       23.70529616      25.12274066      25.81442666      -1.07723035      -5.14968319      -4.24577760
W       27.22185401      36.69309350      16.38855535      -2.01476794       5.83646241      -9.73727804
W       34.33366659      31.44813092      16.89411426       1.60579243      -1.64875293       8.04903369
O       12.61335990      32.74960732      15.95558407       1.55622539      -1.98716490      -2.33539620
O       13.80447190      30.39458346      15.16964324      -1.16798091       0.28417646      -0.37763817
O       12.31972996      30.21911792      17.49457363      -0.28232198      -2.46779956      -1.53143422
O       10.72654001      30.61448418      15.09050345      -0.22605508       2.69780725      -1.34436440
O       18.11124085      27.90532481      17.46213666       0.51770083       0.73111608      -0.11568342
O       19.13402196      36.99822362      15.88981784       0.20660934       0.02440110       1.07857236
O       15.19172694      27.19818108      17.43941377      -1.79334268       0.20183209       0.42174296
O       19.46871099      35.37395609      20.26847774       0.65704944       0.42210563       1.53967799
O       11.00212015      39.27767187      15.11573306      -1.51083624       2.51250799       1.41916705
O       19.75302466      34.20044886      17.65051936      -0.31546807      -1.66040063      -1.34566258
O       13.96405733      39.25012585      15.23435645      -1.50849578       1.26744562       1.10350258
O       16.58050633      37.90621738      16.51946652       0.71160143       0.50763420      -1.32021297
O       19.81880255      30.41715539      15.46302947       1.08651314       1.54327258       0.61110938
O       22.28715124      26.19446649      15.50350765       1.04168238       2.18588536      -0.98443835
O       13.94671657      26.50417906      20.93994070       1.47987973      -1.18469043       0.20585521
O       14.36679126      33.14754707      18.36219200      -2.85568800      -0.11252821      -0.96650422
O       21.86150583      23.49393216      21.72050884      -0.22434794      -0.77779494      -0.45825983
O       20.84398741      21.65220849      19.67596744       2.72240835      -0.13704722      -0.64058427
O       22.73738289      24.12181371      18.98843062       0.81096831       1.95750881      -0.23455125
O       20.59926609      23.16988619      16.54959219       0.84170860       0.36873967      -0.20669108
O       21.52873083      27.47365456      15.68831274       0.90480522       1.92834833      -0.90203979
O       12.53680013      40.27605721      17.39910134      -0.59028102       0.28921527      -1.41182378
O        4.57036711      30.09223745      16.35983346      -0.53851412      -0.46449458      -0.35836651
O       24.16858469      39.20167879      15.33528055      -0.77032796       1.25829770      -1.04155361
O       28.46952205      36.04051161      17.39755401       0.27957668      -0.67692831       0.09318103
O       27.89439818      38.15175746      15.57030583       0.93282644       0.72069051      -0.42640904
O       26.88172698      35.26667154      15.25648499       0.96372513      -0.94024015      -1.34681528
O       25.68238188      36.93456472      17.33467891       2.90190630      -1.04760224      -0.54833614
O       22.25267722      35.02524308      15.49592949      -2.06652121      -1.33302912      -0.88203619
O        5.40056434      30.84601268      15.33967234       0.24442263      -0.72444486      -0.34120442
O       12.47690606      42.19078044      15.52518030       2.57764947      -0.89677331      -0.41395256
O       22.47419221      32.67551697      17.70288815       1.83457203       1.19245085       0.80013040
Na       9.83098279      27.99747614      14.92761278      -0.22571999      -0.75048817      -0.16864305
Na      23.71700397      33.22096670      23.24074060       0.50149874      -1.85681012      -0.22259556
Na      -4.07903444      27.07110379      14.81070004      -2.05874944      -2.18702042       0.89998206
Na      20.97915549      21.83076810      23.67741749      -0.05475936      -3.28810115      -0.28156799
Na       5.70061344      24.06535506      18.55012985       3.36727551      -0.37236784      -0.60285326
Na      21.95606212      29.99334526      15.62969041      -1.47227702      -0.27634679       2.67786137
Na       3.42151931      31.72774308      15.16463813      -1.08386508      -0.25905855      -0.45198951
Na      26.08184270      32.18623349      15.07885232      -1.52778458      -0.89425993      -1.09677786
Na      23.50260322      31.72307121      19.39050784       1.55159073      -1.74020319      -0.55957252
Na      23.65906018      37.98534984      18.40463319       0.16828265       0.61951375       0.78025277
Na      23.19109081      26.86414002      22.98719946      -2.66450656       0.26739607      -0.71124447
Na       8.13033234      23.87870530      14.88577834      -0.91856660       0.35680578       1.41217497
Na      19.89359432      25.69145662      25.94028615       0.57158800       2.91195266      -0.59221825
Na      21.14524789      37.35412783      14.85471806       0.58844309       1.09798567      -1.87137827
Na      14.07288962      25.14123653      18.17930459      -0.42544733       0.00048780      -1.44938867
Na      19.08690047      27.37706872      19.71827853      -2.83549033       2.59007558      -0.39899011
W       11.45923542      28.70255186      21.38040331       1.66240551      -2.35896430       4.19932915
W       21.06352175      32.49947601      24.20990496       0.89717869      -0.19135237      -7.01827978
W       20.05133386      31.06013437      20.78830810      -1.38045595       6.15115394       3.02926579
W       12.43803157      25.60177885      21.30488171      -0.97883246      -1.64988441      -1.91478203
W       19.10275011      27.45753796      23.49574175       7.15136704      -2.77568828      -4.39093964
W       32.51385761      22.47870316      23.27789067       4.22091012       2.88662156       6.77902203
W       18.64797978      34.31048799      19.06627911       3.47016895      -2.44181148      -1.31455022
W       28.90249132      27.25968760      26.26687521       1.04866694      -6.42674147      -2.63818756
O       10.21727784      29.46862158      20.42891905      -1.09085061      -0.26981979       1.75871765
O       11.02959273      29.30851294      22.98691318       0.90904978      -0.72027063       0.19975384
O       10.82383969      26.66380884      21.30782893       0.73252244      -1.23380895      -1.26186215
O       12.83471168      29.73734377      20.87662628      -0.06686202      -0.79011614       3.14682052
O       20.06120944      31.57896429      22.68468356       2.82104500      -0.48305611      -2.07232556
O       24.55708015      37.44912474      20.79499560      -0.94982142       0.44579117      -0.39225073
O       22.67889714      31.80686691      24.20740460      -1.30295255      -1.34959431      -0.64212410
O       23.63584316      34.83660174      21.85851767       0.23155731      -1.15834915       0.11301693
O       19.93402702      29.63218977      19.30484600       2.01825615       0.61807902       0.39142063
O       26.03178717      36.18705060      22.99864010       0.56120894       0.35773307       0.06537611
O       21.69396913      31.77740675      20.81815204       2.08046988       0.19546346       1.23299188
O       26.05998478      34.84478861      20.44874244       0.01662878       0.00712106      -1.48415083
O       12.69936510      24.85781585      22.96271223      -0.23531618      -0.04863770       0.13171453
O       12.05265248      24.42813416      20.09217847       0.69671294       0.91659760       0.88964689
O       15.14942361      31.06066151      19.97165156       1.57840897       0.68072066      -0.70752896
O       16.89513206      31.55340744      17.39183194       0.98332671      -0.02004817       0.80961850
[truncated: 26,881 more chars]
