# Supplementary material for: Inside the Microreactor: In Situ Real‐Time Observation of Vapor–Liquid–Solid Growth of Monolayer TMDCs
Source: Adv Sci (Weinh). 2025 Dec 12;13(11):e16784. doi: 10.1002/advs.202516784 (PMC12931242; doi:10.1002/advs.202516784)
Supplement: Supplementary file 10 — Supplemental Movie 9 [file ADVS-13-e16784-s001.zip › MD_structures/f_Na2WO4_Al2O3_large_S_opt.xyz]

4064
Lattice="48.050270080999994 0.0 0.0 0.0 49.9353046416 0.0 0.0 0.0 56.2325057983" Properties=species:S:1:pos:R:3:momenta:R:3:forces:R:3:charge:R:1 energy=-25131.665171771638 free_energy=-25131.665171771638 stress="-0.005277641543517726 2.726548030456034e-05 2.8807177608775645e-06 2.726548030456034e-05 -0.005160103454645244 4.761802973813542e-06 2.8807177608775645e-06 4.761802973813542e-06 -1.3352410009442173e-06" pbc="T T T"
Al       0.23344628       2.80314495       2.14941613       1.09228645      -0.03133715       2.12352830       0.00038923       0.00022263      -0.00026368       2.42852736
Al       2.63383879       6.95657872       2.13363696       0.80189576      -0.94953133      -1.33995412       0.00004314      -0.00035397      -0.00006360       2.42846584
Al       0.23485419       0.03505472       3.14470845       1.90086079       1.05259605       0.46760803       0.00001511      -0.00033987       0.00014904       2.44991350
Al       2.63635254       4.19069073       3.13745513      -2.48263307      -0.40065959       0.48124551       0.00020230      -0.00059376      -0.00055996       2.45002747
Al       2.63661439       1.42068916       3.40402480      -1.89155015      -0.23877277       0.61187236       0.00036644      -0.00003250       0.00014272       2.50255203
Al       0.23456180       5.57448416       3.40807837      -1.84852481      -1.24851043       0.24863080      -0.00056996      -0.00022372      -0.00026033       2.50297642
Al       0.23661310       2.80752986       5.30519487       3.99831209       2.04952248       0.47302121      -0.00057205       0.00065442       0.00001523       2.51345968
Al       2.63712878       6.96723035       5.28965498      -0.11924729      -1.26733112      -1.19802488       0.00017578       0.00030981       0.00090852       2.51367044
Al       0.23742359       0.03475969       5.76636375       1.20831662       0.76150803       2.77360933      -0.00036737      -0.00055832      -0.00013793       2.53785682
Al       2.63849680       4.19573236       5.75859297      -0.39275462       0.39009478      -0.34218251       0.00019197       0.00029642       0.00075196       2.53761220
Al       2.64336233       1.42282605       7.42492535      -1.87677790      -1.55562545      -4.29398482       0.00107404      -0.00028904       0.00026450       2.52527809
Al       0.23736235       5.58612248       7.42885772       2.76817800       0.50411672       1.92030874      -0.00078043       0.00133476      -0.00015910       2.52560472
Al       0.23958144       2.81166549       7.95331582       1.38813325       2.67298405      -0.98116817      -0.00000887      -0.00077747      -0.00011161       2.52435398
Al       2.63938330       6.97599075       7.93845115       1.03439939      -1.12993631      -0.15392891       0.00020359      -0.00038393       0.00004597       2.52283216
Al       0.24390309       0.03282503       9.61733944      -2.69686371       0.60648708       0.46689034       0.00031748       0.00045724       0.00004076       2.53835011
Al       2.64784516       4.20324990       9.61020397      -0.60600764      -0.67490182      -0.80895219       0.00001880       0.00046815      -0.00023934       2.53694224
Al       2.64824963       1.42526965      10.07049576      -0.07491872       0.91148405      -1.37131596       0.00046988       0.00038974       0.00012870       2.51077294
Al       0.23930324       5.59798552      10.07400534      -0.76606962       0.94013729      -0.62363592       0.00011829      -0.00064907       0.00099039       2.50896215
Al       0.24490773       2.81318734      11.97379685      -0.87673109      -0.85174567      -1.11149501       0.00032866      -0.00139809       0.00019346       2.49876499
Al       2.64664319       6.98478604      11.96280341       1.89344673      -2.37988742       0.00375140      -0.00090354       0.00075103      -0.00052534       2.50371075
Al       0.24856145       0.03092959      12.24127023       3.13606080      -0.28162743       0.61193254      -0.00049232       0.00064455       0.00063547       2.44951439
Al       2.65134313       4.20423128      12.23305894       0.46643828      -1.12598516       4.38949361      -0.00149480      -0.00009278       0.00048559       2.44911122
Al       2.65568795       1.42068887      13.19990912       1.58995173      -0.41930391      -1.55816146      -0.00069968      -0.00031746       0.00008496       2.43107820
Al       0.24315748       5.59598167      13.20126404      -1.04847291       0.86989425      -1.20607886      -0.00029439       0.00039889       0.00042000       2.43014288
O        1.81814336       0.14076870       2.26821396      -0.57136537      -0.17408195       1.91173328      -0.00037421       0.00038216      -0.00042325      -1.58103478
O        4.22052561       4.29349849       2.26074189       0.56413247       1.38976167       0.11708577       0.00009295      -0.00068582      -0.00032017      -1.58146727
O        1.93068455       2.76682920       2.26732984       1.91969410      -0.73757856      -0.59637747       0.00084746      -0.00062466      -0.00031255      -1.58112776
O        4.33133065       6.91876147       2.24884183      -0.78553489       0.24302431       1.75324007      -0.00031866      -0.00013344      -0.00028794      -1.58147252
O        4.15192216       1.35809268       2.26059908       0.26701658       1.05721606      -0.21467094       0.00051710       0.00027676      -0.00086075      -1.58102846
O        1.74934445       5.50924589       2.26521863       0.57618596       0.42875241       0.33498551       0.00038640      -0.00050876      -0.00005739      -1.58179247
O        3.54658451       0.03491266       4.42030031      -0.23391509      -2.27154098      -1.21733747       0.00016325       0.00040269      -0.00005516      -1.72235036
O        1.14350372       4.19211629       4.42939078       1.34195506       0.45798556      -0.04665848       0.00028254      -0.00024206       0.00029967      -1.72204030
O        0.97995688       1.33115837       4.42908282       0.23684799       1.60670832       2.21637149      -0.00064061      -0.00001473       0.00074675      -1.72243834
O        3.38184639       5.48975160       4.41843732      -0.51705476       0.49853359       0.63852591       0.00036491       0.00068963      -0.00126603      -1.72250092
O        3.38532816       2.90335748       4.42344852       1.23547019       1.48149759      -0.56277731      -0.00004888       0.00046483       0.00016220      -1.72163594
O        0.98157257       7.05992845       4.42458048      -1.24187243      -2.03415366      -1.08255982      -0.00021038       0.00057104      -0.00015888      -1.72136617
O        4.31400057       1.53509848       6.60030967      -0.56167642      -2.46013076       0.01317466       0.00054537      -0.00097628      -0.00050788      -1.68401790
O        1.90852785       5.69731514       6.60529551       1.01243812      -0.65667274       1.14500979       0.00014459      -0.00028851       0.00013821      -1.68415284
O        1.70885825       2.81657486       6.60939713       0.14622202      -0.64907009      -0.73617921       0.00022365       0.00081894      -0.00019297      -1.68391454
O        4.11236655       6.97878871       6.59574900      -0.01775475      -0.96262302      -0.94922094       0.00012396       0.00058776       0.00021313      -1.68500054
O        4.30286122       4.08428365       6.59919544      -0.19420344       0.34606804       1.64898572       0.00135807      -0.00048478       0.00039804      -1.68424892
O        1.89854561       8.24565777       6.59741557       0.93472558      -0.64435536       0.00826777       0.00028807      -0.00020086       0.00095922      -1.68494821
O        1.17262525       1.41941812       8.77208464      -2.18900408      -0.26797287      -2.18207240       0.00010497      -0.00087249       0.00080316      -1.68410587
O        3.57631937       5.59280163       8.76617799      -2.43174870      -0.49849380      -1.22188642      -0.00052852      -0.00009518       0.00015516      -1.68510795
O        3.37628529       2.70440757       8.76405452      -0.42997075      -2.27082807      -0.54239867      -0.00015592       0.00003314       0.00038748      -1.68412101
O        0.96851633       6.87485742       8.76719225      -1.18350411      -0.69857127       1.69497777       0.00067975      -0.00049962      -0.00055828      -1.68454313
O        3.38782026       0.15352699       8.76333394       1.89299747       0.61394214       0.57241169       0.00011071       0.00077165       0.00031462      -1.68404293
O        0.97989559       4.32146994       8.77136363       0.38868347       1.14984114      -0.28335792       0.00065710      -0.00010082       0.00081141      -1.68429685
O        1.90301694       2.90838320      10.94766691      -1.19225979      -2.09222774      -2.97767273      -0.00051239      -0.00071709       0.00073558      -1.72319281
O        4.31947257       7.09363872      10.93658403      -1.01071397       0.02889880      -0.56624729       0.00046246      -0.00064029       0.00047332      -1.72232807
O        4.30353240       1.33292179      10.94299227      -0.63903369      -0.32842436      -0.01345975      -0.00030155      -0.00069755      -0.00090750      -1.72375941
O        1.89438625       5.50597816      10.94941464      -1.12123759       2.21159162      -1.85920064       0.00021824       0.00048180       0.00021786      -1.72411525
O        1.74129021       0.04082466      10.94945266       2.07732410       0.05317743       1.15631231       0.00018994       0.00002220       0.00003701      -1.72436368
O        4.14146976       4.21026853      10.94126853      -0.86104980      -0.16524224       1.14657426      -0.00019726      -0.00000676       0.00061270      -1.72007084
O        3.53507853       2.87780038      13.09816812      -0.93052642      -1.29598436       1.22531063      -0.00027383      -0.00086750       0.00030651      -1.57997692
O        1.12305102       7.05417927      13.09938491       0.79122713      -0.09664003      -0.56457453       0.00010994       0.00032746       0.00066361      -1.57925713
O        0.95434752       1.46328690      13.10478963       1.37854470      -0.64851413      -0.12500504       0.00019346      -0.00058199      -0.00028954      -1.57865870
O        3.35816838       5.63772164      13.09583858      -1.27967510       1.59115243      -1.12828169      -0.00048485       0.00013270      -0.00001011      -1.58275354
O        1.06133293       4.10491600      13.10280623      -0.96306139       2.32699039      -0.90336804       0.00028398       0.00038789       0.00030618      -1.57863426
O        3.46213493       8.26896625      13.10623347      -0.99472686      -0.68727843      -0.30330347       0.00029069       0.00005710       0.00021796      -1.58207524
Al       0.22969966      11.11000296       2.11507652       1.78547977      -0.51265419      -2.40885719       0.00007011       0.00076479       0.00065694       2.42752957
Al       2.62572233      15.27478845       2.07585376      -0.33184973       2.71985874       0.77674910       0.00003458       0.00002203       0.00019330       2.42785215
Al       0.23370114       8.34423481       3.13439569      -0.67975842       1.80283519       2.77410626       0.00058124      -0.00078875       0.00148483       2.45027900
Al       2.63453827      12.50405376       3.09287210       2.16864002       0.13900034      -2.60442058      -0.00098451      -0.00220734      -0.00097262       2.44987202
Al       2.63523668       9.73097794       3.38231291       2.71583325      -0.44393672       3.02441910      -0.00093719       0.00034396      -0.00037054       2.50281167
Al       0.23153081      13.89193817       3.36341560       0.37820264      -0.23086901      -2.23488434       0.00014700       0.00018903       0.00067625       2.50135851
Al       0.23397034      11.12529882       5.27341049       1.43096713       1.95967946       2.46161432      -0.00005096      -0.00027073       0.00062400       2.51408267
Al       2.64453488      15.28474120       5.22344347      -2.82854887       0.61417643      -1.71226823      -0.00048141      -0.00055637       0.00088327       2.51443839
Al       0.23412303       8.35629398       5.75568259      -0.48412765      -1.06749625       4.78545196      -0.00040013       0.00041987       0.00066989       2.53610992
Al       2.64000112      12.50491519       5.71118185       1.02480419      -0.96170934      -2.88012651       0.00151488       0.00007873       0.00144383       2.53090525
Al       2.64063057       9.74817903       7.40839599       1.63803834      -1.40002347      -0.96853360       0.00079183      -0.00057308      -0.00132254       2.52214694
Al       0.23741877      13.90870055       7.33868101      -2.00105805       0.84745366       1.07488709      -0.00043274      -0.00065122       0.00044389       2.53630638
Al       0.22916813      11.13372998       7.92410172       0.67063054      -0.75152549       2.22436366      -0.00049980       0.00075181      -0.00162818       2.52017808
Al       2.65836027      15.28721250       7.87356746      -2.07510372      -0.72433479      -1.81064697      -0.00047397      -0.00015146       0.00030725       2.51200294
Al       0.23890315       8.37694580       9.60872021       3.04260583       1.18383006       2.81796050       0.00037231       0.00104940       0.00116655       2.53625274
Al       2.63716357      12.51466647       9.58412463      -1.99569058      -1.14800202      -1.48765502      -0.00059463       0.00126601       0.00011709       2.55314755
Al       2.65507616       9.75518848      10.06416983      -1.20925771      -1.74312859       0.05882716       0.00012204      -0.00082089       0.00064862       2.51756406
Al       0.25107425      13.91924619       9.93665717       0.34328890       1.81667502      -0.77202969       0.00091606      -0.00186436       0.00055045       2.50411940
Al       0.25018209      11.14867946      11.98963613       2.12718127       0.50717172       0.46021404      -0.00115314       0.00004020      -0.00051118       2.48370266
Al       2.68461643      15.30149853      11.86132558      -0.82298791       2.13089428       1.09822223      -0.00016744       0.00026335      -0.00025016       2.47200084
Al       0.23770920       8.37823952      12.23246987       1.98137597       0.26819172       0.00616074       0.00027848       0.00107418       0.00025652       2.45126343
Al       2.65504816      12.52563732      12.25155682       0.83995118      -0.29699292      -0.90885119       0.00042090       0.00061455       0.00007407       2.44365644
Al       2.65251610       9.75716381      13.24308196       0.27591611      -0.83847098       2.27114877      -0.00022515      -0.00010010       0.00035569       2.42164564
Al       0.17464614      13.91779066      12.60827520      -1.21106629      -2.63048815      -1.23510287      -0.00053286       0.00056905       0.00000264       2.48923397
O        1.81730791       8.44563682       2.25705199       1.38651548      -0.25743802      -1.28405765       0.00062955       0.00028749      -0.00027625      -1.58228266
O        4.21554239      12.59962978       2.21223070      -1.70602863       1.97697832      -0.47760670      -0.00090897      -0.00099675       0.00056620      -1.58146918
O        1.92691409      11.07239177       2.23807507       0.18877919      -0.51750157      -1.04641131       0.00000796       0.00027509      -0.00002035      -1.58270681
O        4.32294138      15.23131914       2.19470905      -1.17477615       2.74002012      -0.56966078      -0.00002490      -0.00057541      -0.00110448      -1.58170438
O        4.15033699       9.66398726       2.23967331       2.09494848       0.51945640       0.27151462      -0.00035356       0.00058823       0.00013470      -1.58245862
O        1.74733859      13.82289283       2.22192352      -0.13577488       0.26539976       0.92799232       0.00036990       0.00014698      -0.00013785      -1.58251393
O        3.54497266       8.34840286       4.40820534       0.22080889      -0.08978836      -1.32395967       0.00110377      -0.00049785      -0.00007916      -1.72223568
O        1.14422355      12.50678459       4.39381446       1.73832645       1.08147138       0.16115324      -0.00079455      -0.00023109      -0.00013634      -1.72164035
O        0.97958881       9.64503837       4.41390543      -0.28275800       2.86533277       1.09615268      -0.00022714       0.00063070       0.00057975      -1.72219706
O        3.38528593      13.79751029       4.37158868       1.77455301      -1.14072117      -1.99119776      -0.00066048      -0.00067934      -0.00089850      -1.72230208
O        3.38432851      11.21509282       4.39117119      -1.70966871       0.89167343       0.51549423       0.00025710       0.00120667      -0.00035257      -1.72169793
O        0.98535156      15.37545042       4.37362199       2.62548921       1.41663454       1.60157752       0.00004028       0.00029621       0.00007833      -1.72292709
O        4.31249289       9.85518047       6.57833747       2.06330514       0.77032684       0.38403331      -0.00050081      -0.00063558      -0.00009526      -1.68467069
O        1.91625822      14.01346947       6.55692762       0.27436192       0.31812271       1.68294726       0.00008977       0.00093359       0.00084771      -1.68158877
O        1.71023190      11.13831321       6.58360953       0.14242172      -0.85682409       2.19461940      -0.00068683      -0.00020939       0.00013142      -1.68521571
O        4.11677434      15.29163249       6.52924604       0.10555100      -0.30380833       0.58181768      -0.00015885      -0.00001702      -0.00015700      -1.68106759
O        4.30924333      12.39686929       6.55574334      -1.34758668       0.19162604       0.68507472      -0.00079797      -0.00066780      -0.00033063      -1.68230879
O        1.91240205      16.55583521       6.54129957       0.68012558      -0.43948643       0.36157040      -0.00068848       0.00017847      -0.00098392      -1.68116856
O        1.17422411       9.76050619       8.76074012      -0.39015213       0.31129194       0.18475044      -0.00089002      -0.00057216      -0.00031430      -1.68441510
O        3.57948049      13.88421620       8.71135627       1.28645224       1.13628396       0.48118947      -0.00072187       0.00064050      -0.00088474      -1.68255770
O        3.39455289      11.03763694       8.74971310       0.96484412       0.27225012       0.32146831      -0.00049085      -0.00027573      -0.00087249      -1.68044055
O        0.98885778      15.20460402       8.72214311      -0.16381430       1.21869551      -0.44627014       0.00035118       0.00007863      -0.00081025      -1.68368888
O        3.37981297       8.48698201       8.75277167       1.77863061      -0.49388904       0.70090944      -0.00045450       0.00060072      -0.00070293      -1.68397343
O        0.98557719      12.64536678       8.72198876       1.44596562       0.13991067      -0.70760864       0.00074167       0.00004013       0.00066936      -1.68427598
O        1.93746013      11.25646106      10.92479299       1.91326912       1.80674675       0.80819606      -0.00082626       0.00078922       0.00077211      -1.73319590
O        4.37247312      15.29152938      10.94123491      -0.63501105       0.17583850      -1.69415209       0.00188098      -0.00096154      -0.00091272      -1.78547680
O        4.31055644       9.66745190      10.92458695      -0.26747414      -1.24547413      -0.04490828      -0.00023741       0.00121634       0.00002567      -1.73043287
O        1.88414583      13.83446832      10.90500866       0.19378612      -0.18325225      -2.12483354       0.00041925      -0.00077425       0.00027168      -1.77845657
O        1.73638383       8.38236349      10.94452256      -0.52991174       0.57353257       0.88926438      -0.00117396       0.00002613       0.00070061      -1.71940136
O        4.20416737      12.58771077      10.97216691      -0.83403991       0.54281914      -0.95855366       0.00064083       0.00077659       0.00069767      -1.76909602
O        3.53875418      11.20718485      13.11026192      -0.71375743       0.70777643      -0.02848962       0.00066886      -0.00105901      -0.00008333      -1.57952023
O        1.14570231      15.32291202      13.03279296       0.02985688       0.18404413      -1.64597862       0.00116196       0.00011216      -0.00111425      -1.59309018
O        0.95503990       9.80880681      13.10498668       2.79040587      -0.19537161      -0.65106252      -0.00014277      -0.00091658      -0.00036849      -1.58547592
O        3.42697484      13.98016173      13.03530729       1.15131469      -0.75658285       1.78581714      -0.00076230      -0.00071753       0.00066096      -1.59201217
O        1.05417252      12.48027028      13.05520347      -0.21659881       1.49290330      -1.79163714      -0.00103223       0.00048222      -0.00033557      -1.56021023
O        3.50048002      16.62313561      13.02924808       0.12745034      -1.65661390       0.07873568      -0.00026275       0.00037532      -0.00054813      -1.59515607
Al       0.22190417      19.44262754       2.07519701      -1.58680977      -1.23412065      -1.46014408       0.00005967       0.00057237       0.00025631       2.42811346
Al       2.62146612      23.60825335       2.05647626      -0.35862625       2.10482674      -3.60810493       0.00043355      -0.00013017       0.00017659       2.42889166
Al       0.23013551      16.66650241       3.08022281       1.87700187       1.31364098      -2.09802929       0.00016743      -0.00226784       0.00127999       2.44973922
Al       2.62982787      20.83035182       3.05297256      -2.08463054      -3.18912608       0.39366747      -0.00055253       0.00022831       0.00035724       2.44967937
Al       2.63386856      18.05551489       3.32642697      -0.58498833      -0.07533210      -0.86924019      -0.00040229      -0.00040925      -0.00046467       2.50076818
Al       0.23260823      22.21841979       3.33349555       1.85724664       0.22148720       2.12053324      -0.00024277       0.00000988      -0.00069208       2.50275016
Al       0.24204008      19.44912634       5.23030922      -1.62754793      -1.23729564       0.20165687      -0.00000514       0.00134372       0.00017082       2.51363730
Al       2.64821320      23.60718738       5.21047105      -1.77674446      -0.20469295      -0.61139647      -0.00129695       0.00015517       0.00013098       2.51353812
Al       0.23708663      16.67655446       5.69855677       0.23117621       3.03005387      -0.60779465       0.00052586      -0.00037736      -0.00124503       2.53219748
Al       2.65174041      20.84135893       5.67325313      -0.22685287      -0.36128975      -1.10316044       0.00037246      -0.00052131      -0.00057180       2.53568769
Al       2.66092074      18.07149738       7.29206837      -2.38885180       1.47244194      -0.89589343      -0.00032347      -0.00088847       0.00037434       2.54012465
Al       0.25691730      22.21975633       7.36888182       2.46094171       0.89338614       1.65913471       0.00011935      -0.00002331      -0.00093974       2.52285576
Al       0.25375889      19.44757313       7.88103406      -1.47275615      -0.54268745       0.44686411       0.00021861      -0.00040746       0.00003955       2.52088928
Al       2.66438006      23.60459820       7.85991465      -4.29440994      -2.61626226      -3.68759761      -0.00019337       0.00017247       0.00085915       2.52320528
Al       0.25513687      16.70511590       9.57384146       0.11402739      -0.77429926      -0.61142064      -0.00017999      -0.00025875       0.00001462       2.55649900
Al       2.71460144      20.86012087       9.53519388      -1.03421052      -0.13384417       0.64328528      -0.00011396      -0.00086927      -0.00021740       2.54689884
Al       2.69298379      18.05598580       9.88165367       0.66395464      -2.37758071      -0.35085369       0.00014917      -0.00016691       0.00010471       2.50549555
Al       0.28382594      22.18898719      10.02667020       2.53786282       1.44275996       0.41207155       0.00111435       0.00011010       0.00121904       2.51867986
Al       0.25928486      19.43219102      11.96372221      -0.19234821      -2.24917824      -1.15241193       0.00011371       0.00072580       0.00140997       2.48276258
Al       2.75171277      23.57646923      11.91923224       0.45708733      -0.69357235       0.32851617      -0.00106284       0.00113764      -0.00020579       2.51158953
Al       0.23237659      16.69572562      12.24945608      -2.45061685       0.37063933       3.69272649      -0.00103674       0.00034987       0.00136813       2.44205999
Al       2.74386789      20.85508464      12.18955212      -0.00741303       1.13504743       0.37384715      -0.00049156      -0.00069526       0.00118788       2.47232103
Al       2.69090915      18.10607910      12.50188735       0.62271614      -0.20237605      -0.00204513       0.00022637       0.00089478       0.00015431       2.49526238
Al       0.29245286      22.18164418      13.20318515      -2.61507767       1.16034849       0.64798840      -0.00030988      -0.00063878       0.00036103       2.42456698
O        1.81179543      16.76477483       2.20091409      -2.88835943      -1.60537617      -0.46956786       0.00038356       0.00013068      -0.00006771      -1.58179712
O        4.20663893      20.93183004       2.17018669       0.49415473       0.09812180       2.05444738      -0.00029902       0.00038406       0.00023375      -1.58001447
O        1.91948305      19.39993326       2.19244848      -0.30644895       0.97299437       0.63140523       0.00007279       0.00031814       0.00005569      -1.58147025
O        4.31779135      23.56768017       2.16643253       1.83468489       1.27594758      -0.00961078       0.00034167       0.00063182      -0.00032778      -1.57991946
O        4.14267839      17.98711951       2.18211072       0.38468445       1.18801258      -0.96305072       0.00073183      -0.00036601      -0.00036201      -1.58077645
O        1.74194947      22.15556662       2.18856855       1.39925271       2.87825623      -0.37489547      -0.00026912      -0.00029621      -0.00060609      -1.58176088
O        3.54550318      16.66392388       4.34722030       0.55540432       0.02887391      -1.66696388      -0.00029521      -0.00015626      -0.00053238      -1.72373378
O        1.14516813      20.83088459       4.35103851       0.63853276      -0.76155662       0.71691295      -0.00035990      -0.00123194      -0.00035876      -1.72283912
O        0.98401857      17.96225674       4.36501089       0.29805819      -0.60392884       1.07702169      -0.00017352      -0.00014790      -0.00103308      -1.72171640
O        3.38060326      22.12609365       4.33530789       2.45961302       0.27217672      -2.16729648       0.00007851       0.00018379       0.00023708      -1.72175550
O        3.38708113      19.53714391       4.33925006       0.84168718       1.49077662       0.40417004       0.00083972      -0.00100498      -0.00001003      -1.72299469
O        0.98496937      23.70208487       4.34932928       1.20050401       0.64806213       0.49494836      -0.00039575      -0.00010939      -0.00115000      -1.72234511
O        4.32321459      18.16537753       6.51241691       1.16949468      -0.43109267      -0.22714296       0.00092073      -0.00019365      -0.00039491      -1.68312490
O        1.91485186      22.33011655       6.52977644      -1.30623528       2.04531879       1.03542410       0.00040571      -0.00008190      -0.00032574      -1.68504727
O        1.71795933      19.45728593       6.52454247      -0.47931556      -0.33905692       0.86640259       0.00088804      -0.00012618      -0.00008593      -1.68282199
O        4.11605474      23.61514649       6.50549912      -2.75639967      -0.62513315      -0.12473916      -0.00101509      -0.00086654       0.00039824      -1.68632758
O        4.31133907      20.71768740       6.51371073      -1.00878116      -1.19387705      -1.22824163      -0.00018525       0.00008911       0.00018716      -1.68586278
O        1.90261779      24.87837620       6.52240600       0.22548948      -1.03139312       1.59368200      -0.00060958       0.00078978       0.00066974      -1.68352747
O        1.20343997      18.04820240       8.69066693      -1.72467324      -0.75154255       0.27960403       0.00007089       0.00157018      -0.00049613      -1.68277836
O        3.60221614      22.22475115       8.67134128      -1.67270264      -0.75391019       1.24880551       0.00052461       0.00001066      -0.00117261      -1.67866039
O        3.39435080      19.33347408       8.67140079      -0.26898990       1.10956905       0.75025311      -0.00048953      -0.00029780       0.00050266      -1.68503904
O        1.00205818      23.48711771       8.70842433       1.53411412      -0.00791045       0.03221583      -0.00011840      -0.00028394       0.00035031      -1.68273187
O        3.43489268      16.76542556       8.70755608      -0.39381225      -0.97874247       1.43303293       0.00008505       0.00032121       0.00007935      -1.68197107
O        1.02306841      20.92035738       8.72443942      -0.21082130       1.28243081      -0.42163643      -0.00230114      -0.00043987      -0.00023186      -1.68198121
O        1.98557454      19.41535361      10.97591698      -0.66029623      -1.86561631       1.11010946       0.00066092       0.00081432      -0.00000634      -1.76045060
O        4.33960638      23.71606983      10.82999211      -0.87652404      -0.16961413      -1.86847078      -0.00090146       0.00151225      -0.00031707      -1.70250726
O        4.26334654      17.95858689      10.94319899      -0.35842816      -1.55339695       0.85949108       0.00045768      -0.00058767      -0.00037055      -1.77652514
O        1.94897558      22.08188888      10.87210169      -0.61654508       1.56486245      -0.25666936       0.00068511       0.00000528       0.00047917      -1.72369683
O        1.83321272      16.72290927      10.91558968       0.40110126      -1.83385106      -2.04884930       0.00096452      -0.00135456       0.00025791      -1.78226697
O        4.17143284      20.81477586      10.82969802      -0.86820459      -0.46415113      -2.14191518      -0.00045551      -0.00085184      -0.00014987      -1.70606935
O        3.62261861      19.49520288      13.03512033       0.62561695       0.88552724       2.63378353       0.00008575       0.00076396      -0.00113642      -1.57742202
O        1.19273282      23.61358240      13.03574595       0.00626383      -0.39877139      -0.20541660       0.00041072      -0.00097833       0.00086606      -1.57684326
O        1.02569435      18.08798639      13.03864763      -0.58776566      -1.29442576       1.03049597       0.00031820       0.00031543      -0.00068821      -1.55588222
O        3.46174916      22.26092835      12.99543419       0.38223443      -1.24490896       0.00857160      -0.00059707      -0.00034181       0.00087114      -1.62614012
O        1.13099414      20.71327074      13.04324842      -0.30855354      -0.84823861       1.78770040       0.00040140      -0.00065807      -0.00063745      -1.56886566
O        3.52425608      24.89645752      12.99550405      -0.72127251      -1.92830742       0.85098768      -0.00093898       0.00128832       0.00047296      -1.57258189
Al       0.22614429      27.77476916       2.06077210      -1.73679646      -0.63024453       0.10238880      -0.00030676      -0.00031956       0.00051934       2.42648649
Al       2.62320861      31.94243426       2.06561774       0.16729295       0.52283311      -0.19123019      -0.00062131      -0.00022560       0.00021772       2.42769551
Al       0.23170672      24.99511698       3.06233210      -3.08580843       2.21212578       3.00123451      -0.00043015       0.00124105      -0.00040150       2.44938326
Al       2.63072871      29.16171939       3.05789566      -1.17497959      -1.36637105       1.20844177       0.00140498       0.00046985       0.00059409       2.44968891
Al       2.63387335      26.38310776       3.31555552      -0.18610953      -1.83770873      -0.25648057      -0.00117343       0.00042938       0.00100790       2.50124931
Al       0.23504087      30.55061989       3.33911748       0.74109648       0.71649782       1.78533164      -0.00034334       0.00021332       0.00003009       2.50183296
Al       0.24459679      27.76747035       5.21882520       1.66826176      -0.78664092       0.69232704       0.00056955       0.00060651       0.00026299       2.51401353
Al       2.64235399      31.93361582       5.22330946       0.76916056       1.27530963      -1.04737748      -0.00006457      -0.00020392      -0.00048053       2.51368809
Al       0.24363114      24.98541305       5.68071338       1.30129050       1.59955924      -0.95290577      -0.00006982       0.00018809       0.00070649       2.53353715
Al       2.64961790      29.15974684       5.67838480       0.73367064      -0.64691691       0.47912687      -0.00055924      -0.00013556       0.00022650       2.53315496
Al       2.66108866      26.37844186       7.30081863      -1.26528080       0.22659944      -0.06360603       0.00029159      -0.00039835       0.00028610       2.53587699
Al       0.24824962      30.53875851       7.33723540       1.44985579       0.09537974      -1.01109695      -0.00019733      -0.00006156       0.00006640       2.53206229
Al       0.24922049      27.75781844       7.87311292      -1.68219783      -0.10162502       0.36400704      -0.00037792       0.00082373      -0.00020160       2.51626730
Al       2.65107172      31.92962931       7.87339420       1.29699962       0.97586552       0.42139153      -0.00013566       0.00077495       0.00078054       2.51737928
Al       0.24865099      24.96098775       9.57347324       0.36158524       1.72211287       0.77451443       0.00022648       0.00002831       0.00012503       2.55275559
Al       2.68527756      29.15096413       9.54872552       0.65304664      -1.02392762      -2.68664489       0.00051199       0.00076835      -0.00060338       2.55055475
Al       2.65995545      26.37709550       9.90169687       2.20074577       0.22347885      -0.34032751       0.00043982       0.00025367       0.00148120       2.50908160
Al       0.25008322      30.52703961       9.95381791      -0.55562937       0.47949318      -0.23391756      -0.00115279       0.00006096      -0.00063705       2.50374961
Al       0.26823930      27.74929908      11.99118003       0.09184307      -0.35961110       0.61179077       0.00037867       0.00027726      -0.00005741       2.46529627
Al       2.72422122      31.91381663      11.86718073      -0.35793958       1.35718273       1.71550373       0.00070581       0.00009288      -0.00100400       2.48868680
Al       0.29062913      24.94328167      12.24316664      -0.93726245       2.11203504      -0.86588999       0.00039153       0.00040615      -0.00058923       2.45162630
Al       2.72294477      29.17220322      12.20123337       1.86287108       2.95153782       1.36839001       0.00072811       0.00052045       0.00005639       2.46656656
Al       2.71483341      26.36810955      12.56311568       0.06758030      -1.47352786      -2.19824721      -0.00000126       0.00161131      -0.00125206       2.52018285
Al       0.25035944      30.55429279      12.72036219       2.05569779       0.45483452       0.47527834       0.00022015       0.00031600       0.00001880       2.48365211
O        1.80884347      25.10070541       2.18078829      -0.14889321      -0.28437852      -1.37531353       0.00053719      -0.00020801      -0.00070320      -1.58138263
O        4.20814250      29.26754893       2.17716726      -0.90437276      -0.54807849      -0.43562855      -0.00137576      -0.00068363      -0.00003336      -1.58114266
O        1.92139030      27.73729228       2.18748328       0.27434700      -0.63043965       4.20095214      -0.00093367      -0.00038410      -0.00144497      -1.58192301
O        4.31945449      31.90411765       2.18218237      -1.30332781      -2.07522876      -0.76744559      -0.00097645       0.00114220      -0.00042575      -1.58131790
O        4.13780433      26.32345372       2.16876540       1.18510229      -0.46862533       1.02686822      -0.00113999       0.00062607      -0.00023213      -1.58031654
O        1.74343777      30.48980053       2.19549877      -0.02831827      -1.43468549      -0.17145724       0.00058198      -0.00059025      -0.00030730      -1.58252597
O        3.54000725      24.99290252       4.32755395      -0.01049771       0.94880584       1.18108332       0.00118777      -0.00028863      -0.00033621      -1.72367620
O        1.14128216      29.16028625       4.35542288       0.15005153      -0.60529175       0.59321396       0.00091676      -0.00013193       0.00054264      -1.72293353
O        0.98094114      26.28966192       4.34780350       0.02666370      -1.20340829      -0.19674121       0.00006358       0.00015944       0.00001904      -1.72253299
O        3.37761982      30.45737785       4.34479069      -1.55606210       0.48150149      -1.40921569      -0.00018691      -0.00004586       0.00022563      -1.72285604
O        3.38102743      27.86935520       4.33879729       1.55939246      -0.84247859      -0.69039099      -0.00075113       0.00013972      -0.00140672      -1.72185838
O        0.98174532      32.03011360       4.36484697       2.20785167      -2.44898811       0.69382427      -0.00011995       0.00171536       0.00106601      -1.72307289
O        4.31765038      26.49363126       6.49589138       1.02615796      -0.32932540      -1.79292818       0.00082353       0.00020713      -0.00165117      -1.68320060
O        1.91028582      30.65330456       6.53569885      -0.53235631       0.70255557       1.52067230       0.00080309       0.00080718      -0.00018606      -1.68258357
O        1.70715874      27.77355498       6.52630876      -0.28445575       0.58890976      -1.53914870       0.00010947       0.00122426      -0.00078881      -1.68324602
O        4.11216933      31.93800026       6.52858399       0.47785953       1.24368014       0.93371214      -0.00172613      -0.00060641      -0.00003144      -1.68492770
O        4.30382663      29.04562578       6.52067572       2.00374467      -1.65876935       1.28319907       0.00091882       0.00125114      -0.00073206      -1.68625605
O        1.90042867      33.20060768       6.54312343      -1.77184151       1.19457764       0.86677812       0.00037494       0.00000127      -0.00122327      -1.68465495
O        1.15317642      26.36094326       8.70553469      -1.82982131      -0.46105265      -0.24433300       0.00027412      -0.00010931      -0.00011507      -1.68375635
O        3.57387793      30.55019143       8.69779674       0.12889367      -0.09390070       0.59352461      -0.00105577      -0.00134010      -0.00005934      -1.67616951
O        3.36872551      27.65718754       8.65816961       1.69236522       0.27158470       0.28127266       0.00073880      -0.00114162      -0.00010835      -1.68197489
O        0.96840358      31.82369841       8.71367318       3.45049771      -1.11000949       1.16349373       0.00065203      -0.00070316       0.00019026      -1.68390441
O        3.39889030      25.11824514       8.66760112       0.21916072       0.01202231       1.07722087       0.00015039      -0.00007674       0.00068332      -1.68447173
O        0.98992941      29.25871513       8.70840122       1.42755323      -0.35200506       0.26010200      -0.00017104       0.00039377      -0.00077883      -1.68184376
O        1.93603527      27.79454065      10.91295163      -0.50223280       0.61076444       0.34575251       0.00017158      -0.00046247       0.00037380      -1.76962173
O        4.33577202      32.06035552      10.82723751       1.65470521       2.01938069       0.46101252       0.00179482       0.00040765       0.00035376      -1.71133327
O        4.23374034      26.32295795      10.93293664      -0.72065957      -0.26879711       0.16182426      -0.00046224       0.00054729       0.00004548      -1.76373899
O        1.86152995      30.44721241      10.89987664      -0.95415011       1.01536516       1.26151637       0.00002607      -0.00034297       0.00152366      -1.76717794
O        1.78380882      25.02890869      10.90598299      -0.22334608       0.37773803       0.59518246      -0.00015115       0.00023613       0.00030870      -1.75841010
O        4.13394918      29.15387308      10.83656490       0.39743356      -0.44641140      -0.43555082       0.00016115      -0.00077148       0.00032850      -1.70388710
O        3.57658451      27.81547640      13.02666741       0.09849754      -0.78677628      -2.52293186       0.00065520       0.00000449      -0.00033496      -1.56680381
O        1.17780907      31.97343088      13.06928378       0.63710094       0.43434538       0.03655774      -0.00016986       0.00027713       0.00045179      -1.57102096
O        1.02607496      26.39872791      12.99467988       0.75960391      -0.15597827      -1.52773002       0.00006318      -0.00074647      -0.00010509      -1.55409205
O        3.45091331      30.61533617      12.95082171      -0.83729953      -0.64117777       1.61860660       0.00001270      -0.00108089      -0.00014896      -1.61074424
O        1.08603257      29.07659306      13.00447869       1.52358011      -1.07379804       1.50998880      -0.00043210      -0.00000225      -0.00032711      -1.56565118
O        3.48015297      33.20233401      13.05243032       0.52701346       0.64019245      -1.77942348      -0.00049580       0.00081398      -0.00133006      -1.57000768
Al       0.22795615      36.11041980       2.10093447      -1.96633247      -1.01584289       2.14771904      -0.00052725      -0.00030498       0.00027795       2.42779231
Al       2.62713941      40.27386087       2.11049262      -1.18603391       3.24107954       3.08675969      -0.00028480       0.00039067      -0.00010058       2.42838526
Al       0.23416211      33.32828843       3.08424647      -0.27716444       1.10850695      -1.56038215       0.00106382      -0.00060701      -0.00036819       2.44958019
Al       2.63283689      37.49497806       3.09356007      -1.10366261       0.89016431       0.31376331      -0.00010497      -0.00083905      -0.00009203       2.44989896
Al       2.63426519      34.71785300       3.34355100      -2.99273094       0.42637555       2.71666591      -0.00072986       0.00071327      -0.00004448       2.50194812
Al       0.23657181      38.88208019       3.37771321       0.02891510      -0.57146767      -1.61360523      -0.00035380      -0.00028042      -0.00043253       2.50289965
Al       0.24441487      36.10076581       5.25587712       0.47465426       1.80682415      -0.00624782       0.00042423       0.00033692       0.00034632       2.51369286
Al       2.64524720      40.26424678       5.26727050       0.20293434       0.62480380      -0.10260938       0.00021651       0.00056263       0.00030234       2.51345730
Al       0.23887991      33.32458212       5.70319153       3.92203177       1.38546419      -1.11145038      -0.00051753      -0.00088620      -0.00083485       2.53338695
Al       2.64958101      37.49339280       5.71475528      -0.12851009       0.94689422      -2.16372990       0.00107013       0.00020310      -0.00088195       2.53529882
Al       2.65357916      34.70657866       7.33349485       0.17815907       0.84575364      -1.36657200       0.00006455       0.00032010      -0.00103083       2.53125834
Al       0.25371542      38.87132299       7.40370432      -0.18361971       0.28407223       0.73562666       0.00025655       0.00032600      -0.00056252       2.52472377
Al       0.25142665      36.09953809       7.90602493      -1.43019624       1.08108651       0.14532302      -0.00028223      -0.00021200       0.00000911       2.52125406
Al       2.66117592      40.25651526       7.91669533      -2.85858869      -0.79637488       1.93521175      -0.00156398       0.00072076      -0.00026849       2.52396727
Al       0.25894490      33.33025525       9.57694966       1.48842754       1.83093156      -0.73720725      -0.00087189       0.00035006       0.00007660       2.55199194
Al       2.68788161      37.49291218       9.58473248      -0.61389253       0.32930129       1.17217753      -0.00070091      -0.00012565      -0.00002719       2.54459596
Al       2.65892187      34.71107263       9.94532094      -0.23700789       0.99411400       0.54641909      -0.00004329       0.00083459      -0.00051427       2.51082444
Al       0.26472374      38.85165521      10.05268453      -0.98002092      -0.81902584      -1.18443698       0.00049985      -0.00126140      -0.00034329       2.51061654
Al       0.26003379      36.08580630      11.95881485      -1.14940162       0.21565453      -0.00764491       0.00093024      -0.00044058      -0.00002758       2.48868203
Al       2.68708563      40.25403239      11.94108255      -2.11280458      -1.29873470       3.96038592       0.00044387      -0.00049999      -0.00066346       2.50320816
Al       0.27910237      33.32467564      12.24026565      -0.27478219      -2.22822258      -1.91587004      -0.00069425       0.00031184       0.00115887       2.44715071
Al       2.68931599      37.49533171      12.22737443       0.84404259      -1.30101144       0.22373536      -0.00058356      -0.00051538       0.00035412       2.44638467
Al       2.72137750      34.72191388      12.69200860       0.33024009      -0.70045483       2.96292084      -0.00035938       0.00043707       0.00006130       2.49428701
Al       0.26009580      38.86995729      13.20425381       0.48279135       0.22181173       0.11152452      -0.00017909       0.00054569      -0.00007625       2.42828822
O        1.81358819      33.43415826       2.20594482      -0.33976191       0.45249221       2.55311858      -0.00072148      -0.00032080       0.00049243      -1.58236265
O        4.21216146      37.60146581       2.21232104       0.99919978       0.31370831       1.20695047      -0.00168645      -0.00054440       0.00064757      -1.58170962
O        1.92506850      36.06993405       2.22005493      -0.75405746      -0.84292295      -2.27384919      -0.00031792      -0.00016364       0.00032352      -1.58192515
O        4.32458947      40.23413692       2.22291520      -2.94927570       0.24730045      -1.46587490      -0.00053919       0.00041591       0.00009136      -1.58100390
O        4.14182189      34.65762484       2.19549763       2.49458172       2.08964623      -1.15621141       0.00053892      -0.00080166      -0.00004049      -1.58153236
O        1.74771310      38.82067173       2.23206790       1.68329049       0.80330350      -0.37760880       0.00037465       0.00045752       0.00013572      -1.58164120
O        3.54216947      33.32404950       4.35405987      -2.47634178       1.05421394       0.32412272      -0.00116912      -0.00000452       0.00057664      -1.72243750
O        1.14697995      37.48844132       4.38856708       0.05523534      -0.00669792      -0.29786215       0.00000667      -0.00007736      -0.00082701      -1.72207153
O        0.98226727      34.61973626       4.37627562       0.10301794       0.70203899       0.04094959      -0.00094073       0.00010428       0.00098447      -1.72177672
O        3.38452274      38.78480467       4.38481579       1.59038148      -0.11856442       1.11085526       0.00020129       0.00041989      -0.00009666      -1.72196496
O        3.38658447      36.19772941       4.36991636      -2.30484044      -0.27509710       1.56868867       0.00158411       0.00127911       0.00157805      -1.72234309
O        0.98885982      40.35745486       4.40200991      -0.20264447       0.99809428       1.10283335       0.00051113       0.00023920      -0.00024950      -1.72250152
O        4.31914519      34.82127644       6.52879114      -0.82188485       0.84530062       0.42559698      -0.00037206      -0.00040147       0.00026418      -1.68279088
O        1.92026362      38.97889099       6.57687276       1.43592795       0.74952170       0.92203574      -0.00015880       0.00030645      -0.00019443      -1.68449104
O        1.71708667      36.10270356       6.55457346       0.34505552      -0.80746584      -0.21749985       0.00050021      -0.00005035      -0.00003584      -1.68369472
O        4.12204776      40.26487459       6.56699660       1.50211825      -0.92133532      -1.91302764      -0.00031950       0.00033469      -0.00010341      -1.68410265
O        4.31721339      37.37123646       6.55865578      -0.16413480      -0.01784599       0.27675985      -0.00046646      -0.00044229      -0.00025473      -1.68393469
O        1.90929702      41.52840115       6.58410554      -1.02864225       0.66127000       0.51395575       0.00072496       0.00069337       0.00148503      -1.68424523
O        1.18071639      34.69994259       8.71246293      -0.45077626      -1.69202580      -2.21456101      -0.00005537      -0.00076289       0.00112842      -1.68549418
O        3.60613590      38.86294071       8.72818604       0.50738267      -1.96137212       0.00787156      -0.00040161      -0.00065741       0.00084972      -1.68310118
O        3.38574910      35.99062910       8.70788904      -2.09580030      -2.27157031      -0.75555303      -0.00072874      -0.00022760       0.00032726      -1.68467557
O        0.99046394      40.13476811       8.74739318       0.06702675      -0.55568679       0.94009225      -0.00044797       0.00108728       0.00035491      -1.68409634
O        3.38835848      33.44468276       8.68336770       2.40958029      -0.72313118      -0.64383055      -0.00105973      -0.00008750       0.00011503      -1.68381965
O        1.00670992      37.58158851       8.75020145       0.05411337       2.01699266       1.00197573      -0.00013788      -0.00018583       0.00004999      -1.68334162
O        1.94222552      36.13117680      10.94768292       1.32601742      -0.44832254      -2.29127328       0.00000706      -0.00030968       0.00018886      -1.75658751
O        4.34296878      40.33337181      10.91509258      -0.77104431      -0.15600261       0.90252115      -0.00083936       0.00045778      -0.00086427      -1.72130752
O        4.22590872      34.62050914      10.95526123      -0.54385024       3.10700744      -0.45875561      -0.00042331       0.00020325      -0.00104913      -1.77490318
O        1.93217201      38.75228758      10.91711742       0.80554564       0.92910410       1.00487501      -0.00039806      -0.00118243      -0.00000745      -1.72305965
O        1.77875240      33.33260906      10.90331230      -1.55214063      -1.72979840      -0.91473261       0.00012100      -0.00061372      -0.00025661      -1.76642609
O        4.18249955      37.48069282      10.90962418       0.85198700      -1.51977989      -2.20729139       0.00003739       0.00020521      -0.00010549      -1.73029280
O        3.57592879      36.16992782      13.06536518      -0.57113071      -1.86530115       0.71068173      -0.00004995      -0.00021997       0.00001630      -1.55661345
O        1.16144664      40.30864025      13.08091423      -0.61222781       0.99938369       0.47605533      -0.00031263       0.00026174      -0.00028683      -1.58110905
O        1.01902150      34.74638330      13.03233808       1.17113291      -0.99492122       0.45240022       0.00054572      -0.00022669      -0.00022777      -1.56474483
O        3.40643513      38.91369160      13.07886192      -0.55987123       0.37064480      -0.52228000      -0.00026588       0.00049812       0.00005077      -1.58197296
O        1.08032881      37.38639195      13.06247071       0.36369329       2.64679933       0.43953717       0.00001333       0.00025778      -0.00071666      -1.57092226
O        3.51201027      41.52830425      13.06985339      -2.77914229       0.25345296      -0.79421653      -0.00011390      -0.00087174       0.00035809      -1.57988155
Al       0.23057011      44.43143432       2.13915876       0.92629516       2.24454370       3.48988227       0.00009957       0.00004224       0.00009690       2.42881441
Al       2.63399655      48.58702147       2.14455501      -0.35560914       0.72858858      -0.85345534       0.00014591       0.00069326      -0.00014809       2.42939138
Al       0.23478951      41.65593636       3.12359281      -1.25778968      -2.04799228       0.61743970       0.00070448      -0.00045439       0.00004567       2.44991446
Al       2.63569324      45.81547849       3.12637717       1.87587809       0.26019207       1.67004989      -0.00011673       0.00037807      -0.00063990       2.44991279
Al       2.63615671      43.04312371       3.38245476      -0.43161745       1.25846941      -1.39061259      -0.00037877      -0.00087053      -0.00033340       2.50254750
Al       0.23506462      47.19942205       3.40520375       0.17920774      -0.67975557      -0.50039820      -0.00031436       0.00023759       0.00029355       2.50235176
Al       0.24037666      44.42307057       5.29204416      -3.40056850       2.89081620       0.06871979       0.00064362      -0.00015228       0.00038684       2.51316857
Al       2.64070710      48.58479571       5.29483686      -0.88847219       1.65839886      -1.43966727       0.00048803       0.00074828      -0.00069876       2.51312017
Al       0.24377386      41.64836413       5.74485719      -1.94950272       0.82297015       0.95501656      -0.00076610      -0.00039891      -0.00017668       2.53771806
Al       2.64253712      45.81116669       5.74846081      -1.74074451       2.18782338       1.47001036      -0.00064272       0.00045697       0.00024934       2.53820634
Al       2.65239234      43.03205575       7.40489600       1.18912715      -1.66062970      -0.11629602       0.00020713      -0.00100938       0.00000409       2.52547169
Al       0.24307618      47.19306248       7.42601198       0.49509023      -1.38556794       0.38723676       0.00090557       0.00059918       0.00028855       2.52519703
Al       0.24791560      44.41595652       7.94014618       0.23613651      -1.40804489      -0.59526568      -0.00027871      -0.00034336      -0.00020866       2.52466154
Al       2.64692736      48.58303649       7.94282666      -0.42076364       0.13420694      -1.86684122      -0.00006631      -0.00078479      -0.00007615       2.52499366
Al       0.25762999      41.63449718       9.59546633       1.96885390       1.94974727      -3.14265692      -0.00121522       0.00122483       0.00016108       2.53846955
Al       2.65569368      45.80263100       9.60119225       0.74381480      -1.50489239      -0.93275799      -0.00036294       0.00107474      -0.00086719       2.53819609
Al       2.66760810      43.02499979      10.05086980      -0.44323917      -0.25522176      -0.75204786      -0.00005482       0.00015793       0.00066834       2.51121116
Al       0.24836155      47.18990530      10.07203648       1.05093394       3.25340075       1.12105208      -0.00065316      -0.00027751      -0.00079531       2.51173496
Al       0.26036929      44.40786862      11.96111813       0.02615655       0.54267544       3.15052326      -0.00025056       0.00033978      -0.00039512       2.50045586
Al       2.65718123      48.57645068      11.96369391      -0.11060946       1.63376772      -0.20425291       0.00041996      -0.00095166      -0.00043311       2.50033736
Al       0.26651334      41.63152163      12.21873536       2.21211260      -0.27283149       1.38999620       0.00045480       0.00050720      -0.00049359       2.44939542
Al       2.66714855      45.79596984      12.22422618      -0.32314877       0.10586546      -2.32974039      -0.00070410       0.00118257       0.00082792       2.44989777
Al       2.68208413      43.01340128      13.17727426       0.40413270      -0.01130368      -2.71598946       0.00024309      -0.00002144      -0.00040921       2.43141675
Al       0.25669584      47.18227172      13.20115019      -0.28154394      -2.76579002       0.70196950      -0.00038219      -0.00033745      -0.00037266       2.43208718
O        1.81529042      41.76330127       2.24383555       0.82667493       0.31532691       1.29478742      -0.00053487      -0.00010748       0.00017249      -1.58133841
O        4.21781849      45.92308953       2.24831858      -1.74305937       2.69440396       0.49938389       0.00032653       0.00040759      -0.00032744      -1.58055615
O        1.92804930      44.39251054       2.25287051       0.15038662       1.43710758       0.61443683       0.00006393       0.00102167      -0.00054372      -1.58086336
O        4.33196889      48.55079868       2.25582075      -1.78667076       0.41240431       1.84080853      -0.00008985       0.00088242      -0.00051364      -1.58040178
O        4.14677911      42.98248117       2.23488674       0.63450193      -0.70777199       1.53103390      -0.00062400       0.00026027       0.00025232      -1.58070230
O        1.74860312      47.13801130       2.26100169      -0.28579290       0.22062304       0.90569182       0.00024407       0.00081082       0.00045903      -1.58088744
O        3.54788119      41.64945872       4.39285542       1.12008891       0.20072567       0.74022400      -0.00179425      -0.00123413       0.00047362      -1.72258663
O        1.14494232      45.80914827       4.41865729      -1.38519918      -0.75058979       1.58579553       0.00124899       0.00014544       0.00084888      -1.72251487
O        0.98307230      42.94580150       4.41147424       0.31406416      -1.36838076      -1.31635646       0.00043459      -0.00087470      -0.00004424      -1.72202134
O        3.38238515      47.10964930       4.41259340       1.59486542       0.59792192       0.91214204       0.00013079      -0.00038775      -0.00025475      -1.72262132
O        3.38803753      44.52113471       4.40414052       0.15347623      -2.35264256       1.01955376       0.00044587       0.00044447      -0.00073615      -1.72234201
O        0.98489304      48.67946299       4.42679925      -0.17893179       0.58236369      -0.62584580       0.00093278      -0.00070152      -0.00041701      -1.72204304
O        4.31723132      43.14491683       6.57382949      -0.23750791       0.54021892       2.39745731       0.00053868      -0.00016691      -0.00143454      -1.68332589
O        1.91224094      47.30659376       6.60067704      -0.10607490      -1.73999123      -0.57962124      -0.00045999       0.00005747      -0.00059015      -1.68341410
O        1.71442721      44.42523306       6.59322107       1.57863929       0.96503591       0.96056815       0.00045851       0.00021421      -0.00027586      -1.68365216
O        4.11471519      48.59021835       6.59624307       1.61658169      -0.24608233      -1.94454854       0.00032961       0.00046010      -0.00041201      -1.68381560
O        4.30769468      45.69474928       6.58464573       1.94151581       1.39237250      -0.19877343      -0.00007360       0.00083786       0.00072767      -1.68364060
O        1.90217528      49.85609721       6.60626917       0.25024324       1.25234446       0.15973890       0.00034124       0.00013610      -0.00025503      -1.68365109
O        1.18491107      43.01935086       8.75253144       0.30835193      -0.75807702      -0.45278748       0.00028851      -0.00056891      -0.00116248      -1.68404412
O        3.58098934      47.18966231       8.75603757       1.00234921      -0.72375121       2.40586671       0.00027989       0.00019731      -0.00026157      -1.68420386
O        3.38601958      44.30598366       8.74641957      -0.80105566      -1.83203240       0.52792459      -0.00052089       0.00036617       0.00021168      -1.68390262
O        0.97585148      48.47104347       8.76849573      -0.01906471      -1.10117781       1.47374002       0.00088584       0.00033332      -0.00006442      -1.68368852
O        3.40288917      41.75360275       8.74107751       0.36294105       0.62908262      -0.12304264      -0.00000236      -0.00031841      -0.00036977      -1.68433022
O        0.98749182      45.91877209       8.76271493       1.50681889       0.34789619       0.64759067       0.00050720       0.00074450       0.00008005      -1.68389285
O        1.91807445      44.50028998      10.93432624       2.03913296      -1.69575094      -0.30017501       0.00039769       0.00069599      -0.00062868      -1.72364092
O        4.31437180      48.67386804      10.93603590      -1.34843564       0.50893315       0.88470231       0.00012944       0.00119517      -0.00094963      -1.72276950
O        4.32162130      42.92715235      10.92095724       0.55837490       1.96631006      -0.49871607       0.00055654       0.00035474      -0.00032712      -1.72451258
O        1.90303590      47.09468859      10.94337612       1.24430131      -0.30154701      -0.84928306       0.00071862      -0.00007479       0.00090053      -1.72407329
O        1.76171852      41.63503501      10.92714321       2.18064075      -0.24499815       0.13020417       0.00002730       0.00022189       0.00076230      -1.72394705
O        4.15371876      45.80689424      10.92933055       1.11231514      -2.68457113       0.40472551      -0.00006648      -0.00160159      -0.00091410      -1.72413015
O        3.55929175      44.46962546      13.08156192      -2.51390466       1.18307970      -0.68308979       0.00067656       0.00001669      -0.00031312      -1.57786858
O        1.13669398      48.63860056      13.10122462       0.11833693       1.80533476      -0.51071988      -0.00018229      -0.00046492       0.00029217      -1.57842076
O        0.97889172      43.05503615      13.08543366       0.83370334      -0.80481999       2.31235433       0.00026951      -0.00084765       0.00017002      -1.57951963
O        3.37158589      47.22551933      13.09029447       1.19511820      -0.30576013       0.02376752      -0.00058640      -0.00096143      -0.00039695      -1.57867908
O        1.07649123      45.69191948      13.09379862      -0.46613256      -0.63290224       1.47359792       0.00020737      -0.00004918      -0.00051006      -1.57838535
O        3.47233604      49.86469368      13.09520594       0.55836366       0.01971984      -0.86713934       0.00023740       0.00051435       0.00026073      -1.57857418
Al       5.03833378       2.80521413       2.13708242       3.23180903      -2.22719387       0.12151313       0.00034124       0.00016761       0.00029398       2.42913604
Al       7.44330452       6.95652816       2.11467661       0.80649382      -0.20991395      -1.51220879       0.00011590       0.00042674       0.00053591       2.42891383
Al       5.03950363       0.03749342       3.12879492      -1.97907026       1.69887908      -0.08744119      -0.00064620       0.00011330       0.00081320       2.45000482
Al       7.44384489       4.19084449       3.11883303      -0.77984705       0.56471000      -3.01568420       0.00020053       0.00000984      -0.00004177       2.44982481
Al       7.44313131       1.42205781       3.38889521      -0.95312175      -1.34542220       0.52509331      -0.00034862       0.00057077       0.00067696       2.50262022
Al       5.03883327       5.57572151       3.39048985       0.23165538      -0.27428796       0.19725624      -0.00006759      -0.00029395       0.00093259       2.50257492
Al       5.04054791       2.80904186       5.29057455      -0.54983341      -0.71675771       1.89806576       0.00082510      -0.00026106       0.00022549       2.51336360
Al       7.44690773       6.96617193       5.26333860       2.92988492       0.74120345       1.16590466       0.00105651       0.00095809       0.00050876       2.51321840
Al       5.04425191       0.03693236       5.75053339       0.32192233      -0.80816279      -0.29319642      -0.00009295      -0.00074000       0.00081181       2.53790784
Al       7.44196020       4.19321264       5.73998302       0.90685897      -3.06939099       0.74269470       0.00067462       0.00036360       0.00054118       2.53574204
Al       7.44898453       1.42428609       7.41677138      -0.62841421      -2.39551163       3.53739290       0.00044883      -0.00025102      -0.00042384       2.52458978
Al       5.04316733       5.58614715       7.41841564       0.67283360       1.27688050       3.43347242       0.00028925      -0.00050199       0.00016091       2.52308512
Al       5.04640191       2.81227369       7.93841554       0.34495587      -0.88900343      -0.88296430       0.00018302       0.00094755      -0.00022001       2.52402639
Al       7.45003303       6.96569355       7.91520718      -1.46833265       0.04670008      -1.40619348       0.00030012      -0.00048123       0.00027908       2.52084637
Al       5.05612667       0.03680712       9.60309664       0.79599874      -0.24052989       0.30801613      -0.00008680       0.00036102       0.00129734       2.53787827
Al       7.43763721       4.20736940       9.60860391       0.97325191      -1.10538851       0.70627351       0.00015128       0.00049530      -0.00093042       2.54381084
Al       7.46652238       1.42788274      10.06580370      -1.45543627      -2.18277506       0.57363430       0.00047092       0.00004606       0.00075816       2.51156878
Al       5.05438901       5.59687676      10.07110998       2.17524901      -1.55498356      -2.37939544      -0.00038997       0.00025913       0.00108308       2.51581335
Al       5.05548045       2.81265168      11.96093523      -3.42374540      -1.56492788       0.06009427      -0.00065656      -0.00122327       0.00033567       2.50368023
Al       7.47253685       6.96927365      12.00872670      -1.35470042      -0.34806543       0.48780887      -0.00048837      -0.00059954      -0.00002243       2.47581697
Al       5.06161676       0.03110105      12.22581690      -1.05435141       0.56355474       1.07661058      -0.00045473       0.00157550      -0.00063744       2.44982362
Al       7.45459936       4.20133314      12.24851893       1.20214664      -0.83889214       4.40292644      -0.00047188       0.00017370       0.00020878       2.44771600
Al       7.46536902       1.40906359      13.21087855      -0.17869832       2.64217395      -0.10517559       0.00056968      -0.00020452       0.00016267       2.42989254
Al       5.05478401       5.58628698      13.24453162       2.16731081       1.04825867       2.45400470      -0.00013183      -0.00058811       0.00075932       2.42839122
O        6.62474763       0.14317314       2.25409940      -0.92030929      -0.75116449       0.38058629       0.00021726      -0.00019791      -0.00170493      -1.58085024
O        9.02915932       4.29151645       2.24255515       1.38621731       0.53656032       0.18854959       0.00014348       0.00077354       0.00038936      -1.58102584
O        6.73633935       2.76741167       2.25090316       0.28312625       2.13523097       1.20115056       0.00014222       0.00012391      -0.00089183      -1.58097339
O        9.14139989       6.91478106       2.22713388      -1.32839040      -1.07833148       1.46930268      -0.00012943      -0.00060377      -0.00024852      -1.58102620
O        8.96184320       1.35972567       2.24802230       0.55025183       1.33945791      -0.03899090      -0.00046126      -0.00028258       0.00038264      -1.58123100
O        6.55573874       5.51007317       2.24850317      -0.70812224      -1.46832187       2.05807880       0.00094557       0.00032886      -0.00028490      -1.58179116
O        8.35436943       0.03778569       4.40690576       1.55142581      -2.58547561       0.18203445       0.00141346       0.00026109       0.00039254      -1.72223783
O        5.94903083       4.19148376       4.41273708      -0.82289092       0.50638070       0.09669114       0.00046277       0.00065838      -0.00052413      -1.72236061
O        5.78515310       1.33380812       4.41375108       1.54331702       0.97088456       0.11673302      -0.00060766      -0.00036978       0.00110062      -1.72270143
O        8.18943352       5.48581669       4.39841332       0.05734903      -0.39373461      -1.07874362      -0.00015244      -0.00029923      -0.00034117      -1.72237909
O        8.19157538       2.90179042       4.40803991      -0.29016437      -1.49747558      -1.19182420       0.00127919      -0.00068878      -0.00047889      -1.72154343
O        5.78687040       7.05816337       4.40373777      -0.10039847      -0.77091156      -0.90953152      -0.00032879       0.00012670       0.00009406      -1.72173572
O        9.12152556       1.53508446       6.59130129       0.08175019       0.05487984       0.29171349       0.00083150      -0.00017783      -0.00069410      -1.68433142
O        6.71411737       5.69633563       6.58764993       0.07162608       0.36812036      -0.40854293       0.00054987      -0.00024856      -0.00043862      -1.68370032
O        6.51716006       2.81712037       6.59602125      -1.93588052       1.22658046      -0.42189341       0.00030503       0.00104394       0.00067486      -1.68429852
O        8.91979767       6.97467988       6.56234724       0.16494169       0.92834114      -1.45337892       0.00042561       0.00147978       0.00062736      -1.68237150
O        9.11155912       4.07854592       6.57664617       0.71040929      -0.13642992       0.29067581       0.00052152       0.00065715       0.00037675      -1.68269789
O        6.71065372       8.23884130       6.56921123      -0.91052415      -0.46999398       0.63705393       0.00022000      -0.00026227      -0.00048590      -1.68228924
O        5.98504298       1.42489699       8.76002253       0.71667454      -0.44557736       0.82485851      -0.00034918       0.00070135      -0.00049368      -1.68404806
O        8.38197413       5.57281128       8.73263510      -0.49019587      -0.29158907      -1.37529555      -0.00094352       0.00002695       0.00042123      -1.68476546
O        8.19110297       2.71289116       8.76296934      -0.89535380       1.70013513      -3.07180999      -0.00015269      -0.00053213       0.00010274      -1.68381464
O        5.78701883       6.87912070       8.76115915       0.92128106      -0.35451519      -0.16116027       0.00063938      -0.00066380       0.00014305      -1.68178606
O        8.19806160       0.15691525       8.75075523       0.25422010      -2.09300752      -0.61347447       0.00020679      -0.00014956      -0.00007124      -1.68364763
O        5.78293630       4.32188457       8.75434633      -0.97257746       1.06822154      -0.61562948       0.00040058       0.00041063       0.00017284      -1.68285751
O        6.72207254       2.91640645      10.93640624      -0.25888673       0.55499458      -0.80342100       0.00014715       0.00019335       0.00018850      -1.72380054
O        9.15959087       6.98933906      10.97929260       0.76707434      -1.29166842      -0.80000046       0.00035754       0.00012184       0.00084203      -1.77248847
O        9.12548091       1.33113628      10.93185174       1.07904950      -0.27943414      -0.55858867       0.00014929       0.00040392      -0.00041249      -1.72262442
O        6.70815651       5.49606489      10.92699199      -0.67202348       1.38236292       0.97929344      -0.00037094       0.00044765      -0.00019827      -1.72941828
O        6.55334434       0.04281619      10.93498083       0.64292079       1.30693342       1.29366669       0.00011292       0.00022359      -0.00004545      -1.72314012
O        8.98910442       4.23546897      10.95866663       1.12265494       0.17423604      -0.90933020      -0.00020818      -0.00038424       0.00063508      -1.75274444
O        8.34352582       2.85941362      13.08043133      -0.23234061       0.65349860       0.41743158      -0.00014531       0.00028730      -0.00035415      -1.57006383
O        5.93176994       7.03548155      13.09305542      -2.18849739       0.17568341       0.15430761       0.00029392       0.00004426      -0.00008185      -1.57355511
O        5.76627367       1.46163409      13.09146464       0.55798899       0.08209506       1.68489826      -0.00000679       0.00009735      -0.00048322      -1.58045292
O        8.18292764       5.62798688      13.06999460       2.09866460       0.48713207      -0.59345371       0.00010052       0.00009568      -0.00012351      -1.55535197
O        5.86514844       4.09611044      13.10475185       0.55198117      -1.08427514       0.62001298       0.00147787      -0.00004362       0.00006019      -1.58053410
O        8.29504371       8.30914518      13.04067587       1.53515629      -0.54325004      -1.21438326       0.00042893       0.00075084      -0.00003076      -1.55670559
Al       5.03507356      11.11157538       2.09475475       0.27540896      -1.08502704       0.73321434      -0.00009227       0.00020422      -0.00031033       2.42826605
Al       7.43519815      15.27331154       2.06159208       0.74527082      -0.69574447      -0.33525779       0.00078820      -0.00070490      -0.00044805       2.43093610
Al       5.03951777       8.34554710       3.11068307      -0.73333344      -0.62265605      -0.12258847       0.00052374      -0.00005516      -0.00041062       2.44995070
Al       7.44211129      12.50310731       3.06287198      -0.92597114       1.02889571       0.40508708       0.00010846      -0.00017579      -0.00120941       2.44952679
Al       7.44546810       9.73037808       3.35275408      -0.50315116      -1.62342727      -1.67430112      -0.00012179      -0.00129332       0.00084293       2.50105619
Al       5.03967248      13.89004660       3.33369981       2.00560402      -0.76299206      -0.42892648       0.00006458       0.00013275       0.00117892       2.50050211
Al       5.04627513      11.12304760       5.24519569       0.29818022       0.50752737      -2.25968173      -0.00043335      -0.00029942      -0.00067063       2.51382756
Al       7.45506767      15.28443971       5.20666942       1.38832305       1.11371979      -1.03168957      -0.00045112       0.00035054      -0.00084813       2.51291585
Al       5.03923047       8.34987497       5.73186823       0.44912882       1.97048714      -1.39912064      -0.00093143       0.00055860      -0.00023401       2.53408718
Al       7.46192044      12.50901562       5.68145927       0.55209225      -0.00376074       1.84845869      -0.00110705       0.00110080       0.00032915       2.53487611
Al       7.46303328       9.74612236       7.33128669      -2.92631672      -0.08929201      -2.59711548       0.00018612       0.00008151      -0.00047685       2.53724623
Al       5.06433132      13.90564137       7.30118610      -1.28571292      -1.79321240       2.05638064       0.00084267       0.00014932      -0.00027265       2.54036951
Al       5.05508938      11.12021352       7.89641180       1.71340257       1.99959019       0.87179007       0.00044016       0.00011251      -0.00018738       2.51809883
Al       7.47803874      15.29517950       7.85615399       0.97967187       1.88556551       0.14010192       0.00098096      -0.00058045      -0.00009289       2.52398276
Al       5.03690984       8.37217436       9.60257868       4.69384549      -0.81898818       0.44734769       0.00038403      -0.00021823      -0.00054403       2.54558849
Al       7.50964682      12.50595805       9.56169902      -2.72524157      -1.75986238       0.53076388       0.00126059      -0.00020234      -0.00011330       2.55561328
Al       7.47113350       9.73143864       9.93009382       0.63853587      -1.08387339      -1.10578555      -0.00028499       0.00008363      -0.00004096       2.51058817
Al       5.07699102      13.88580312       9.89276657      -1.93619637       2.24464515       0.01692518      -0.00038694       0.00013330       0.00057525       2.50352311
Al       5.08322617      11.13008920      12.00804247      -1.63849569       2.53718539      -0.66363680       0.00080003      -0.00048585       0.00077898       2.46716714
Al       7.55115749      15.36123460      11.88228291      -0.35607342       0.61051614       1.33526294      -0.00015322       0.00000261       0.00012990       2.51615763
Al       5.04983463       8.37167139      12.24830652      -0.77900075       2.72749334       1.23254392       0.00002193       0.00040985      -0.00027829       2.45053768
Al       7.54546423      12.57088492      12.23431834      -0.90921966      -0.05687875      -0.57813618       0.00110920       0.00010849       0.00012790       2.46429157
Al       7.47567665       9.76993637      12.58376267      -1.87071116       1.17893949       0.93099343       0.00018551       0.00002484      -0.00004534       2.50473976
Al       5.11625675      13.92924412      12.51544839      -2.05381973       0.05765912       1.45049700      -0.00028772      -0.00072157       0.00158422       2.50118518
O        6.62173727       8.44349721       2.23025361       2.04244659       0.91840439       0.85352157      -0.00096161      -0.00043317       0.00072421      -1.58093202
O        9.02289531      12.59630320       2.18514763       2.26118055      -2.33064443       0.33172255       0.00014456       0.00018971      -0.00001242      -1.57956374
O        6.73235002      11.06937658       2.20913863       2.68705736      -2.18892820      -1.22187992      -0.00048766       0.00127391       0.00033337      -1.58124983
O        9.13193585      15.22623564       2.16409785      -1.42438360      -0.58782239       3.16041879       0.00081213      -0.00005473      -0.00078151      -1.57857978
O        8.96026008       9.66175741       2.21254580       0.11736321       1.26909051      -0.08529467       0.00000119       0.00005686      -0.00137457      -1.58089793
O        6.55038483      13.82136904       2.19274477      -0.02818112       0.62660823      -1.53849117       0.00033143      -0.00004850      -0.00013774      -1.58083427
O        8.35146749       8.34303403       4.37681919      -0.90166755      -0.77713010      -0.01905838       0.00021567      -0.00023149      -0.00035132      -1.72357368
O        5.94651192      12.50051634       4.35880408      -0.77674124       1.46285580      -0.95393213       0.00016054      -0.00123080      -0.00095381      -1.72404456
O        5.78623827       9.64034984       4.38784759       1.47010357      -0.36259915      -0.07022752       0.00066110       0.00011213      -0.00046536      -1.72213113
O        8.18758166      13.79581965       4.33844562       0.21230328      -0.81054237      -0.98694688      -0.00005945       0.00018891       0.00060015      -1.72204268
O        8.19380843      11.21173413       4.36247179      -1.05673743      -0.31381088      -0.68548109      -0.00103619       0.00059873      -0.00015666      -1.72207904
O        5.78880968      15.37258309       4.34467746      -0.04080013      -0.09448594      -0.80431163       0.00045291      -0.00006832       0.00011348      -1.72271883
O        9.12678877       9.84589893       6.54092719       0.26265224       0.38850230      -0.40727179       0.00061062       0.00026154      -0.00059382      -1.68394375
O        6.72395354      14.00346517       6.52003752       1.45118005      -0.61839567       0.89372757       0.00038301       0.00039933      -0.00035697      -1.68360198
O        6.51758617      11.13439381       6.54573239      -0.21778321       0.34626874       1.53934450      -0.00026540      -0.00084661      -0.00032898      -1.68239999
O        8.92018813      15.28582087       6.50621417      -1.45593941       0.12997795      -0.12091485      -0.00027160       0.00013975       0.00095978      -1.68544745
O        9.11427177      12.39619836       6.53224932       0.56165169       0.41810826       0.54452073       0.00078124      -0.00023773       0.00017622      -1.68639135
O        6.70941728      16.55512958       6.51797683       0.09064359       0.54352125       1.02987980      -0.00096537       0.00152489      -0.00011472      -1.68672645
O        5.98768199       9.72735100       8.71929637      -1.11157833       2.60038613       1.06543377       0.00064385       0.00091203       0.00006612      -1.68361068
O        8.37007247      13.90351680       8.69937805      -0.50523473       1.42461147      -1.92579074       0.00012332       0.00126817      -0.00022370      -1.67690134
O        8.18967416      11.00727535       8.68906431      -1.99315071       0.89926329       1.51133047      -0.00041570      -0.00038182       0.00038647      -1.68193901
O        5.78808509      15.16509381       8.67295973      -1.63046273      -0.22867208      -0.33895922      -0.00033117       0.00007960       0.00021370      -1.68268812
O        8.21850862       8.45243966       8.73658491       1.50304204       0.33855476       0.76665825      -0.00026611      -0.00143712      -0.00127733      -1.68366754
O        5.82138396      12.60690166       8.72426812       1.23190203       0.44589906      -0.13817211      -0.00011664      -0.00063731      -0.00086982      -1.68331790
O        6.76773936      11.14305198      10.95482669       0.69967549       1.83055806      -1.29910024       0.00112994       0.00066907      -0.00023348      -1.77312720
O        9.10650324      15.42782973      10.82817038      -0.47225408       1.19322097      -1.21894546       0.00027654      -0.00071733      -0.00036017      -1.70026684
O        9.05917789       9.66616398      10.94345258      -0.32759535       0.31419465       1.09589759       0.00123052      -0.00001249      -0.00014796      -1.77059960
O        6.64466918      13.82976242      10.94416743      -4.06956976      -2.10972921      -1.93301525      -0.00011082       0.00069431       0.00022486      -1.77099884
O        6.60382804       8.40859705      10.96523712      -0.75927922      -1.44832619       1.23461485       0.00089006      -0.00001783       0.00007404      -1.75439119
O        8.92965593      12.53964399      10.85775608      -0.94921419      -1.66881313       0.05435754       0.00005088      -0.00059440      -0.00107507      -1.71007788
O        8.38303590      11.19588880      13.04584142      -0.29021105      -2.37557457       0.58387759      -0.00028231      -0.00081469      -0.00050154      -1.58853090
O        5.99129965      15.35503787      13.05126972      -0.59824802       1.27309960       0.15046475       0.00064148      -0.00097753      -0.00078486      -1.58605361
O        5.80004963       9.79480843      13.05604304       1.03386687      -1.16050486       1.19024723       0.00063974       0.00007157       0.00011444      -1.55928624
O        8.27117043      14.00671561      13.01845281       0.97758837      -0.45465243      -0.13353707       0.00043481      -0.00101773      -0.00073708      -1.62892461
O        5.91138968      12.46842442      13.02607726       1.35120737      -1.32769372       1.00180583      -0.00134835      -0.00068661      -0.00036818      -1.56087911
O        8.31126140      16.63738853      13.02164161       0.87469765      -1.06070591       0.05180885       0.00032152       0.00000148       0.00006627      -1.62715805
Al       5.02371797      19.44149570       2.05612819      -0.07305307      -2.74119246       1.51537965       0.00020416      -0.00004562      -0.00050999       2.43067479
Al       7.42279542      23.60675072       2.03914747      -0.75991666       0.59863743       1.28680157      -0.00015955      -0.00043585      -0.00057764       2.43363523
Al       5.03429165      16.66607468       3.04764054       0.29338202       2.06070771       3.10421763      -0.00116335      -0.00016864      -0.00058756       2.44959092
Al       7.43499422      20.82913047       3.01251957      -1.15091930      -1.77188815       0.68142387      -0.00039983       0.00060969      -0.00056288       2.44988346
Al       7.44036150      18.05335452       3.29220513       0.48385414      -2.77871982      -0.64991615       0.00023966      -0.00105569       0.00031301       2.50175905
Al       5.03541110      22.21898494       3.29796167      -0.44958598      -1.78655622       1.26887959      -0.00036171      -0.00111717      -0.00016133       2.50213480
Al       5.05061636      19.44778531       5.20038076      -2.09072180      -0.72797696      -1.25651369      -0.00016467       0.00098491       0.00002528       2.51280046
Al       7.44948858      23.60811682       5.17475415      -0.58916220      -0.68960731      -1.41131365       0.00075093       0.00039924       0.00006650       2.51153278
Al       5.05891184      16.67378464       5.66602831      -0.68006110      -1.50074721       0.53393429      -0.00001320       0.00053596       0.00035929       2.53323531
Al       7.45081580      20.83457968       5.63958131      -0.50411840      -0.25568710      -1.53838588      -0.00053096       0.00025501       0.00091969       2.54103971
Al       7.46771757      18.06402822       7.34048610      -1.11420417      -0.52756085       1.63768476      -0.00068083      -0.00034860       0.00053774       2.51905012
Al       5.06810245      22.22603021       7.33868155      -0.67310094      -0.16949284       0.24724697       0.00073292       0.00018128      -0.00025310       2.51864243
Al       5.07970182      19.45949761       7.85015572      -3.02694675      -1.30477922       2.56553982       0.00109027       0.00008416       0.00064021       2.52406597
Al       7.46739900      23.61283801       7.82330667       2.29539510       0.81647330      -0.47861919      -0.00059335      -0.00006622      -0.00062414       2.53245163
Al       5.11692258      16.67304396       9.54475170      -0.56598649       0.11818350       1.81143717      -0.00016018      -0.00009571       0.00088898       2.55608487
Al       7.49038876      20.85315844       9.50203262       1.36994635      -0.13785593       1.77233169      -0.00082238       0.00013265       0.00013346       2.53082848
Al       7.48988058      18.09704941      10.01726739       3.44537348      -1.95385801       0.26522210      -0.00014790       0.00001432      -0.00011071       2.53754377
Al       5.09812782      22.22830152      10.01060097       0.93814078       2.77484287       2.33171587       0.00041697      -0.00044639       0.00078854       2.54123211
Al       5.16056143      19.52497966      11.87996987      -2.42707899      -1.23776953       0.37255164      -0.00015235       0.00093248      -0.00117637       2.51186371
Al       7.51983354      23.61385702      11.80524903       0.94063210       0.41290234       0.75446369       0.00048352       0.00091521      -0.00095238       2.54425192
Al       5.16048533      16.73251478      12.22690971       0.99477674      -1.37928818       1.24755011      -0.00073935      -0.00005263      -0.00064707       2.47182417
Al       7.52224878      20.88923691      12.12314927      -0.21037792       1.59857873       1.25954902       0.00102631      -0.00040244      -0.00007973       2.49574161
Al       7.57624916      18.12568392      13.56052248       0.02304920       1.85941479       0.99357090       0.00077840       0.00056661      -0.00032578       2.39714336
Al       5.10187437      22.28446267      13.55809979       1.54154202       1.42643533       0.66154133       0.00075180       0.00061646       0.00145725       2.43012667
O        6.61248809      16.76054818       2.16804618      -0.46626703       2.50931070      -0.70298441       0.00103780      -0.00070163      -0.00064732      -1.57943952
O        9.01041859      20.92698296       2.12575066       0.19529897       0.47768144       0.13870315       0.00023658       0.00009679       0.00055348      -1.57610703
O        6.72075586      19.39594162       2.15490883       0.98885229       0.56037476      -0.66984354       0.00032655      -0.00081612      -0.00057789      -1.57865262
O        9.12154503      23.56691764       2.11764580      -1.59981405      -0.90957154      -0.96551067      -0.00020100       0.00045209       0.00089705      -1.57601094
O        8.94690225      17.98049628       2.14856914       0.07686634       0.42330889       0.76929472       0.00053732       0.00029238      -0.00069377      -1.57786751
O        6.53870166      22.15279020       2.15022915      -0.03953324       0.55738177      -0.25210465       0.00020889      -0.00065019      -0.00001331      -1.57845914
O        8.34498581      16.65648558       4.31234983      -0.81313971       0.11787466      -1.07748036       0.00033021       0.00056022      -0.00018165      -1.72486794
O        5.94215234      20.82401425       4.31080021      -1.76980568       1.37817673      -0.87385631       0.00111658       0.00068172      -0.00138861      -1.72439277
O        5.78286378      17.95980175       4.32654995      -0.89230624       1.82687465      -0.60824025      -0.00086789       0.00089909       0.00034156      -1.72199690
O        8.17874999      22.12904020       4.28334253       0.67968492      -0.83164772       0.81973520      -0.00055147      -0.00111168      -0.00114498      -1.72326946
O        8.18681495      19.53595590       4.29597640      -0.30119041       1.73106012       0.15927919      -0.00071982      -0.00054125       0.00080381      -1.72364736
O        5.78464826      23.70476271       4.30822813       1.39864644      -1.41453850       0.30379839       0.00029543      -0.00027060      -0.00000335      -1.72281861
O        9.11422211      18.16761820       6.47565949      -0.81741326      -1.58622856       0.66466158      -0.00007271      -0.00153693      -0.00059839      -1.68488431
O        6.71549510      22.33262280       6.47584095      -1.30831635      -0.64772576      -0.31134034       0.00088769       0.00093970       0.00024507      -1.68528962
O        6.51888240      19.44641519       6.49721105      -0.43624998      -1.06261141       2.35301208       0.00006584      -0.00064323      -0.00012726      -1.68521953
O        8.91777215      23.61755176       6.45370372       0.93165482       0.74846587       2.18909639      -0.00223369      -0.00003144      -0.00109342      -1.68585515
O        9.10921162      20.71868404       6.45955723       1.49441306      -0.58365723       0.52798657       0.00177171       0.00059438      -0.00001763      -1.68653083
O        6.70710046      24.88671791       6.48275932      -0.08007423       1.17668855      -1.82668670      -0.00047204      -0.00053619      -0.00033024      -1.68569148
O        5.97602363      18.06730518       8.69284516       0.08357696      -1.77866474      -0.90543577      -0.00048715       0.00046907      -0.00034026      -1.67704678
O        8.39248606      22.22282977       8.61887640      -2.68190618      -1.33226794      -0.74514243       0.00016262      -0.00017950      -0.00059111      -1.67749560
O        8.18477954      19.34053367       8.64180672       0.12860437       0.19517248       0.75042318       0.00041979      -0.00012325      -0.00057584      -1.67856765
O        5.79850096      23.49732126       8.64880523      -0.10833797      -0.46030694      -0.85284853       0.00059309      -0.00011698      -0.00062428      -1.67959511
O        8.18865724      16.80227464       8.66656955       0.87811323      -0.96258579      -0.13377248       0.00049208      -0.00075944       0.00019492      -1.67893589
O        5.80796519      20.95832055       8.66157761       0.86261291       0.63930597       1.50103177       0.00029841       0.00058164       0.00051081      -1.67985964
O        6.72304668      19.57896651      10.83987100       0.24908428      -0.53173439       1.49235718      -0.00083037       0.00104118      -0.00057634      -1.70294023
O        9.11891128      23.73444256      10.75570263      -0.83109638      -0.77936725      -1.01493895      -0.00249787       0.00043721      -0.00007522      -1.69446564
O        9.13972472      17.99374957      10.82874081      -0.44841343       0.67626450      -0.55450802       0.00018487      -0.00140969      -0.00045593      -1.69572723
O        6.75265765      22.14492898      10.83030480       2.03957657       1.17961106       0.65180734       0.00066903       0.00017436      -0.00023979      -1.69818926
O        6.53580958      16.69257576      10.85020142       1.06321732      -0.52773494      -1.06068963       0.00103260       0.00112580       0.00013934      -1.71068394
O        8.95943591      20.84137380      10.79423935      -0.53023192      -0.53411222       0.27234172      -0.00065120      -0.00026089       0.00081073      -1.69591582
O        8.38244031      19.56736062      12.99923755       0.94814076      -0.06354833       0.85598961       0.00031879       0.00035759      -0.00059047      -1.63214958
O        6.02934682      23.66687234      13.03725332      -0.26789992       1.33516720      -0.94844863       0.00116751       0.00162755      -0.00021788      -1.62040806
O        5.88266391      18.15582714      13.03411847       1.10348417       0.89059180      -1.48218251       0.00022194       0.00039823      -0.00107535      -1.62037230
O        8.27363925      22.30112295      12.97453413       0.81928956      -0.27745452       0.41635917       0.00018200      -0.00066220       0.00113925      -1.64285219
O        5.92049008      20.80580465      13.04649212       1.44203371       1.05899666       1.59183504       0.00088035      -0.00108979      -0.00057170      -1.61941111
O        8.31420146      24.91987551      12.92134181       0.54041767       2.33453889       1.63735862       0.00131211      -0.00037282      -0.00010600      -1.62340474
Al       5.02215690      27.77487337       2.05144055       0.32106060      -1.57299238       0.71076422      -0.00011615      -0.00012816      -0.00014198       2.43022513
Al       7.42386304      31.94114178       2.04344661       0.43054125      -3.69376304       1.30745219      -0.00003171      -0.00005254      -0.00000855       2.43117428
Al       5.03108225      24.99651425       3.02877553       0.45591927       1.47295838      -0.63384596      -0.00023007      -0.00108430      -0.00064248       2.44937134
Al       7.43266152      29.16168332       3.01780865      -0.38485097       2.14828124       0.32983033      -0.00020364      -0.00017004      -0.00008994       2.45011711
Al       7.43490660      26.38418904       3.27380919      -0.35497156       3.27134377      -1.58827106       0.00059235       0.00095355       0.00138619       2.50158548
Al       5.03311023      30.54954892       3.30957649      -2.81114130       0.23444486      -0.74823520       0.00081648       0.00097477       0.00135396       2.50237894
Al       5.04671352      27.77058582       5.19985452      -2.29511877       0.88217841      -0.94197601       0.00043759      -0.00216393       0.00143817       2.51263404
Al       7.44218098      31.93144798       5.18443666      -2.02601500      -0.95331175       0.86784068       0.00049208      -0.00027990       0.00068283       2.51277256
Al       5.05303388      24.99363382       5.65165556      -0.96399585      -0.00710624      -3.93096699      -0.00044537       0.00151332      -0.00042146       2.53868484
Al       7.44241336      29.15882980       5.64450492      -0.76978919       0.65222710       0.04750684       0.00058531       0.00014268       0.00008918       2.53910446
Al       7.45718051      26.38236083       7.32038158      -1.29729187      -2.37070284       1.44700772      -0.00016443      -0.00005312      -0.00083803       2.52161837
Al       5.05087559      30.54286692       7.36034323       1.51301199      -1.18485346       4.25553032      -0.00039182       0.00040948       0.00003447       2.51626730
Al       5.06280232      27.77390087       7.85404906      -1.10547879       2.48661035      -0.12601361      -0.00141007      -0.00023785      -0.00133151       2.52636862
Al       7.45151776      31.91972782       7.83209883      -0.50990280       1.53092750       0.48976953      -0.00034641       0.00047945       0.00069773       2.52294111
Al       5.07669065      24.97041838       9.52718962      -0.26801676      -4.30454746      -0.33646322      -0.00065093      -0.00075250       0.00145340       2.54325700
Al       7.47563147      29.15652630       9.51503813       0.55670821      -1.33450808      -0.10093169       0.00024413      -0.00007714       0.00076718       2.52824306
Al       7.46657840      26.39206618       9.98964700      -0.23055018      -0.48022722       0.24785699      -0.00062408      -0.00000224      -0.00065157       2.54043150
Al       5.08888878      30.53811851      10.03946094       1.03271364       2.36447200      -0.53855265      -0.00136449       0.00062006      -0.00027912       2.52870512
Al       5.13223468      27.81709101      11.88861950      -2.45822884       1.22164168       1.42475770      -0.00060023      -0.00032170      -0.00092924       2.50298452
Al       7.49834253      31.86545926      11.85026707       1.28363920       0.75731956       0.69817716       0.00108100       0.00105667       0.00018012       2.51130009
Al       5.14262612      24.98193279      12.18159246       0.89735136      -3.80555946      -0.46463081       0.00110248       0.00118295      -0.00079734       2.47785997
Al       7.50251683      29.16736375      12.15999590      -1.74119832      -1.31281085      -0.77488245       0.00147244      -0.00120466      -0.00017508       2.49795818
Al       7.52428766      26.37547105      13.46120522      -2.55748020      -1.99099194       1.83445417       0.00080813      -0.00023841       0.00111478       2.44444847
Al       5.06154856      30.49087691      13.71973888       2.44623347      -0.02049347      -1.51219592      -0.00133999       0.00024105       0.00034789       2.32078385
O        6.60605706      25.09997017       2.14329226      -0.73556415       0.55597394       1.23666517      -0.00002410       0.00006753      -0.00056009      -1.57806659
O        9.01066031      29.26979700       2.13365310       0.22210168       1.15506582       0.33556494       0.00104604       0.00087051      -0.00034803      -1.57792401
O        6.71916523      27.73895037       2.14740756      -0.79560371       0.30686120      -1.36864666       0.00059492       0.00030481      -0.00008935      -1.57840610
O        9.12259522      31.90653221       2.13610470      -0.52361332       0.13380334      -0.67313562       0.00000639      -0.00074909      -0.00084526      -1.57892394
O        8.94016853      26.32468508       2.12391610      -0.69906547      -0.15675727      -0.82048291       0.00027172      -0.00074422       0.00025528      -1.57729995
O        6.53860478      30.49087434       2.16065967      -0.85635811      -2.29910473       1.70570495      -0.00059266      -0.00029373      -0.00081310      -1.57996190
O        8.34046819      24.99142639       4.27818763      -0.17628346       0.31005196      -1.98059627      -0.00005615      -0.00104127       0.00057413      -1.72489893
O        5.93987863      29.15951143       4.31919825      -1.52223358      -0.28511668       0.81493795      -0.00043135       0.00138442       0.00059363      -1.72392106
O        5.77712904      26.29638173       4.30695025      -0.50865925       0.01217570       0.82903499      -0.00095298      -0.00035116       0.00074384      -1.72364974
O        8.17648321      30.46350260       4.29704691      -1.22249522       0.25312831       1.67752194       0.00069476       0.00023152      -0.00038689      -1.72404253
O        8.18230201      27.87245779       4.29107272      -0.79796105      -1.22078513       0.80765859      -0.00040197       0.00061963       0.00053138      -1.72302353
O        5.78017998      32.03424065       4.32779832      -1.95827529       0.24728365       1.93043891      -0.00050051      -0.00032115      -0.00108447      -1.72268927
O        9.11104960      26.49983358       6.45389272      -2.28507122      -0.96275399       1.11609931      -0.00006623      -0.00173613      -0.00068456      -1.68368769
O        6.70932785      30.65979474       6.49780548      -2.15522711       0.21070250      -0.89299288       0.00004655       0.00044948       0.00033526      -1.68486762
O        6.51171449      27.77669069       6.49530519       1.97619818       0.82593506       0.57571805      -0.00107886      -0.00080741      -0.00061790      -1.68588185
O        8.91581550      31.94319059       6.47966935       0.78939975       0.79366532       1.12556755       0.00079440       0.00033723       0.00059514      -1.68624890
O        9.10508765      29.04975324       6.46421038      -2.99079421      -1.41358220       1.59627530       0.00012762      -0.00010713       0.00053812      -1.68569660
O        6.70184815      33.20699604       6.50004640       0.21552455      -0.29728682       1.17565275       0.00090335       0.00121329      -0.00010708      -1.68383110
O        5.96187226      26.38281245       8.67957353       0.60870092       2.35065232       1.91050860       0.00030105       0.00096182      -0.00046828      -1.67871964
O        8.39604621      30.54866659       8.64090727      -1.05320877       1.08693996       0.82014179       0.00144548       0.00072221      -0.00123361      -1.68028414
O        8.17945892      27.66641472       8.63198548       2.17498000      -1.23554405       0.59098789      -0.00093921      -0.00097277      -0.00070382      -1.67761815
O        5.79609332      31.82986201       8.68437981       0.50477904       1.74701744       1.43108916       0.00051119       0.00053454       0.00047319      -1.67835081
O        8.18648928      25.12698623       8.62565546       0.27811834       1.34508009       0.91076765       0.00002513       0.00095183       0.00033328      -1.67938817
O        5.79192107      29.28349783       8.67263358      -2.43634438      -0.36743970      -0.07755193      -0.00030719      -0.00108255      -0.00069554      -1.67827749
O        6.71847151      27.88066512      10.83580821      -2.54763021       2.19103092       1.13578395       0.00013912       0.00080606       0.00000645      -1.69814312
O        9.13583646      32.05496001      10.80194703      -0.33071955       0.28092780       0.78635438      -0.00016471      -0.00062419       0.00000329      -1.71507359
O        9.14507171      26.30170132      10.77907635       2.04632250      -0.57689734      -0.10577535      -0.00063842       0.00072000       0.00044292      -1.69886744
O        6.77512908      30.44574789      10.82914434      -0.81738434       0.41130493       0.14069169      -0.00030705       0.00027553       0.00005676      -1.69456744
O        6.53161793      25.01048963      10.82991042      -0.18767818       2.37241839      -0.81304701       0.00091551      -0.00088184      -0.00021460      -1.69937837
O        8.95167887      29.15374001      10.80335829       2.73377119      -0.69685654       0.33972003      -0.00064282      -0.00013507       0.00054910      -1.70306098
O        8.38180320      27.81180258      12.97602432      -1.61549241       0.16069275      -0.58171534       0.00016642      -0.00013392      -0.00096983      -1.61079061
O        5.97873522      31.86617192      12.93493131      -1.81458859      -0.40926016       0.49938880       0.00181164       0.00012099      -0.00087616      -1.61106801
O        5.83237494      26.44087037      13.03799812       0.46349340       2.34626763      -0.82806011       0.00008163       0.00049695      -0.00053675      -1.59967363
O        8.29583718      30.57602555      13.06920659      -1.54098564       0.36922214       0.83975737       0.00208077      -0.00065151      -0.00078170      -1.62567902
O        5.91260427      29.09083665      13.02378272      -0.09757847       0.70503033       0.61808987      -0.00112372      -0.00030935       0.00036865      -1.61273587
O        8.26086837      33.22186520      13.00851860       0.07419612       0.82795117      -0.77038405      -0.00064056      -0.00102388       0.00158202      -1.57765174
Al       5.02329344      36.11063019       2.07653276      -0.07613146      -0.01954418       0.37376806       0.00038639       0.00007818      -0.00034320       2.42888665
Al       7.42844087      40.27604480       2.08611972       2.06312137      -0.15379249      -1.00536684      -0.00032550      -0.00019484      -0.00011152       2.43059278
Al       5.03213221      33.32876780       3.05008742      -1.40180489       0.65927436       0.33236557       0.00099850      -0.00137368      -0.00073569       2.44953251
Al       7.43458105      37.49575709       3.04963787      -0.38310077       1.66717469      -0.75759509       0.00045485      -0.00052638      -0.00053314       2.44967461
Al       7.43465898      34.71770698       3.29875256      -1.33915910       1.65921742       1.09837824       0.00097410      -0.00000392      -0.00066026       2.50049949
Al       5.03598397      38.88342116       3.34741998       1.96830621       0.38002149       1.74073873       0.00068394       0.00161135       0.00034895       2.50256824
Al       5.04582306      36.10071911       5.22424729      -0.03238776       1.00647239       1.31509120      -0.00186192      -0.00037433       0.00014890       2.51352334
Al       7.44662255      40.26657305       5.23147435       2.40936240      -1.03869718       0.20962782      -0.00027155      -0.00009687      -0.00001368       2.51225448
Al       5.03871588      33.31917304       5.67004519       0.43860217       1.19752387      -0.13704556       0.00047588      -0.00034856       0.00028943       2.53480482
Al       7.44688712      37.49651238       5.67207671       0.67308743       2.74930896       0.99135585       0.00105277      -0.00009202       0.00004525       2.53523874
Al       7.45692760      34.70395193       7.27477152       0.25254358      -1.23594097       0.48654008      -0.00001252      -0.00020887      -0.00014103       2.53823805
Al       5.06135250      38.87626763       7.38400642      -2.27428095       0.91617500       0.70266280       0.00059699       0.00073842      -0.00063948       2.52416253
Al       5.05583810      36.10436555       7.87859109      -0.40308893      -0.83231466      -0.48027448      -0.00000098      -0.00048181      -0.00003800       2.52143240
Al       7.46809272      40.25596928       7.87989397       0.95917677      -3.01275352       0.39846655       0.00072053      -0.00074486      -0.00015136       2.52600384
Al       5.04015905      33.29895507       9.54793634      -0.60566360      -0.74883046       0.16501468       0.00028369      -0.00082396      -0.00091585       2.55168223
Al       7.49933876      37.48812864       9.56508779       2.63446334      -0.13777609      -1.15125213      -0.00089655       0.00135547      -0.00052274       2.54553151
Al       7.44517791      34.69962427       9.86943240       0.94390587       3.41412611      -4.06400254       0.00015203       0.00057146      -0.00063230       2.51150298
Al       5.09583281      38.85952994      10.04210144      -0.10427128       1.90656806       2.76119130      -0.00075981       0.00001327       0.00057739       2.51662731
Al       5.09050147      36.09622034      11.99002665       0.97870922      -1.30038605       2.31205083       0.00032364      -0.00062604      -0.00078293       2.46807456
Al       7.55451560      40.23797883      11.93415334      -0.79839222       0.27002299      -1.14842717      -0.00055437      -0.00095901      -0.00037152       2.51190734
Al       5.09533283      33.23801740      12.21975142       1.12994496       1.98321890      -4.06558095       0.00030602       0.00053417       0.00034271       2.45154405
Al       7.57634829      37.53168936      12.25605497       0.60431778      -0.52168961      -0.99990759      -0.00083589       0.00011540       0.00076387       2.46843290
Al       7.47911616      34.72212116      12.50319597      -0.47532748      -1.11379913       0.40665359       0.00058209       0.00000949      -0.00024683       2.49929619
Al       5.10881114      38.86337701      13.18339008      -0.40676310      -0.03939940      -1.72677916       0.00007096       0.00026547      -0.00106241       2.42956972
O        6.61045779      33.43433413       2.16791825       1.55611508       0.44612317      -0.79953590       0.00044900       0.00037502       0.00046080      -1.58016145
O        9.01548992      37.60307417       2.16929500      -0.29830052      -1.50380469       1.02623766       0.00023806      -0.00015261      -0.00063749      -1.57987344
O        6.72157038      36.07253558       2.17813327       1.80962379      -0.13151574      -2.97600866       0.00076825      -0.00049123       0.00026471      -1.57994580
O        9.12800625      40.23831827       2.18136098       0.29325393      -0.01715519       1.24726839      -0.00062665       0.00173674       0.00037324      -1.57937014
O        8.94462399      34.66160538       2.15011103       1.78242701       1.50546944      -1.94540780      -0.00055220       0.00011612      -0.00056873      -1.57976544
O        6.54448280      38.82371106       2.19591393       1.44249718      -0.66958171       2.17920648      -0.00102942       0.00038779       0.00025561      -1.58039320
O        8.34218873      33.32350823       4.30607549      -0.56287477      -0.49913486      -1.11491405       0.00047541      -0.00004771      -0.00010775      -1.72328067
O        5.94624935      37.48857044       4.35335698      -0.56561937      -1.54580335       1.40374817      -0.00011553       0.00101066      -0.00099231      -1.72307360
O        5.78068549      34.62466341       4.33660072      -0.60445415      -0.50928423       0.17688843      -0.00007742      -0.00068141      -0.00040117      -1.72293079
O        8.18230100      38.78967779       4.33852013       1.94458363       2.73048902      -0.06740952       0.00039436       0.00025251       0.00054464      -1.72299051
O        8.18551680      36.19945131       4.32360893      -0.47214030      -0.20282021      -0.24635793      -0.00054039      -0.00084724      -0.00025250      -1.72319019
O        5.78913752      40.35975595       4.36852718       0.66322030      -1.70797905      -0.46208995       0.00105571      -0.00042247       0.00002293      -1.72299743
O        9.12030426      34.82098459       6.47909383      -0.55997702       1.52424749       1.17273308       0.00005163       0.00070298      -0.00049911      -1.68166506
O        6.71852146      38.97875811       6.54116336      -0.69064808      -1.07146307       1.26917791       0.00052866       0.00137537       0.00024757      -1.68461609
O        6.51697593      36.10421198       6.52035915      -0.41253546      -1.52622584      -1.80427583       0.00026443       0.00003925       0.00084925      -1.68289280
O        8.92062058      40.26176838       6.51844098      -0.61530424       1.38896319       0.47779951       0.00138570      -0.00114052       0.00092550      -1.68505359
O        9.11259410      37.36870048       6.50329901       0.18261103       1.71119324      -0.01974402       0.00101085      -0.00010166       0.00064706      -1.68478119
O        6.70961067      41.52981843       6.54768451       0.72828204       0.31083474      -3.03896285      -0.00039050       0.00015806      -0.00072438      -1.68485951
O        5.95526704      34.69541846       8.69555803      -0.94597822      -0.11624744      -0.84892469       0.00019999       0.00125743      -0.00079879      -1.68363595
O        8.39793499      38.85563748       8.68284512      -3.17679285      -0.25490779      -0.67791486       0.00009571       0.00038972      -0.00082983      -1.67933440
O        8.17405193      35.98144307       8.65990887       2.43009548      -0.54274106       0.10180228       0.00080203      -0.00119121       0.00059148      -1.68331420
O        5.80682635      40.13287144       8.72596025      -0.31826470      -2.60938688      -0.79839457       0.00007109       0.00069692      -0.00045515      -1.68598747
O        8.18886402      33.44295045       8.63600323       0.71391232       0.32850277       0.16621810      -0.00085781       0.00054765      -0.00004810      -1.68197608
O        5.81988104      37.57508456       8.73936748      -1.31597228      -0.11350154       0.28373300       0.00019054      -0.00011866       0.00085260      -1.67980862
O        6.76780895      36.07726048      10.96916778       1.93542953       0.25994013       1.44108649       0.00024524       0.00150890      -0.00016261      -1.76544619
O        9.11482024      40.36124605      10.81946904       0.50283362      -2.68325963      -1.67373728       0.00037949       0.00117338       0.00003581      -1.68881285
O        9.02173719      34.62213230      10.90505145      -0.08960725      -0.35348661       0.26284111       0.00056652      -0.00032884      -0.00054572      -1.78728569
O        6.75817866      38.73852649      10.92351501       0.90586026      -1.47894029       2.69748549       0.00080904      -0.00045434      -0.00066461      -1.72571146
O        6.59538485      33.36665408      10.88969852      -0.38086589      -0.42078757       0.69152166      -0.00042127      -0.00069305      -0.00049258      -1.76980579
O        8.95968977      37.45991923      10.83823981       2.01440110       1.83378721       1.03123029      -0.00066792       0.00040673      -0.00048964      -1.71592832
O        8.40428961      36.11809977      13.04957826      -0.11711843       0.02028332       1.52174958       0.00081407      -0.00054580      -0.00061646      -1.57133067
O        6.01117039      40.30117247      13.05814996       0.14615750      -0.88264815       0.06489423       0.00136526      -0.00032173       0.00088905      -1.58496082
O        5.81560330      34.69778738      13.01503952      -0.47380934      -0.87771680      -0.82247074       0.00038532      -0.00041513       0.00019258      -1.55573654
O        8.34634686      38.91805770      13.08878458      -0.78419604      -0.75190135      -0.25110471      -0.00021760       0.00067495       0.00004905      -1.60755622
O        5.95290095      37.38694889      13.07532038      -1.07096546       0.45711632       0.50518934       0.00058625       0.00024177       0.00050007      -1.57347786
O        8.34202167      41.53194209      13.02904703      -0.06694509       2.36637421       0.21579448      -0.00114521       0.00012432       0.00038620      -1.57874894
Al       5.03153550      44.43309330       2.12142156      -0.16662642       1.47248276       0.53763398      -0.00035960       0.00040105       0.00012428       2.42979932
Al       7.44202797      48.58997333       2.13014168      -0.52653417       1.71086422      -0.29689475       0.00011730      -0.00025915       0.00014727       2.42992234
Al       5.03545846      41.65794112       3.09525502       3.38295263       0.45946447       0.97652945       0.00016274      -0.00085264      -0.00095418       2.44982815
Al       7.44093105      45.81845669       3.10092960       0.48354746       0.88037264       1.80748794      -0.00034073       0.00062818      -0.00038057       2.44988370
Al       7.43953063      43.04596438       3.34972214      -2.80511870      -2.75210713      -0.40576935      -0.00034437      -0.00020935      -0.00025915       2.50168157
Al       5.03910635      47.20191400       3.38594252       0.68106412      -0.59413386      -2.31881659       0.00033832      -0.00073382       0.00073840       2.50226521
Al       5.04491837      44.42625752       5.26973797      -3.90485775      -0.47381479      -0.99890931       0.00023464       0.00055093      -0.00147167       2.51267576
Al       7.44659020      48.58770702       5.27868457       0.68118171      -1.13938556      -0.14151896       0.00029320      -0.00031144      -0.00038511       2.51311731
Al       5.04591187      41.65206236       5.71751390      -0.26959286      -1.58549694       1.24412947      -0.00034896       0.00090046      -0.00024823       2.53868103
Al       7.44714704      45.81502617       5.72389331      -1.59212246      -0.09936342      -0.25525106      -0.00046831       0.00053989       0.00029718       2.53875947
Al       7.45596578      43.03224592       7.37293791       1.58040178      -3.41576408      -3.16166012      -0.00050988       0.00043285      -0.00014921       2.52447295
Al       5.05066656      47.19550006       7.40816189      -2.94093393      -0.98592378      -1.30022103      -0.00003868      -0.00092884       0.00033515       2.52506089
Al       5.05596346      44.41955260       7.91818799       0.01511055       0.82914937      -1.10305818      -0.00028536      -0.00006278      -0.00071705       2.52567410
Al       7.45417663      48.58647939       7.92780592       0.99972182       1.26591113       1.39645279       0.00068902      -0.00020590       0.00015356       2.52481794
Al       5.07549482      41.63742258       9.57885716       0.09000150       2.83060303       1.03391085       0.00015217      -0.00066138       0.00037354       2.53703666
Al       7.46098826      45.80165213       9.57978198       0.54270876       0.38125056       0.46160998       0.00009754      -0.00014470      -0.00057397       2.53844500
Al       7.47388598      43.02622540      10.02219797      -1.56789261       1.23695748       0.85496106       0.00047583       0.00080428      -0.00040920       2.51892900
Al       5.05898329      47.19362045      10.05439304       0.84765338      -0.34027580      -0.76109312       0.00063062       0.00030845       0.00117349       2.51215386
Al       5.07860379      44.40465304      11.94081388       1.18081256       1.58276610       0.32047732       0.00007452      -0.00097795      -0.00106380       2.50304127
Al       7.46657335      48.57336355      11.94829900      -0.40737310      -3.58574013       1.97147908      -0.00141049       0.00016484      -0.00108098       2.50179577
Al       5.10878844      41.62486781      12.19746210       0.26406377       0.14941028       1.98089463      -0.00106079       0.00056048      -0.00047204       2.45338154
Al       7.47858870      45.78917330      12.20033789      -1.32450092       0.25587094       0.35265823      -0.00000581       0.00043343      -0.00017000       2.45269847
Al       7.50603632      43.00416781      13.17452487       0.85704993       0.23174717       0.12711229      -0.00028462       0.00009937       0.00002775       2.42811942
Al       5.07332401      47.17975013      13.18371958      -2.00503626      -1.65043832       3.38687520      -0.00052561       0.00001991      -0.00018639       2.43241882
O        6.61522905      41.76653186       2.21325135      -0.35471669       1.23480635      -1.66830895      -0.00002982      -0.00012360       0.00075049      -1.58007431
O        9.02611308      45.92843571       2.22594282      -1.18468666       0.00691458       0.17405890      -0.00070244       0.00001682       0.00007647      -1.58005559
O        6.73016321      44.39778167       2.22559539      -1.38365975      -1.08462955      -0.82612416      -0.00027277       0.00089123      -0.00007891      -1.57959545
O        9.14082397      48.55520684       2.24054136       1.19628554       0.02108002       0.28952371       0.00006831       0.00169629       0.00068911      -1.58044708
O        8.95157984      42.98825482       2.19969905       0.72730313       1.43669380       0.39900109       0.00054730      -0.00044511       0.00030246      -1.57939243
O        6.55311662      47.14282186       2.23983825       0.92480602      -1.75686386       0.71614474      -0.00063698       0.00009909      -0.00039490      -1.58029866
O        8.35039147      41.65171181       4.35306293      -0.36295922       0.74139036      -1.01820411      -0.00009711       0.00036340       0.00061410      -1.72299635
O        5.94947376      45.81321059       4.39575375      -0.84586035       0.08795482       0.52997540       0.00142070       0.00038407      -0.00067079      -1.72260404
O        5.78426978      42.95096634       4.38118373      -0.24001413      -0.57386088      -1.03005354      -0.00036631      -0.00033544       0.00060878      -1.72271550
O        8.18745866      47.11485187       4.39059281      -0.02583320       0.50917122      -1.41964421      -0.00033114       0.00043384       0.00030173      -1.72312081
O        8.19341276      44.52612619       4.37358105      -1.07057545       0.31266783       1.97145914       0.00023209      -0.00018309       0.00090937      -1.72244704
O        5.79053533      48.68280290       4.41020614      -0.15995230      -0.82351313       0.04424074      -0.00003426      -0.00009063      -0.00034207      -1.72178006
O        9.12008461      43.14998645       6.53290391      -1.30686903       1.18795418      -0.25712896       0.00164390       0.00111906      -0.00000385      -1.68373060
O        6.71934379      47.31018420       6.58058197      -0.86454967       0.60212431      -2.75988831      -0.00011251      -0.00011701      -0.00080843      -1.68353558
O        6.51854008      44.42842042       6.56455615      -0.96103183      -1.63488728      -2.26279575       0.00083548      -0.00060379       0.00052525      -1.68396080
O        8.92212154      48.59233820       6.58210588      -1.08089307       0.22291455       0.03227533      -0.00127797       0.00058262      -0.00083457      -1.68443131
O        9.11376748      45.70095387       6.55755729      -1.74221206      -0.33071692      -1.08283574      -0.00006663      -0.00052930      -0.00011913      -1.68449259
O        6.70977898      49.85954902       6.59155427       0.05602431      -0.36826347      -1.55493749       0.00043014      -0.00045066       0.00053103      -1.68364668
O        5.98932965      43.02279394       8.72448570      -1.45789770       0.07631893       0.70567780      -0.00044006      -0.00041420      -0.00032025      -1.68446636
O        8.38578637      47.19334106       8.73978016       0.65182023       1.17690947       1.12256843       0.00054934      -0.00011813       0.00003969      -1.68570375
O        8.18574085      44.31448000       8.71108355       0.31193779      -0.83608514      -0.69047598      -0.00056150      -0.00010466      -0.00080549      -1.68152952
O        5.78411676      48.47579391       8.75085871       1.10579054       1.92676270      -1.03412150       0.00041530       0.00043957      -0.00062160      -1.68378246
O        8.20264362      41.76622045       8.68206884       0.02556076      -2.43960668       0.74379996       0.00034413       0.00087213       0.00101931      -1.68297243
O        5.79365849      45.92441088       8.73914251       1.33035587       0.87577304      -1.08026561       0.00010224      -0.00028399       0.00019467      -1.68361330
O        6.72458461      44.50740914      10.90307165       0.50587353      -2.11372226       0.35567280      -0.00079323       0.00004016      -0.00034077      -1.71976471
O        9.11961859      48.67416394      10.92245071       0.04516817      -1.40983373      -0.85976660       0.00035530       0.00090105       0.00113122      -1.71885717
O        9.12861961      42.94564052      10.86161949       0.25707072       0.49541206      -0.69971620       0.00059683       0.00009654       0.00050708      -1.72119021
O        6.71213937      47.09769372      10.92402468      -0.38468178      -0.42811812       1.19345232      -0.00051878       0.00071919      -0.00050880      -1.72346961
O        6.57429271      41.63683568      10.89849047      -1.22375811      -0.15857888       2.38960900       0.00037737       0.00011508       0.00042100      -1.72005391
O        8.96478394      45.80438407      10.91534409      -0.77905917       2.32522550       0.57166976       0.00080711       0.00082858      -0.00053071      -1.72521532
O        8.36583755      44.46605654      13.05895474       0.68735497       0.34353752      -1.41693693       0.00026736      -0.00007275      -0.00058811      -1.58036900
O        5.94817396      48.63918975      13.08644272      -1.96483687      -1.35791289      -1.48173695       0.00167939      -0.00073276       0.00062338      -1.57920432
O        5.80353620      43.05359834      13.06705155       1.88534629       0.46494479      -0.84298424       0.00001939      -0.00044043      -0.00035416      -1.58432639
O        8.17513623      47.21945001      13.07206898       1.26432798       1.63280044      -0.00809507      -0.00074631       0.00159455      -0.00024359      -1.58108163
O        5.88994949      45.68953197      13.07285179       1.08186262      -1.53812566      -0.36533903       0.00105263       0.00108177      -0.00042450      -1.57954931
O        8.28383437      49.85703100      13.08558625       0.39622526       1.16226628       0.68554854       0.00000974      -0.00020228       0.00117522      -1.57889163
Al       9.85008992       2.80523865       2.12095179       1.49853105      -1.77457824       0.45585413       0.00000294       0.00011688      -0.00023276       2.42871857
Al      12.25570678       6.95360297       2.09719750       0.57339968      -0.55904442       1.00370787      -0.00007256       0.00024210       0.00064413       2.42894721
Al       9.84755105       0.03907544       3.11793919       0.92641817       0.49068137       0.48657067       0.00015009      -0.00129875      -0.00001720       2.45010877
Al      12.25492169       4.18991489       3.10488479       0.24939975       0.55460093      -0.52378976       0.00059998      -0.00001937       0.00031814       2.44940305
Al      12.25322159       1.42120250       3.38021167       0.93107396       1.38149375       0.51057976      -0.00128503       0.00001386       0.00062738       2.50269532
Al       9.84897644       5.57452364       3.37041575      -0.70284894       0.06054048      -0.61265005       0.00000152      -0.00000026       0.00071900       2.50148964
Al       9.84768243       2.80700770       5.27546585      -0.57516041      -0.08509047      -2.75652122      -0.00070497       0.00023557      -0.00097353       2.51333427
Al      12.25662210       6.96562900       5.25072240       0.26465564       1.08253306      -1.83120311      -0.00026144      -0.00002952       0.00051477       2.51316190
Al       9.85282516       0.03679777       5.74053993       0.65601983       1.54361424       0.99819512      -0.00024811      -0.00041175       0.00048815       2.53659105
Al      12.25284117       4.18737698       5.72427447       0.56749631      -0.49023314      -0.34127911       0.00019339      -0.00023385       0.00018955       2.53502774
Al      12.25869693       1.42066755       7.41195750      -1.93051111      -0.06689001      -0.78590787      -0.00068883       0.00022501       0.00014039       2.52360129
Al       9.85738699       5.58412040       7.35777379       2.00652689       1.39474769       3.51456713       0.00024964       0.00047603      -0.00095839       2.53258538
Al       9.85559742       2.80334573       7.92575352      -0.04255116       0.19298806       1.22750624      -0.00027243      -0.00049496       0.00098267       2.52175951
Al      12.26165088       6.98024025       7.90318117      -0.69191818      -0.79456969       0.51320862      -0.00005018      -0.00108171       0.00046191       2.52167988
Al       9.86443445       0.03207464       9.59749649       0.38346651       2.99652616      -1.18493349       0.00002321      -0.00078895      -0.00048425       2.53751135
Al      12.24867987       4.18029852       9.60833460      -0.34774288       3.03962594      -1.31115381      -0.00001026       0.00015408       0.00050482       2.55318046
Al      12.27130176       1.40876198      10.06690322       0.88705955       0.80361839       0.38642034      -0.00013185      -0.00002198      -0.00031153       2.51400614
Al       9.85567677       5.58008362       9.96444399       2.36866098       4.30490807       0.31203046      -0.00047856       0.00058462       0.00055825       2.51274872
Al       9.88288587       2.80333245      11.97775391      -0.05229957       0.18237254       0.49990262      -0.00059944      -0.00004344      -0.00135587       2.48996067
Al      12.27041268       7.07287898      11.91081330       0.01793800      -0.15433278      -1.72681653      -0.00035267      -0.00078330       0.00037986       2.49069047
Al       9.87376436       0.02199374      12.21816789       1.03830661       1.13621138      -0.40090370       0.00010603       0.00082166      -0.00000999       2.45519233
Al      12.27215612       4.21860316      12.26934984      -1.26159541      -2.46650514      -0.37818739      -0.00004987       0.00067282      -0.00014534       2.44673157
Al      12.27964062       1.40002396      13.20321219       1.34540551      -0.30071530       1.21652722       0.00024561       0.00032222      -0.00089729       2.42945266
Al       9.86777155       5.61957369      12.67684344       0.77505335      -1.40134574       0.07576644       0.00045570       0.00013543       0.00051456       2.50150752
O       11.43480584       0.14443218       2.24459875       0.20722591      -1.12581239       1.28283502       0.00071106       0.00021599       0.00001903      -1.58166206
O       13.84160152       4.28676951       2.23157653      -1.37670758      -0.75934270       0.92589853      -0.00042067      -0.00083472      -0.00027155      -1.58144557
O       11.54805659       2.76465110       2.23911458       1.24283957       2.10969527       3.23465858       0.00053039       0.00047102       0.00044646      -1.58169949
O       13.95335941       6.90938050       2.21457830       2.29001862      -0.63284286       1.07785801       0.00042942       0.00064331      -0.00004906      -1.58080781
O       13.77354844       1.35697696       2.24133243       0.75195678       0.37590199      -0.66439274      -0.00017957       0.00067344      -0.00038719      -1.58235824
O       11.36758462       5.50653955       2.23154900       1.59931191      -0.33578292       1.25199388      -0.00010210       0.00052241      -0.00000679      -1.58171999
O       13.16331825       0.03641713       4.40070412      -0.26902137      -2.36027217      -0.71297739      -0.00029210      -0.00028595      -0.00039483      -1.72232592
O       10.75740359       4.18657504       4.39508321       0.54919034      -0.09508214       1.76153697      -0.00071549       0.00042963       0.00044359      -1.72270620
O       10.59466165       1.33150210       4.40497580       0.64981368      -0.53177389      -1.49499235       0.00051607       0.00035375      -0.00119643      -1.72257495
O       12.99997669       5.48166508       4.38464580       1.57219227       2.31564206      -1.31134007      -0.00041484      -0.00038934      -0.00011620      -1.72228122
O       13.00164934       2.89904545       4.39943534      -1.16800606      -0.37441934      -0.17006827      -0.00127099      -0.00011425      -0.00029451      -1.72192061
O       10.59826776       7.05525347       4.38447521       0.32448786      -0.28649649       0.27879361       0.00043733       0.00016058      -0.00121107      -1.72210550
O       13.92752975       1.53099117       6.58606027       0.08553712      -2.36635797      -0.81203502      -0.00089363       0.00016515       0.00045934      -1.68463635
O       11.52812831       5.69037182       6.56126760      -1.47663567      -0.49628727       0.15488563      -0.00118794       0.00066522      -0.00077200      -1.68307316
O       11.32673479       2.81272050       6.58562999       0.59629183       0.25378865       0.18358380      -0.00028757      -0.00012694      -0.00035748      -1.68392587
O       13.72606762       6.97246416       6.55372540      -1.56485525       1.89290711       0.53760464       0.00044856       0.00029965       0.00011861      -1.68245351
O       13.91698332       4.07640134       6.57181702      -1.07696964      -0.15133374       0.93567215      -0.00029138       0.00016963       0.00030315      -1.68278873
O       11.52089772       8.23950299       6.56125479       1.68791007      -2.22149341       0.71469832       0.00044444      -0.00020041       0.00012040      -1.68429959
O       10.79998355       1.41535527       8.74942690      -0.79650618      -0.53648000       0.58078976       0.00054135      -0.00046181       0.00083349      -1.68293726
O       13.16708791       5.56979774       8.73291152       0.05396098      -0.82660218      -1.22664947       0.00003473       0.00055108      -0.00033754      -1.68401456
O       13.00637864       2.69689021       8.75996206       1.62908414      -0.86272816      -0.27754536       0.00016652       0.00074413      -0.00017472      -1.68228078
O       10.58338232       6.85502045       8.71317757       1.59509630      -0.47743587       1.24958477      -0.00016149      -0.00008180      -0.00014709      -1.68269551
O       13.01509564       0.13300828       8.76330045       2.68346739      -0.60827974      -1.36633783      -0.00014735      -0.00067622      -0.00096383      -1.68424559
O       10.60217706       4.30943882       8.73396052      -0.23760524       1.31757958      -1.83917895      -0.00029660      -0.00017761      -0.00018779      -1.68565571
O       11.54292429       2.90921702      10.92242761      -0.36411864      -0.81300022      -0.02405441       0.00004919       0.00067115       0.00144268      -1.73182011
O       13.92555205       7.01605917      10.95022048      -1.09656541      -0.01945425       1.37035107      -0.00007362      -0.00033741      -0.00050696      -1.77140951
O       13.92612207       1.30648818      10.94395272       1.27086073       1.61544571       1.52138321       0.00028921       0.00044685      -0.00025249      -1.72803915
O       11.45200942       5.51905330      10.96107777       0.57593169      -0.51858872      -0.12476585      -0.00052722      -0.00048759       0.00076799      -1.77437019
O       11.36378772       0.02372659      10.93472763       0.23785934       0.54352675       0.86144492       0.00044983      -0.00018362      -0.00043948      -1.72143579
O       13.76451305       4.26136929      10.96179405       1.18419078       0.70806323      -1.71405869      -0.00056377       0.00010104      -0.00005426      -1.76130414
O       13.14747121       2.86294099      13.08924890      -0.83580037      -0.66019835      -0.34308794       0.00032939       0.00083916      -0.00012024      -1.57377183
O       10.77187100       7.05175686      13.09839529       1.07925886       1.25076400       1.32195830       0.00112092       0.00071142      -0.00060130      -1.57998276
O       10.58123409       1.45053718      13.09149421      -2.07749056      -1.07902163       1.70860943      -0.00028736      -0.00058701       0.00098447      -1.58017826
O       12.99925172       5.68870711      13.07103948      -1.48083153      -1.91596011      -0.15373655       0.00014154      -0.00005247      -0.00047309      -1.57482970
O       10.66868455       4.12771314      13.06111239      -2.04620626       1.52571368      -0.60571184       0.00069282       0.00003688       0.00037681      -1.55799472
O       13.02147027       8.39868018      12.99495057       1.45873835      -0.30128944      -0.11667875      -0.00067135       0.00026036       0.00132159      -1.61810052
Al       9.84745404      11.11088899       2.07898176       1.55907192       1.17240232      -0.00744643       0.00014569       0.00017948       0.00058385       2.43036222
Al      12.24512948      15.26711254       2.05280569       0.78691546      -0.00249690       0.87674459       0.00005616      -0.00009307      -0.00050422       2.43434215
Al       9.84885692       8.34538083       3.08652086       2.27277213       1.23566512       1.62894323       0.00028248       0.00079027       0.00058723       2.44951057
Al      12.25180860      12.50026248       3.04617417      -1.42109772      -0.16242907       0.92969758      -0.00007737       0.00189006      -0.00023658       2.45003295
Al      12.25464429       9.72994401       3.33633669      -2.14217049       1.14610638       0.75131941       0.00112357      -0.00088237      -0.00029719       2.50227332
Al       9.84860046      13.88916400       3.30861063       1.07295150      -1.41585236       0.46439900      -0.00095437      -0.00100949      -0.00020847       2.50195193
Al       9.85856454      11.12398739       5.22910365      -1.43634464      -1.41626290      -1.18765299       0.00085869       0.00100035      -0.00054971       2.51283789
Al      12.25408594      15.28375709       5.18751496       1.71937113       1.34746068      -1.15307587       0.00033993       0.00102928      -0.00004948       2.51141429
Al       9.86179162       8.35048107       5.70724927       1.32119948      -0.42178862      -0.94036835      -0.00049846      -0.00044576       0.00086064       2.53495884
Al      12.25718645      12.51211025       5.67330297       0.76581017       0.72560357       0.64481103      -0.00202251       0.00008374       0.00045891       2.54118633
Al      12.26542856       9.74906917       7.39147000       1.27710825      -2.14095885       0.29176065       0.00021509       0.00139460       0.00052710       2.51736903
Al       9.86792776      13.90489765       7.35702378       0.05007546      -1.34164499       0.29662959       0.00039678      -0.00085588       0.00010628       2.51832914
Al       9.87617563      11.13688527       7.87824355      -1.09068310      -0.13423460      -0.14231554       0.00135133       0.00064557       0.00029647       2.52464843
Al      12.26137282      15.29946708       7.83882457       1.66975124      -1.54110231      -0.82355615      -0.00068371       0.00053171       0.00087000       2.53382540
Al       9.89405906       8.35669582       9.58463898       2.53137693       0.98919122       1.00799284       0.00021760       0.00014131       0.00032716       2.55442214
Al      12.26730108      12.54688142       9.53874054      -0.34486521       0.36715236      -1.96631332       0.00169489       0.00050306       0.00019207       2.53021431
Al      12.27429738       9.78189707      10.06826201       2.14765749       0.72290651      -0.21639365       0.00135491      -0.00122481      -0.00045774       2.53105187
Al       9.88172260      13.94145348      10.03186203       0.45138571       0.43634240      -4.11703425       0.00001105       0.00096754       0.00063869       2.53739905
Al       9.94219392      11.20101637      11.89573948       1.86865808      -1.03245265       3.13418230      -0.00029293      -0.00054063      -0.00111750       2.51163936
Al      12.28504198      15.34433644      11.83210606       1.61757771      -0.48660455      -1.27619340      -0.00098997      -0.00063046       0.00031683       2.54311013
Al       9.92405057       8.42200737      12.25874849      -2.38120029       1.19994651       1.34067889      -0.00048842       0.00055751       0.00084569       2.45642972
Al      12.29609000      12.57844174      12.16220447      -0.78341105       1.42768389      -2.57170012       0.00138573       0.00037114      -0.00007959       2.48879051
Al      12.28165824       9.90102278      13.74208388      -0.96750521       0.17142936       0.85453013       0.00043103      -0.00048047      -0.00020477       2.33101487
Al       9.96057283      14.00583637      13.57771441       0.26529465       0.17387155       2.38443838       0.00008584       0.00001998      -0.00012391       2.40283203
O       11.43317620       8.43875830       2.21072647       0.82133095       1.37433840      -0.07283940      -0.00007880       0.00003355       0.00071615      -1.58053768
O       13.83416255      12.59203138       2.16597701       0.25026616       0.24944158      -0.75193051       0.00031168      -0.00114613       0.00013030      -1.57730854
O       11.54457080      11.06443112       2.18841141       0.33584162      -0.35083758      -0.96980785      -0.00006104       0.00060261       0.00011613      -1.57945418
O       13.94498433      15.22117510       2.13575936      -0.60317496      -1.86864759       1.14318019       0.00003911       0.00077072      -0.00003526      -1.57649636
O       13.77130117       9.65346582       2.19699723      -1.79956254      -1.21203177       2.17321667       0.00011467      -0.00003418       0.00042838      -1.57982671
O       11.35981880      13.81353680       2.16878602      -0.18935322      -1.43268048       1.78800753      -0.00023815      -0.00003942      -0.00089055      -1.57824314
O       13.16061249       8.33965105       4.36415648      -1.03689748      -0.68542482      -0.32321833      -0.00051773      -0.00062787       0.00027003      -1.72400427
O       10.75344419      12.49447618       4.33397870       0.52795072      -0.12364104       0.15852084       0.00111673      -0.00051063       0.00003692      -1.72477818
O       10.59512307       9.63643756       4.36291958       0.00615073      -1.58583624      -0.40562472       0.00090597      -0.00004562       0.00059816      -1.72233820
O       12.99260068      13.79638501       4.31218529       1.12017490      -0.33523396      -0.27135644       0.00094508       0.00017874       0.00005293      -1.72267413
O       13.00215120      11.20881315       4.34005757       3.07310853      -0.33451233      -1.27602874      -0.00039725       0.00013502       0.00122299      -1.72382987
O       10.59326896      15.37015575       4.31086090       2.41548585       2.15950437      -0.49414611       0.00007347       0.00017013       0.00043040      -1.72340572
O       13.92493183       9.84914901       6.53789214      -2.00743781       0.66102653      -1.53121183      -0.00087000       0.00030779       0.00002084      -1.68549407
O       11.52093525      14.00800830       6.49837613      -2.36528394       0.57413339      -0.63049398       0.00010615      -0.00103039       0.00009276      -1.68537891
O       11.32676769      11.12730647       6.53181894      -2.01644985       0.03949628      -1.04197596      -0.00062412       0.00011099      -0.00005614      -1.68498492
O       13.72768313      15.28984848       6.46890861      -1.81457795       1.27834464       0.77566451      -0.00049292       0.00026092      -0.00029087      -1.68456841
O       13.91922293      12.39796423       6.50392944      -0.55254255       0.03334720      -0.05839275      -0.00009934      -0.00000996      -0.00019647      -1.68663192
O       11.51460067      16.55599068       6.47252736      -0.50976599       2.22499859      -1.34688149       0.00024251       0.00026967      -0.00089236      -1.68627667
O       10.78104815       9.74573379       8.71871832      -0.47756740      -1.58172996       1.79098990       0.00042267      -0.00048507       0.00032895      -1.67573607
O       13.19091594      13.90710626       8.64754422      -0.10556608      -2.26100333      -2.29515685      -0.00015003      -0.00027531      -0.00078855      -1.67793381
O       12.98784313      11.02375043       8.69181007      -1.81491365       0.30296108      -0.45978384       0.00033702      -0.00088960      -0.00043275      -1.67766356
O       10.58078327      15.18411502       8.65267115      -0.08901559       1.99273276       0.63687742       0.00022271      -0.00012030       0.00016792      -1.67886329
O       13.00332757       8.46707247       8.73777561      -0.34544892      -1.05350087      -0.78549747       0.00072734       0.00064034       0.00055216      -1.67663121
O       10.59120643      12.64397768       8.68558105       0.50330698      -0.53489811       1.10629338      -0.00016108       0.00071205       0.00011968      -1.67831743
O       11.51137174      11.27251011      10.85601263       0.13749209      -0.62496820      -1.75258789      -0.00053597       0.00015204       0.00151610      -1.69873822
O       13.91650917      15.42458212      10.79999483      -0.92455284       1.30529711      -0.75577891       0.00028265       0.00076592       0.00000371      -1.69815934
O       13.95304146       9.66740900      10.86942828       0.51213641       0.79178607      -0.66349944      -0.00007034      -0.00066020      -0.00071486      -1.69641316
O       11.54401279      13.83654626      10.83991253       0.33939123      -0.67404794       0.05659699      -0.00020495      -0.00027016      -0.00046192      -1.69664025
O       11.31813092       8.37841144      10.87165342      -0.96426331      -0.11465352      -0.81288490      -0.00062246      -0.00023944       0.00115083      -1.70963728
O       13.75395982      12.54239236      10.83693137       0.57455096      -1.73779469      -0.32455403      -0.00051477       0.00088094      -0.00055017      -1.69824946
O       13.17149505      11.23537238      13.00475458      -0.53021218      -0.98231532      -1.03531431       0.00043367       0.00084457      -0.00097862      -1.62876844
O       10.78044783      15.40458254      12.96872428       0.35117925       0.03040799       1.20903093      -0.00052487       0.00037835       0.00018509      -1.62267959
O       10.63926045       9.85217598      13.04312623       0.43216633      -0.25474216      -0.03858920       0.00026654       0.00009444       0.00053847      -1.60696459
O       13.00339387      14.00524186      13.02909618       0.75985241      -0.44586817      -0.02332719      -0.00044806       0.00069050      -0.00044722      -1.63383484
O       10.68873444      12.49776145      13.03263824      -0.46503723      -1.25232093      -2.31371339      -0.00060238       0.00024760      -0.00024358      -1.62233162
O       13.07771173      16.65390895      12.94163331      -0.20535425       0.09965283      -2.56530189      -0.00071263      -0.00063585      -0.00040808      -1.65369332
Al       9.83074447      19.43566371       2.03583246      -3.02186170      -0.16161718       2.27527135      -0.00030411       0.00044206      -0.00061607       2.43483543
Al      12.23223413      23.60681084       2.00987313       2.24404601      -0.38908796       1.47315777       0.00011575       0.00055526       0.00112548       2.43667889
Al       9.84239014      16.66260286       3.01914044      -3.13738942      -3.12100098      -3.00835406       0.00026434       0.00080173       0.00053243       2.45018792
Al      12.24088313      20.82727675       2.96607617      -1.22924565      -0.23399048       0.85503734      -0.00050823       0.00011744       0.00165595       2.44978642
Al      12.24607477      18.05053800       3.25438706       1.95773560       0.61967641       2.88299925      -0.00007272       0.00066742      -0.00156416       2.50074625
Al       9.83906639      22.21787193       3.24959939       1.75946117       0.94467408      -2.46128133      -0.00008811      -0.00066282       0.00001135       2.50078011
Al       9.84961803      19.44539404       5.16748605       2.52238638      -2.68839377       0.33469667       0.00065372      -0.00126885       0.00014096       2.51080537
Al      12.24942770      23.60860782       5.13151455      -2.27440800       0.88388025       0.46370436      -0.00067136       0.00017148       0.00043752       2.51055169
Al       9.85472405      16.67208113       5.64689521      -1.90151900       1.51859536       1.26023363      -0.00018410       0.00096025      -0.00087904       2.54127550
Al      12.25032895      20.83311331       5.59584487       1.08677657       0.19621743       2.23401882       0.00046349      -0.00036238       0.00041162       2.54457188
Al      12.25913391      18.06720743       7.29963953       1.89534537       1.88244076      -0.07607557       0.00064194      -0.00098127      -0.00069244       2.51997948
Al       9.86279480      22.22441376       7.29024773       2.40126766      -0.45295182      -0.73857007      -0.00118538      -0.00004630      -0.00030765       2.52006173
Al       9.86163729      19.45455746       7.81595962      -0.53960105      -1.70453488       0.33544275       0.00011953      -0.00029310       0.00043568       2.53420234
Al      12.26339310      23.61473029       7.77825479       1.97066361       0.09078215       0.03324402      -0.00029250      -0.00085890      -0.00054976       2.53568292
Al       9.87493555      16.70467488       9.50429667      -0.37134463      -0.15631393      -0.97095530      -0.00045948       0.00047920       0.00034960       2.52910423
Al      12.26560745      20.84175682       9.42913755       1.47603445      -0.60308549      -0.34690385       0.00146080       0.00120821      -0.00028617       2.53235793
Al      12.27205650      18.08203236       9.97313062      -0.39381033      -0.59753695      -1.23266971       0.00041657      -0.00035911      -0.00001140       2.55200267
Al       9.87830184      22.23220251       9.95824450      -0.79250130       0.29194267       0.36674982      -0.00028320       0.00121353      -0.00042695       2.54987359
Al       9.91057868      19.48201528      11.84320001      -2.07971026      -1.19151921       1.58587042       0.00013269      -0.00041513      -0.00100791       2.54112840
Al      12.30036388      23.60081220      11.71142044      -0.15717795       3.41984547       0.24286010       0.00156470       0.00119061      -0.00130115       2.53799438
Al       9.91473494      16.73556418      12.11612288       1.86292192       0.27579421      -1.06706962       0.00055930       0.00009973      -0.00070481       2.48722863
Al      12.30106334      20.84930172      12.01884307      -2.22781517       2.38441708       0.40570049      -0.00054301      -0.00137605       0.00111673       2.49230385
Al      12.27739344      18.11123606      13.56557198       0.73307838       2.43204696      -0.04073413      -0.00020149       0.00087321       0.00010703       2.48876357
Al       9.98276695      22.26620204      13.46999573      -3.22729488       0.51693296       0.75938627       0.00063993      -0.00042497      -0.00004947       2.47182369
O       11.42118416      16.75517942       2.13578771       0.05614204      -0.91465767       1.52964586       0.00025547      -0.00035952       0.00044693      -1.57599068
O       13.82448002      20.92620730       2.08749810      -0.08949373       0.63911789       0.24841237       0.00154469       0.00091073      -0.00071850      -1.57427919
O       11.53033408      19.39094939       2.11108790      -0.06495147       0.94446806       2.04535485      -0.00021281      -0.00028592       0.00012781      -1.57546604
O       13.93368815      23.56844961       2.08173042      -0.30345256       0.91586063      -2.72345141      -0.00017103       0.00027561      -0.00034244      -1.57426381
O       13.76010362      17.97678578       2.11220488      -0.45449918       3.40619294       0.15104927      -0.00003044       0.00028844      -0.00027274      -1.57526588
O       11.34744228      22.15176176       2.10205678       1.69649830       0.56293373       0.94367259       0.00036735       0.00036366      -0.00046981      -1.57527030
O       13.15304734      16.65268238       4.27477672      -0.43658805       2.41190651      -3.52128769      -0.00107344      -0.00117486      -0.00070302      -1.72519338
O       10.74469492      20.81985681       4.25850901       0.17343630      -0.13249131      -0.70687984       0.00065594       0.00022822       0.00039804      -1.72531867
O       10.58293432      17.95982361       4.28562586      -0.93897059       0.45299721      -0.85915096       0.00098978       0.00041847      -0.00130871      -1.72288644
O       12.98406251      22.13072105       4.23665902      -1.63698483       1.37049320      -1.11559318       0.00131236      -0.00097095       0.00054917      -1.72473586
O       12.99793102      19.53567743       4.24961327      -2.84955812      -0.88094250      -1.84888356      -0.00075988      -0.00020327       0.00127298      -1.72483385
O       10.58978337      23.70598683       4.25606930       0.58048335       1.73742637      -0.14552824       0.00057422      -0.00049702      -0.00055665      -1.72386134
O       13.92129540      18.16901998       6.43560440       0.25398863      -0.31890483      -1.27204262       0.00030364      -0.00048217      -0.00036476      -1.68454075
O       11.51775017      22.33429777       6.42376343      -0.27644560       1.08641763      -1.18506629       0.00096324      -0.00050281      -0.00057479      -1.68397641
O       11.32075962      19.44977034       6.44199186      -0.33410053       1.42009634       0.62153365       0.00044937       0.00024062       0.00036142      -1.68471456
O       13.72310629      23.61672003       6.41005076      -0.23303907      -2.44043198       1.28224824      -0.00079554       0.00081002       0.00010596      -1.68442380
O       13.91600121      20.71951715       6.41337100       0.68266611      -0.14854140      -0.04453479      -0.00024610      -0.00068775      -0.00061004      -1.68467700
O       11.51424572      24.88812413       6.42527239      -0.04479763      -2.03025194       0.37148255       0.00012360       0.00127384       0.00159194      -1.68425560
O       10.78635230      18.06448537       8.61567827      -1.64559504      -0.32949336      -0.19485552      -0.00040430      -0.00009030      -0.00042376      -1.67770088
O       13.19551290      22.21866527       8.56363745      -1.28459200       0.91429151       0.71281185       0.00011406      -0.00047938       0.00005261      -1.67705679
O       12.98921520      19.34000578       8.58483204       1.59165550       1.76494694       0.19759902      -0.00084609       0.00013482      -0.00084727      -1.67757893
O       10.59048423      23.50682571       8.58287467      -2.58910256       1.12119016       0.31808448       0.00063205      -0.00063967      -0.00114566      -1.67623842
O       13.00003217      16.80328490       8.61922315      -0.51559565      -0.14614024       0.53239016       0.00117693      -0.00005621      -0.00085300      -1.67821050
O       10.59541903      20.96053418       8.59265253      -0.66445448      -0.39454861      -1.45418600       0.00039738      -0.00039715      -0.00009312      -1.67783487
O       11.51679780      19.57123493      10.76169012      -0.01212086       0.32226104       0.53965425      -0.00062513       0.00045489       0.00009557      -1.69390786
O       13.92521291      23.73043451      10.71468877       1.29893253       0.73560468      -1.11265040      -0.00113731       0.00085728       0.00042950      -1.69408500
O       13.95298924      17.98712441      10.76583846      -0.02929287      -0.23668668      -1.37097212       0.00019012       0.00029053       0.00132503      -1.69854987
O       11.55282024      22.13606848      10.72276806      -1.24199113       1.48607144      -0.17560410       0.00075001      -0.00081929       0.00044079      -1.69723284
O       11.34848181      16.68988439      10.78856575       1.47966282       0.49287448       0.07022620      -0.00043952       0.00042315       0.00122776      -1.69729531
O       13.75980023      20.82194830      10.72475719      -0.28475553      -0.88385241      -0.19837557       0.00033768      -0.00051261      -0.00009613      -1.68882537
O       13.15147243      19.51529951      12.91416986      -0.57112449       1.78495268       0.04570345      -0.00004481       0.00068609      -0.00001585      -1.65864694
O       10.80417712      23.68172149      12.85622807       0.27962548      -0.66283603      -1.58629071       0.00020659       0.00111553      -0.00020464      -1.64058959
O       10.60697747      18.14449970      12.99525279       1.48203514      -0.60387338       1.80835332      -0.00033927      -0.00040361      -0.00003076      -1.64654267
O       13.02676368      22.28243419      12.85173013      -1.24112367      -0.58451454       0.50634772       0.00046625       0.00087812       0.00030999      -1.63236511
O       10.73221493      20.77252037      12.92805029       0.22942182      -0.18251347      -1.95853931       0.00026931      -0.00064298      -0.00096040      -1.64395428
O       13.09368739      24.87557232      12.89783292      -1.29802711       1.60883374      -0.04311618       0.00079518      -0.00111643      -0.00190815      -1.62373734
Al       9.82712976      27.77593170       2.02323075      -0.37103157       1.34189694      -2.24216548       0.00033865      -0.00032326       0.00058161       2.43393326
Al      12.23796504      31.94433087       2.01374167      -0.51353387       0.49742689      -1.01831499      -0.00033512      -0.00057263       0.00005321       2.43261051
Al       9.83479593      24.99572452       2.98149743      -2.08008707      -0.15983559      -1.06552520      -0.00046041       0.00030321       0.00018740       2.45010304
Al      12.23897815      29.16384177       2.97588943      -0.91451745      -0.46788920       0.48678988      -0.00013337       0.00072210       0.00054758       2.45031500
Al      12.24039141      26.38576993       3.23214173       0.29230633       0.52551904      -3.11098859       0.00202408      -0.00014768       0.00025350       2.50081515
Al       9.83730394      30.55071732       3.26322190       0.24645561      -2.29900923       0.76593712      -0.00064537      -0.00032527      -0.00048467       2.50144815
Al       9.84605278      27.77448264       5.15590835       0.62101191      -0.10482246       0.49447423      -0.00000467       0.00107718      -0.00012797       2.51143289
Al      12.25044043      31.93443396       5.14799002       1.20716351       3.35503353       2.48277782       0.00033526      -0.00193664       0.00075196       2.51270366
Al       9.84826099      25.00064358       5.60989568       1.80797089       0.38574285       0.93950455       0.00086230      -0.00053610      -0.00062701       2.54281688
Al      12.25150457      29.16188853       5.60324751       2.96884038      -1.44080818      -0.77674885       0.00049350       0.00017600       0.00054256       2.54158449
Al      12.25743495      26.38603348       7.26482216       0.98730535      -0.07946561       0.37502638      -0.00117169       0.00005846      -0.00058808       2.52192926
Al       9.85211094      30.54110772       7.30130429      -0.40466117       0.12144431      -0.97525978      -0.00089265       0.00058860      -0.00043814       2.51948571
Al       9.85288187      27.77050833       7.80257154      -0.85689197      -0.42406127      -2.50521171      -0.00002058       0.00036429      -0.00013055       2.53221655
Al      12.26148334      31.92150110       7.79472779      -2.20056445      -2.77320038      -1.77948470       0.00034372      -0.00091860      -0.00144656       2.52570987
Al       9.87513900      25.00116417       9.44243055      -2.69267140       1.12106938      -1.14567400      -0.00041389       0.00031662       0.00180492       2.53401279
Al      12.26743845      29.15232573       9.43254103       3.03192575       1.02732147      -0.64914497      -0.00076377      -0.00018240       0.00084209       2.53338170
Al      12.28474504      26.38097500       9.92343270      -0.94320794       0.43335364       0.26827025      -0.00019488       0.00096747       0.00048281       2.54681253
Al       9.87466123      30.53324862       9.96814285       1.17864567      -0.76960787       1.26301007       0.00006415       0.00050949       0.00036669       2.53479528
Al       9.87714078      27.75309553      11.74612030      -2.19576203       1.91960127      -1.55004422      -0.00006616       0.00023121       0.00015821       2.53942633
Al      12.28343459      31.88242182      11.81057173      -0.60284014       2.16453638      -0.22412915       0.00002271       0.00055706       0.00114577       2.50824833
Al       9.90934103      25.00099636      12.04462250      -2.46604633      -0.27347492      -0.68584246       0.00158828       0.00092124      -0.00096192       2.50093126
Al      12.27112624      29.10290849      12.02365494      -1.37177464      -0.00916704       0.51568567       0.00001679      -0.00016841      -0.00063453       2.48365784
Al      12.30976718      26.33583516      13.36951405      -1.65904653       0.25252924       1.01552896       0.00009182      -0.00064635      -0.00053250       2.45265818
Al      10.02086588      30.51096088      13.43884485       1.04704502       1.31184388       1.21219799      -0.00023057       0.00060460      -0.00036694       2.43293023
O       11.41529740      25.10152191       2.10068800      -2.67112916       0.70732197      -0.58432920      -0.00154892      -0.00046939      -0.00101507      -1.57550669
O       13.82351994      29.27451736       2.10239670      -0.37108616      -0.36579329       0.70439003      -0.00001124      -0.00019965       0.00083586      -1.57647347
O       11.52672344      27.74121707       2.10574697       1.40119759       0.82352038      -0.30350737       0.00020608       0.00002143       0.00032485      -1.57612979
O       13.93669580      31.90958196       2.11340463      -0.26168557      -1.80198967       1.56340279       0.00058796      -0.00014305       0.00080890      -1.57770491
O       13.75344649      26.32821730       2.08868131       0.58388065      -0.61551509      -0.25707055      -0.00052550       0.00067441       0.00008834      -1.57516181
O       11.34866665      30.49584298       2.11799566       0.09704030      -1.16243670      -0.93720399      -0.00039417      -0.00104545       0.00022628      -1.57797563
O       13.14883753      24.99198829       4.23590170      -0.18067338      -0.30379494       1.51230412       0.00054520      -0.00017186       0.00061780      -1.72503757
O       10.74416317      29.16324979       4.26947372      -0.61639537      -1.26646517       0.11768453       0.00134664      -0.00050645      -0.00002732      -1.72407579
O       10.57720140      26.30082570       4.25919740       0.55676157       0.24479292       1.57009024       0.00088901       0.00066264      -0.00024186      -1.72446597
O       12.98369219      30.46553506       4.26188858       1.63524716      -0.31756825      -0.04391100      -0.00019543      -0.00008795       0.00018394      -1.72415471
O       12.99377364      27.87502805       4.25120676       0.90327569      -0.64378994       0.09298037       0.00042640       0.00037987      -0.00104878      -1.72298551
O       10.58763517      32.03847367       4.28208935       2.37239973      -0.34444393       0.50580733      -0.00061495       0.00004915       0.00003601      -1.72257531
O       13.92133625      26.49951199       6.41740113      -0.19196602       0.88087758      -1.12242238       0.00162970      -0.00066941      -0.00094705      -1.68520892
O       11.51460102      30.66507288       6.45292040       1.14411564      -1.26320373      -1.78054134       0.00031926      -0.00031861      -0.00148928      -1.68465436
O       11.31786463      27.78377753       6.43726755       1.40832217      -1.52610473       0.99487106      -0.00012879      -0.00043920      -0.00065715      -1.68516266
O       13.71989044      31.94202211       6.44978875      -0.19094087       0.16050407      -1.71965861       0.00025185       0.00031766       0.00100399      -1.68567204
O       13.91416990      29.05169054       6.43456003       0.42180905      -1.32780252       1.52927071      -0.00011826      -0.00019880       0.00020859      -1.68449581
O       11.50644166      33.20985287       6.45496841      -1.96177458      -0.36044435      -0.65462547      -0.00024892      -0.00010061      -0.00045817      -1.68221915
O       10.79108044      26.38548773       8.58460589      -1.89637853       0.63466657      -1.09891121      -0.00061304      -0.00025426      -0.00088715      -1.67819309
O       13.19467661      30.54138348       8.60394682       0.61575576      -0.44482927      -0.06559049      -0.00020894       0.00057460      -0.00099804      -1.67953122
O       12.99346222      27.66412242       8.58285311       0.29073535       1.25403286       1.21221475       0.00038253       0.00093846       0.00062171      -1.67946506
O       10.60016333      31.83787014       8.63621167       0.70549372       0.09526426       1.11383673      -0.00031301      -0.00147452       0.00003476      -1.67477727
O       13.00446838      25.12511055       8.57377967      -0.88055726       0.16910840       0.21854967      -0.00085800      -0.00085980      -0.00094573      -1.67661548
O       10.59331601      29.28244143       8.60535245      -0.65718389       3.29977002      -0.95110769      -0.00073454      -0.00076709      -0.00031394      -1.67965961
O       11.52293557      27.86677657      10.74499582      -0.13723981       0.54645468      -1.76496749      -0.00026879       0.00070255       0.00006669      -1.69968212
O       13.91843345      32.02304229      10.79080232       0.58106438       1.28891773       0.18836293       0.00009672       0.00152171      -0.00064324      -1.70583975
O       13.94063778      26.29663824      10.76933360       0.02773571       1.14148319      -0.21697981      -0.00005920       0.00017790      -0.00019116      -1.69913113
O       11.54051172      30.45098439      10.75907848       1.25111913      -2.24746005       1.33545966      -0.00004546      -0.00040206      -0.00006613      -1.69679546
O       11.36050747      25.00544035      10.73771021       0.32665787      -0.09947996       0.11934470       0.00046943       0.00020746      -0.00008532      -1.70314276
O       13.75008928      29.13463941      10.77920765       0.88574439      -0.19359183      -0.27383996      -0.00017540      -0.00037183       0.00026403      -1.69581366
O       13.15388996      27.80463563      12.95465279       1.29194435       1.07619773       1.68237073       0.00106648       0.00095039       0.00038373      -1.60987055
O       10.76707968      31.97293083      12.91339812      -0.54631737      -1.06801881       0.17512673       0.00072238       0.00028990       0.00017024      -1.62751353
O       10.61725622      26.42319628      12.96370476      -1.12191358       1.76463057       0.30885147      -0.00251155      -0.00061680      -0.00102577      -1.61900711
O       12.90949130      30.54728271      12.92771332       1.27738823      -1.11657901       0.58253193       0.00028483      -0.00050278       0.00022713      -1.64583588
O       10.67889953      29.00656415      12.87695592      -0.71349300      -0.62464188      -1.27239504      -0.00008586       0.00050804      -0.00068064      -1.61969244
O       13.09844112      33.21467394      12.95773790      -1.10497235       1.65550954      -0.83691583      -0.00013480       0.00018497       0.00005342      -1.60429657
Al       9.83145442      36.11258317       2.04038599      -1.16453448       0.61802780      -0.45152366      -0.00011712      -0.00049542      -0.00046751       2.43113947
Al      12.23889369      40.27905344       2.05131213      -0.71479790      -0.97843918       1.53592429      -0.00028959       0.00030737      -0.00058782       2.43157291
Al       9.83716902      33.32999263       3.00030861      -0.62093336      -0.41532474       1.03814840       0.00009827       0.00090161       0.00088480       2.44961929
Al      12.24213588      37.49726339       3.00868859       0.96030425       0.46441699      -2.85976519       0.00125172       0.00030275      -0.00005359       2.44961548
Al      12.24285824      34.71791275       3.26106107      -0.93127170       0.78981085      -1.28871485       0.00022537       0.00129033      -0.00028644       2.49926043
Al       9.84023629      38.88559225       3.30262664      -2.33583703      -2.56068100       1.74583364       0.00100728      -0.00022988       0.00050272       2.50108957
Al       9.84731403      36.10460270       5.17418005       0.93104889      -1.69578946      -0.93658260      -0.00005445      -0.00025732      -0.00032501       2.51228881
Al      12.25039405      40.26718167       5.19103232       0.28783152       0.56734762       0.40473183       0.00064246       0.00026518      -0.00081837       2.51200199
Al       9.84323842      33.31765473       5.61969217       2.59173149       0.44387543      -0.84041646       0.00045298       0.00125223      -0.00061894       2.53482747
Al      12.25672635      37.49516065       5.63108670      -0.86070222       1.89412428       3.18634157      -0.00171966       0.00043223      -0.00041661       2.53620720
Al      12.26192478      34.70553312       7.21825276       1.04129298       0.16729038       1.99236518       0.00031237      -0.00059813       0.00089246       2.54387760
Al       9.86332486      38.86839091       7.33844170      -0.38024733      -1.23743244      -1.51662601      -0.00135554       0.00034950       0.00080916       2.51795554
Al       9.85128385      36.09957514       7.82361755       0.44431242      -3.17315032       0.75951537      -0.00053916       0.00091623       0.00028486       2.52097678
Al      12.26143238      40.26072171       7.82935386       1.38672202       0.76471746      -0.43489230       0.00059331      -0.00020379       0.00049791       2.52539396
Al       9.84269625      33.29203511       9.48798670       0.30929181      -0.19933987       1.85297556       0.00038728       0.00066965       0.00113653       2.55876923
Al      12.29135426      37.50751607       9.47441751       0.67571145       0.69170237       3.41143880       0.00026263       0.00028563       0.00002600       2.54347086
Al      12.26375713      34.71120904       9.79685752      -1.06197999       0.26997459      -2.40304370      -0.00016492      -0.00010263      -0.00176681       2.50819063
Al       9.87368624      38.87359066      10.00438921       1.66274293       0.61653125       0.74769249       0.00139551      -0.00076338      -0.00079476       2.53246355
Al       9.88068201      36.13235285      11.84567589       0.23038720      -0.44023988       1.96905838       0.00064865      -0.00011737       0.00061326       2.49245429
Al      12.29575187      40.23925220      11.76109928       1.45889497       0.88254006       0.54744066       0.00039670      -0.00048087       0.00041804       2.50743103
Al       9.85966697      33.28605148      12.15655990      -2.14725934      -1.41197079      -0.08978961       0.00065913      -0.00046834      -0.00047865       2.47675419
Al      12.29741186      37.48808002      12.11269464       1.38519425       1.98562981      -2.09378817      -0.00037136       0.00041987      -0.00040022       2.48751736
Al      12.29822925      34.66804400      12.37054171      -1.21472743      -0.04510520      -1.60905162       0.00038324       0.00124313       0.00052175       2.51512527
Al      10.05033268      38.95892627      13.57896547      -2.86790079      -1.13189532       1.21981142       0.00060049       0.00002422      -0.00006434       2.42825866
O       11.42033884      33.43709894       2.12579137       0.61348897       1.40954347       0.97373468      -0.00068976      -0.00033708       0.00021177      -1.57838202
O       13.82910755      37.60428246       2.13917333       1.93429442       0.39672382       0.57094371      -0.00104248      -0.00060647      -0.00061534      -1.57929254
O       11.53102686      36.07451486       2.13698978      -0.39338864       1.22612819      -0.07548793      -0.00037495      -0.00141198      -0.00078913      -1.57866621
O       13.93873478      40.24180715       2.15485815       0.57885758      -1.42579342      -2.44389035      -0.00020658      -0.00051413      -0.00044090      -1.57878149
O       13.75734387      34.66203542       2.12317403      -1.42314499       1.88343149      -0.62451840       0.00011190       0.00032382      -0.00004995      -1.57829845
O       11.35321556      38.82739083       2.15329271       0.65561599      -1.66180724       0.31063043       0.00025822      -0.00010744      -0.00056938      -1.57914829
O       13.14933167      33.32657581       4.27389911      -0.47947289       0.72891641       0.36281163      -0.00067998      -0.00008165      -0.00064538      -1.72391796
O       10.75026059      37.49117775       4.30408644      -0.71059836      -1.31548219      -1.40948419      -0.00027888       0.00055515       0.00069902      -1.72393608
O       10.58157143      34.62813705       4.28806446       0.61770071      -0.61251129       0.20394372      -0.00004315      -0.00069658      -0.00141524      -1.72427583
O       12.99008737      38.79277701       4.29983976      -1.71207392      -0.14537121       0.00507864      -0.00043739      -0.00013367       0.00077782      -1.72392750
O       12.99427442      36.20155137       4.28913972       0.89666033       1.07445504       1.06776565      -0.00017370      -0.00082817      -0.00049008      -1.72276247
O       10.59422928      40.36399449       4.32470416      -0.07720589      -1.69792888       1.20253996      -0.00058778       0.00026495       0.00075580      -1.72368443
O       13.93008591      34.81744847       6.45040632       0.74395708      -1.81026058       2.61758668      -0.00034184       0.00037570       0.00064185      -1.68333423
O       11.52420590      38.98040485       6.48712367       0.02548178      -0.82371105      -0.44761759       0.00044343      -0.00053555      -0.00148099      -1.68464458
O       11.31752242      36.10160649       6.46494890       1.03539901      -1.16902627       0.51564478       0.00014319       0.00149042      -0.00037335      -1.68193161
O       13.73075320      40.26591503       6.48733960      -0.39299185      -0.28410513       1.36313406      -0.00111344       0.00130513      -0.00068147      -1.68571424
O       13.91856999      37.36798420       6.47178063       0.41189071       1.17476944      -0.13961890      -0.00050622       0.00098931      -0.00038937      -1.68603778
O       11.51493566      41.53634125       6.50306883       0.35352465       0.46569486       0.44811353       0.00003018       0.00045390       0.00054682      -1.68451464
O       10.75466821      34.69055366       8.64184570       1.18968032      -0.30868862       0.09048260       0.00106111       0.00019956       0.00144885      -1.68008006
O       13.20953521      38.87396828       8.62864432      -1.06501974       0.88841722      -0.04071482       0.00077955       0.00033236       0.00068214      -1.67756200
O       12.96929407      35.98724701       8.59921601       1.68808296       1.90594173       1.32184871       0.00031774      -0.00025185      -0.00125492      -1.68203783
O       10.59276178      40.13243052       8.64413491       0.41236913      -0.47982974      -1.53202750      -0.00068794      -0.00021839      -0.00094634      -1.67937696
O       13.00126051      33.43962334       8.60489962       0.12492927      -0.78758048      -1.05145188       0.00144762      -0.00001724       0.00032814      -1.68081653
O       10.60513626      37.57137366       8.65732177       1.40475010      -0.72206860      -0.08800531      -0.00043552      -0.00014970      -0.00133684      -1.67761850
O       11.53651198      36.09163665      10.87466481      -2.19767893      -0.07376902       2.13771985       0.00015045      -0.00021838      -0.00092525      -1.77714741
O       13.96848805      40.36272255      10.76047119      -1.32583262       1.72017549      -0.58823097       0.00055053      -0.00126077      -0.00036010      -1.69833815
O       13.80182082      34.62856844      10.88908988      -0.44669481      -0.94771190       0.72365033      -0.00030748      -0.00033461      -0.00025723      -1.76456332
O       11.54431741      38.72460052      10.77352468      -0.35187083      -2.08609553       0.11432081      -0.00024124       0.00048261      -0.00072266      -1.70268357
O       11.39631166      33.40064839      10.85736011      -0.93063943      -0.65619431      -1.00452608       0.00041209       0.00086233      -0.00067960      -1.77399755
O       13.75264670      37.43624272      10.78507829       0.52827650      -0.28230352      -0.34492451      -0.00118892      -0.00004160      -0.00078177      -1.69666946
O       13.12229081      36.09958233      12.98908185      -1.72436053      -0.44962431       1.70586722       0.00094446      -0.00050314      -0.00050248      -1.57283080
O       10.81183520      40.33069574      12.87096897      -0.98524692      -0.86916318      -1.36468093       0.00083870      -0.00003082      -0.00038166      -1.64313221
O       10.62795367      34.73799968      12.95116059      -0.91471127      -0.36468030       0.68715304       0.00004355       0.00186510       0.00170128      -1.60281599
O       13.00104745      38.90694704      12.86843194      -0.11466789      -0.29166987      -1.81886770      -0.00023096       0.00142687      -0.00131371      -1.64352691
O       10.68903847      37.41367315      12.98428414      -1.53173647       1.64371165       0.57447689      -0.00032648      -0.00065467      -0.00097540      -1.60883677
O       13.09173502      41.50248525      12.86569315      -0.68724699       1.66606693       0.82223738      -0.00056781       0.00025940      -0.00123715      -1.63666284
Al       9.84011440      44.43765070       2.09959311      -0.76965695      -1.08342205       0.93501678      -0.00037569       0.00004580      -0.00018679       2.43130136
Al      12.25408905      48.59374206       2.11156669      -0.47406662      -0.45182211       3.30478924      -0.00064950      -0.00022072       0.00034898       2.42838335
Al       9.84096959      41.66054154       3.05506553       1.72058697      -0.03774323      -0.61762692       0.00115074       0.00055687       0.00058677       2.44976878
Al      12.24920414      45.82113711       3.08323826      -1.20457492      -1.43730141      -0.38932780       0.00031103       0.00017364      -0.00028585       2.44964337
Al      12.24664681      43.04802576       3.32226225      -0.63233538      -2.01275776      -0.79304654      -0.00028979       0.00101079      -0.00003499       2.50127649
Al       9.84591080      47.20460365       3.36734322      -0.47889869       1.19479804       2.56087755       0.00013858      -0.00044952      -0.00028216       2.50250340
Al       9.84969338      44.42820620       5.24030640       0.77551980      -0.93343544       0.06278478       0.00118178      -0.00043999       0.00000984       2.51196504
Al      12.25124252      48.58750759       5.26825868       1.29836528       0.44805818       2.41294553      -0.00093473       0.00040270      -0.00006829       2.51369262
Al       9.84779107      41.65328171       5.67899001       0.04116430       0.06509937       0.20780231       0.00030445       0.00100924      -0.00007980       2.53913283
Al      12.25244747      45.81569690       5.70532939      -0.41040029      -0.36251158      -1.21288346       0.00084374      -0.00007026      -0.00039327       2.53675985
Al      12.24999124      43.03678401       7.35352774       0.27694184      -0.45830514      -0.82674750      -0.00119893      -0.00098120       0.00014476       2.51844263
Al       9.85442268      47.19659985       7.39502043      -2.80873557       0.73380945      -0.06870655      -0.00011683      -0.00001385      -0.00041949       2.52376795
Al       9.85271725      44.42743745       7.88580699       3.04200215      -1.41570411       0.50551390       0.00004440      -0.00048257      -0.00035915       2.52866650
Al      12.26069483      48.57778565       7.92190842      -2.18206474      -3.06330510       0.32969370      -0.00054846       0.00046098      -0.00119802       2.52178597
Al       9.87825505      41.63821543       9.50078900      -1.67140438      -1.30319993      -1.39762623      -0.00130172       0.00027326      -0.00092414       2.53390288
Al      12.22545866      45.79972846       9.59582054      -2.16594756      -2.05002428      -1.34080279       0.00081419       0.00066509       0.00032498       2.54454494
Al      12.27707106      43.03198174      10.02043634      -5.49963614       0.61206103       1.67197477       0.00067997      -0.00018034      -0.00022722       2.53266358
Al       9.86065306      47.19298077      10.04509197       0.87067805       1.25882602      -0.14165634       0.00039903      -0.00049034      -0.00043906       2.51744628
Al       9.89368354      44.38419972      11.92309363       0.80586345      -0.07346207       2.07975427       0.00061852      -0.00023564       0.00038593       2.51289654
Al      12.25494643      48.52199697      11.97268374      -1.83071918      -1.37275919      -2.93971175       0.00057689      -0.00039163       0.00036508       2.48734570
Al       9.91135651      41.64064819      12.09126054       1.14635684       0.20113790      -1.08720070      -0.00100201       0.00093622      -0.00059072       2.45773125
Al      12.28185531      45.68537506      12.28020501       0.29437577      -0.37784785       0.16991486      -0.00059778       0.00113527      -0.00035274       2.46362329
Al      12.20673461      42.80531119      13.59523722      -0.00240283      -1.27330415       0.32263265      -0.00050534      -0.00059398      -0.00040411       2.42419100
Al       9.87404016      47.15803101      13.17476918       2.87468173      -0.76763162      -0.75338777      -0.00047537      -0.00005695      -0.00048036       2.42891216
O       11.42598743      41.77095361       2.17916985       0.77173449       0.24771744      -1.28497781       0.00063834       0.00038019      -0.00011881      -1.57950723
O       13.83739092      45.93264016       2.21355072      -1.14260952      -0.59636828      -2.10273991      -0.00036192       0.00020411      -0.00024081      -1.58086169
O       11.54023066      44.40397386       2.20170127      -1.00419021      -0.36773997      -0.26246056      -0.00017074       0.00042047       0.00062154      -1.57930624
O       13.95194080      48.55580263       2.23288052       1.56251250       0.42478625      -1.24209547      -0.00080471      -0.00047761       0.00053686      -1.58140242
O       13.76455213      42.99376141       2.17893885      -0.63636053       0.76123930      -1.19830531      -0.00073170      -0.00010048      -0.00024336      -1.57965004
O       11.36420168      47.14835272       2.22377594      -0.22804610      -1.63289830       1.75748710      -0.00046505      -0.00081143      -0.00007045      -1.58052039
O       13.15895812      41.65659913       4.32501021      -0.59247704       0.80596250       1.69977449       0.00011875       0.00003401       0.00037784      -1.72320211
O       10.75731305      45.81761291       4.37287749       2.90263430      -1.96672097      -0.85255910      -0.00181270      -0.00027051      -0.00005996      -1.72271335
O       10.58840000      42.95664236       4.34419429       1.11376903       0.90608376       1.16319190       0.00002007      -0.00035567      -0.00009827      -1.72395158
O       12.99636037      47.11450614       4.38229227      -0.22968975       0.62309106      -0.27352382       0.00038523      -0.00075142      -0.00078350      -1.72334623
O       13.00184073      44.52750136       4.35528822       2.52606594      -2.40140744      -1.52414291      -0.00015183      -0.00092049       0.00039646      -1.72291255
O       10.59743439      48.68347470       4.39963192       0.98614906      -1.20949096      -1.69049656      -0.00084522      -0.00023636      -0.00056967      -1.72125149
O       13.92756599      43.15199817       6.52221174       1.20133395      -2.20410643       2.02640189       0.00066342       0.00004841       0.00048026      -1.68481624
O       11.52879641      47.30928315       6.57032201      -2.07993955       1.15146889      -0.66972956       0.00024760      -0.00021105       0.00017234      -1.68492055
O       11.32632465      44.43503867       6.53633425       0.28718545      -0.71439223      -0.72647943       0.00040886       0.00038134      -0.00005502      -1.68528867
O       13.72803482      48.58861948       6.57712848      -1.73605813       0.84745067      -0.92425403      -0.00003362       0.00177326      -0.00009446      -1.68227506
O       13.92300394      45.69573543       6.54746582       1.38620230      -0.90559049      -0.54885398      -0.00068637       0.00066415       0.00119516      -1.68066692
O       11.52096202      49.85703564       6.58543690      -0.56593472       0.10948925       0.29649267       0.00087214       0.00054608      -0.00033690      -1.68324113
O       10.79445258      43.04500088       8.67612501      -0.41497786      -0.46602976       0.86620885       0.00009528       0.00057213       0.00006255      -1.68222833
O       13.19388205      47.16511307       8.73271916       0.47308113       0.77579147      -0.74669429      -0.00036955      -0.00037918       0.00006018      -1.68505824
O       13.00045874      44.32723135       8.71496819       1.44148336       0.93549969      -0.05990425       0.00026368      -0.00003078      -0.00048217      -1.67954803
O       10.59217851      48.47338757       8.73878991      -0.77113731       1.25083706       1.61260485       0.00019343       0.00040558       0.00002919      -1.68377876
O       12.99674756      41.77055005       8.63651590       0.66429130       0.76390302      -1.20993981       0.00121392      -0.00007774       0.00011522      -1.67523098
O       10.58886068      45.92529351       8.71788369       2.00474430      -1.73269456      -2.91398264       0.00033739       0.00115458       0.00045734      -1.68144131
O       11.55906855      44.52359256      10.89223976      -0.17018533       0.26337496       2.20690458       0.00052589       0.00023405      -0.00058872      -1.70210326
O       13.94234833      48.58642555      10.96227871      -0.18548719       0.12550306       0.31272242       0.00068719      -0.00006295      -0.00012576      -1.75725532
O       13.96938785      42.91721773      10.80632412       0.72564514       0.19576535      -1.06348030      -0.00016859       0.00028557      -0.00051010      -1.70852900
O       11.50830149      47.08142122      10.91241805       0.66957238       0.05334660      -1.32128397      -0.00035934       0.00049437      -0.00025027      -1.73545218
O       11.35730583      41.62173278      10.76094040      -1.20162136       1.18546637       1.49143099      -0.00047433       0.00063852       0.00063232      -1.69497716
O       13.81552719      45.80110017      10.98497529      -0.17111728       1.38793062       0.07438470      -0.00031817      -0.00006735       0.00023299      -1.76893580
O       13.12357247      44.29730283      13.15156144      -0.46801994      -0.42514775      -0.16682731       0.00026558       0.00020961       0.00042625      -1.60716057
O       10.74573394      48.62003358      13.08756920      -2.86300291      -0.45140644      -0.66612223      -0.00014293       0.00049966       0.00009228      -1.57845461
O       10.60874500      43.04257218      12.97330589       0.77043005       1.66588963       1.33356305       0.00034200       0.00019294      -0.00071838      -1.61606002
O       12.99958950      47.15789206      13.05226497       1.26219681       0.22782815       0.20446389      -0.00070708      -0.00014658       0.00045123      -1.55956888
O       10.68291708      45.66329274      13.09586344      -0.71381044      -1.71425696      -1.52243412       0.00039646      -0.00057641      -0.00018475      -1.57812822
O       13.08306743      49.84022107      13.08025912       1.20786902      -1.69206862       1.53968748       0.00045361      -0.00033434       0.00015865      -1.57302737
Al      14.66283820       2.80153789       2.10925759      -0.45739472      -0.70443842       0.12757397      -0.00038004      -0.00008078       0.00121037       2.42784739
Al      17.06461706       6.94741117       2.08991203      -2.33937839      -0.93051839      -1.59814089      -0.00002141      -0.00027384       0.00085173       2.42859650
Al      14.65813885       0.03721513       3.11322236       2.11691075      -1.14832873       0.18890301      -0.00036172       0.00058591      -0.00031974       2.44988894
Al      17.06306717       4.18646545       3.10712554       1.64364058       0.47969108      -0.23473256       0.00045431       0.00079031      -0.00088472       2.44971490
Al      17.06295208       1.41825380       3.38305471      -1.04827501      -2.09364739       0.92858523      -0.00119117       0.00088084       0.00016401       2.50342321
Al      14.65820197       5.57248427       3.36182295       1.67875522      -3.88495914      -1.32880955      -0.00026408       0.00015009       0.00029049       2.50160313
Al      14.65679737       2.80560680       5.26901451       1.11397798       1.71438325      -1.72756549       0.00039306       0.00007418      -0.00031746       2.51398349
Al      17.05620970       6.96574118       5.24534105      -0.19046046      -0.31135242       1.81279201      -0.00030329      -0.00055282       0.00034457       2.51352477
Al      14.65885601       0.03675210       5.73351919      -2.24317683       0.69716740      -0.82221753      -0.00002181       0.00083579       0.00090112       2.53561783
Al      17.06161332       4.18887719       5.72630069      -1.87999585      -1.03341504      -0.77964925      -0.00037337      -0.00046633      -0.00005871       2.53571272
Al      17.06225262       1.41936465       7.40841124      -1.25838983      -0.28910460      -0.05621520      -0.00014719      -0.00097747      -0.00002520       2.52312207
Al      14.65760066       5.58562512       7.35049914       1.96784952       0.57497861       3.87619040       0.00041546       0.00081210       0.00033314       2.53586626
Al      14.66323755       2.80618703       7.91885189       0.20227071      -1.06906564      -0.21451796      -0.00037098      -0.00001842       0.00097659       2.52194262
Al      17.04858302       6.98553117       7.89608662      -1.20359850       0.25595560      -0.38075287       0.00016940      -0.00080569      -0.00017188       2.52370930
Al      14.68482894       0.03217345       9.60455157       0.29470937      -0.19408344       1.22816039      -0.00051604       0.00004239       0.00007729       2.54489398
Al      17.05125863       4.19288305       9.60157153      -0.68058309       1.30259494      -0.20927882       0.00028145       0.00034439      -0.00051174       2.54793692
Al      17.06498365       1.42660317      10.06088592      -2.50859767       2.01317193       1.93751891       0.00025467      -0.00048634      -0.00008635       2.51955891
Al      14.64452873       5.60701387       9.95073790      -0.52070423       1.48447000      -0.21540372      -0.00037679      -0.00016927       0.00060798       2.50756860
Al      14.68253304       2.80943236      11.98098125       0.20394045       1.50456738       0.16754024       0.00084991       0.00021672      -0.00057215       2.48962092
Al      17.03336006       7.10699644      12.00151512       0.85605349       1.30484430       2.04735955      -0.00012809       0.00037350       0.00078122       2.49311042
Al      14.68534570       0.02205891      12.24828742      -1.86565193      -2.48417641      -0.79712403       0.00039697       0.00069861       0.00042995       2.44650841
Al      17.05457005       4.23574013      12.25009111      -0.24830608       0.27902970      -0.25010224      -0.00033526       0.00094189       0.00004330       2.44288063
Al      17.08764880       1.43482851      13.24024145       0.15141506       0.20450746       3.86427104      -0.00034380      -0.00007493       0.00031117       2.42592502
Al      14.69196422       5.65517878      12.63524267      -1.01026208      -0.89469081       0.33379666      -0.00010783       0.00008778       0.00035054       2.50039101
O       16.24609844       0.14201609       2.24343642       0.77826449      -1.13173774       1.26425841       0.00028272      -0.00042289       0.00006362      -1.58241463
O       18.65133213       4.28185098       2.23683220       1.73278057      -0.60239582       1.41490687       0.00023098       0.00044427      -0.00082575      -1.58250153
O       16.35952929       2.76042215       2.23996775       0.67813828      -1.03876046       0.47292328      -0.00055393       0.00052272      -0.00080229      -1.58247292
O       18.76250342       6.90363890       2.21217175       1.51739306      -0.54324528       0.89426176      -0.00002389       0.00012176       0.00017884      -1.58204472
O       18.58219262       1.35224488       2.24713706       0.62917312      -1.75684857      -1.46097110      -0.00013157       0.00093016      -0.00064907      -1.58289337
O       16.17892556       5.49953930       2.22575116       2.11515545       1.19228621       0.63430761       0.00028666      -0.00029249       0.00128989      -1.58189559
O       17.96919648       0.03453429       4.40683754      -0.33358662      -0.56183601      -1.86928505       0.00030385      -0.00086823       0.00061496      -1.72187126
O       15.56563093       4.18624883       4.39306068       0.77848004       0.63347443       1.04898120       0.00123660      -0.00033313       0.00050710      -1.72234571
O       15.40318045       1.32854418       4.40260390       0.14873477      -0.76352420       0.08243267      -0.00037867      -0.00086402      -0.00018846      -1.72184348
O       17.80638169       5.48118230       4.38675131       1.52767528       0.12315728      -2.05813108      -0.00044014       0.00024851       0.00012625      -1.72234106
O       17.80866211       2.89888683       4.40449833      -1.14698282       0.69590361       1.99502183      -0.00004721       0.00056548       0.00126407      -1.72148120
O       15.40435570       7.05166017       4.37414667      -1.12427041      -0.85889087      -1.16924095      -0.00016364       0.00013309       0.00074650      -1.72268438
O       18.73136420       1.53292207       6.58806896      -0.54749622      -0.33637212      -1.46000673       0.00046128      -0.00141359      -0.00073320      -1.68483722
O       16.33213935       5.69082675       6.56332399       0.11024891      -0.09123663      -1.98684256       0.00000192       0.00007014      -0.00056764      -1.68321061
O       16.13032539       2.81285882       6.58324039       0.65978066       0.42754603      -1.46037847       0.00055642       0.00063693      -0.00107213      -1.68518364
O       18.53183563       6.97250640       6.55940954      -1.08903851      -0.63878576       0.42631501      -0.00041892       0.00088202      -0.00022451      -1.68356502
O       18.71972580       4.08266623       6.58468780      -1.81713451       0.78311204       0.21432785      -0.00061083      -0.00048047       0.00016569      -1.68343461
O       16.32114758       8.23884314       6.54234162       0.82301103       1.68445829       1.11718206      -0.00006788      -0.00072405      -0.00038580      -1.68619323
O       15.59715110       1.41899279       8.74596420      -1.18414692       1.37610035       0.39947187      -0.00027161      -0.00014858       0.00047032      -1.68226528
O       17.97130750       5.59931933       8.75632498       1.39100240      -0.68477803      -1.45209135       0.00057653      -0.00086632       0.00022316      -1.68370557
O       17.79817670       2.70824240       8.75343432       1.47659108       0.87882940       0.24634973      -0.00003833      -0.00053577      -0.00010225      -1.68359292
O       15.37340957       6.87365035       8.70994024      -2.82054665       1.31526869       0.25934929      -0.00001742      -0.00038756       0.00110621      -1.68332529
O       17.80309083       0.15085806       8.74783914       1.89682749      -1.38544300      -0.41652694      -0.00030247       0.00011495       0.00039637      -1.68343163
O       15.39939996       4.32192455       8.73240444       2.25176275      -2.31868068       1.41275477      -0.00028622      -0.00018094       0.00016525      -1.68567276
O       16.32332220       2.92053980      10.91568319      -0.06353256      -0.54447816      -0.34877200      -0.00029572      -0.00027218      -0.00056095      -1.72822678
O       18.73250035       7.10534555      10.94518534       0.95748693       1.24212164      -2.35159026      -0.00022499      -0.00042955      -0.00145716      -1.75101805
O       18.71149570       1.33922552      10.94044584       1.08302563      -0.54083231       0.14883219      -0.00065084       0.00091835       0.00021385      -1.72256196
O       16.21982239       5.54192802      10.97617680      -0.19177003      -2.29459532      -0.10390919      -0.00144232       0.00005863       0.00010706      -1.75885868
O       16.15798756       0.03162183      10.91891500      -1.12190389      -0.62958766       0.61874091      -0.00003599       0.00125717      -0.00036314      -1.72575736
O       18.54004992       4.25685480      10.94470801      -1.49174765      -2.44862339       1.35588314       0.00035408      -0.00004841       0.00038299      -1.73843849
O       17.94416323       2.90013524      13.09225429      -0.76437278       1.53821270       0.14006882       0.00060859      -0.00044925      -0.00053829      -1.57529032
O       15.50767969       7.12350394      13.06570840       1.48434519      -0.77611781      -1.04413840       0.00036885      -0.00040573      -0.00046444      -1.56023622
O       15.39005994       1.45994951      13.10106224      -0.96370377      -0.54697755      -1.82640261      -0.00021741      -0.00070320      -0.00014561      -1.58069503
O       17.75388259       5.70479869      13.05946300       2.26258800      -0.10916819      -1.69337288      -0.00113595      -0.00011861       0.00007477      -1.55816531
O       15.44973244       4.14173313      13.04588628       0.07324865      -1.18281198      -1.50734353      -0.00021590       0.00061083       0.00041185      -1.55532873
O       17.86063343       8.40976303      13.08508596       0.90747131      -0.25683926      -1.05063882      -0.00028283       0.00060069      -0.00080190      -1.61678028
Al      14.65615468      11.10543049       2.07510285       0.13558602      -3.92497687      -2.07591035       0.00027340      -0.00040454      -0.00016228       2.43231893
Al      17.05605269      15.26484954       2.03444623      -0.54727157       2.35648294      -0.57967315       0.00033267      -0.00026568       0.00040105       2.43455648
Al      14.65751097       8.34124461       3.07724303      -2.21140232      -0.89347287       0.12957543      -0.00024182       0.00067572       0.00013065       2.44967890
Al      17.05923029      12.49932701       3.02811282      -0.50712790       0.48320689       0.11910937       0.00009530      -0.00136229       0.00028793       2.45016265
Al      17.06003835       9.72867744       3.32531571       0.00379200       0.94437288      -0.99281048       0.00008305      -0.00027889       0.00040911       2.50208640
Al      14.65482812      13.88833750       3.28564345       2.07405359       1.47877497       0.46465413       0.00007844       0.00042058       0.00057194       2.50146389
Al      14.65756224      11.12771069       5.21794230      -0.38252010       2.61793098      -0.52268851      -0.00037915      -0.00005655       0.00127993       2.51203561
Al      17.06025337      15.28573313       5.16704112       0.91994126      -2.00685858       1.40199075      -0.00012412      -0.00009215      -0.00003322       2.51157475
Al      14.65661818       8.36015030       5.70046474      -1.28666376       0.08649147      -1.44543736       0.00048571       0.00029607      -0.00051213       2.53743649
Al      17.05911746      12.51563126       5.65550320      -0.16605599      -1.49778228      -2.19284966      -0.00085666       0.00004045      -0.00053447       2.54108214
Al      17.05658974       9.75792267       7.36270100      -0.39437791       1.42812517       0.46051748       0.00006760      -0.00010752       0.00086498       2.51821136
Al      14.66207514      13.91391433       7.32769539      -1.61845458       2.32404908      -1.10974214      -0.00038447      -0.00035430       0.00036988       2.52081084
Al      14.65710400      11.14595891       7.86819489      -1.28627528      -0.50915114      -1.57328398      -0.00008906       0.00038188       0.00047888       2.53153706
Al      17.06289578      15.30297193       7.81685751       1.52483785       1.61630254       1.39609653       0.00051725       0.00033046      -0.00012802       2.53573966
Al      14.68110195       8.39932637       9.58166535      -1.00691987       2.63832193      -0.47097998      -0.00100639       0.00013571      -0.00016053       2.54057956
Al      17.06224232      12.55293848       9.49488747       1.10988034      -1.93863483       0.60123242       0.00017544      -0.00018722       0.00026396       2.53134799
Al      17.04453055       9.79423370      10.03682565       1.29663757      -1.20439209      -0.18030533       0.00103497      -0.00028372      -0.00019325       2.54108453
Al      14.65985225      13.93550535       9.99444577       1.20579424       0.87082771      -1.55190755      -0.00008987       0.00066854       0.00096597       2.55047941
Al      14.66627320      11.21053002      11.88295205      -1.60586666       0.19820475      -3.31594488      -0.00018764       0.00097339      -0.00045243       2.53319716
Al      17.06163141      15.34235177      11.77297365      -0.40788899      -1.58643041       2.12244719       0.00041404       0.00053535      -0.00124221       2.53753901
Al      14.65772133       8.50349297      12.24347805       0.21938114      -1.52383675       1.50253516      -0.00085734      -0.00049947       0.00001701       2.47816658
Al      17.03773314      12.59149127      12.09922709       1.02443010      -3.50594369       0.90883574       0.00005820      -0.00012885      -0.00033203       2.48700809
Al      17.09735748       9.90204608      13.59220939      -1.07320500      -1.21517352       1.13854277      -0.00043221       0.00013189       0.00043739       2.40662074
Al      14.68222428      13.98395187      13.52241772       0.85786292      -1.10695721      -2.52184389       0.00009042      -0.00049677      -0.00112525       2.39808226
O       16.24486316       8.43323874       2.20363205      -1.72551703       0.75947485       0.42587911       0.00052260       0.00033865      -0.00031463      -1.58039415
O       18.64734186      12.59011536       2.15257105      -0.41100933       0.29300981      -0.32715943       0.00031882      -0.00026999       0.00014882      -1.57817149
O       16.35594491      11.05934514       2.17431710      -0.22692816      -1.42669903      -1.11232804       0.00001855       0.00087969       0.00102405      -1.57900023
O       18.75773298      15.22131233       2.12602238      -0.46455827      -0.18545496       2.65843516       0.00014684       0.00096583      -0.00069242      -1.57723272
O       18.58221783       9.64884731       2.18769529       0.03465879      -0.54105162       1.52147641       0.00110582      -0.00010214       0.00052699      -1.58063793
O       16.17370436      13.81017188       2.14636017      -0.80046343      -1.18221240      -0.09562526      -0.00016512       0.00026300       0.00016975      -1.57706165
O       17.96926997       8.33812905       4.35889641       1.35592214       0.31127530      -2.76721041      -0.00045718       0.00009314      -0.00016734      -1.72237515
O       15.56355463      12.49446621       4.31265741      -0.29302230       2.56979662       1.36636597      -0.00085334       0.00050897      -0.00072123      -1.72403133
O       15.40017257       9.63747632       4.34970083       0.47010536       2.01372422      -1.80509659       0.00003379      -0.00027633       0.00048451      -1.72224391
O       17.80562093      13.79606387       4.29791995       0.53285583      -0.28809594       1.80659428       0.00098931      -0.00044772      -0.00028587      -1.72277987
O       17.81341650      11.21003402       4.32498325      -1.49753539       1.31775749      -1.30952002      -0.00004672       0.00045797      -0.00024724      -1.72418272
O       15.40842830      15.37033280       4.28173309       0.44215868       0.57958472      -0.43116675      -0.00080462       0.00047291       0.00028912      -1.72436953
O       18.73188286       9.85496956       6.52209051      -1.06308521       0.18808488       1.20346051       0.00033962      -0.00049933       0.00032580      -1.68504739
O       16.33087029      14.01270412       6.47727339      -2.40280361       0.46190983       1.00852853      -0.00031974      -0.00085330      -0.00089125      -1.68538678
O       16.13247636      11.13265784       6.50628598      -0.61742794       0.34477024       0.60729636       0.00050691       0.00069015       0.00096180      -1.68528998
O       18.53861434      15.29488669       6.45779097       2.61430655      -1.79178506       1.79822372       0.00094586       0.00067361      -0.00063347      -1.68433261
O       18.73246442      12.40409604       6.49502084       1.58095084      -0.88820349      -1.19367947       0.00051682       0.00079280       0.00011264      -1.68424165
O       16.32532402      16.55863327       6.44675273       1.69345629      -0.96651601      -1.20863652      -0.00014800       0.00061667       0.00012209      -1.68504405
O       15.59693196       9.75677530       8.68737858      -0.10158141      -0.57974705      -0.13124580      -0.00032925       0.00044377       0.00060277      -1.67900145
O       18.01033605      13.91130052       8.62861988      -1.59268094       0.50921753      -3.39188574       0.00003880      -0.00107953       0.00019204      -1.67905116
O       17.79222679      11.03239412       8.66844720      -0.01635180      -0.75128766       1.14389462      -0.00074174       0.00020132      -0.00000665      -1.67913806
O       15.39290814      15.19041636       8.62394693      -0.14840504      -0.31558463      -0.03832903      -0.00002620      -0.00110171      -0.00022982      -1.67773199
O       17.78940677       8.48083239       8.70238979      -0.54788842       0.22913388       0.96246213      -0.00053425       0.00070526       0.00101808      -1.67820716
O       15.40165143      12.64658797       8.65007265       0.55955903      -0.54213897       0.28379295       0.00020444       0.00025216       0.00029732      -1.67968524
O       16.30611595      11.28166082      10.85073705       0.19829797       0.10298675       0.30516775      -0.00159061       0.00020874      -0.00017691      -1.69784689
O       18.73256264      15.42009829      10.80977159      -0.35965360      -0.75881605      -1.07411261      -0.00042962      -0.00006979       0.00001152      -1.70426595
O       18.73597610       9.68051181      10.82856234       0.22752352      -2.43065861       0.21464158      -0.00189358      -0.00002536      -0.00076033      -1.70901430
O       16.33885097      13.83942570      10.78634237       1.02198716      -1.51454222      -1.24909120      -0.00153242       0.00145865       0.00016699      -1.69933307
O       16.14725641       8.39758469      10.88610708       1.24348314       0.19302993       0.96310760      -0.00079042      -0.00063227       0.00058813      -1.70380986
O       18.56417713      12.53732889      10.80301352       0.15465204       0.99971102      -0.46460410       0.00048696       0.00070323       0.00079708      -1.69989204
O       17.96887175      11.28984127      12.96765400       0.50660345      -0.45984768      -1.30067873       0.00024651      -0.00036113      -0.00069630      -1.64193392
O       15.55653427      15.38908445      12.94206052      -1.25794736      -1.26370091       0.68172520       0.00038654      -0.00005905      -0.00072121      -1.63610458
O       15.42096760       9.89362068      13.09659383       0.07295674      -1.03494552       0.55134137      -0.00032614      -0.00005478       0.00020496      -1.61552143
O       17.76166240      14.02729908      12.92584178      -0.51389023      -1.73937747      -0.34514946      -0.00007751       0.00134179      -0.00064949      -1.62767899
O       15.47619931      12.50453158      13.02689993      -1.82016903       1.26279690      -0.58289706       0.00041564      -0.00118300      -0.00140040      -1.61212897
O       17.87636634      16.61076467      12.98788842       0.14801267       1.48208869       1.49630574       0.00001535       0.00062412       0.00011611      -1.62704027
Al      14.64246981      19.43300138       2.01085894       1.86363328       3.65498154      -0.66902854       0.00050406       0.00024002      -0.00014589       2.43676853
Al      17.04555933      23.60985952       1.99011850       0.25641173      -0.07878658       0.14896937      -0.00000432      -0.00002689       0.00003125       2.43720174
Al      14.65061251      16.66086222       2.98836754       1.40579936       1.94355372      -0.65397422      -0.00007971       0.00041296       0.00059087       2.45002151
Al      17.05057364      20.82874762       2.94363103       0.85180306      -0.87948148      -2.10955161      -0.00091471      -0.00102313       0.00014114       2.44987965
Al      17.05391596      18.05144855       3.23258588       2.04764397      -1.95006108       0.48686751       0.00010267      -0.00107347       0.00014522       2.50057054
Al      14.64542986      22.21833602       3.21443990      -0.94888291      -3.48545657      -1.27937232       0.00023943       0.00104639      -0.00021511       2.50015187
Al      14.65230409      19.44429390       5.13350429      -2.07932516      -0.59539445       0.28696445       0.00030204       0.00078996      -0.00023125       2.51041675
Al      17.05301935      23.60919240       5.11084842      -0.03553928       1.44418897      -0.67513319       0.00116388       0.00084442       0.00062403       2.51069808
Al      14.65644046      16.67052036       5.61760297       0.72106729      -0.67424619       0.90923065       0.00019141       0.00028472       0.00029909       2.54416466
Al      17.05386204      20.83320085       5.57218174      -0.77965550      -0.67024976       0.07937983       0.00089696      -0.00000695      -0.00053666       2.54436111
Al      17.05982249      18.06797728       7.27466502       0.63991370      -0.88898963      -1.85838028       0.00124712      -0.00050873      -0.00159346       2.52220583
Al      14.65694777      22.22396896       7.25069011      -2.42296999      -0.75349511      -0.99510869       0.00005958       0.00002819      -0.00063762       2.52022910
Al      14.65860683      19.44779100       7.77857071       1.23865142       2.40918328      -0.75087332       0.00003940       0.00088594      -0.00024376       2.53672481
Al      17.05403009      23.61495126       7.75645046       0.36055651       1.11933751       0.07332308       0.00054633       0.00017523      -0.00072697       2.53667021
Al      14.66631967      16.69893002       9.46893827       2.35236886       0.93480193      -0.04136238      -0.00116991      -0.00076094       0.00149465       2.53310132
Al      17.05892205      20.84396751       9.38553320       0.41795633      -4.08343175       0.40355841      -0.00106742       0.00045428       0.00087333       2.53589487
Al      17.07373739      18.07745018       9.94015900      -1.19013500       0.22208792       1.14662665      -0.00032395      -0.00045154       0.00214216       2.55072975
Al      14.66101152      22.22639543       9.91644197       0.33502987       1.10900691      -1.49754438      -0.00023290      -0.00048318      -0.00010982       2.55390286
Al      14.66089494      19.46764610      11.75080190       0.46082072      -0.86340044       0.50923317       0.00044517       0.00020813       0.00082569       2.55119371
Al      17.03509882      23.60379804      11.77076416      -2.17398856      -1.37381321       1.14454748      -0.00025225       0.00119491      -0.00065162       2.53958607
Al      14.66623501      16.71881753      12.08431140      -1.03134321       1.08555169      -0.81066942       0.00119036       0.00077470       0.00042744       2.50530052
Al      17.04053009      20.84465663      11.94498670      -1.84369598      -1.55367363       0.24236995       0.00002054      -0.00290097       0.00034907       2.49818873
Al      17.10218118      18.11212067      13.38795650      -1.78384816       0.60813419      -0.08971423      -0.00017232       0.00088887       0.00065930       2.46088910
Al      14.66791369      22.17339289      13.53250290      -0.07283734       0.45819791      -0.50732217      -0.00046733       0.00085227      -0.00044398       2.37154841
O       16.23680505      16.75460850       2.11122131       1.27745266       0.29419171      -0.67057963       0.00123293       0.00048096       0.00043461      -1.57532358
O       18.64103423      20.92800625       2.07467962       0.14290232      -0.31654562       1.29322505      -0.00082686       0.00014265       0.00003166      -1.57453537
O       16.34459948      19.39139943       2.08729738      -0.94690783       1.29702040      -0.14960529       0.00074620       0.00016545       0.00001328      -1.57478321
O       18.74768978      23.56967884       2.06948682       0.43656250       1.58222983      -1.44063757       0.00019125       0.00166586       0.00026190      -1.57412374
O       18.57655105      17.97733359       2.09891130      -1.46220793       0.47436725       1.28955905      -0.00024552      -0.00020381      -0.00037865      -1.57524824
O       16.16346031      22.15326512       2.07585737       0.44047457       1.49822776      -0.50017486      -0.00098159       0.00135827      -0.00044733      -1.57431698
O       17.96706201      16.65492590       4.26083392       1.92332508      -0.57436129       1.59289395      -0.00088513      -0.00056474      -0.00014049      -1.72456932
O       15.55638901      20.81976235       4.22863168       0.81475274       1.21857627       0.15783586       0.00059542       0.00025264      -0.00044125      -1.72494745
O       15.39406239      17.96016256       4.25409775       1.69487149       0.76191991      -0.14268465      -0.00076228       0.00081116      -0.00001698      -1.72376788
O       17.79494257      22.13003803       4.22076123      -0.33118314      -1.92748058      -1.80054569       0.00000874       0.00059382      -0.00023326      -1.72400320
O       17.81092438      19.53520147       4.23203618       0.10702906       0.15537893      -1.54866504       0.00088309      -0.00024135       0.00108601      -1.72506928
O       15.40140502      23.70643250       4.22518107      -1.19196129      -1.30589673       0.56906976       0.00019379       0.00005147      -0.00121550      -1.72464812
O       18.73074924      18.16978882       6.43013507       1.30152890      -0.00868355       0.51494067       0.00193117      -0.00050593       0.00025463      -1.68572712
O       16.32231484      22.33471064       6.39878550      -0.51428934       1.60976172       0.89152566       0.00115652       0.00085174       0.00133077      -1.68468392
O       16.13009823      19.44872662       6.41506570      -1.05433908       0.98601694       0.98485727       0.00034490       0.00044950      -0.00007490      -1.68378985
O       18.52588434      23.61620311       6.39749023      -0.87852724       0.00469201      -3.36607692      -0.00006280       0.00016957      -0.00021689      -1.68543053
O       18.71907038      20.71864386       6.40392685       0.10963648       0.19569936      -0.69320551       0.00038812       0.00109141      -0.00072101      -1.68524659
O       16.31657378      24.88871483       6.40668566       2.56097837       0.20808362      -0.74772270       0.00045649       0.00123684      -0.00065345      -1.68420100
O       15.59904114      18.06074660       8.58572218      -0.30431021      -0.71683907       0.68397525      -0.00033106       0.00061259       0.00129129      -1.67691779
O       17.99146495      22.21985036       8.54956226       1.61751909       0.19870983      -0.72586578      -0.00129272       0.00113360       0.00028085      -1.67699373
O       17.79610612      19.33696691       8.57418749      -1.28383512       0.08627582      -0.55404544      -0.00120784       0.00003978       0.00100053      -1.67822611
O       15.39074149      23.50193486       8.55809768       0.03881708      -1.58050582      -0.57634101      -0.00011211      -0.00024875       0.00035763      -1.67771387
O       17.81136239      16.79942282       8.61325914       0.77192748       0.18277903       0.58305265      -0.00098653       0.00051311      -0.00158353      -1.67778695
O       15.40085341      20.95598097       8.55425825      -2.44165684      -0.44964965       1.24542942       0.00060217      -0.00102602       0.00038826      -1.67579043
O       16.30693701      19.56401759      10.73059791      -0.18733823       0.45615773      -0.86691257       0.00187369       0.00051050      -0.00054134      -1.70194626
O       18.69860716      23.71767056      10.73406438       1.06967749      -1.98672917      -0.40583322      -0.00047353       0.00057886       0.00101160      -1.70244980
O       18.73403585      17.97891634      10.79803713      -0.41351616       0.64067544      -1.17774333      -0.00009390       0.00034252       0.00026452      -1.70027459
O       16.32552112      22.13340718      10.71070940       2.39326839      -0.41743368       2.85015101       0.00082317       0.00007476      -0.00098933      -1.69674957
O       16.16165237      16.69488214      10.78024382       0.44073071       1.34597636      -1.44321282       0.00006482       0.00053672       0.00069388      -1.69944310
O       18.55346947      20.82235566      10.72160196      -0.77207109      -1.02213584       0.25148471      -0.00019234      -0.00061767       0.00066255      -1.69799745
O       17.94125373      19.56056032      12.90326216       1.07844686      -1.62856813      -0.94753636      -0.00097716       0.00107216      -0.00008711      -1.63763428
O       15.50820852      23.63344377      12.94229129      -0.51589282      -0.25198221       2.30344422      -0.00014349       0.00119349      -0.00025557      -1.62807989
O       15.41368333      18.13660079      12.95811513       0.49284513       2.35752812      -1.40596904      -0.00155212       0.00070559       0.00034209      -1.63414919
O       17.75228443      22.24521243      12.84318175      -0.36448861      -3.35587350       2.36748522       0.00176937      -0.00040998       0.00152627      -1.63800132
O       15.48649235      20.73416690      12.90909652      -0.83037897       1.81894056       0.52719122      -0.00085949      -0.00049521      -0.00033334      -1.63479018
O       17.85622597      24.89428298      12.91367347      -0.64655359      -1.11634000       0.00220046       0.00079100      -0.00232381      -0.00089876      -1.64325285
Al      14.64054892      27.78028167       2.00487848       0.58196209       0.23127892      -2.64926883      -0.00044710       0.00019401      -0.00014735       2.43563795
Al      17.05021554      31.94645915       2.01107770      -1.00849084       0.41425220       1.06532575       0.00020153      -0.00010312      -0.00018240       2.43403625
Al      14.64286207      24.99787170       2.94802128      -2.43054527       2.26046301      -0.40932922      -0.00035554       0.00003844       0.00089279       2.45005512
Al      17.04969486      29.16650025       2.96418881      -2.73156415       1.54899387       2.88998638      -0.00012159      -0.00111849      -0.00089931       2.45033669
Al      17.04902055      26.38833595       3.21379630       0.03936324      -0.53173717      -1.32871294       0.00134612       0.00030600      -0.00063363       2.50131154
Al      14.64669937      30.55178853       3.24072343       2.53303117       1.83476446      -0.13952311      -0.00012732       0.00002939      -0.00072681       2.50174952
Al      14.65105839      27.77319330       5.13268414      -0.52240530       1.45290881      -1.03934561       0.00080635       0.00083106       0.00145452       2.51124167
Al      17.05684704      31.93501392       5.14928585      -1.12355117       1.85990129       0.21951456      -0.00009004      -0.00015657       0.00036082       2.51237798
Al      14.65313122      25.00023347       5.57766515      -1.00588472      -0.18738727       1.70074549      -0.00087643       0.00029406       0.00003975       2.54466176
Al      17.05454586      29.16162492       5.59266834       0.91773205      -1.40542894      -1.00053956      -0.00102868      -0.00148426       0.00019307       2.54453373
Al      17.05612668      26.38364057       7.26562601      -0.25917550       0.59032188       0.78258414      -0.00043708      -0.00163418      -0.00018077       2.52228284
Al      14.66086889      30.53971213       7.28324220       1.00900079       1.22661373      -1.66174994       0.00033874      -0.00015422      -0.00155787       2.52142000
Al      14.66568878      27.76952875       7.78305143       1.16114217      -0.43998169       1.96847824      -0.00014176       0.00153895      -0.00067152       2.53570151
Al      17.06250696      31.92539209       7.80215663       2.10977225       0.95476075      -1.16480737      -0.00076702      -0.00040431      -0.00073005       2.53502965
Al      14.66774426      24.98900662       9.43295545      -0.07062273      -0.04650409       1.25156261       0.00015533      -0.00066099       0.00133565       2.53261137
Al      17.06990137      29.15109948       9.46345035       0.41471621       1.64257338       0.97485678      -0.00051706      -0.00090950       0.00114995       2.53246021
Al      17.05575330      26.38634861       9.94265983       1.45077015       1.35383385      -2.29162357      -0.00037060      -0.00171585       0.00070477       2.55109406
Al      14.67218381      30.52024401       9.95526623       0.30318547       2.24355707       0.31362037       0.00110107       0.00046473       0.00111790       2.54740405
Al      14.68354152      27.75001938      11.77057759       1.62126924       0.29468202      -2.06430458       0.00024857      -0.00008513       0.00069139       2.55145764
Al      17.08481480      31.88203067      11.81576418       0.23958605      -0.30063181      -0.94702268      -0.00009405       0.00039318       0.00064810       2.54726648
Al      14.68790278      24.98125341      12.05114692      -0.27202671       0.43576607       0.91210595      -0.00023493      -0.00129838      -0.00026878       2.50642109
Al      17.06181243      29.15505397      12.09154975      -0.77188701      -1.03954812       0.64698179      -0.00054884      -0.00053011       0.00013571       2.51846147
Al      17.09457451      26.38802155      13.47914377      -1.63660729       1.45984477      -0.60639022       0.00114691      -0.00077123       0.00165810       2.49690223
Al      14.57154797      30.51546917      13.45305403       1.64505864       0.93704483      -2.11118601       0.00066225      -0.00001935       0.00018518       2.43220496
O       16.22994140      25.10453583       2.07620885      -1.02301690      -0.28176524       0.48145805       0.00011570      -0.00002583      -0.00009534      -1.57475924
O       18.63565074      29.27664728       2.09191820       1.01231821      -1.20738080      -0.09251089       0.00026334      -0.00037487       0.00000038      -1.57556880
O       16.34093134      27.74447323       2.08805792       1.46862232      -0.64817674       0.14802301      -0.00055181       0.00107304       0.00017979      -1.57505643
O       18.74885277      31.91085070       2.10318437      -2.31212648       0.74739416      -1.29859826       0.00056536       0.00027800      -0.00009232      -1.57590258
O       18.56798102      26.32986130       2.07620733       0.68686609       1.01945596       0.57097868      -0.00072569      -0.00054036      -0.00063565      -1.57488847
O       16.16129617      30.49736035       2.10370006       2.42668435       0.98701310      -0.29119975      -0.00037592      -0.00013465      -0.00010886      -1.57675850
O       17.95827430      24.99145252       4.22130240      -0.50312584       1.84971791      -0.61781699      -0.00027498       0.00037144       0.00035893      -1.72446370
O       15.55258893      29.16064717       4.24923350      -0.75110788      -1.73316381       0.55396504      -0.00027045       0.00079209      -0.00005929      -1.72408772
O       15.38733912      26.30126404       4.23224916      -0.48196457       1.25482148      -0.22445273      -0.00038364      -0.00032928       0.00000261      -1.72473645
O       17.79167065      30.46633105       4.25089526       0.37678523       0.20958247      -3.49740912      -0.00007522      -0.00008903      -0.00032980      -1.72396123
O       17.80199704      27.87391669       4.23818596      -0.84852673       0.22504750      -0.82180280       0.00093765      -0.00055146       0.00049355      -1.72342932
O       15.39844821      32.04042957       4.26703722       0.05209429       1.86463769       0.90130953       0.00062810      -0.00114160       0.00034329      -1.72219527
O       18.71865398      26.49736400       6.41060157      -0.85143302      -1.64097867      -1.43365352       0.00053484       0.00014318       0.00014741      -1.68470407
O       16.32015504      30.66015092       6.43636935      -0.08541258      -0.51460381       1.00231698      -0.00105339       0.00118179      -0.00026028      -1.68606055
O       16.12256076      27.77903227       6.42584146      -0.83924550       1.76043643       0.53201102       0.00008710      -0.00072446      -0.00012395      -1.68528187
O       18.52149342      31.94089798       6.44600754      -1.10838966      -0.31350384       0.88438576       0.00017868       0.00037070      -0.00048382      -1.68643701
O       18.71355383      29.04869096       6.42658949       1.23444114      -0.35310890      -0.86686505      -0.00089548       0.00026439       0.00030106      -1.68494070
O       16.31053774      33.21191692       6.46019638       0.26153886      -0.79250422       0.31345377       0.00002233      -0.00137880       0.00022689      -1.68592572
O       15.59008506      26.37912200       8.58737877       0.53563067       0.97567278      -0.78848518       0.00053784      -0.00067984      -0.00106157      -1.67919028
O       17.98364568      30.53915327       8.60435040       0.62003515       1.35002361       1.38764839       0.00069311      -0.00018726       0.00091720      -1.67953813
O       17.78149646      27.65757023       8.58745115      -0.89810704      -0.58748930       1.64100554       0.00130431       0.00059847      -0.00025676      -1.67856550
O       15.38974018      31.81314558       8.61104012       0.42278007      -0.40136425      -0.77341137       0.00011454      -0.00011938       0.00052014      -1.67811644
O       17.78947106      25.11462991       8.56979558       0.58766654      -0.29187117       0.24813773       0.00039074      -0.00071983      -0.00070435      -1.67757130
O       15.39999129      29.27409439       8.60376118       1.00411349       1.03168241       0.35895739      -0.00122260       0.00034709      -0.00127802      -1.67916882
O       16.30321545      27.87883942      10.78151991       0.55316104       0.68733287      -1.89559847       0.00025661       0.00060632       0.00071427      -1.69540167
O       18.69196922      32.02995038      10.78727028       0.38934664      -1.08039355       0.70184337      -0.00097220      -0.00061685       0.00100507      -1.69751430
O       18.72339794      26.29499983      10.75046135       0.52747516      -1.28112385      -0.46638230       0.00068196      -0.00006681       0.00149441      -1.69846797
O       16.31750862      30.44953249      10.80264801       1.49930750       0.28101687       1.27714060      -0.00091098      -0.00012555       0.00111781      -1.69935107
O       16.14624182      24.98494897      10.76236247       0.08095717       1.81045789      -0.87862252      -0.00025247       0.00155714       0.00031082      -1.69724679
O       18.52871031      29.14272290      10.76251623       0.92141759       0.27319391      -1.17332151      -0.00010800      -0.00025291      -0.00071878      -1.69858277
O       17.93664805      27.82017041      12.94009821      -0.58928677      -0.39732380      -1.00217837       0.00062354      -0.00017651      -0.00032742      -1.64121616
O       15.53500454      31.92171127      13.04470780       0.42848106      -0.42384252      -0.80674439       0.00014118       0.00089314       0.00032121      -1.63647008
O       15.40066591      26.41505797      12.96877867       1.56545555      -1.07514702       1.20270343      -0.00236638       0.00097584       0.00035779      -1.64460135
O       17.81330550      30.56653907      12.95089225      -0.96094185      -0.05311929      -0.57396706      -0.00102021       0.00067724       0.00032301      -1.63638723
O       15.44939249      29.07664959      12.98497510      -0.32914826       0.94505633       2.69804432       0.00019507      -0.00110223       0.00039373      -1.63766015
O       17.85996891      33.18435857      13.01084309       0.14793545       1.87815776       0.73135669      -0.00044377       0.00260310       0.00077873      -1.62729859
Al      14.64498657      36.11197050       2.02125908      -0.90370492       0.14162615       1.71724079       0.00011160      -0.00000931      -0.00040925       2.43188095
Al      17.05180700      40.27954354       2.04427240       2.83749365       0.25692350       1.51613829      -0.00024350      -0.00003647      -0.00029116       2.43262911
Al      14.64649462      33.33216152       2.98358054      -0.28988480       1.76678466      -2.11946864       0.00087323       0.00084166      -0.00003071       2.44983912
Al      17.05481189      37.49469264       2.99306974       1.29622415      -0.03291951      -1.07609136       0.00033093       0.00013292      -0.00064523       2.44971848
Al      17.05259387      34.71632601       3.25142860       1.92377785       0.39688236      -0.52539165       0.00011660      -0.00046831       0.00073025       2.50174356
Al      14.64869521      38.88353030       3.27762250       0.20305010      -0.82176091       0.24057180      -0.00014777       0.00044811       0.00024500       2.50112462
Al      14.65254263      36.09729667       5.16098276       1.84497530      -1.24697800       0.72040451       0.00159904      -0.00195572      -0.00112540       2.51240563
Al      17.05496697      40.25846912       5.17096939      -0.16882579      -2.47273091      -0.28665856      -0.00127752      -0.00038523       0.00015778       2.51148033
Al      14.66259211      33.31499058       5.60631297       0.96899162      -1.30960951       0.69809569       0.00065686      -0.00007263      -0.00060940       2.53921747
Al      17.04552205      37.47522865       5.61783376       1.03428479       0.25036054       1.63808989       0.00029737       0.00012395       0.00019480       2.53673244
Al      17.05440768      34.69491297       7.31572293      -1.59200548       2.38324125      -1.49776719       0.00040537       0.00056231      -0.00062910       2.52141953
Al      14.66259127      38.86904435       7.31592886      -2.16375947       0.47296752      -1.18848953      -0.00025466      -0.00046060       0.00071832       2.51659656
Al      14.66682434      36.09538106       7.81351412      -1.44541340       1.50375858      -1.13739992      -0.00044153      -0.00004815      -0.00068088       2.52537990
Al      17.06872602      40.24104918       7.82002295       1.00965475      -0.84888337       0.14167792       0.00043496      -0.00049756      -0.00036573       2.52238059
Al      14.66694762      33.27449143       9.47821035       0.95050056      -2.58012261       1.62372891      -0.00179538       0.00008526       0.00028088       2.54525757
Al      17.04240860      37.47104109       9.51285013       0.02343843      -0.26708541       3.74321058       0.00045759      -0.00005474       0.00035544       2.53987646
Al      17.05495072      34.69711768       9.99790226      -0.21376702       1.47335571      -0.52663508       0.00124523       0.00053962       0.00034176       2.53924370
Al      14.68746431      38.84509000       9.99298883      -0.12921080      -2.38354107       0.12589722      -0.00128882      -0.00024761      -0.00018553       2.54495239
Al      14.68189710      36.13460151      11.91092988       1.16301511      -1.15601261      -0.86730819       0.00082219      -0.00016927      -0.00098932       2.50711584
Al      17.06726850      40.15689997      11.90700060      -1.08690240       0.27905597      -0.47446206       0.00065231       0.00080199      -0.00097272       2.49458122
Al      14.71322622      33.25618561      12.11992179      -0.33762596       1.12647740      -1.94930971       0.00073727      -0.00091821      -0.00030988       2.48601317
Al      17.00861435      37.45073605      12.18497859       3.28135080      -0.34533585       0.71457020       0.00057473      -0.00153301      -0.00060121       2.50700021
Al      17.09431065      34.68807432      13.45858023       0.12067506      -0.26289523      -2.07770576      -0.00099182       0.00128615      -0.00306393       2.43952918
Al      14.57913361      38.91795943      13.61494904       1.50218596      -1.32312552      -2.17654224       0.00001428       0.00074656       0.00074478       2.43766952
O       16.23214741      33.43907852       2.11325071       0.64468470      -0.56484965      -0.79942334      -0.00026627       0.00052113       0.00027511      -1.57774091
O       18.64117530      37.60361547       2.12275341       1.58067200      -0.65863196      -1.11422968      -0.00088041      -0.00052594       0.00064353      -1.57687104
O       16.34352310      36.07452288       2.12025864       1.15927700       1.86453257       2.82321673      -0.00000382      -0.00021439       0.00025404      -1.57793188
O       18.75197661      40.24287961       2.14208225      -0.24170383      -1.31078694      -0.30206476      -0.00041125       0.00107486      -0.00076659      -1.57763851
O       18.56959419      34.66092593       2.11612018       2.22794714       1.41478394      -1.23632391      -0.00033155      -0.00028745      -0.00105071      -1.57752001
O       16.16510871      38.82778115       2.13902429      -1.34309803       0.21835393       0.12448312      -0.00042633       0.00002959      -0.00028565      -1.57878709
O       17.95629697      33.32464821       4.26745442      -0.39418322      -0.87727327      -0.47866078       0.00008761      -0.00048625      -0.00153367      -1.72411788
O       15.55755376      37.48559423       4.28909814      -1.27980919      -0.07792401      -2.50135309       0.00059586       0.00009587       0.00014377      -1.72348332
O       15.39119079      34.62860050       4.27118358       1.15870147       1.80821589      -0.58456970      -0.00011779      -0.00049731      -0.00042373      -1.72468042
O       17.79670314      38.79032836       4.28216529      -0.88602643      -0.83798741      -1.23416068       0.00028288       0.00057921       0.00133775      -1.72448671
O       17.79870471      36.19778062       4.27395854      -0.07416818       0.24792961       0.31892717       0.00041342       0.00033133       0.00008670      -1.72322488
O       15.40138926      40.36487575       4.30359947      -0.17563899      -2.56215080       0.44983469       0.00066825       0.00001736       0.00003469      -1.72345388
O       18.71480265      34.81663331       6.45939256      -0.29515859      -1.04636772      -1.15377197       0.00009741      -0.00000972       0.00084350      -1.68359685
O       16.32484818      38.98023288       6.46824593       2.32949498      -0.50416723      -0.60003398       0.00018295      -0.00084699      -0.00077227      -1.68419170
O       16.12492058      36.09254575       6.47620420       2.27939901      -0.22187613       0.45036708      -0.00052888      -0.00043939      -0.00037883      -1.68505573
O       18.52652158      40.26136495       6.46566461       0.88075254       1.89136176      -1.48942244       0.00049684      -0.00001075      -0.00056382      -1.68312895
O       18.70962051      37.35443362       6.44190357      -0.58912554      -1.99791933       0.38558327      -0.00044097       0.00067731      -0.00056290      -1.68406522
O       16.32562573      41.52927758       6.48982114      -0.14707859       1.05873354       0.94321593      -0.00040497       0.00048949       0.00044388      -1.68114972
O       15.55989637      34.70412884       8.66685669      -0.45522855       1.02812473       1.08674423       0.00084149      -0.00087654      -0.00031072      -1.67741644
O       17.98734603      38.82616588       8.59734813      -0.74448904       0.60339848       0.93014545      -0.00046968       0.00074551      -0.00077266      -1.67890477
O       17.78745938      35.98630392       8.65607922      -0.91104405      -0.82540455      -0.61518161      -0.00103852      -0.00049302      -0.00094029      -1.67666006
O       15.42300194      40.15316499       8.65435356       0.93633927       0.74342356      -0.83975178       0.00001906       0.00055811       0.00079664      -1.67920017
O       17.77773796      33.43875908       8.62834106       0.10153655      -0.02825534      -0.30335412      -0.00022253      -0.00005879       0.00049711      -1.68066549
O       15.39872304      37.59698222       8.63288759       0.28126027      -1.39762539       0.47004121      -0.00029235       0.00035575       0.00064317      -1.67874706
O       16.30860642      36.20386834      10.83961436      -1.11317456      -1.54712349       0.43992519      -0.00053774       0.00094222       0.00199109      -1.70151925
O       18.75190762      40.22541400      10.84190404      -1.61181699      -1.03639860       0.42411348      -0.00075038      -0.00038626       0.00048719      -1.77426910
O       18.71760914      34.58469888      10.80975728      -2.44843666      -1.53218169       0.32101725      -0.00003797      -0.00005917       0.00003607      -1.69984424
O       16.34979207      38.74076882      10.81119235      -0.46248960      -0.64093961      -0.87495727       0.00040410       0.00066583       0.00009814      -1.70470381
O       16.11725428      33.29941772      10.82068780      -1.45322754      -0.28837216       0.12295736       0.00076315      -0.00003270      -0.00092112      -1.70214510
O       18.63588975      37.51852321      10.85223990       1.21399936      -2.66150436      -1.44092235      -0.00185142       0.00042504       0.00086127      -1.76463950
O       17.94170232      36.10319406      12.93009097      -1.59190239       1.14856543       1.00190129      -0.00141555      -0.00044432      -0.00038064      -1.61506701
O       15.55497920      40.22714369      12.97999036       2.11555811      -0.32954436      -0.20373302      -0.00018555       0.00027490       0.00077549      -1.61678743
O       15.40220283      34.71738841      12.97674686       0.63214575       1.83406846       0.04534098       0.00080301       0.00041468       0.00218995      -1.61291707
O       17.86823954      38.84320341      12.95318836      -0.71495320      -0.22185911      -2.73192156       0.00032112      -0.00148224       0.00044141      -1.58803582
O       15.42732363      37.44130015      13.06443876      -0.69309022       0.29788196       0.20802274      -0.00020334      -0.00076184       0.00089905      -1.62588573
O       17.93211933      41.44585303      13.04212619      -0.48068695      -0.69135749      -2.25198661      -0.00033664      -0.00045705       0.00101553      -1.57766664
Al      14.65237297      44.44291078       2.08221633      -1.85222617      -0.04362852       0.07691506       0.00020903       0.00005896       0.00034976       2.43000484
Al      17.06652753      48.59245749       2.10621772       0.89724006      -1.20105119       2.65761528       0.00010878      -0.00042280      -0.00010434       2.42764664
Al      14.64967145      41.66122892       3.03243307       0.45280026       2.45812139       1.26874625       0.00054289      -0.00061649       0.00015850       2.44986963
Al      17.05961957      45.82003730       3.08201152      -2.52575075       0.74140343       0.25400872       0.00022357       0.00060643       0.00111966       2.44957185
Al      17.05801025      43.04587128       3.31219578       0.77206089      -0.94613293       0.11661854      -0.00010157       0.00034415      -0.00025705       2.49991179
Al      14.65577664      47.20425813       3.36009223       1.12774015       0.44629515       0.27509249      -0.00006380      -0.00011124      -0.00033686       2.50163436
Al      14.65453907      44.42614738       5.22588034      -1.09717664      -0.37554713       1.29332105       0.00005873      -0.00067228      -0.00083798       2.51277757
Al      17.05941379      48.58422036       5.26786461      -0.07187527       2.09894375       0.65837025      -0.00010033       0.00058284       0.00011649       2.51400924
Al      14.65251915      41.65281905       5.65651327      -0.30189055      -0.50276170      -0.28441494       0.00085807      -0.00092754       0.00084748       2.53543735
Al      17.06638152      45.81259242       5.70150200      -1.23764305      -0.85412140      -0.62610447       0.00014440       0.00000915      -0.00000050       2.53540969
Al      17.06420514      43.02280867       7.29591369      -0.61623572      -0.70781461      -1.05550665      -0.00012292       0.00049315      -0.00088241       2.53686905
Al      14.66157300      47.18937933       7.35274037      -0.07516791      -0.26591996       0.74101967      -0.00009444      -0.00034343      -0.00092410       2.53696966
Al      14.65790314      44.41117966       7.87878873      -2.14731865      -1.13798075       3.04405493      -0.00050072       0.00015856       0.00065415       2.51971030
Al      17.06716452      48.57873040       7.91992528       0.94340104       0.04666521       0.32348192       0.00037159       0.00054048      -0.00119093       2.52294254
Al      14.63165381      41.62859403       9.48102682      -2.29217545      -0.99690078       0.00183878      -0.00022412       0.00038344      -0.00028789       2.54734254
Al      17.08605310      45.76622698       9.59599126       0.58076886       0.38913608       2.32418362      -0.00041053      -0.00186655       0.00048439       2.55387235
Al      17.08399699      42.99403187       9.89659328      -0.73269777       0.78759086      -2.37945738       0.00027054       0.00138271      -0.00147757       2.51324773
Al      14.66219278      47.16369422       9.95675064       0.55308328       2.42410371      -0.16740767       0.00075513      -0.00037083       0.00029568       2.50443459
Al      14.64949014      44.30624446      11.88787930       0.74121115      -1.98688374       0.58922612      -0.00012724       0.00083462       0.00004380       2.49749660
Al      17.08016155      48.57923672      11.98736183      -2.08749578       0.74615227       2.68055887       0.00047090       0.00058479       0.00046399       2.48419094
Al      14.68257537      41.55787415      12.12850219       1.07308706      -0.51123060      -0.15684380      -0.00001102      -0.00006330       0.00017388       2.47794747
Al      17.10275681      45.74009112      12.25242681      -0.68438907       1.16929116       1.38115962      -0.00075092      -0.00044042      -0.00075173       2.44517326
Al      17.12308558      42.90887661      12.54927879       1.75949844      -0.53772828       2.10904653       0.00041374      -0.00002311       0.00094625       2.51323414
Al      14.68892786      47.15022487      12.64275401       1.10525350       1.71366282      -0.50425084      -0.00023003      -0.00018444      -0.00053248       2.49987578
O       16.23794699      41.77302210       2.16455306       2.18603696      -1.31119209       0.86493863       0.00010482       0.00010368      -0.00110817      -1.57926011
O       18.64890666      45.93144531       2.21847894      -1.56447093       0.61799429      -0.73430721       0.00009647       0.00039613      -0.00002519      -1.58156109
O       16.35125933      44.40561761       2.19694981      -0.89548537       0.63028705      -1.04488976       0.00049749      -0.00066618      -0.00051533      -1.58021355
O       18.76228460      48.55347776       2.23967370       0.56320505      -0.12644309       3.04584335      -0.00011421      -0.00006941       0.00056480      -1.58203125
O       18.57654006      42.99595278       2.17231457       1.87538346       0.24607070      -1.21571772       0.00002827      -0.00014733       0.00005649      -1.57923520
O       16.17584043      47.14770304       2.22081250       0.83117071      -1.36900633      -0.90135533      -0.00027489      -0.00012486      -0.00077548      -1.58139908
O       17.96444431      41.65280167       4.31084066       0.60095518      -1.76538842       1.45447921       0.00056346       0.00035609       0.00015197      -1.72416067
O       15.56497139      45.81601701       4.36805230      -0.28471447      -0.25601682      -1.12522847       0.00074708       0.00073905       0.00042574      -1.72316074
O       15.39687924      42.95500122       4.33482533       0.52531746      -0.76111903       0.72088393       0.00037774      -0.00005639       0.00035038      -1.72396886
O       17.80311174      47.11071108       4.38497742       0.05158354      -1.21125891       0.63832906      -0.00067432       0.00066986      -0.00114120      -1.72255969
O       17.80868334      44.52425239       4.35746887       1.46181041       0.98935014      -1.56550160      -0.00057318      -0.00006534      -0.00041814      -1.72191608
O       15.40419076      48.68023591       4.39707897       1.11211658       0.26941049      -0.59483860       0.00088046       0.00004848      -0.00019577      -1.72152126
O       18.73249470      43.13711994       6.51295529       1.19964020       1.13774816      -1.43946083      -0.00007190      -0.00015024       0.00101121      -1.68346226
O       16.33228866      47.30170360       6.56543418       1.89412143       0.79141788       0.26732957      -0.00013050      -0.00059502      -0.00066761      -1.68249536
O       16.12997466      44.42969520       6.53322815      -2.36480775       0.97912581       0.82982726      -0.00016477      -0.00075506       0.00027202      -1.68229330
O       18.52893828      48.58068699       6.58719980      -0.01740639      -0.95255792      -1.31786720       0.00020528       0.00027790      -0.00097693      -1.68457890
O       18.71955532      45.69066935       6.56047554       0.03230200      -0.59584644      -0.63695410      -0.00066230       0.00025321      -0.00091062      -1.68502533
O       16.32024187      49.85186313       6.58425278       2.95789474      -0.22159207      -0.25981759      -0.00055387      -0.00022789       0.00009144      -1.68460751
O       15.61162314      42.99693175       8.66101727      -0.92774217      -1.21830873       0.17003223       0.00041348      -0.00027187      -0.00004583      -1.68160713
O       17.97133850      47.18240472       8.75789915      -1.02430353      -0.85675181      -2.72757653       0.00049378       0.00004389      -0.00020944      -1.68322778
O       17.80076628      44.28817117       8.69709202       0.90811091       1.36135201       0.51040744       0.00026695      -0.00025793       0.00100756      -1.68272281
O       15.39330611      48.45872302       8.73711221       0.26761403      -0.54627031       0.17921051      -0.00066312       0.00028916       0.00013694      -1.68494964
O       17.82911960      41.72848908       8.67446066       1.39324900      -0.13291374       0.86640392       0.00012292      -0.00071125       0.00014280      -1.67989469
O       15.41892396      45.89554973       8.73180078       1.49190959      -0.36082287       1.44490505       0.00071675       0.00043122       0.00045886      -1.68551314
O       16.35273883      44.41765174      10.91019224      -1.08643194       0.09316309       0.64046890      -0.00020131       0.00106701      -0.00003820      -1.77189744
O       18.70533721      48.67075962      10.93706236       0.25552182       0.55369253      -0.95331883       0.00107024      -0.00042961      -0.00046671      -1.72109425
O       18.64802378      42.89239070      10.96969905      -1.16369825      -0.19680595      -0.12060098       0.00119942       0.00023122      -0.00050682      -1.76939404
O       16.23223133      47.06006155      10.99338151      -1.55988858       0.92841397       1.44381029       0.00030643      -0.00015206       0.00040264      -1.77117610
O       16.26756709      41.67730274      10.94829666       0.06570704       1.30423886      -1.59407690       0.00085629      -0.00027684       0.00009926      -1.77653635
O       18.53191819      45.79885812      10.91862283      -0.59458928      -0.03918433       1.27625741       0.00076510      -0.00057113       0.00103181      -1.73594677
O       17.94906556      44.36997894      13.04190148      -0.39374646      -1.36665010      -1.28655178       0.00012506       0.00077212       0.00090049      -1.55899084
O       15.55460239      48.60041881      13.05209229      -1.00053190      -0.04748632       0.83825198       0.00024194       0.00019047      -0.00074706      -1.55606854
O       15.42559744      42.99520819      13.01163655      -2.04606744       0.52541166       0.72007590      -0.00006752       0.00066632       0.00025786      -1.57806957
O       17.79110267      47.19510271      13.08728941       0.11650233       0.10543764       0.19379034      -0.00009306      -0.00022057       0.00074873      -1.57191563
O       15.46494031      45.63584887      13.06642199      -0.34247314      -0.74152607       0.36677757       0.00050199      -0.00057187      -0.00063246      -1.58325386
O       17.88992640      49.87394789      13.10527000      -0.17750301      -1.01125181      -0.92885995      -0.00024185      -0.00040969       0.00026340      -1.58138859
Al      19.47139299       2.79608451       2.11308650       1.41361440       0.26514918       0.34380725      -0.00037633       0.00056854       0.00084444       2.42726731
Al      21.87308605       6.94030499       2.08589249       0.70100866       1.05467780       1.73357130      -0.00021298       0.00013257       0.00083251       2.42736793
Al      19.46706224       0.03422950       3.12295053       1.08627208       0.18294294      -2.06547476      -0.00058500       0.00056482      -0.00124260       2.45014954
Al      21.86954728       4.18176510       3.11730396       1.22023582       1.86415191      -0.95067275      -0.00032907       0.00036111      -0.00106607       2.45017028
Al      21.86857176       1.41443983       3.39248855       1.85004731       0.05985328      -3.20872275       0.00022598       0.00119337       0.00009740       2.50366402
Al      19.46457314       5.56851935       3.36581653      -1.31581415       1.80916911      -2.39315267       0.00129287      -0.00112156       0.00108107       2.50244236
Al      19.46210730       2.80354723       5.27748503      -0.82795946      -2.08130909      -1.73463328       0.00134478      -0.00080209      -0.00086603       2.51442480
Al      21.86092837       6.96011281       5.24296828      -0.66082673      -1.07549427       0.89362605      -0.00074200       0.00010257       0.00048380       2.51427794
Al      19.46197717       0.03028402       5.74418268      -0.92315190      -0.43083373      -0.90636030       0.00030663      -0.00024253       0.00070568       2.53725243
Al      21.86240834       4.18928757       5.73772300       1.18110579       0.55122110       1.78310366      -0.00012506      -0.00025697       0.00014801       2.53547549
Al      21.85963774       1.41397422       7.41372585      -1.26455364       0.18273551       2.94866481      -0.00024533       0.00049448      -0.00083381       2.52556968
Al      19.45414600       5.58945713       7.38525064       0.87578212       0.83211911       2.53897156      -0.00072640      -0.00014388      -0.00030106       2.52858448
Al      19.46282705       2.81483595       7.92804605       1.12277534      -3.14985717       0.94707087       0.00065036      -0.00090575       0.00048368       2.52181244
Al      21.85824248       6.97693466       7.89405748      -0.81971801       0.27534096      -0.80617022       0.00087404       0.00001107       0.00030278       2.51804113
Al      19.46156531       0.02842140       9.59916678       0.76880668       0.13058638       2.64425049      -0.00005349      -0.00041243       0.00090828       2.53777623
Al      21.85587326       4.20141477       9.59619028      -2.43714683      -0.70992089      -3.32807218       0.00113896      -0.00050912       0.00082422       2.54048896
Al      21.85501353       1.42409251      10.06075378      -2.12979538      -1.76149163       0.46883993      -0.00005049      -0.00025718       0.00056880       2.51028395
Al      19.44558489       5.62619683      10.02546441       0.58237173       0.19571545       0.39280166      -0.00074282      -0.00085775       0.00014818       2.50124574
Al      19.46301229       2.82367098      11.96037642       0.32020004       0.70751104       0.80962630      -0.00041817      -0.00009040      -0.00105648       2.49567413
Al      21.86933665       7.03040619      11.95259533      -0.63358101      -2.42428683       0.30800788      -0.00059143       0.00030515       0.00047956       2.46928525
Al      19.47488514       0.03488904      12.22310756       0.56956931       0.20939431      -0.70972795      -0.00040594      -0.00021862      -0.00048312       2.45143700
Al      21.85914433       4.22323839      12.23326736       0.13356571      -1.62723868      -0.10509588       0.00003694      -0.00050177      -0.00042211       2.44476271
Al      21.87672782       1.41075708      13.18709474       0.22161242       1.52746986      -0.86768312      -0.00008175      -0.00001828       0.00028723       2.43232226
Al      19.45567640       5.64479456      12.97907056      -1.81015667      -1.64590738       0.66469485      -0.00039830      -0.00043770       0.00077800       2.45773816
O       21.05319742       0.13934605       2.25203125       1.23970410       0.04615506       1.18885265       0.00125842      -0.00064899      -0.00024275      -1.58237755
O       23.45733658       4.27997478       2.24602297      -1.92439233       0.56063606       1.23230809      -0.00135251       0.00007123      -0.00035832      -1.58287334
O       21.16696031       2.75780024       2.24795283       2.74922393       1.36030585       1.32603258      -0.00053498       0.00031223      -0.00026525      -1.58251023
O       23.57000457       6.90080443       2.21818714      -2.62138565      -0.62826448       0.29926613      -0.00011393       0.00074940      -0.00034914      -1.58286357
O       23.38716598       1.35046687       2.25527856       1.84770436      -1.25289438       0.75098723       0.00081270      -0.00002678       0.00034138      -1.58281577
O       20.98721383       5.49460770       2.23228062       1.41419385      -0.32185928       1.58430095      -0.00037834       0.00031372       0.00065601      -1.58305061
O       22.77227403       0.03051166       4.41552512      -0.15836569      -0.49507562      -1.60416582       0.00035891       0.00113585      -0.00037795      -1.72176385
O       20.37148036       4.18753513       4.40409855      -0.22540943       0.13015293       0.24695783      -0.00085511       0.00065945      -0.00102027      -1.72208107
O       20.20904193       1.32738850       4.41043818       1.46108757      -1.47056042      -0.38982754      -0.00060840       0.00027582      -0.00029693      -1.72168469
O       22.61214847       5.47908512       4.39591468      -1.12739709       1.32140449       1.51127453      -0.00098838      -0.00072509      -0.00069677      -1.72226918
O       22.61111325       2.89750552       4.41389303      -0.14296679      -0.97210650      -1.09008955       0.00157621      -0.00147864      -0.00039800      -1.72096980
O       20.20971983       7.05046685       4.37374961      -0.62420844      -1.13361787      -0.57398622       0.00125732       0.00014254       0.00014772      -1.72254813
O       23.53059834       1.53013363       6.59569924      -0.50300957       0.02555030      -1.33706546      -0.00124039      -0.00080668       0.00061169      -1.68423617
O       21.13025783       5.69576927       6.57802330      -1.60152198      -0.07267710      -0.32521323      -0.00031058       0.00014934       0.00108555      -1.68347979
O       20.93097298       2.81574098       6.59544947      -1.57868806       2.07976050       0.63326018       0.00050282      -0.00000975      -0.00053256      -1.68527520
O       23.33496214       6.97203908       6.56674294       1.04084432       1.00530893       2.60076923      -0.00054288       0.00071331      -0.00044282      -1.68370104
O       23.52017549       4.08035742       6.59266397      -1.98316979       1.47521392       0.81338569       0.00065551      -0.00036030      -0.00005911      -1.68418980
O       21.12326530       8.23564292       6.53316673      -0.85411483       1.27617322       0.49538098       0.00011530      -0.00087355       0.00047653      -1.68333673
O       20.38985152       1.42197272       8.75566452       0.47496024       2.16402486       1.05554203      -0.00037466      -0.00080897      -0.00085116      -1.68492901
O       22.78281746       5.59990539       8.75739658      -0.27001919      -0.21946774      -0.93163408      -0.00008225      -0.00005407       0.00035926      -1.68484402
O       22.59292856       2.70552311       8.76012801      -1.11022775      -0.15689821       0.64041993       0.00033924      -0.00067065      -0.00078173      -1.68384480
O       20.18967164       6.89511993       8.73951147      -1.78770020      -0.42021601      -0.84493695      -0.00064447      -0.00012122      -0.00048504      -1.68096232
O       22.59632239       0.14636009       8.75668812       0.91669868       0.04113664       1.46612752      -0.00066968       0.00027737      -0.00017125      -1.68487000
O       20.19466731       4.33806795       8.75125541      -0.35215240      -1.41417334       0.14944779      -0.00031528      -0.00037290      -0.00065075      -1.68468857
O       21.11262320       2.93219128      10.92259448       1.92509325      -0.38515336       0.82346315      -0.00046918      -0.00011073      -0.00086487      -1.72327828
O       23.53521366       7.11496071      10.93334467       0.08840733      -1.66913865       0.08793780       0.00040522      -0.00108355      -0.00018407      -1.74327469
O       23.49621670       1.32660927      10.94896694      -0.49605520       0.33482840       2.18782975      -0.00046364       0.00001611      -0.00000327      -1.72921300
O       21.07547332       5.55175456      10.96299804      -0.58842917       1.71955888       0.44823835       0.00032829       0.00065526       0.00062241      -1.74916446
O       20.94877342       0.03676878      10.93520385      -1.77543389      -2.20536777       0.05191090       0.00041684       0.00008708      -0.00062901      -1.72164941
O       23.34062799       4.24051923      10.94770003      -2.02099112      -2.29944061       0.60293078       0.00002273      -0.00060151       0.00071782      -1.72933662
O       22.73478453       2.88525419      13.08810527      -0.17092943      -1.51298323       1.62285441       0.00030802      -0.00002398      -0.00044570      -1.57604098
O       20.31837759       7.13267339      13.10068879      -0.48888528      -0.96103063      -1.99398749       0.00062887      -0.00070837      -0.00047461      -1.58703601
O       20.17547891       1.47534406      13.08455571       0.37870344      -0.29228098       0.21717818      -0.00050605       0.00051459       0.00044020      -1.57926691
O       22.55918470       5.68133346      13.09226813       2.39201174       0.64290105       0.97385869      -0.00049928      -0.00092404       0.00000852      -1.57888019
O       20.26371098       4.13866859      13.07353425      -0.48432465       0.87604411       0.09490594       0.00130713       0.00033188       0.00050735      -1.56811178
O       22.61121991       8.39559428      13.06470621      -0.70361225      -1.08404137       0.91624918      -0.00108867      -0.00001212       0.00099102      -1.57837224
Al      19.46395844      11.10153682       2.05744076      -0.83980988      -1.05070515       1.98313904      -0.00013273      -0.00010893       0.00067820       2.43099403
Al      21.86695899      15.26661429       2.02658296       2.35914336      -0.18997601       1.35835945      -0.00043558       0.00031987      -0.00004112       2.43317556
Al      19.46607208       8.33746053       3.06882368      -0.84435430       0.39127983      -0.11851984       0.00000777      -0.00087408      -0.00032232       2.44977427
Al      21.86653605      12.49780558       3.02013771       0.19694841      -0.23076951      -0.65481385      -0.00058717      -0.00077511       0.00062257       2.44976354
Al      21.86774111       9.72530252       3.31888303       2.78953944      -0.10307007       1.78477776      -0.00013220       0.00085279      -0.00123114       2.49992108
Al      19.46300223      13.88925260       3.27419970      -1.93034042       2.47783612      -1.27285493      -0.00094602      -0.00056336       0.00092454       2.50124717
Al      19.46159928      11.13013229       5.19671732       0.57489239       1.13288972       0.43712533       0.00043173      -0.00054579       0.00023674       2.51250958
Al      21.86725767      15.29215480       5.16426798      -1.38155589       0.23020187      -2.48827313       0.00113308      -0.00000073      -0.00072036       2.51222634
Al      19.45036034       8.35329811       5.68885365      -2.02162164       0.23679956      -0.07581005       0.00055492      -0.00076050       0.00072630       2.53432322
Al      21.87012092      12.52839617       5.64203051       3.25943534      -2.23696253       2.35937031       0.00120062      -0.00036697       0.00017446       2.53611517
Al      21.86218599       9.76071746       7.26411350       3.60464361       0.83822410      -1.20215632      -0.00026812      -0.00063955       0.00012095       2.54266500
Al      19.46560563      13.92494902       7.31675737      -0.52042003      -0.94867505       0.00213255      -0.00046066       0.00043368      -0.00027123       2.52132416
Al      19.45228505      11.15667787       7.84365140       0.70427905       0.00474737      -2.48844625      -0.00010491       0.00147903       0.00031733       2.52561903
Al      21.86494733      15.31089754       7.81274700      -2.01044009       1.45577501       0.67226385       0.00034693      -0.00025184      -0.00056293       2.53202128
Al      19.42970899       8.40851108       9.53445001       1.12956895       1.14756478      -0.14803298       0.00018689       0.00064756       0.00076466       2.54933739
Al      21.89910658      12.57975704       9.48227260      -1.06753705       2.84086189      -0.39459991      -0.00014603       0.00011586       0.00103569       2.54560542
Al      21.85517727       9.77290838       9.83789518       1.23678160       1.85778887      -0.25846508      -0.00142190      -0.00051697      -0.00018146       2.50599265
Al      19.46868712      13.93254711       9.98504190       0.32035122      -0.06329815      -0.27829249       0.00089143       0.00087597       0.00003257       2.53907943
Al      19.43355768      11.21360859      11.86086244       0.66494371       1.35847544       0.54221626      -0.00043996       0.00051791       0.00040249       2.50657940
Al      21.86147241      15.35063452      11.83554473       0.84976036       0.89816265       3.13123663      -0.00108447      -0.00097604      -0.00095650       2.53660154
Al      19.40397554       8.46321799      12.16408023       2.19134464       1.16034246      -0.81884100      -0.00119950       0.00064088       0.00063316       2.45104003
Al      21.88788590      12.64204645      12.11224038      -0.43816691      -1.25818890      -1.09813878      -0.00008756       0.00043358       0.00003654       2.46819639
Al      21.87245733       9.87694028      12.39372816      -0.28612260      -1.85376463       1.10943548       0.00042183      -0.00015384      -0.00006291       2.50656581
Al      19.39992620      13.86854084      13.47549838       0.52162569       1.08364368       0.60479248      -0.00021688      -0.00020756      -0.00029212       2.43798947
O       21.05562925       8.42799382       2.19859613       1.71129013       1.71694029       0.33263824       0.00007654      -0.00019585       0.00029717      -1.58118629
O       23.45923171      12.58911206       2.15584895       1.87429080       0.30562371      -0.94775347       0.00097704       0.00063805      -0.00015166      -1.57997990
O       21.16446339      11.05712218       2.16810567      -0.23424439      -0.00770539      -1.50571016      -0.00028972       0.00012789      -0.00059962      -1.57996738
O       23.56793031      15.22215269       2.13294977       2.32390917      -0.48182037       1.26480798       0.00057026      -0.00038237      -0.00069831      -1.57879698
O       23.39181822       9.64735540       2.18786273       1.48620305       0.67256860      -0.57799271      -0.00021153       0.00037022      -0.00076983      -1.58137023
O       20.98727186      13.81088099       2.13838756       0.07046440       0.08731015      -1.77445354      -0.00040424      -0.00043243      -0.00030794      -1.57812655
O       22.77553030       8.33714012       4.36169292       1.62862452       1.69546298       0.11803226       0.00060386      -0.00055410       0.00016784      -1.72223103
O       20.37472104      12.49940168       4.30397674       1.00962847       0.46748499      -1.75402681       0.00039221       0.00049080       0.00093715      -1.72369921
O       20.21079989       9.63621863       4.34285638       2.11085083       0.96922884       0.31137451      -0.00024716       0.00008997      -0.00095388      -1.72201669
O       22.61448032      13.79770103       4.30133624      -0.44658918       0.09337823       0.09652749      -0.00063893       0.00006414       0.00031943      -1.72209990
O       22.62164378      11.21061581       4.32327059       0.28377682       1.91232588       0.53730251      -0.00043665       0.00040886       0.00114679      -1.72398674
O       20.22126954      15.37090837       4.27609072       0.01651359       0.98503420       0.69241821      -0.00001106       0.00047392      -0.00042646      -1.72498703
O       23.54220584       9.85338380       6.51229611      -0.54599708      -0.73014615       0.91206603       0.00092508      -0.00042597      -0.00035273      -1.68187094
O       21.13816594      14.01457030       6.48079378       1.02707473       0.65115308       1.77005205      -0.00056305      -0.00005080       0.00005119      -1.68664157
O       20.93764228      11.14357931       6.48785993       1.03187942       0.69151237      -0.88324686       0.00057472      -0.00012710      -0.00048806      -1.68216288
O       23.34427863      15.29879693       6.46402551      -1.72630947      -1.65202022      -0.05989032       0.00030824      -0.00143046       0.00130249      -1.68597639
O       23.53767499      12.40456178       6.50079252       0.03573897       0.94734492       0.42539366      -0.00016821       0.00067186       0.00020728      -1.68424761
O       21.12952630      16.56128653       6.45050976      -0.11564726       0.56965023      -0.13050065      -0.00144899      -0.00027882      -0.00051969      -1.68594122
O       20.39527140       9.74704617       8.64929651       1.75323639       1.36565085      -0.46273883       0.00027160       0.00033691       0.00038459      -1.68029106
O       22.82202159      13.92625884       8.63314197      -0.21222004      -1.57578499       0.88065129      -0.00042540       0.00003079      -0.00084065      -1.67770517
O       22.59400566      11.04315265       8.64849879       0.23275354      -0.14432722       0.34764236       0.00051171       0.00031893      -0.00037881      -1.68234754
O       20.20418706      15.18355482       8.63435392      -0.38074506      -0.65757015      -1.46341842      -0.00071600      -0.00060299       0.00063781      -1.68122363
O       22.61693055       8.48522823       8.69401605      -0.96858829      -0.22371055      -1.86997843      -0.00024641       0.00064098      -0.00000104      -1.68260801
O       20.22952561      12.62587860       8.66980155      -1.05115855       0.81953516       0.27451380       0.00010804      -0.00083657      -0.00098516      -1.67710352
O       21.16870067      11.15396938      10.90993064      -1.06259042      -0.64822763       0.17239597       0.00006140      -0.00075985      -0.00056652      -1.77243829
O       23.53095092      15.42190718      10.82183320       1.83654339       0.61211846      -1.38161405      -0.00011527      -0.00016878       0.00104386      -1.69908655
O       23.41059432       9.71657610      10.95492084       0.13596773       0.46465892       1.43462803       0.00029153      -0.00049393       0.00080709      -1.77551556
O       21.15420438      13.82397356      10.80349123      -1.32869945       1.04415368      -1.52655729       0.00014412      -0.00000037       0.00011612      -1.69937825
O       21.01762799       8.45431604      10.92348112       0.17197212       1.00908326       0.96858405      -0.00037740      -0.00011543       0.00087361      -1.77338779
O       23.36061986      12.55108805      10.82097697       0.07145188       2.03045498      -0.88442640      -0.00021922       0.00056718      -0.00042174      -1.71332395
O       22.73423002      11.28672157      13.02846227       0.35538176      -0.83613208      -1.12229875      -0.00043576       0.00031553      -0.00015429      -1.58642495
O       20.31409089      15.33018322      13.07519571       0.04986331       0.86369976      -1.25530339      -0.00033198       0.00008928      -0.00053186      -1.61561704
O       20.20890673       9.85756358      12.97837236       1.05066606       0.30518653       1.36409143      -0.00091799       0.00021283       0.00069899      -1.59837985
O       22.58263635      14.03350768      13.01008113       1.86089517       0.64863072       0.40889135      -0.00017288      -0.00017738      -0.00044527      -1.62486541
O       20.30997300      12.48799811      12.94667428      -2.39979448      -0.48052390      -0.86851442       0.00037655       0.00016948      -0.00048504      -1.61802638
O       22.65749259      16.63723522      12.94726039       0.86537641       0.21627470      -2.00779512      -0.00028582       0.00099072      -0.00006722      -1.64293134
Al      19.45651260      19.43450470       2.00111569      -0.93093698       1.48986747      -1.74659402       0.00074102      -0.00024441      -0.00016565       2.43621087
Al      21.86041835      23.61082142       1.98994335       0.99353125       2.41438273      -0.71014741      -0.00048881      -0.00085403      -0.00147678       2.43745780
Al      19.45989299      16.66215424       2.97985774      -1.00535296       0.61448340      -0.20269348      -0.00088095      -0.00044557      -0.00075000       2.44983172
Al      21.86164898      20.83053252       2.94645888       0.17097299      -0.50678325       2.63670336      -0.00149012       0.00103175      -0.00099676       2.45016122
Al      21.86305206      18.05378177       3.23464758       1.75168267       0.20772313       1.74065532       0.00143008      -0.00069636       0.00061703       2.50134945
Al      19.45492585      22.22064398       3.20488265       0.73139633      -0.90931798       1.40892193      -0.00011377       0.00100924      -0.00055049       2.50029778
Al      19.45708069      19.44603203       5.12629306       1.10677660      -1.68471112      -0.69497236      -0.00031761      -0.00005911       0.00032941       2.51123548
Al      21.85817562      23.61172763       5.10711127      -0.38643925       1.50265473      -0.13585727       0.00041353      -0.00055683       0.00056890       2.51064157
Al      19.46296938      16.67428984       5.60735182      -1.48966701      -2.11341379       2.06695660      -0.00030071       0.00064880       0.00026373       2.54311919
Al      21.85822991      20.83406119       5.57437587       1.20882760      -2.75460038      -0.57044645       0.00087579       0.00165289      -0.00013837       2.54322362
Al      21.86298408      18.07086893       7.28417900      -1.66380341       0.73573419       0.40879099       0.00029724      -0.00099376      -0.00064201       2.52196908
Al      19.45470734      22.22443834       7.23787962      -0.27582958       0.45326001       0.35711263       0.00152750       0.00077433       0.00099731       2.52202129
Al      19.46410171      19.44502978       7.77479550       1.41044214      -0.16880129      -1.68158828       0.00070040      -0.00052918      -0.00134457       2.53489709
Al      21.84822351      23.61635308       7.75236250       0.81000088       0.88155859       0.68709425      -0.00011499      -0.00023700       0.00001171       2.53548217
Al      19.46023192      16.69247036       9.49221075      -1.52082731      -1.84147684       1.92227666       0.00039073      -0.00027663      -0.00054717       2.53187704
Al      21.85249119      20.84960769       9.38975544       1.46719853      -0.63476310      -0.55707452      -0.00074451       0.00077243       0.00073725       2.53676152
Al      21.85541607      18.07684384       9.95927790      -0.52662608       1.93601028      -1.34578769      -0.00016157       0.00081183      -0.00092369       2.54489613
Al      19.44215170      22.22855726       9.90403649      -0.10765684      -0.27918311       0.23190829       0.00194221      -0.00053664      -0.00076895       2.55040622
Al      19.47148757      19.46199259      11.78933813      -0.44508455       0.46123347       0.60987960       0.00022253      -0.00002192       0.00014490       2.54403782
Al      21.82795470      23.62023121      11.74124814      -1.27557002      -1.04789608      -0.74726586       0.00097657       0.00031648      -0.00003941       2.55433822
Al      19.48089611      16.69118368      12.13299661       0.00127303       0.18571998      -2.66735618       0.00050592       0.00037702      -0.00006599       2.50107193
Al      21.84291496      20.86786273      11.96265436      -0.56267039      -0.12032277      -2.23451075       0.00224065       0.00103479       0.00051788       2.50149941
Al      21.90573830      18.14313174      13.49543350      -0.45511150      -0.62301984      -0.26250890       0.00038836       0.00007322       0.00065468       2.48188281
Al      19.41797298      22.23877192      13.32480817      -0.76653202      -0.53730167      -1.68502939      -0.00035302      -0.00007357      -0.00102545       2.46295500
O       21.05079452      16.75663843       2.10951610      -0.00983124      -1.41665726      -0.89074286      -0.00014307       0.00113658       0.00003473      -1.57648635
O       23.45565735      20.92818041       2.08197196       2.78197252      -0.44936508       2.63062417       0.00023546       0.00021752       0.00056317      -1.57568240
O       21.15898691      19.39262809       2.08887971      -0.28455366      -0.65791231      -0.87011714       0.00124945      -0.00025034      -0.00131087      -1.57591772
O       23.56339170      23.56914480       2.07546612       0.59193300      -0.66885041       0.41047461      -0.00082289      -0.00046787      -0.00011237      -1.57499850
O       23.38937753      17.97800948       2.10433416       1.24367157      -0.63861438       1.04546744       0.00071331      -0.00027000       0.00036017      -1.57668650
O       20.97963431      22.15324507       2.07358461       0.54834256      -1.89903499       2.63058246      -0.00026077      -0.00064614      -0.00005335      -1.57454705
O       22.77740261      16.65975306       4.26718131       0.91338067       0.30156426       0.10601630       0.00012596       0.00063894      -0.00001427      -1.72359300
O       20.36777184      20.82040387       4.22810248       1.38173094       0.99541595       0.54885381       0.00030963       0.00016254       0.00060824      -1.72393167
O       20.20578640      17.96072090       4.25248569      -0.95413122       1.54785423      -0.92447820      -0.00027384       0.00025818      -0.00090318      -1.72330463
O       22.60572810      22.13006554       4.22522635      -0.31449752       0.28249595       0.10235892      -0.00079436      -0.00075816      -0.00007801      -1.72378683
O       22.61972714      19.53603360       4.23901807      -0.19322454      -0.36652983      -0.06210720       0.00023217       0.00074866      -0.00076271      -1.72497797
O       20.21114788      23.70495202       4.21589740      -0.03457389      -1.67678124      -1.60105259       0.00022626      -0.00041103      -0.00021333      -1.72502768
O       23.53686014      18.17294579       6.44049303       0.39149941      -1.10185493      -1.68000970      -0.00046301       0.00072409       0.00041668      -1.68587720
O       21.12537939      22.33494078       6.39810555       0.95011264       0.55461312      -0.16374591       0.00008997      -0.00024019      -0.00014922      -1.68502271
O       20.93444302      19.44754067       6.42107746      -0.64783666       0.02908442      -0.91058624       0.00018711       0.00073062       0.00071280      -1.68423378
O       23.33200487      23.61689204       6.39941532       1.48319069      -1.77110561       0.97192094       0.00023496       0.00018326       0.00016048      -1.68504596
O       23.52417450      20.72171191       6.41273784       0.99956583       0.08222730       1.33375119      -0.00033273       0.00068730      -0.00055576      -1.68527329
O       21.11692691      24.88473405       6.39679009      -0.53413597       1.00155873       1.47705548       0.00100906      -0.00076311       0.00012763      -1.68519747
O       20.39650630      18.05571452       8.60705629      -1.71882737       0.00711499      -1.03071075       0.00065404       0.00091316      -0.00038327      -1.67786741
O       22.78551087      22.22773981       8.55448619      -0.14088519      -0.52896987       2.21341188       0.00146919       0.00048710      -0.00040154      -1.67734301
O       22.59071415      19.34048402       8.58046683      -1.59613927       1.55658415      -1.23730764       0.00054211       0.00042074       0.00136633      -1.67646718
O       20.17988998      23.50038729       8.55566781      -0.31769831      -0.80423957      -0.82567298       0.00050630      -0.00007012      -0.00077288      -1.67683709
O       22.60623817      16.80061923       8.62007581       1.44130270      -0.46199863      -0.50943469       0.00059799      -0.00046029       0.00079177      -1.67899561
O       20.19794181      20.95775142       8.55435841      -0.87054131      -1.25354293      -1.62543642      -0.00000467       0.00023134       0.00067117      -1.67681789
O       21.09505437      19.57391046      10.74529784       2.70614617       1.26311784      -2.76510258       0.00144731      -0.00133985      -0.00122336      -1.69935584
O       23.48801131      23.71839188      10.73875914       0.35168255      -1.45262783       1.45432193       0.00059091       0.00022375       0.00077617      -1.69801259
O       23.54100209      17.98705936      10.76449539       1.98680047       1.38423659      -1.38404831      -0.00088817       0.00013174      -0.00122798      -1.70103145
O       21.10503505      22.14622416      10.72490892      -0.42328115       0.28462861       0.90849621      -0.00028676       0.00014443      -0.00028297      -1.70549095
O       20.95128924      16.67252358      10.81714274      -0.12451407      -0.29771673       0.14160356       0.00020930      -0.00047992      -0.00051353      -1.69897199
O       23.33494038      20.84262499      10.70996383      -0.94564049       0.22634322       0.36453724       0.00007972      -0.00050506       0.00043920      -1.70469546
O       22.73788062      19.56512442      12.86110008      -2.12128224      -0.39369701       2.32893717       0.00026454       0.00015015       0.00053355      -1.65702343
O       20.30066524      23.69290133      12.94811535      -0.09216954      -2.03442153       0.88100177      -0.00176713      -0.00319628       0.00082561      -1.63128638
O       20.20070790      18.13208579      12.98237929       0.05827346       1.00846016       0.84413131      -0.00059192      -0.00099528      -0.00056898      -1.65419662
O       22.51910939      22.28294056      12.88118953      -0.82271510      -1.14763404       0.87291816      -0.00064911       0.00022467      -0.00058539      -1.65524924
O       20.28879930      20.77516164      12.94167590      -1.16491641      -1.12166472      -2.74254917      -0.00063772       0.00235522       0.00190317      -1.64417171
O       22.61831973      24.90207008      12.89563210       0.11734719      -1.17167383      -0.09234281       0.00053147      -0.00022380      -0.00009904      -1.63931704
Al      19.45299531      27.78368589       1.99691986       1.27226466      -4.90254433      -0.40435187      -0.00001876      -0.00070540       0.00028275       2.43629003
Al      21.86349712      31.94822511       2.01225341       1.08543879      -0.56219229      -1.72203778       0.00035659      -0.00033415       0.00110460       2.43602300
Al      19.45389972      24.99996141       2.93708528      -1.52877174      -1.18209656      -0.63272621      -0.00195550      -0.00024632      -0.00096255       2.45013142
Al      21.86084711      29.16800311       2.95394559       3.01369413      -3.38210944      -1.02689140       0.00050505       0.00070903      -0.00044191       2.45012641
Al      21.85903414      26.39084708       3.20732596       0.28009353      -0.43280909       0.47141961       0.00030118       0.00068888      -0.00042224       2.50101113
Al      19.45581658      30.55437077       3.23132055       1.42045649      -1.80231576      -0.83099163      -0.00005010      -0.00082665       0.00023456       2.50190854
Al      19.45407620      27.77458433       5.12491797       2.55292789       2.11135985      -0.50159385      -0.00000761       0.00006436       0.00089635       2.51150298
Al      21.85863167      31.93598804       5.14119263       0.81056438      -0.71093498       0.19635479       0.00052674       0.00109114      -0.00095110       2.51109242
Al      19.45237783      25.00290532       5.56605733      -0.06151678       0.68899981      -0.02489296       0.00057494      -0.00191909      -0.00076544       2.54448724
Al      21.85290983      29.16330465       5.58360440      -1.97851792       1.67919471      -2.97511700      -0.00023925      -0.00072125       0.00073302       2.54528141
Al      21.85123195      26.38448008       7.24939214       0.59040719       1.32272146       2.34390929       0.00002380       0.00041529       0.00022884       2.52150130
Al      19.45462570      30.54108592       7.28762824      -2.64152605      -0.05065666      -1.80744849       0.00063255      -0.00118478       0.00097698       2.52153158
Al      19.45110440      27.77299809       7.77678109      -0.99486572       1.19963010       0.60052279      -0.00112812       0.00187076      -0.00066729       2.53630280
Al      21.85076574      31.92194203       7.79409515       0.72264613      -0.51280220       0.72173844      -0.00039561       0.00079403       0.00104290       2.53874469
Al      19.44756887      24.99336881       9.40700216      -0.92128674      -1.09468313       0.28778922       0.00044050      -0.00047390      -0.00035925       2.53431916
Al      21.85033183      29.15019416       9.43785068      -0.03634947      -2.18621293       1.07990539      -0.00003936      -0.00014976      -0.00035270       2.53393412
Al      21.83718997      26.38444124       9.91539968       0.22009954       2.18868050       1.91137836      -0.00021068       0.00060108       0.00087851       2.54986477
Al      19.46171258      30.53670973       9.96717963      -0.20973484      -1.15948992      -0.56118284      -0.00124373       0.00083679      -0.00083998       2.55193305
Al      19.44401105      27.78156177      11.76866663      -1.27158961      -0.95296860       1.43365018      -0.00120315      -0.00132043      -0.00140678       2.55253434
Al      21.86536858      31.89002315      11.85306481      -1.40265987      -0.37737062      -0.14085634       0.00118312      -0.00097626       0.00105003       2.54844284
Al      19.42832549      25.00622860      11.99337935      -1.23243490       0.08875463       2.97844183      -0.00070767      -0.00067952       0.00037999       2.49853349
Al      21.84178994      29.15340042      12.04397240      -0.53071840      -0.16039060       0.33189176       0.00245044      -0.00019176      -0.00012214       2.50400734
Al      21.82904282      26.39147262      13.38006503       0.76150990       1.86856067      -1.04545830       0.00012957       0.00002935       0.00018932       2.41495800
Al      19.49374632      30.51325833      13.55589991      -1.78411210      -0.96848496      -0.00215773       0.00031646      -0.00000308       0.00027959       2.48824549
O       21.04506346      25.10505529       2.07030873       0.87957683      -1.61686408       1.01953653       0.00125921      -0.00012116       0.00003591      -1.57448566
O       23.45186749      29.27627405       2.08591642      -1.04570958      -0.01557166       0.44076836      -0.00013725      -0.00060958      -0.00045933      -1.57479393
O       21.15418267      27.74403056       2.07816201      -2.40309669       1.30415787      -1.57176585      -0.00014129      -0.00045025      -0.00013095      -1.57450092
O       23.56450356      31.91102992       2.09383367      -0.57070690      -0.03433523      -0.84133982       0.00015343       0.00054590      -0.00000145      -1.57463503
O       23.38500435      26.32892819       2.07417359      -0.47285931       1.64177373      -0.28552940      -0.00045511      -0.00115137      -0.00082567      -1.57443392
O       20.97424987      30.49775524       2.09292991      -1.02038385       0.68418166      -0.92419867       0.00050470      -0.00018211      -0.00028264      -1.57541633
O       22.76896537      24.99175574       4.22024496      -0.61766957      -2.15437023      -1.24172240      -0.00034242      -0.00069479      -0.00101661      -1.72425914
O       20.36081038      29.15815144       4.23767510      -0.32493186      -0.29864119       0.91141649       0.00017665       0.00021444       0.00036123      -1.72425663
O       20.19438506      26.30015611       4.22433749      -1.49185065      -1.70598749      -0.20925896      -0.00073269       0.00085046       0.00084859      -1.72416472
O       22.59888495      30.46619862       4.23947884       0.46633741      -1.00640644       0.05324550       0.00007465      -0.00050878      -0.00016690      -1.72437441
O       22.61251297      27.87098797       4.22724708      -1.43633921       1.02912422       1.10532808      -0.00052049       0.00083517      -0.00051785      -1.72461724
O       20.20463621      32.03780001       4.25561834       1.28598174      -1.12493301       0.58337244      -0.00036427      -0.00108509      -0.00066313      -1.72265542
O       23.52539907      26.49428521       6.40809722       1.03129034      -0.18460245       1.13307773       0.00059276       0.00006067       0.00067406      -1.68503630
O       21.11773227      30.65784565       6.42752302      -0.03393163      -0.33680146       0.95617824      -0.00012038      -0.00019444      -0.00027784      -1.68472624
O       20.92280436      27.77681859       6.41099631      -0.75456515      -0.08299455       0.43235050      -0.00038102      -0.00063943      -0.00059410      -1.68533731
O       23.32554659      31.93577045       6.42735633      -1.24701708       1.16822210       0.46335454       0.00142114      -0.00042757       0.00169108      -1.68523335
O       23.51636163      29.04349707       6.41056634      -0.09444717      -0.14696212      -0.71568239      -0.00051719       0.00066501       0.00008668      -1.68419099
O       21.11580435      33.20598107       6.43960670       1.76870697      -0.01899693      -0.31450115      -0.00179193      -0.00050563      -0.00140413      -1.68598461
O       20.37951196      26.37274393       8.56431603       0.70218979       2.36492792       0.58888863      -0.00023646      -0.00107282       0.00031756      -1.67740989
O       22.78106796      30.53113295       8.58043375      -0.21077554      -0.58474899      -1.45855494       0.00012802       0.00185105       0.00019487      -1.67816210
O       22.57488301      27.65306886       8.56630006       1.61569531       1.44650136      -1.29914731       0.00026758      -0.00079535       0.00113036      -1.67589557
O       20.17868037      31.81563621       8.60429839       0.05569165       1.28851000       0.24064950      -0.00013563       0.00017899       0.00012839      -1.67955673
O       22.58242783      25.11038543       8.55927358      -0.22642716       1.16412957      -0.59183972       0.00014846      -0.00183853      -0.00068477      -1.67893028
O       20.19009434      29.27321568       8.58663667       0.28163753       1.13492064       0.80904520      -0.00030632      -0.00039124      -0.00007776      -1.67750239
O       21.07933848      27.86062947      10.74621685       0.57090660       0.61440048       1.74767223      -0.00008386      -0.00003842       0.00005802      -1.69288969
O       23.49322635      32.01570623      10.78270773      -0.03443258       1.28634036       0.59972998      -0.00064844      -0.00061238       0.00049133      -1.69830370
O       23.51320016      26.26702370      10.71452650       0.28858296      -0.46609063      -1.65011733      -0.00046343      -0.00079813       0.00020532      -1.70261919
O       21.12571714      30.43998106      10.77556150       0.93392425       0.56370578       0.23888407      -0.00033380       0.00037726       0.00085160      -1.69596756
O       20.92390717      24.98829969      10.74567995       1.09008111      -0.18583269       1.99718714      -0.00050173      -0.00073535      -0.00007572      -1.70100677
O       23.32034057      29.12976945      10.72369328       0.36925606      -0.56367613       0.49191985      -0.00157634       0.00009347       0.00076070      -1.69955862
O       22.71130801      27.78377341      12.84161931      -1.27880849      -0.21005389       1.45509305      -0.00068626       0.00090570       0.00131113      -1.64021230
O       20.33506577      31.95345947      12.97623857       0.19982372      -1.74654819      -1.29188780      -0.00002982       0.00030534       0.00093386      -1.64199436
O       20.12757059      26.39991834      12.97926523       0.21043166       0.30052938      -0.39268675       0.00054727       0.00020593      -0.00105349      -1.63036168
O       22.58212907      30.52703272      12.97790311       0.33568973       0.50400625       0.09956118       0.00047502       0.00066901       0.00021348      -1.65894985
O       20.25456094      29.04691519      12.92328417       0.45413447      -0.16775991      -0.40041131      -0.00019783      -0.00057345       0.00000207      -1.65126204
O       22.67061683      33.19397922      12.97179894      -0.39808000      -1.95446257       1.49066984      -0.00066222      -0.00050354       0.00112491      -1.62436008
Al      19.45869361      36.11016128       2.01929696       0.16330700       2.26103916      -2.13318467       0.00027007      -0.00039875      -0.00002797       2.43379450
Al      21.86835064      40.28176650       2.04238817      -3.11973246      -1.62112002       0.14834414       0.00004070      -0.00026222       0.00058554       2.43320227
Al      19.45718173      33.33085736       2.97944929      -0.03150901      -0.86651703       3.71407635       0.00012112      -0.00074387       0.00064531       2.45054388
Al      21.86637355      37.49717318       2.98484519       1.10145788      -2.11274800      -1.35853529       0.00012339       0.00067511       0.00001922       2.44956517
Al      21.86420622      34.71637526       3.24326842      -1.31923006      -0.57663650      -3.00044695      -0.00055259       0.00107086       0.00023032       2.50134826
Al      19.46051019      38.88040298       3.26190484      -1.99814303       0.04386429      -0.62892023       0.00089578      -0.00069023      -0.00038389       2.49895048
Al      19.45732220      36.09230614       5.15015634       0.10384950      -0.56497570       3.09082259       0.00049913      -0.00076189      -0.00077852       2.51171017
Al      21.86782704      40.25539399       5.17338542       2.65385001       1.83187423       0.38659844      -0.00040194       0.00049822      -0.00034357       2.51193237
Al      19.45539878      33.31858830       5.60845459      -2.18691483      -0.69013691       1.40919223       0.00071158      -0.00047382      -0.00054574       2.54273677
Al      21.87056123      37.46570414       5.60858932       0.34038154      -0.39782441       0.31212316       0.00094396       0.00070242       0.00034609       2.53984094
Al      21.86292238      34.69193664       7.28881875       2.48557390      -1.15472378      -0.88312700       0.00052502      -0.00048350      -0.00009678       2.52043819
Al      19.46503774      38.84739166       7.20702091      -1.64958823       0.17287631       2.34830030       0.00085974       0.00178633       0.00063573       2.54146147
Al      19.45377234      36.06013915       7.80238279       0.46380728      -3.29167188       0.00837434      -0.00052031      -0.00049115      -0.00003606       2.52848649
Al      21.87187349      40.23908384       7.81758173      -1.00997900       0.12806262       0.47479273      -0.00044947       0.00051736       0.00003642       2.52628279
Al      19.45690680      33.30136910       9.47856617       0.96391910       0.67201051      -1.14564987       0.00084760       0.00070401      -0.00211178       2.53395724
Al      21.87189667      37.40866107       9.44897651      -0.41991763      -1.55086567      -1.61947952      -0.00081605       0.00091999      -0.00047479       2.54415250
Al      21.86187860      34.64864399       9.96432617       1.15706572       1.17686644       1.31581882      -0.00066245       0.00023791       0.00147342       2.54940271
Al      19.45922400      38.82640065       9.76934500       0.21778123      -2.46620206      -2.64678522      -0.00036677       0.00002738      -0.00018530       2.50798202
Al      19.47379724      35.99400580      11.83764725       0.93279026      -0.12358567      -1.16968185      -0.00006093      -0.00006263      -0.00129699       2.51622891
Al      21.89102242      40.21498378      11.82365374      -0.48940591      -0.09559160      -1.16280229       0.00053715       0.00030216       0.00096972       2.50845790
Al      19.46374700      33.25807744      12.09401789      -1.06574461      -0.14967191       0.08462986       0.00089479      -0.00137227       0.00156296       2.49641967
Al      21.89996646      37.36495832      12.07019221      -1.69932080      -0.29129336      -1.45246965       0.00210697      -0.00116839       0.00068487       2.49115896
Al      21.86277498      34.64919573      13.43164294       0.74813339       1.29856876       3.67292337       0.00000543       0.00075907       0.00044171       2.45916677
Al      19.51512553      38.76617279      12.30432086       1.57103652      -0.99758107      -1.28837150       0.00038218      -0.00038789      -0.00060041       2.53912306
O       21.04395726      33.44047601       2.10709977      -1.17248928      -0.33747110      -1.04458203       0.00015229      -0.00014305      -0.00095165      -1.57569528
O       23.45717637      37.60736334       2.12198802      -0.19829942      -1.09376208      -0.59423581      -0.00000711      -0.00000455       0.00110205      -1.57638752
O       21.15823595      36.07470723       2.11304882       0.49005342      -0.14573230       1.24824065       0.00104044      -0.00052609      -0.00092377      -1.57667685
O       23.56717292      40.24687871       2.14914429       0.31115303      -0.68912698      -1.49813376      -0.00001907       0.00069939      -0.00106315      -1.57702875
O       23.38494384      34.66388858       2.10825026      -0.44413986      -0.80736833       0.21172564       0.00024666      -0.00073633      -0.00141077      -1.57579482
O       20.97960763      38.83096297       2.12749658      -0.48647346      -0.95849011       1.09235153      -0.00049808      -0.00092147      -0.00074746      -1.57717061
O       22.76635651      33.32170536       4.25208104      -2.08245430       1.00178583       0.05577073       0.00052436      -0.00163835      -0.00065160      -1.72431648
O       20.36362404      37.48371399       4.27108818      -1.95237814       0.30826978      -0.54299267      -0.00009281       0.00017354       0.00122529      -1.72377515
O       20.19528512      34.62652855       4.26316589      -0.14286068      -1.25021978      -0.07153229      -0.00021091      -0.00000415       0.00052932      -1.72440612
O       22.60704567      38.79022855       4.27695075       0.93432396       0.76811133       0.50325096       0.00148438      -0.00019650       0.00067371      -1.72537887
O       22.61510974      36.20053116       4.26706372       0.25438214      -0.08061562      -3.13027096       0.00110781      -0.00115967       0.00016656      -1.72265112
O       20.21084164      40.36396225       4.29739609      -0.04720782      -1.96104677       0.37347055      -0.00063300      -0.00092468      -0.00038920      -1.72260952
O       23.52908241      34.81232119       6.43789798       0.67128885      -0.69871342       1.08832517      -0.00074928      -0.00006084       0.00045553      -1.68510759
O       21.13603555      38.97157168       6.44252233      -0.02506721      -0.78208898       0.54770017      -0.00041688      -0.00025235      -0.00000192      -1.68275774
O       20.92512779      36.08845152       6.44506760       1.08999096      -0.06447212      -2.75580021       0.00082742       0.00033804      -0.00010388      -1.68407798
O       23.33147085      40.25202862       6.48648493      -1.32494247      -1.57586840      -0.91853801       0.00023953      -0.00007236       0.00032713      -1.68444562
O       23.52309166      37.36452033       6.45605950       0.76884739       2.36756248       0.78258710      -0.00068362      -0.00031608      -0.00134334      -1.68493617
O       21.12092989      41.52789980       6.49442584      -0.34298980      -2.02530372       1.15059837       0.00024563       0.00084906       0.00036459      -1.68420124
O       20.38273800      34.68233490       8.61335047       0.79468774      -1.42675823      -3.26471435       0.00045931      -0.00004765       0.00019450      -1.67804182
O       22.76904810      38.83971052       8.63910313       0.56212354       0.55919660      -0.11827715       0.00034027      -0.00048935       0.00062852      -1.67402065
O       22.59211024      35.94749494       8.59438523       0.43912381       0.67399402       0.50854726       0.00057141      -0.00067437      -0.00059023      -1.67860138
O       20.18493927      40.12260175       8.59612151      -1.66544209       0.91321751      -0.25832107       0.00074872      -0.00115393      -0.00035027      -1.67712128
O       22.59169495      33.41915696       8.60550083      -0.46310218      -1.44948776      -0.80703536       0.00044327       0.00051274       0.00005348      -1.68041325
O       20.21183005      37.57296336       8.57619351       0.30458083      -0.28521770      -0.40107224       0.00145630       0.00153879      -0.00088511      -1.67999411
O       21.11571003      36.15181154      10.77264619      -0.58718387       1.34307982      -1.09098090       0.00015641       0.00008836       0.00065953      -1.70441210
O       23.52088796      40.33081518      10.77385119       0.01252096      -1.53823878       1.00267209       0.00039545      -0.00072202      -0.00058958      -1.70097017
O       23.52702431      34.58209849      10.78825151      -0.08654485       0.91870857       0.81190674      -0.00132307      -0.00043151      -0.00086619      -1.69937885
O       21.00335047      38.74842527      10.83070393       2.36984832       1.64246866       0.02539640       0.00058596       0.00056247       0.00004578      -1.76391768
O       20.93328989      33.28023169      10.79662780       1.58615078      -0.72469937      -0.09606581       0.00021073       0.00153050      -0.00029591      -1.69893193
O       23.32689897      37.42288175      10.76195592      -1.16896131       1.13951535      -1.89422827       0.00048154      -0.00003727       0.00023604      -1.69813478
O       22.77369059      36.06890861      12.95898376      -0.57222914      -0.65445522       0.17198361      -0.00138027       0.00066886       0.00008209      -1.62123847
O       20.34416980      40.18473828      12.94401165      -1.34443109      -0.57577313      -0.62892614       0.00041132      -0.00018147       0.00055232      -1.59702182
O       20.17807911      34.68250783      12.99254692      -0.05206724       1.80580172       0.31657772       0.00117308       0.00047860      -0.00080684      -1.62144494
O       22.56895210      38.82466206      12.83896264      -1.26370674      -0.36295688      -0.11537264      -0.00038295       0.00056127      -0.00044818      -1.63055646
O       20.29204495      37.31253850      12.93005843       1.26223239       2.03100696      -1.14377925      -0.00075659      -0.00053622       0.00026084      -1.58784163
O       22.68672887      41.44854776      12.92385240       1.36243913       1.01339906       0.75064038      -0.00060883      -0.00028815      -0.00051882      -1.65281546
Al      19.46734885      44.44369379       2.08405633      -2.49942162       1.41222427      -1.78589233       0.00036893      -0.00001801      -0.00020079       2.43016410
Al      21.87411530      48.58941574       2.11956458       0.46833219      -0.03084635      -2.05233052      -0.00003292      -0.00059248       0.00023296       2.42803717
Al      19.46078949      41.66011604       3.02350204       1.35088948      -2.45257283       1.87349612      -0.00018708      -0.00072069      -0.00006625       2.44921875
Al      21.86927896      45.81877901       3.09879039       2.68092141       0.82595792       0.39957749      -0.00114066       0.00051042      -0.00050733       2.45017695
Al      21.86787472      43.04548030       3.32161234       0.62223239      -1.43665477      -2.04575336       0.00086763      -0.00039128      -0.00039638       2.50207520
Al      19.46535873      47.20165430       3.36967516      -3.19099413       5.29441332      -0.03897196      -0.00053013       0.00009603       0.00003939       2.50352430
Al      19.46390837      44.42281382       5.23332553      -0.32016229      -0.71363096      -0.20467423      -0.00000535      -0.00004779       0.00094341       2.51300550
Al      21.86185195      48.57819040       5.28294020       1.10138478       1.14010706       2.01454585       0.00006044       0.00033778       0.00047341       2.51397681
Al      19.47022736      41.65026994       5.64431583      -0.60570665      -1.39413282      -1.73243585      -0.00082500      -0.00059601      -0.00103885       2.53603244
Al      21.86479079      45.80624728       5.72312285      -1.61870289      -0.60446207       0.72650605       0.00077736       0.00113179      -0.00036095       2.53843379
Al      21.85808706      43.01431344       7.37046470      -1.48082682      -2.25244963       0.90126480      -0.00026847       0.00065851       0.00066359       2.51724529
Al      19.46201808      47.18285346       7.40520046       0.60496445       0.93273346       0.26391219       0.00062339      -0.00103901       0.00031228       2.52388048
Al      19.47395088      44.41154521       7.88693601      -0.17989193       0.10715336      -1.42474458       0.00071096      -0.00056820      -0.00024620       2.52629137
Al      21.86144870      48.56727851       7.93657682       0.10981806      -1.01660820      -1.18107063      -0.00026618       0.00053078      -0.00086002       2.52404928
Al      19.49714020      41.58452547       9.52768440      -0.33552564      -1.74129295      -1.96434074      -0.00057278       0.00092409       0.00121021       2.55488515
Al      21.83935257      45.77889168       9.61615088      -0.35512558       0.73870101       0.63740393      -0.00049471      -0.00047148       0.00015502       2.53582478
Al      21.86069437      43.01580071      10.05104352       1.97930047       1.07105338      -2.49734111       0.00026272      -0.00146427       0.00035641       2.54013252
Al      19.45293361      47.18043719      10.06000790      -1.52464449      -1.63573903       0.96882532       0.00029718       0.00111109      -0.00025700       2.51451945
Al      19.52616316      44.34629543      12.02021528      -2.09397924      -0.03059044      -1.70390322       0.00011469       0.00101247       0.00060092       2.50412917
Al      21.85954825      48.53152173      11.95687482      -1.65088257      -0.79796592      -1.04964591      -0.00002982      -0.00006160      -0.00114453       2.49921155
Al      19.55324192      41.59544505      12.20197679       2.92381187       0.37329731      -0.75179657       0.00038140      -0.00064361       0.00072502       2.46090245
Al      21.88209120      45.67733960      12.26925924       1.56059886      -1.90530803      -0.65444005      -0.00095435       0.00051748      -0.00003392       2.47614336
Al      21.91860574      42.81749455      13.70780106       1.56149027      -2.45504621       0.21033873      -0.00059954      -0.00040502       0.00116438       2.45384741
Al      19.49462560      47.16384429      13.17511832       0.24443932       1.06496896       0.11398688      -0.00018451       0.00026241       0.00000143       2.42938018
O       21.05251930      41.77453130       2.16554749       0.68027836      -1.54554801       0.03021876       0.00016984      -0.00010925       0.00025147      -1.57946444
O       23.45603726      45.93075376       2.22972158       0.87308174       0.15597937       0.91628373       0.00000460      -0.00026402      -0.00048532      -1.58074117
O       21.16428404      44.40698792       2.20556008       0.45764825       0.14230186      -1.39816719       0.00062422      -0.00006767       0.00011551      -1.57984936
O       23.56981468      48.55172915       2.24699282      -0.16716048      -1.44594331       0.40301061      -0.00069730       0.00048273       0.00071069      -1.58152938
O       23.38728469      42.99558774       2.18664060       0.13325599       2.09123918       0.04928263      -0.00001236      -0.00012035      -0.00079252      -1.57915723
O       20.98397164      47.14461605       2.23362789       1.83042481      -1.99619932       0.81545499       0.00044594       0.00049107       0.00051747      -1.58146214
O       22.77245546      41.65188677       4.32253775       0.18939853      -0.85076620      -0.19761896      -0.00087014       0.00010886       0.00047594      -1.72356391
O       20.36976180      45.81404592       4.38101640       0.60068228       1.96128396      -0.58810874      -0.00041028       0.00108367      -0.00034067      -1.72240496
O       20.20199147      42.95480136       4.33202772       1.66467232       1.36647321       0.22205333      -0.00011864       0.00105026       0.00048276      -1.72389734
O       22.60747204      47.10915406       4.39700513      -0.54339798      -2.06384388       1.00242891      -0.00034849      -0.00027178      -0.00024809      -1.72260916
O       22.61089204      44.52356435       4.37020519       1.09517937      -0.44675331       1.61108388      -0.00010632       0.00090902      -0.00056262      -1.72169125
O       20.20787535      48.67803461       4.40694717      -1.89708551      -0.44070232      -0.57674590       0.00062488       0.00006846       0.00051494      -1.72082233
O       23.52683249      43.14106323       6.52984834      -0.87190160      -1.53434991      -0.08292911       0.00080817       0.00090487      -0.00013324      -1.68396091
O       21.13065470      47.30000347       6.58138938      -0.12572390       0.71988762      -0.40730469      -0.00054029      -0.00007056       0.00015484      -1.68456173
O       20.92776329      44.41832483       6.54940333      -0.99995748       1.14524647       0.00837007      -0.00079958      -0.00055910      -0.00054142      -1.68587923
O       23.32997889      48.58027716       6.59759093      -1.07352400      -0.27644277      -0.43668515      -0.00119144      -0.00017839      -0.00042901      -1.68399680
O       23.52300427      45.69118730       6.57101339      -2.44598856       0.06560600      -0.25248017      -0.00029505       0.00013773      -0.00006452      -1.68381035
O       21.11984775      49.84990232       6.59326280      -0.00136649       0.45292174       0.52480352      -0.00103275      -0.00023398      -0.00039801      -1.68406916
O       20.36922573      43.01502577       8.70887726       1.78023743      -1.89369236      -0.11845162      -0.00030309      -0.00012497      -0.00014931      -1.68117177
O       22.78246876      47.16847358       8.76288673       2.44763529       1.17539369       0.39217735      -0.00049795       0.00046338       0.00006839      -1.68310964
O       22.57451949      44.29930368       8.71850232      -0.04485106      -1.10362494      -1.54690220      -0.00034123       0.00014826       0.00059764      -1.68102980
O       20.18489811      48.46431162       8.75234032       0.83473198      -0.41494808       1.16616599      -0.00068933       0.00049976       0.00004602      -1.68539262
O       22.57814046      41.74583452       8.65350062       2.52171849       1.31082074      -0.05380410      -0.00100729       0.00020450      -0.00006679      -1.67755210
O       20.18669000      45.91613683       8.73206799       1.22439492       0.49196958       0.99638405      -0.00038646      -0.00091083      -0.00047100      -1.68333185
O       21.09367521      44.49439877      10.90546667       0.09955686       0.74713453      -1.07076222       0.00029333      -0.00097284       0.00081068      -1.69389844
O       23.50832659      48.65153978      10.93405407      -0.98149819      -1.26659609       1.06472585      -0.00039325       0.00071901       0.00012796      -1.72093225
O       23.53193859      42.89711748      10.82983106      -0.24719311       0.83457689      -0.00247502       0.00018698      -0.00058823       0.00033569      -1.69287348
O       21.08563289      47.07785882      10.94797995      -0.30506480      -0.81945839      -1.30821368       0.00021445       0.00029402      -0.00021153      -1.72913015
O       20.91949526      41.60216904      10.81267307       1.70475666      -0.30252846      -1.15869475       0.00016899       0.00005154      -0.00007782      -1.70723951
O       23.33424326      45.75720316      10.95148554       0.09494674       0.22297638      -0.24530941      -0.00033188       0.00046163      -0.00100946      -1.72033691
O       22.70272103      44.30846803      13.12027157      -0.06961454       0.10181033       0.06874087       0.00026188      -0.00005732       0.00128011      -1.61382341
O       20.34610409      48.63636570      13.08972978       0.70899331       0.95380621      -0.47683672      -0.00016747       0.00052111       0.00002893      -1.57681513
O       20.27366224      42.98245250      13.07627920      -0.55677327       1.77749025      -2.38282067      -0.00030958      -0.00002035       0.00065907      -1.61887181
O       22.55406821      47.16812604      13.09190282       2.65366314      -0.25101514       0.48876118      -0.00098050      -0.00032049       0.00014459      -1.57728338
O       20.28040588      45.65574215      13.11787905       0.16748601       0.68934401      -0.89825499      -0.00018653       0.00050955      -0.00019675      -1.57708395
O       22.67104887      49.84136418      13.09496315       0.15575711       0.12599937      -0.71663036      -0.00029376      -0.00037340       0.00019003      -1.58005691
Al      24.27730759       2.79344138       2.12284643       0.79892199       0.48567740       1.72635695      -0.00032538       0.00023515      -0.00000098       2.42752624
Al      26.68233856       6.93876537       2.09519106       1.21537286       1.61021734      -0.12110198      -0.00044379      -0.00001559       0.00037520       2.42734504
Al      24.27285651       0.03240582       3.13012790      -1.73546741      -0.64988499      -1.38556536      -0.00073013      -0.00124904      -0.00046868       2.45027447
Al      26.67648028       4.18023786       3.12316807      -0.12140712       1.61063875      -0.64103094       0.00014686      -0.00038223      -0.00084170       2.45006537
Al      26.67389263       1.41384692       3.39709049      -0.27602435      -1.43496889       2.47941040       0.00017237       0.00146973       0.00050997       2.50315166
Al      24.27207574       5.56475599       3.37305367      -2.15509552      -0.58121017      -0.21104948      -0.00034738      -0.00057888       0.00000259       2.50285387
Al      24.26482698       2.80160461       5.28472783       2.10810008       3.12990375       0.39438979      -0.00030960      -0.00024385       0.00035493       2.51438522
Al      26.67067916       6.95837335       5.25273242       2.65975303      -0.40398676       0.12406042       0.00076020       0.00112590       0.00010693       2.51429820
Al      24.26152412       0.02662299       5.75116041      -2.88784502       1.09472166      -0.04606768       0.00028543       0.00027313       0.00035715       2.53805828
Al      26.66515221       4.18647397       5.74431558       3.79421768       2.02354275       0.77419998       0.00045808       0.00027335      -0.00119643       2.53609753
Al      26.66272714       1.41280817       7.41806368      -2.29722338       0.77544709       0.16491580       0.00077812       0.00093596      -0.00001431       2.52532029
Al      24.25890912       5.58250029       7.39949764      -0.79503331       0.51963844       1.21577425       0.00096173      -0.00012601       0.00027270       2.52509212
Al      24.26169450       2.80544155       7.93510411      -2.12274952      -0.34280176      -0.92784775      -0.00031689      -0.00014112       0.00022506       2.52290201
Al      26.66166311       6.96613245       7.90323871       1.41186974      -0.73539245       0.89741523      -0.00018934       0.00018603      -0.00029660       2.51998281
Al      24.25700878       0.01087012       9.60260836       0.62506941       0.20561223      -1.44146541       0.00068908       0.00050877      -0.00040643       2.53858995
Al      26.66022277       4.19413697       9.59637911      -1.27565687      -2.67609945       1.53046771       0.00022698      -0.00055008       0.00112153       2.53916883
Al      26.65264315       1.41453475      10.06378511       2.02183822       1.61486288      -0.71387663       0.00053729      -0.00071505      -0.00027942       2.51002789
Al      24.25944833       5.60639386      10.05110947      -0.45472608       0.85326829      -1.10924383       0.00077915      -0.00003099      -0.00069202       2.50797057
Al      24.25745024       2.80329397      11.95978976       0.35512256       0.96674415       0.37200141      -0.00049768       0.00004781       0.00060016       2.49553204
Al      26.67039628       6.98400024      11.98029852       1.27914141       0.59411898       0.36728940       0.00083464       0.00075651      -0.00062536       2.48266578
Al      24.25749863       0.00887435      12.22859522       0.12555660       2.16453160       0.27273101      -0.00004459      -0.00003520      -0.00025617       2.44878221
Al      26.66050711       4.20020582      12.22427448      -2.77455638      -2.21533317      -0.85487420       0.00045515      -0.00041858      -0.00085694       2.45083141
Al      26.66150683       1.40927066      13.19760913      -0.34845227      -2.35154296       1.50646025      -0.00012689       0.00037703      -0.00000404       2.42988706
Al      24.26563740       5.59952729      13.14260147      -1.46432909      -3.99911891      -0.11468750      -0.00020942       0.00017879       0.00001574       2.43387246
O       25.85916983       0.13874778       2.25791211       1.23083014      -1.87752528      -0.28700253       0.00089843      -0.00021709      -0.00057603      -1.58203173
O       28.26394743       4.28122745       2.25214255      -0.18748531       0.27083461      -0.21137910      -0.00028293      -0.00013060       0.00006521      -1.58234811
O       25.97313369       2.75761218       2.25242764      -0.88056142      -1.36755501       1.51312430      -0.00038684       0.00031070       0.00041060      -1.58202422
O       28.37853779       6.90252115       2.22915707       0.83068210      -1.11760892       0.73138755      -0.00028517       0.00073091       0.00024376      -1.58253503
O       28.19412896       1.35136710       2.25976488       0.79075324       1.82881287       0.74971375       0.00001367       0.00043770      -0.00032373      -1.58234870
O       25.79368139       5.49455365       2.23973774       0.23646561       1.56121119       0.19497238      -0.00038226      -0.00032813       0.00033293      -1.58311760
O       27.57775278       0.03072672       4.41798378      -0.44271605       0.56685560      -1.95316179      -0.00083260       0.00014732      -0.00015708      -1.72201014
O       25.17539672       4.18555327       4.40992090       0.71471329       1.47894784       1.51764091      -0.00021355       0.00049251       0.00024772      -1.72213078
O       25.01189318       1.32719663       4.41544202       0.57256761       0.19726049       1.21780121       0.00016418       0.00083868      -0.00026031      -1.72208369
O       27.41643459       5.47826289       4.40184503      -1.04411712       0.70913054       1.61674891       0.00020618      -0.00030442       0.00026325      -1.72201681
O       27.41572273       2.89616821       4.41832138       1.34434728      -1.36914525      -0.32828359       0.00074336      -0.00011033      -0.00101044      -1.72096252
O       25.01671691       7.05011601       4.38099796      -1.27126072       0.04465594       1.45129962      -0.00032320       0.00001342       0.00054448      -1.72214985
O       28.33525341       1.52815995       6.59987276       0.60387446       1.11237158       0.04238603      -0.00052347       0.00018255       0.00033603      -1.68399692
O       25.93009136       5.69356220       6.58300796       0.17175285       1.00174841       1.20619641      -0.00023864      -0.00017941       0.00053192      -1.68419480
O       25.73133160       2.81223251       6.60013027      -0.42118015      -0.44470693       2.20425951       0.00021196       0.00057723      -0.00035276      -1.68465281
O       28.13466001       6.97223604       6.57262099       1.08137933       0.02551364      -0.09319094      -0.00049387      -0.00045489      -0.00010196      -1.68443620
O       28.32489232       4.07684796       6.59365667      -2.45529303       0.92789942      -0.99524059       0.00000854       0.00046129      -0.00006598      -1.68440557
O       25.92067246       8.23554783       6.54776175      -0.88218500       1.24904596       0.42739615       0.00061275      -0.00023966       0.00037045      -1.68279707
O       25.18461884       1.41100847       8.76293236      -0.16246432      -1.77097381       1.75620596      -0.00024422      -0.00055892       0.00026970      -1.68445790
O       27.58399500       5.58201049       8.74782776      -0.17530421      -0.81221159       0.09091791       0.00085590       0.00062362      -0.00054854      -1.68287694
O       27.38950362       2.69633333       8.75897742       1.50084413      -0.67098645      -1.18535754       0.00173903       0.00021903       0.00013808      -1.68348968
O       25.00016926       6.88061012       8.75603940      -1.01255559       0.03077268      -0.29373345      -0.00079864      -0.00052835       0.00043857      -1.68106675
O       27.39682919       0.14487557       8.75899547      -0.84472323      -0.68851827       0.77951328      -0.00024023      -0.00152168       0.00012545      -1.68429184
O       24.99404168       4.32473387       8.75821150       0.19584817       1.41855844      -0.54294732      -0.00048436       0.00041341      -0.00019248      -1.68511081
O       25.90542933       2.91095269      10.93189353      -1.71553248      -0.76591047       0.91494765       0.00052456       0.00079968      -0.00039500      -1.72185969
O       28.30383627       7.08738557      10.89987709      -1.63602973       0.54708423       0.03477556       0.00036651       0.00006439       0.00134084      -1.72902930
O       28.29951362       1.32362101      10.94653870       1.13893409       2.21109319       1.23028402       0.00008934       0.00069028       0.00017875      -1.72629368
O       25.89599505       5.52165187      10.95451382      -1.61948880       0.34935430      -0.21395558       0.00091497       0.00010072       0.00031615      -1.73333919
O       25.74339047       0.02625635      10.94019048      -1.85094172       1.39014666      -0.59933291      -0.00001716      -0.00057694      -0.00075768      -1.72298694
O       28.14047886       4.20970825      10.93667332       1.23204967      -0.66023173       0.75500075      -0.00051333       0.00042378       0.00015271      -1.72131360
O       27.53464068       2.87162261      13.09218113      -0.97435710      -0.62895579       0.27852803      -0.00032729       0.00063413      -0.00009366      -1.57962620
O       25.12404773       7.07307937      13.10059146      -2.56552136      -0.64210732       2.20895628       0.00143880       0.00011333       0.00093606      -1.57017255
O       24.96004422       1.45134316      13.09016355       1.39688252       0.34304107      -0.37792849      -0.00037243      -0.00133083       0.00063738      -1.57918692
O       27.36328340       5.63617833      13.09858918       1.32253576      -0.96287871      -0.25299625       0.00084815       0.00011911      -0.00010180      -1.58132184
O       25.06894722       4.10011581      13.08960817      -0.35858132       0.51464375      -0.03825582       0.00011102      -0.00024596      -0.00029937      -1.57985032
O       27.44025722       8.32208823      13.01605426      -2.33186471      -1.74877330       0.94484739       0.00042219      -0.00026782       0.00020754      -1.56257081
Al      24.27432355      11.09937261       2.05521312       0.86672611       1.41745007       0.14825907       0.00005981       0.00029695       0.00079270       2.42956519
Al      26.67559057      15.26586286       2.03186782       1.09299943      -0.39274542       1.51484127      -0.00008194      -0.00039423       0.00008828       2.43216777
Al      24.27439891       8.33543916       3.07089097       0.62422646       1.69929633      -2.70415775       0.00060290      -0.00029277       0.00012296       2.44919729
Al      26.67601426      12.49642201       3.03144280       0.05062945       0.20009921       0.60630045      -0.00062020      -0.00033845      -0.00008855       2.44992208
Al      26.67641928       9.72334774       3.32829116      -0.58104573      -1.04802013      -1.82128110      -0.00140987      -0.00054257       0.00066076       2.50003839
Al      24.27193046      13.88941469       3.28035850       0.35569783       0.15772398       0.37084963      -0.00037764      -0.00062294      -0.00000600       2.50162911
Al      24.26973421      11.12739023       5.19497910      -3.31021125       0.11991606      -1.21123037      -0.00032315       0.00104773       0.00077467       2.51320028
Al      26.67275011      15.29166360       5.17046707       1.96810029      -0.17513886      -1.63498461      -0.00026566       0.00033462       0.00014272       2.51269722
Al      24.26355301       8.34198535       5.68782539      -1.13490260       1.68514253      -1.38335063      -0.00067794      -0.00158388      -0.00032572       2.53232741
Al      26.67217923      12.52368401       5.65255363      -3.11741955       0.71847402      -0.95192366      -0.00012375      -0.00049808      -0.00022794       2.53495026
Al      26.66852259       9.74768062       7.28922067      -0.36638329       0.94021962      -1.84901732       0.00008395       0.00025865       0.00058637       2.54194641
Al      24.27062206      13.92807236       7.32134687       0.05839515       0.94855519       1.37203602       0.00011939      -0.00061752      -0.00026470       2.51999974
Al      24.27108316      11.15600191       7.84439852       2.07449479       0.36267885       1.59950310      -0.00027245       0.00066531      -0.00011612       2.51877952
Al      26.66892170      15.31651426       7.81639873      -0.29585901       0.62228703      -0.66076064      -0.00042639      -0.00023395       0.00049120       2.52826357
Al      24.24784470       8.36280771       9.59407446      -1.77379635      -1.94035240      -1.36025519       0.00007868      -0.00073322       0.00021648       2.55629301
Al      26.68694212      12.57015800       9.51088096       0.94145835      -0.62234917       0.23705190      -0.00015676      -0.00122684      -0.00063112       2.54544330
Al      26.64049106       9.78570151       9.87132795      -2.63822248      -0.06105975       2.52744593      -0.00108026       0.00006055      -0.00022366       2.50396729
Al      24.28664711      13.95275970      10.00037388       0.96247001       0.76262513      -3.15602608       0.00042756      -0.00044098      -0.00000337       2.53347492
Al      24.26629207      11.26232179      11.91824841       0.17035480      -1.05337130      -0.92618716       0.00012745      -0.00028987      -0.00068758       2.49078488
Al      26.67178167      15.37226342      11.83931104      -1.53209723      -1.88927134      -1.50825206       0.00009107       0.00060588       0.00034951       2.54034805
Al      24.24917741       8.42810523      12.30215367       0.35471117       1.36906280       2.40390388       0.00018184      -0.00100194      -0.00015935       2.46281576
Al      26.70787468      12.65397756      12.14778561      -2.32917989      -1.61852387      -2.16712703       0.00107621       0.00109204       0.00013279       2.47618628
Al      26.68325734       9.79991184      12.45828323      -1.18593858       1.75515028      -1.80815048       0.00038402      -0.00039789      -0.00141125       2.48844886
Al      24.24319381      13.97187236      13.55823985      -0.40281037       0.68632150       0.70337211       0.00022159      -0.00021276       0.00024603       2.38151765
O       25.86406351       8.42701499       2.20401764       0.72403431      -0.62865766       0.06170617       0.00022305       0.00059205      -0.00044516      -1.58161640
O       28.26753705      12.58922064       2.16908117      -0.09238501      -0.32980001      -0.06548343       0.00092340       0.00051892      -0.00064563      -1.58038008
O       25.97314184      11.05773503       2.17696221       1.00755529      -0.85438160       0.21389112      -0.00054059       0.00116100       0.00073980      -1.58083546
O       28.37522911      15.22349120       2.14515144      -1.20960945      -1.14438553       0.62064196       0.00052222      -0.00002717       0.00085402      -1.57928085
O       28.19975603       9.64870516       2.20075430      -0.06383013       1.75093038      -0.95355395      -0.00086233       0.00040374      -0.00073800      -1.58162379
O       25.79592487      13.81037869       2.14902252      -1.01846301       0.59480875      -0.46232200      -0.00095150      -0.00086981      -0.00053623      -1.57937133
O       27.57954631       8.33842000       4.37258654       1.93919542      -0.01714739       1.26615816       0.00007665       0.00016844      -0.00049984      -1.72251558
O       25.18192312      12.49990627       4.31647719       0.25212255      -0.41491112      -2.15344810      -0.00065979       0.00025911       0.00032293      -1.72322845
O       25.01840358       9.63472172       4.34683292       0.66996204      -0.36839390      -0.14753617      -0.00008893       0.00021106       0.00094678      -1.72253335
O       27.41881751      13.79857191       4.31241305       2.00484596      -0.30354199       0.31697943       0.00111523       0.00000903       0.00071179      -1.72188997
O       27.42349343      11.20947798       4.33779842      -1.24250762      -1.11006592       1.04223815       0.00001871      -0.00050557      -0.00154422      -1.72344196
O       25.02712181      15.37224931       4.28561062       0.23330078       3.34959327       0.21801807       0.00053958      -0.00052796      -0.00007530      -1.72483051
O       28.34254370       9.85043443       6.52982880      -0.53550236      -1.65684926       0.22063154      -0.00027469       0.00010727      -0.00028210      -1.68186474
O       25.94068725      14.01504346       6.49210766      -0.69056265       0.07877747       2.12028005      -0.00019087       0.00099602       0.00045929      -1.68628883
O       25.73746986      11.13490998       6.50959161       2.13122871      -2.07953015       0.87861377      -0.00087755       0.00073308       0.00031654      -1.68198085
O       28.14414852      15.29934911       6.47689552      -0.68393625       1.25773200       0.38290505      -0.00008494      -0.00075776       0.00024848      -1.68647325
O       28.32964964      12.40101603       6.50982299       1.11665652      -1.54055924      -0.15015405      -0.00019813       0.00055430       0.00001599      -1.68599093
O       25.93404637      16.56523632       6.46165719       0.18906179       1.20620977      -1.06852469       0.00067927      -0.00089397      -0.00039069      -1.68615222
O       25.15767490       9.74554353       8.70223668       2.36803508      -2.31145181      -3.23912767       0.00087677      -0.00052276       0.00089607      -1.68238294
O       27.60644565      13.93253583       8.65344882      -1.39718736      -0.32356823      -0.10037918      -0.00058337      -0.00050180       0.00110558      -1.67886901
O       27.37701718      11.04216969       8.66218557      -0.05393731      -1.48971003      -0.14178885      -0.00037312      -0.00064912      -0.00005632      -1.68230975
O       25.01081281      15.19480151       8.64717905       1.06551103      -0.96455188       0.50320432       0.00082850       0.00011099      -0.00004772      -1.68101180
O       27.39610053       8.48855749       8.70663200      -0.41784631      -1.49310218       0.04913599       0.00001175       0.00087670       0.00016551      -1.68562710
O       25.02293596      12.63768249       8.68783537      -1.34603563       0.56093404      -0.15298222      -0.00027989       0.00027643       0.00094594      -1.67607832
O       25.93157229      11.18529606      10.91712472       1.97543346      -1.54803543       0.78314507       0.00066853      -0.00065550      -0.00030999      -1.77975082
O       28.33905416      15.43130969      10.86420353       0.95628333      -0.18455747      -0.30921744       0.00054953       0.00005687      -0.00132242      -1.69475627
O       28.19139647       9.71928866      10.95354873       0.12769512       2.04996346      -0.63860250      -0.00040209      -0.00064028       0.00040399      -1.76046240
O       25.96818212      13.84649088      10.84125496       2.32590926       0.56056902       1.86799135      -0.00033274      -0.00017296       0.00015022      -1.69693148
O       25.76018512       8.47791294      10.95657831      -1.73387927      -1.79514207      -1.18015528       0.00068407      -0.00049474      -0.00074673      -1.76980472
O       28.14111632      12.55447419      10.83615469       0.64538591       0.60199826       0.44333016       0.00031706      -0.00050094       0.00048571      -1.70816505
O       27.49201027      11.26085791      13.02993956      -2.90100146      -1.38480900       0.30466763      -0.00024744      -0.00061960      -0.00005707      -1.59690762
O       25.16069777      15.37958832      13.02651434       1.81025192       1.14414752      -0.05245073       0.00030115       0.00026138      -0.00138128      -1.62488008
O       25.01752841       9.89471942      13.04708933      -2.06794979      -1.60154778       0.01181130      -0.00012220       0.00020035      -0.00048601      -1.58167267
O       27.47713231      14.02923119      13.07968649       1.42412748       0.92207473      -0.05192432      -0.00050805       0.00120021       0.00052484      -1.62107074
O       25.09078436      12.55634141      12.96876991       0.64379462       0.24113284      -0.60602870      -0.00028962      -0.00041673      -0.00009493      -1.61831760
O       27.48602757      16.64523950      13.02909424      -0.50566772      -0.49251752       0.10037030      -0.00020556      -0.00073566       0.00140060      -1.60782576
Al      24.26851739      19.43471829       2.00024642       1.21233204       1.96805603       0.09972898       0.00005395       0.00025632       0.00039117       2.43457937
Al      26.67527677      23.61061861       1.99786654      -0.59004449       0.93668600       0.78445376      -0.00007823      -0.00013844      -0.00012396       2.43566489
Al      24.26946382      16.66303275       2.98724900      -0.70727147      -0.03589917       2.06308191      -0.00069884       0.00174533      -0.00088003       2.44995379
Al      26.67245448      20.83118063       2.95954769       0.20986527      -0.17165009      -1.29569119       0.00070515       0.00064302       0.00017630       2.45001888
Al      26.67292456      18.05489334       3.24745585       0.68697663       1.24661257      -0.85205618      -0.00056433      -0.00038379       0.00006039       2.50126362
Al      24.26527055      22.22275153       3.21329134      -1.54914725      -1.18426760       0.06792275      -0.00003939      -0.00065583       0.00041271       2.50070000
Al      24.26284911      19.44940209       5.13121405      -1.03484780       1.27046232       0.61456557       0.00034742      -0.00045996       0.00030723       2.51216245
Al      26.66557295      23.61729358       5.11913655      -2.07108984      -0.55912147       0.64805441       0.00103836      -0.00014184      -0.00006723       2.51132631
Al      24.26932994      16.67888695       5.61291060      -0.72637021       0.13539932      -1.01324408      -0.00118522      -0.00048160       0.00028814       2.54130983
Al      26.66043921      20.84013132       5.58400636       0.81167395      -0.26549193      -1.73478010       0.00021397       0.00256396       0.00042205       2.53965640
Al      26.66682543      18.08165970       7.28642601      -0.80863663       1.35115287       2.70901218      -0.00042321      -0.00116644      -0.00096002       2.52235150
Al      24.25239089      22.23190081       7.25060891      -0.40543163      -0.04467326      -2.61416532       0.00073488      -0.00060144      -0.00033592       2.51986122
Al      24.25959841      19.45641105       7.77737904      -0.08865560       1.88186539       0.33200427       0.00101767      -0.00080165       0.00025871       2.53183866
Al      26.64803893      23.62167661       7.76797363      -0.68612206       1.66701115       0.34351221      -0.00064137       0.00067283       0.00065219       2.53205943
Al      24.25949330      16.70648625       9.47776122       1.52104927      -0.02145959      -0.73831629       0.00072730       0.00088225       0.00082561       2.53117371
Al      26.62549398      20.86783540       9.43303446      -3.37265439      -1.53434560       0.84946296       0.00015144      -0.00054316      -0.00014480       2.54465222
Al      26.66063292      18.08962660       9.95232731      -0.33961868       1.19107019       1.57539842      -0.00102668      -0.00137906       0.00104465       2.53928924
Al      24.24717084      22.24318924       9.92262022       0.71423513      -0.56917372       0.77431444      -0.00019042       0.00056472      -0.00027162       2.54773903
Al      24.24405550      19.48839759      11.72824597       1.70741875       0.39469091       1.66893034      -0.00026221       0.00020794       0.00028027       2.55101275
Al      26.57896459      23.61338878      11.84433973       1.02143040      -3.79487340      -0.51747662       0.00117654       0.00116142      -0.00041108       2.52507639
Al      24.25806373      16.70858062      12.10033240      -0.48953804       1.37204953       2.58877875       0.00039501       0.00127846       0.00071436       2.50317693
Al      26.61193141      20.85057761      12.05727343      -3.30087152      -0.77934787      -1.71779902       0.00134544      -0.00038695      -0.00045933       2.50007463
Al      26.63325333      18.12380950      13.44924810       2.68973210      -0.68149735       0.40061800      -0.00102434      -0.00037465       0.00250387       2.45940614
Al      24.16380689      22.19421761      13.49844943      -0.13649261       1.53318011       0.50133252      -0.00008818       0.00095315      -0.00021348       2.47135448
O       25.86157421      16.75722742       2.12080802       0.85867668       0.18785305       0.12026664      -0.00062590       0.00039896      -0.00030519      -1.57798910
O       28.26726080      20.93061884       2.09942781      -1.78414581      -3.08874773       1.51872041      -0.00011825      -0.00104672       0.00098421      -1.57673252
O       25.97022715      19.39393649       2.10148685       0.85149508      -0.78458587      -0.70172279       0.00005686      -0.00109970       0.00005827      -1.57753134
O       28.37758318      23.56953782       2.09788982       1.16174532       1.81786675       0.36672310      -0.00108024      -0.00030559       0.00044458      -1.57655430
O       28.19890814      17.98064943       2.11932208      -0.22324282      -1.55793139       0.59043212       0.00046417       0.00066311      -0.00069072      -1.57791829
O       25.79395262      22.15400050       2.08616388      -0.69504824       1.87609541      -0.07534229      -0.00012870       0.00129790      -0.00085527      -1.57610166
O       27.58370429      16.66354364       4.28211114      -0.10979666      -0.78303298      -0.39505130       0.00044004       0.00001060       0.00008943      -1.72329354
O       25.17774355      20.82503420       4.24128091       0.11486029      -1.62268015      -1.14163952       0.00064732       0.00060777       0.00035392      -1.72337723
O       25.01513408      17.96282676       4.26436763       0.61804254      -1.08374634       1.30331549       0.00030871       0.00115294      -0.00019792      -1.72338021
O       27.41496379      22.13259096       4.24539662       0.66862555       0.90465289      -1.71464125       0.00010187       0.00072957      -0.00027206      -1.72348750
O       27.42770248      19.53998653       4.25503330       0.56843847      -0.19263356       0.77388579      -0.00035559      -0.00072532      -0.00055677      -1.72487414
O       25.02274417      23.70674792       4.22778057      -2.09497439       1.19058992       0.03011700       0.00052552      -0.00004783       0.00038713      -1.72510087
O       28.33826165      18.18159644       6.45546685      -0.07367070       1.56455389      -0.90191626      -0.00043519       0.00126842       0.00118166      -1.68456244
O       25.93273126      22.33925091       6.41848155      -1.96830943       0.01176573       1.09244948       0.00134154       0.00017727       0.00020438      -1.68554974
O       25.74112172      19.45655427       6.43419813      -0.75514464       0.92404615      -0.47578447       0.00015263      -0.00078189      -0.00036736      -1.68441880
O       28.13638950      23.62456202       6.41589301       2.18226625      -0.09818921       0.64087340      -0.00049002       0.00076027       0.00021065      -1.68281901
O       28.32911986      20.72730601       6.42952400       0.46111266       0.87260827       1.22783307      -0.00187288       0.00008370       0.00070203      -1.68243909
O       25.92914189      24.88605145       6.41569241       0.60319053      -1.83059285       0.94582836      -0.00038525      -0.00005859      -0.00014181      -1.68460453
O       25.20691644      18.07044693       8.60779727      -1.33257017      -1.53345564       0.81903597      -0.00056425      -0.00060083      -0.00020612      -1.67790961
O       27.59117079      22.22521597       8.57314526      -0.48368173      -0.71577147       0.67453717       0.00114689      -0.00007816       0.00013913      -1.68140543
O       27.40760257      19.36967508       8.61710762      -1.21527595       2.09286579       0.12523704       0.00041164       0.00104319      -0.00005704      -1.67785239
O       24.98288208      23.50332691       8.57505322       1.11706257       0.77129052      -1.76688661      -0.00018717      -0.00041387      -0.00071809      -1.67855155
O       27.41196976      16.81230589       8.62768739      -0.60487148       0.36474230      -2.08957616       0.00025137      -0.00021608       0.00033310      -1.67872202
O       24.99327979      20.96427133       8.56966119       1.00021204      -1.99216208      -0.52992002      -0.00017266       0.00000847       0.00145937      -1.67667496
O       25.92080322      19.58751943      10.75211361       1.08184646       0.16474481       2.48579884       0.00118227      -0.00107189       0.00023943      -1.70315826
O       28.32070785      23.60863714      10.89334503      -0.99732527       1.45713406       1.16190853      -0.00084094       0.00064300       0.00091236      -1.76783907
O       28.33796133      17.99656978      10.77492043       2.08840426       0.08260380       0.13596448      -0.00047181      -0.00010860      -0.00064370      -1.70104575
O       25.91924360      22.13403193      10.74857986      -1.80334491       1.54889501       0.61349408       0.00007305      -0.00017563      -0.00116194      -1.70031857
O       25.76854182      16.69519910      10.81973371       0.74106682       2.43585106      -1.29581191      -0.00037351       0.00000464       0.00085027      -1.69591486
O       28.19468532      20.91584258      10.81795241       2.40263651      -0.63172789       0.50271237       0.00024135       0.00090423      -0.00091707      -1.77441478
O       27.52776772      19.50769802      12.88886424      -1.76901348       1.84649323      -0.84163449      -0.00053263      -0.00066103       0.00137152      -1.62071991
O       25.07400254      23.62086979      12.96224385       1.88521687       0.30265002      -1.14467435       0.00011431       0.00113155      -0.00044580      -1.64913237
O       24.96955833      18.14915375      12.94239005       1.15635707       0.02526913      -0.10555769      -0.00054208       0.00171265       0.00030255      -1.63636458
O       27.36968040      22.26047764      12.94374394      -1.18328087      -0.71938630       0.85446537      -0.00001727      -0.00024565      -0.00150942      -1.58869159
O       25.03984618      20.76705306      12.91354797      -0.91097754      -1.31336092       2.56238974       0.00027626       0.00040455       0.00028737      -1.65167093
O       27.44820989      24.92676326      12.99980966       3.23822862      -0.21613639      -0.64605042       0.00066032      -0.00129831      -0.00040862      -1.61198592
Al      24.26898867      27.78383989       1.99719112       3.17684341       2.28886984      -0.43869081      -0.00025775      -0.00109890      -0.00069625       2.43664718
Al      26.67974410      31.94983980       2.01644622       1.49047998       0.54686106      -1.16253320      -0.00092520      -0.00078947      -0.00068175       2.43620420
Al      24.26582515      25.00216649       2.94138805      -3.80094598       1.55889023      -0.76194814      -0.00065081      -0.00146508       0.00149924       2.45021057
Al      26.67376923      29.16933769       2.96017948      -0.86405029      -3.87370221       0.06280991       0.00016515       0.00116917      -0.00084433       2.45006347
Al      26.67120154      26.39220062       3.21974963      -0.22574474      -2.95796219      -0.05759415      -0.00030103      -0.00132197       0.00083035       2.50043440
Al      24.26646786      30.55681313       3.22534643      -0.32002227      -2.40486884       0.16690722      -0.00094535      -0.00071312      -0.00093169       2.50080013
Al      24.25869779      27.77716725       5.12027626      -1.04744970       3.16537722       0.32185439      -0.00094513      -0.00073390      -0.00089293       2.51120949
Al      26.66635536      31.93871394       5.14284758       2.34466753       0.96216372       0.26654597      -0.00006021      -0.00106587       0.00035649       2.51077628
Al      24.26046628      25.00256749       5.57069783      -0.76284760       0.14969345       0.46896994       0.00021781       0.00109506       0.00001771       2.54287887
Al      26.66072740      29.16402277       5.58860518       0.13617324      -1.52618068       1.09196109      -0.00057712       0.00088631       0.00014801       2.54377413
Al      26.65958323      26.39185053       7.25805412      -0.64557309       1.73383364      -3.08405594       0.00149481       0.00020515      -0.00041220       2.52261972
Al      24.25106681      30.53932693       7.26976316       1.26716748      -0.23256846      -0.66354136      -0.00002891      -0.00044967      -0.00027660       2.52086878
Al      24.24851386      27.76273948       7.76816740       0.59053974       2.07204912       0.64031654      -0.00070766       0.00027149       0.00033092       2.53487754
Al      26.64560669      31.92527758       7.79145144       0.91393846       0.25812723      -0.63914814      -0.00005174       0.00069127      -0.00031246       2.53927827
Al      24.23300195      24.99701581       9.42462802       1.49787915       2.00448373      -0.87447651       0.00039394      -0.00179690      -0.00009073       2.53169489
Al      26.64429328      29.14519274       9.40290850       0.89015590      -0.29426418      -0.65450647      -0.00037814      -0.00057958       0.00064797       2.53741932
Al      26.64021690      26.35893045       9.92497927       1.02223165       3.25118448      -2.23126835      -0.00020234       0.00004301       0.00101159       2.54958224
Al      24.23754143      30.53600574       9.94265813      -1.67417123      -1.09877981       1.13732339       0.00112214      -0.00030798       0.00043531       2.55704546
Al      24.22481773      27.75152914      11.69088699       0.73395196       1.45325648      -0.54983267       0.00037584      -0.00042210      -0.00013535       2.55313015
Al      26.61352431      31.89456158      11.80609814      -1.53977234      -0.37774308      -0.73265884      -0.00022886      -0.00144837      -0.00076244       2.54591417
Al      24.22052372      24.96448431      12.04215046       1.04589170      -0.66115140       1.71945151       0.00090913       0.00244782       0.00139108       2.50135899
Al      26.61080586      29.13058700      11.97091443      -0.29746252      -1.27313348       2.58245014       0.00071858       0.00077216      -0.00144844       2.48994589
Al      26.59683295      26.41070693      13.33888472      -0.49076668       0.09357337      -1.13840973      -0.00001781      -0.00117068       0.00085175       2.44684148
Al      24.26438947      30.45320863      13.52770149       2.73956390      -0.41101155       1.88439075      -0.00129964       0.00130393       0.00081398       2.47512579
O       25.86155473      25.10436411       2.08048874       0.60104834       0.82958575       1.27591306       0.00029259      -0.00134334      -0.00024899      -1.57526255
O       28.27102199      29.27470991       2.10107244      -1.21984548       1.18510678      -0.26027859      -0.00006477      -0.00055539       0.00024436      -1.57579947
O       25.97140890      27.74199333       2.08631116      -0.46558128       0.31636304      -1.10817897      -0.00042091       0.00016982       0.00014759      -1.57541537
O       28.38213615      31.91057091       2.10892154       0.38480882       0.80597304      -1.38760782      -0.00090363      -0.00091830      -0.00066733      -1.57552266
O       28.20229912      26.32730350       2.09246154      -1.43868028       0.63775286      -0.43566068       0.00044677      -0.00025460      -0.00066758      -1.57574117
O       25.79343429      30.49696194       2.09274840       0.01118423       0.17179264       0.69780727      -0.00032648      -0.00080515       0.00053590      -1.57500136
O       27.58014269      24.99644802       4.23856167       0.94763842      -1.86760623       2.14753851       0.00051831      -0.00024404      -0.00027672      -1.72407973
O       25.17371320      29.15769188       4.23627555       0.21135720      -0.47363061      -0.59752151      -0.00052784       0.00030176      -0.00054381      -1.72410917
O       25.00705985      26.29838650       4.23080155       0.31614118      -0.15511963       1.15596608       0.00017088       0.00110499      -0.00099110      -1.72441888
O       27.41271958      30.46549342       4.24893026      -0.48820985      -1.74504200      -0.13430545       0.00003362      -0.00165545      -0.00153332      -1.72403312
O       27.42704246      27.87297197       4.24205545       3.02299138       0.97511195      -0.95825616      -0.00011761       0.00031948      -0.00096843      -1.72486115
O       25.01935844      32.03737787       4.24694170      -1.50886605      -1.50355999      -1.50882496      -0.00014346      -0.00055486      -0.00126339      -1.72424710
O       28.33528185      26.49631648       6.42951495      -0.00345394       0.22454965       1.25714064       0.00076448       0.00017660       0.00047453      -1.68571043
O       25.92574123      30.65755769       6.42423723      -3.46942409       1.12887205      -0.11251513      -0.00020178       0.00016282       0.00089338      -1.68470204
O       25.73131919      27.77350594       6.41258568      -0.05980435       1.32246088       1.71648168      -0.00053765       0.00030529       0.00067648      -1.68368590
O       28.13602408      31.93790907       6.43549075       3.02108609      -0.86645905       0.82057510       0.00028568      -0.00024800       0.00112543      -1.68451250
O       28.32771306      29.04920099       6.43038101       0.48424560      -0.72421711      -0.93602531       0.00017163       0.00041388       0.00080130      -1.68507051
O       25.92238859      33.20530254       6.43429746       2.60849716      -2.04482917      -0.35145041      -0.00105329       0.00153208      -0.00017809      -1.68482208
O       25.19186359      26.35801243       8.56799380       0.15509560       2.72345309      -0.43189042       0.00131644       0.00056302       0.00003313      -1.67607844
O       27.58541633      30.53079567       8.58185852      -1.65981323       0.16453922      -0.81324192       0.00115687       0.00076522       0.00071996      -1.67731583
O       27.38699207      27.64358358       8.57206699       0.72640599      -2.47159294      -0.61585124      -0.00098241       0.00056130      -0.00159833      -1.67734981
O       24.97551905      31.81019682       8.59023425      -1.11434085       0.17650598       1.37337495       0.00004275      -0.00094427      -0.00015940      -1.67742395
O       27.40987055      25.08999864       8.60645256       0.16600608      -1.41635870       1.83394011      -0.00028465      -0.00037236      -0.00063738      -1.67754161
O       24.98797409      29.26319033       8.56343663       0.81439522      -0.28451897       0.04862729      -0.00037499      -0.00084575      -0.00048597      -1.67790413
O       25.88700877      27.84998714      10.70970353      -0.52389299      -1.64866012      -1.19422535      -0.00072210      -0.00015043      -0.00006385      -1.70523965
O       28.28274456      32.01252787      10.78322462      -1.22238447       0.57710030      -0.29678583       0.00003226       0.00029673       0.00073874      -1.69678116
O       28.29847802      26.25413293      10.75844388      -1.46995978      -1.10484270      -0.15451004      -0.00123583      -0.00049255      -0.00121843      -1.70330942
O       25.91020963      30.42975038      10.73127981       0.25801106       1.38265376       0.51826521       0.00127321      -0.00024391       0.00141468      -1.69656575
O       25.74176507      24.96234427      10.77922494      -0.59547096      -1.72803093      -0.08719855      -0.00072368       0.00173846       0.00110161      -1.69863200
O       28.12967271      29.12047780      10.74546969      -0.02915787       0.00084638      -0.41335546      -0.00002137       0.00027961      -0.00090260      -1.70002878
O       27.49260198      27.83038156      12.90257386       0.02373387      -0.38937553      -2.95798963       0.00022689       0.00005486       0.00007050      -1.62581491
O       25.09464953      31.92568158      12.96924871       3.51068840      -0.64305144      -0.18812789       0.00056511      -0.00014580       0.00046211      -1.64942062
O       24.92408463      26.40300836      12.88161514      -0.60449180      -0.26953078       1.90980660       0.00001210      -0.00116062      -0.00079403      -1.62633181
O       27.30037167      30.52256772      12.91099817      -0.28471603       0.57177275      -2.22772793      -0.00148379      -0.00021700      -0.00131139      -1.64452517
O       25.03764745      29.00325289      12.85910350      -0.99657620      -0.36988897       0.39435644       0.00076372      -0.00089704       0.00013520      -1.64322281
O       27.42743150      33.16648408      12.95810484       0.89560746      -0.30359122       1.65799516       0.00065801       0.00075062      -0.00007699      -1.62642646
Al      24.27481100      36.11383718       2.02522395       0.98695833      -0.52991077       1.26770153      -0.00035958      -0.00035553      -0.00015190       2.43542385
Al      26.68138074      40.28443845       2.06732837       0.99220597      -1.80935947      -2.07832891       0.00004680       0.00035742       0.00057202       2.43421817
Al      24.27029659      33.33339350       2.97054250       2.66532525       1.66109809       0.38923260      -0.00015804       0.00045111      -0.00205393       2.44972897
Al      26.67694631      37.49899057       3.00206122      -0.12665122      -1.87960550      -1.35910620      -0.00029404       0.00144963       0.00017407       2.44974160
Al      26.67474510      34.72093316       3.24820866      -1.00222878       0.60677338       1.12354308      -0.00076401       0.00016410      -0.00101976       2.50082731
Al      24.27162342      38.88218645       3.27125120       1.28892653      -0.23885296      -1.81723024      -0.00057818      -0.00168075       0.00042766       2.50018883
Al      24.26963461      36.09293465       5.15611211      -0.02391125      -1.16394255       0.74617558       0.00115639      -0.00106818       0.00075949       2.51099992
Al      26.66859976      40.25665080       5.19649880      -0.26796043      -1.99342777      -2.86585042       0.00034307      -0.00079281      -0.00101109       2.51122332
Al      24.26095202      33.31683874       5.59983389       1.04795839      -0.03487075       1.15162131      -0.00060452      -0.00034318      -0.00019768       2.54546905
Al      26.66798980      37.48004889       5.63077891       1.19700826       0.85203424       0.13615245      -0.00085811       0.00062700       0.00018669       2.54290891
Al      26.66082862      34.69425149       7.29590761      -0.84447718       0.72540574       0.17749675       0.00125923       0.00055356       0.00000817       2.52181101
Al      24.26783679      38.84989858       7.31185319       1.88103501      -0.64764598      -1.46737513       0.00000416      -0.00004215       0.00066360       2.52005839
Al      24.26776698      36.07325473       7.80396460       1.06425930       4.77961881       2.36131284      -0.00001288       0.00055796      -0.00020878       2.53337073
Al      26.66535117      40.24032684       7.84478955       0.18415100      -1.20525426      -2.18911228       0.00038953       0.00171379       0.00019022       2.53121161
Al      24.25369420      33.29241536       9.47142169      -1.17261971      -0.19766665       2.01086145       0.00025745       0.00005295      -0.00004766       2.53310919
Al      26.66635243      37.45377910       9.48394488       0.12105235       1.06880014       0.12018011      -0.00089711      -0.00056405       0.00039620       2.53245807
Al      26.63908358      34.68133803       9.96378475       2.62160449      -0.39570739       0.41627607      -0.00023571      -0.00002766       0.00026870       2.55248356
Al      24.26347948      38.83087587       9.97435396       3.16976077       1.37012696      -2.29231287       0.00035431       0.00136085      -0.00041541       2.53858709
Al      24.28116489      36.04238030      11.77510544       0.01449055       0.93578054      -0.87148862       0.00018401      -0.00079684       0.00034228       2.54937911
Al      26.69874505      40.15639710      11.82390816      -1.01270563      -1.54445376       2.50162963      -0.00115492       0.00166561       0.00092696       2.52191043
Al      24.25123293      33.27142574      12.08775554      -0.69411923      -2.49664496      -0.59285762       0.00123829       0.00001261       0.00116993       2.50844097
Al      26.65896676      37.48080799      12.10850566       1.11419974       0.90868601      -0.91480579       0.00088434      -0.00043156      -0.00035451       2.49461675
Al      26.71985637      34.68433632      13.39089302       0.33660430       1.60177642       0.43727969       0.00120637       0.00025728      -0.00122709       2.44895124
Al      24.17896096      38.88061617      13.43773150       1.01475014      -2.27825200      -0.89061342      -0.00094011      -0.00004831      -0.00005056       2.44611669
O       25.86262090      33.44271818       2.10467791      -0.07605696      -0.15583610       1.71614910       0.00013503      -0.00022246      -0.00073473      -1.57498229
O       28.27125595      37.61313304       2.14168285      -0.43016763      -0.22942677      -1.16805666       0.00055791       0.00021466      -0.00095522      -1.57598162
O       25.97536305      36.07940209       2.11790443      -0.27874858      -0.29883828      -0.16219221       0.00008451      -0.00147890      -0.00085643      -1.57527518
O       28.38148218      40.24833915       2.16987668      -0.76105320      -0.01215508      -1.41806334       0.00008795       0.00099554      -0.00050601      -1.57694292
O       28.20276252      34.66506385       2.11864239      -0.04539257       1.07209540       1.35703293       0.00119983      -0.00015036       0.00043784      -1.57536614
O       25.79435492      38.83289299       2.14100606      -1.37072795      -1.18961207       1.02778811       0.00021382      -0.00010657      -0.00052550      -1.57646012
O       27.58062585      33.32323843       4.25995884       0.68638733      -0.74047210       1.08512172      -0.00041645      -0.00086773       0.00049985      -1.72382724
O       25.17550326      37.48512404       4.27947988       1.87076929       0.14666177       1.22104459      -0.00072404       0.00029271      -0.00034259      -1.72460830
O       25.00912755      34.62852053       4.25633062      -0.34536466      -1.25459657      -1.75616064      -0.00051269       0.00082536       0.00096744      -1.72498369
O       27.41398557      38.79395556       4.29677810       1.51365259      -1.62794535       1.27464958      -0.00059396       0.00045542       0.00023632      -1.72522485
O       27.42662495      36.20139451       4.27568708       2.25724251      -1.01839237      -0.46086013      -0.00018584      -0.00122252       0.00026613      -1.72423053
O       25.01723392      40.36400235       4.30900747      -0.29881575       0.67195309      -0.13011552       0.00030857      -0.00019904      -0.00092129      -1.72324634
O       28.33401096      34.81663082       6.45266195       1.10151638      -0.04777211      -0.39833033      -0.00007295       0.00142881      -0.00010963      -1.68431377
O       25.93228198      38.97750069       6.47304630       0.74978442      -0.43511545       1.51897176       0.00012748      -0.00086020      -0.00054846      -1.68344307
O       25.73316112      36.09246940       6.45313405       0.52334220       0.34145152       0.04706084      -0.00003524       0.00093804      -0.00063472      -1.68487597
O       28.13620296      40.25983668       6.49966799      -0.12640916      -0.36616971      -0.00914858      -0.00014830      -0.00004125      -0.00041272      -1.68445063
O       28.32757199      37.36619583       6.46646622      -0.22051228      -0.57794861      -0.02180632       0.00017459       0.00032723      -0.00046841      -1.68425250
O       25.92381575      41.52687207       6.49944675      -1.39136259      -0.52302107      -1.80968810       0.00013938      -0.00063693      -0.00033230      -1.68221545
O       25.18418267      34.68119163       8.61126166       0.50920144       0.70979970      -0.66972422       0.00100657      -0.00036956       0.00007146      -1.67825818
O       27.59160492      38.85132304       8.63529431      -1.31182518       1.06937556      -1.16158263       0.00071969      -0.00025788      -0.00014663      -1.67922175
O       27.37894290      35.96316286       8.61201576      -1.15949148       0.47275494       1.30491680      -0.00076026       0.00002965      -0.00054365      -1.67818105
O       24.99142583      40.13628576       8.64525790      -0.69208587      -0.46492742      -1.95805372      -0.00129429       0.00092921       0.00059770      -1.67638397
O       27.38619728      33.42019882       8.60027730       1.34596052      -1.23364426       0.04614142      -0.00015250      -0.00025486       0.00037418      -1.67766643
O       24.99599212      37.58690807       8.61748930       1.64175026       0.78655102       1.07185409       0.00000752       0.00019357       0.00037755      -1.67769969
O       25.88100667      36.18188185      10.78693625      -0.39360258       1.42480153      -3.06365852       0.00054081      -0.00021181       0.00099027      -1.69633126
O       28.30969716      40.33761882      10.81473931       0.06306557      -1.38005969      -0.53825352       0.00047259      -0.00022638       0.00004454      -1.70489240
O       28.30774869      34.57777701      10.76913588       0.66879261      -1.22205260      -0.25655611       0.00038749       0.00018433       0.00006834      -1.69971740
O       25.92540858      38.73714628      10.80265912      -0.69330953      -0.97616306      -0.90618744      -0.00023485       0.00033179      -0.00049046      -1.69843209
O       25.72838455      33.27880140      10.78677264       1.52054159       1.13026054       0.51868547      -0.00022517      -0.00016005       0.00043899      -1.69725168
O       28.12864856      37.43743211      10.76466355      -0.56458583       1.58183550      -0.71825606       0.00040539       0.00078034      -0.00050335      -1.68980730
O       27.51737176      36.11933979      12.87395963      -0.15494783      -1.21097279      -1.01600801      -0.00099616       0.00061324      -0.00006765      -1.64227247
O       25.16161079      40.22082469      12.92695228      -0.08313489      -0.66808887       1.26462911      -0.00061088      -0.00040869      -0.00076899      -1.61783814
O       25.00712246      34.70414629      12.97053464       0.28191276      -1.16809681      -0.32695687       0.00009015       0.00055198       0.00056470      -1.62107658
O       27.45068171      38.87336928      12.96667337      -0.03296020      -1.30543216      -0.58284245      -0.00030281      -0.00102772       0.00003187      -1.60767150
O       25.04274748      37.39424579      13.02246084       2.18369003      -0.98525704      -1.24445128       0.00010818       0.00075877       0.00044200      -1.60989988
O       27.44025200      41.46862254      13.05207336       0.98423485       1.19410451       0.58202542       0.00015862       0.00027345       0.00021235      -1.56888592
Al      24.27666565      44.44372955       2.09947618      -1.22335147      -0.15411522      -0.58715348       0.00043803      -0.00004620       0.00074213       2.43072867
Al      26.68127337      48.58912330       2.12659382      -2.80227562       0.39971403      -0.58373408       0.00027034       0.00008368      -0.00039562       2.42866635
Al      24.27270025      41.66025169       3.04003701      -0.56452366       2.17654426      -1.18666461       0.00042114       0.00225910       0.00018005       2.45001483
Al      26.67550087      45.81801814       3.10310230      -2.43316417       1.56674252      -1.91838381       0.00060961       0.00102745      -0.00019927       2.44971442
Al      26.67516674      43.04577550       3.33325782       0.46571661       0.48966647       0.71000713      -0.00010939      -0.00005211      -0.00058595       2.50064349
Al      24.27119760      47.20002167       3.37828230      -0.31733882      -0.69581265       0.96692287       0.00027618       0.00133782       0.00019125       2.50323534
Al      24.26437348      44.42070211       5.24672616       3.58877468      -1.10039791      -1.31890978      -0.00020531      -0.00050086       0.00029498       2.51281548
Al      26.66588131      48.58009833       5.28627624       0.77249522      -0.72585529      -1.92419084       0.00112086       0.00020436      -0.00033293       2.51361966
Al      24.26115798      41.64628603       5.66548483      -0.16888646      -3.30350485       1.95114264       0.00035270       0.00008457      -0.00028910       2.53824258
Al      26.66711621      45.81008475       5.72498767       1.28634651      -1.22582563      -1.80178174      -0.00019437       0.00119616      -0.00032797       2.53850317
Al      26.65956775      43.01755423       7.32258172      -2.06513587       0.65876689       1.79912383      -0.00021513       0.00012955       0.00045820       2.53418827
Al      24.26230874      47.18142752       7.41622810      -2.40828538       0.93592925      -2.14677008       0.00040033       0.00003179      -0.00050334       2.52557206
Al      24.24777117      44.40966371       7.90086118      -1.60601615       2.26100894       0.03071281      -0.00000693       0.00070215       0.00005941       2.52732038
Al      26.66028597      48.57011519       7.93536438      -3.37105309      -2.33367363      -1.46204941       0.00095016      -0.00011312       0.00035603       2.52536345
Al      24.23286562      41.61745804       9.50171428       0.52122336      -1.42520327      -1.98563211       0.00055876      -0.00011944       0.00042594       2.54359698
Al      26.67020800      45.78807237       9.60356822       0.05340858       0.16264668      -0.08708626      -0.00018083      -0.00049089       0.00029838       2.54589868
Al      26.64633040      43.00509773       9.92462921      -0.38776667      -0.96710992      -0.18408389       0.00002127      -0.00000099       0.00026330       2.51450038
Al      24.24587387      47.15048894      10.06945527      -1.76397210      -1.92928820       2.18408289       0.00060311       0.00017270       0.00017537       2.51563835
Al      24.20998667      44.31271702      11.98587308       1.21606698       1.96262253      -0.92634169      -0.00004332       0.00057636      -0.00019623       2.50395608
Al      26.65488116      48.54954412      11.95920686      -1.16418074       1.05369549       0.72293215       0.00047662      -0.00042262      -0.00085638       2.50324750
Al      24.26455400      41.57323842      12.10978476       0.05045867       2.60978012       0.41661965      -0.00072116      -0.00123652       0.00065196       2.46931505
Al      26.64987573      45.76498364      12.23935288       0.35725917       1.10839339      -0.32817981      -0.00001242       0.00030031       0.00081198       2.44985557
Al      26.69279033      42.97919682      12.61917686       1.72407009       0.98263198      -0.59011806      -0.00034781       0.00017137      -0.00148065       2.50943351
Al      24.25538319      47.14314924      13.20297727      -1.59977051       0.19713772      -1.74470669      -0.00056372      -0.00003203       0.00023486       2.43501925
O       25.86375164      41.77660290       2.17900699       0.52351413      -0.01657518      -0.52673824      -0.00040283      -0.00025512       0.00097014      -1.57791591
O       28.26622325      45.93068056       2.23970990       1.36924537      -0.67656930      -1.05359285       0.00055307      -0.00080821      -0.00005074      -1.58071518
O       25.97441768      44.40591335       2.21137789      -0.35168776      -1.90285804      -0.16147353       0.00069132      -0.00105289      -0.00077309      -1.57895494
O       28.37757709      48.55078187       2.25291443       0.69279053       0.28034627       1.33387462      -0.00040622       0.00072655       0.00091022      -1.58114505
O       28.19888198      42.99543239       2.19989443      -0.11673521       0.01367891       0.85498754      -0.00061008       0.00000842       0.00026893      -1.57820988
O       25.79132784      47.14455282       2.23889708       1.23043854      -1.21050182       1.52497021       0.00117875      -0.00010759       0.00032925      -1.58106887
O       27.57990630      41.65258994       4.33587935      -0.38950979       0.13824789       0.77605125      -0.00002288      -0.00030064       0.00035431      -1.72359633
O       25.17384642      45.81259535       4.38430671      -2.51914530      -0.90836264      -1.03361217       0.00018349       0.00115837       0.00076634      -1.72276568
O       25.00704459      42.95579883       4.34456979       0.34124088      -0.76143753      -0.55892501      -0.00001984       0.00021059      -0.00048886      -1.72357488
O       27.41226664      47.11034165       4.40177246       0.15716498      -1.15004103       0.49742229      -0.00045655      -0.00070919      -0.00032697      -1.72279763
O       27.41977973      44.52350768       4.37648633      -1.42946733      -1.46964593       0.09658857       0.00048327       0.00072847       0.00032960      -1.72176051
O       25.01261109      48.67777484       4.41296432       0.75995389      -1.93492319      -0.00418144       0.00031975       0.00022762      -0.00025814      -1.72112679
O       28.33835215      43.14101013       6.53796060       2.48210630      -2.44228586      -0.11568135      -0.00018117      -0.00035218      -0.00001959      -1.68239093
O       25.93124847      47.29978197       6.58597002      -1.86773263       1.19090248      -0.50577424       0.00028244       0.00072204      -0.00014855      -1.68363285
O       25.73042964      44.42654044       6.54645100      -0.34960164       3.14452972      -0.82204731       0.00043844      -0.00002347      -0.00026572      -1.68318152
O       28.13418105      48.58274747       6.59609896      -0.77326062      -2.98010091       0.71774797      -0.00057107       0.00003472      -0.00002272      -1.68428040
O       28.32690091      45.68911455       6.57332814      -0.03886813      -0.66984318       0.79529570      -0.00097330       0.00007228      -0.00059652      -1.68322623
O       25.92183297      49.85009369       6.59677592       1.23592305      -1.68178893       0.39694806       0.00083917       0.00036087       0.00105483      -1.68418396
O       25.18725111      43.00369100       8.66967529       0.43752300       1.12649252      -1.80600487       0.00034564      -0.00085504       0.00167125      -1.68376160
O       27.58960813      47.18010142       8.75000170      -1.49026803       0.70785160      -0.71863002      -0.00015546       0.00033069      -0.00071709      -1.68344653
O       27.38470223      44.30317423       8.71237495      -1.23656808       0.55126094      -1.72620085       0.00123804       0.00086018      -0.00034103      -1.68404686
O       24.98953777      48.45261566       8.75766352      -1.22162565       0.01807378       0.39995528       0.00028084      -0.00001710       0.00006207      -1.68306983
O       27.40507358      41.75487795       8.66441966      -1.24296274      -0.30538524       1.36225348      -0.00094415       0.00184524       0.00078219      -1.68221807
O       24.99748002      45.89671806       8.75276160      -1.31741397      -0.88702978      -0.21273993      -0.00107499       0.00044229      -0.00048682      -1.68380952
O       25.92512984      44.43149875      10.93504490      -1.52464137       0.03445625      -0.43099108      -0.00069296      -0.00033166      -0.00127685      -1.75426376
O       28.30920975      48.66351972      10.93439216       0.65624370       0.80497969      -0.34934706      -0.00051815      -0.00018055      -0.00061932      -1.71995771
O       28.20164942      42.91613608      10.97403419       2.01884075      -0.28540582       1.20838787       0.00008990       0.00015366       0.00073557      -1.76460338
O       25.89828091      47.06051362      10.93838412      -0.33542569       1.24143397       0.19107004      -0.00002618      -0.00049569      -0.00032131      -1.72785711
O       25.79912200      41.63752470      10.87055048       0.60277924       0.60957320      -1.69990757      -0.00032076       0.00063834      -0.00076370      -1.77006495
O       28.14842037      45.79775752      10.91973546       0.13049597       0.02127966      -0.49621146       0.00051394      -0.00082321       0.00035668      -1.72941446
O       27.53507618      44.43180855      13.04997434      -0.54222126      -1.03429159       0.43463639      -0.00049844      -0.00043090      -0.00038870      -1.55376828
O       25.12966846      48.60697536      13.08653500      -1.14111881      -0.50365124       0.96086109       0.00074312      -0.00044991       0.00019438      -1.58260882
O       24.99760793      42.97332675      12.99682782       2.34188865      -0.89681291      -0.17913016       0.00034527       0.00084955       0.00048519      -1.56039810
O       27.35694316      47.20501041      13.09071800      -2.55732973      -0.52481144      -2.19931132      -0.00004059      -0.00007126       0.00022188      -1.57944262
O       25.04734722      45.64503823      13.07774336      -1.86354344      -0.84644068       0.98372781       0.00037101      -0.00013351       0.00026563      -1.57077754
O       27.46528297      49.84755825      13.09648657      -0.67824511      -1.63568585       3.44363465      -0.00119301      -0.00008691       0.00017516      -1.57777250
Al      29.08477237       2.79467585       2.13184000       0.07643958      -1.36302459       0.06782717       0.00019837       0.00013918      -0.00040302       2.42793369
Al      31.48807964       6.94189260       2.10999445      -0.78749783       1.24770052      -0.29326053      -0.00039398       0.00076746       0.00017850       2.42777395
Al      29.07840861       0.03276145       3.13477271       2.94971387      -0.40023223      -4.81719289       0.00087376      -0.00011445      -0.00030085       2.45002270
Al      31.48199226       4.18188128       3.13324842       0.24208901      -1.93312461      -0.06793220       0.00007681       0.00053370       0.00025693       2.44989133
Al      31.47935477       1.41439176       3.40686083       0.89350176      -0.92959761      -1.65302993      -0.00145822      -0.00050514      -0.00043400       2.50281096
Al      29.07864945       5.56482608       3.38250408       0.13222231      -0.57135722       1.94349122       0.00004610      -0.00009117       0.00032485       2.50273442
Al      29.06989026       2.80163617       5.29101477       0.06068253       0.99484865      -2.47284329      -0.00009450       0.00049679       0.00054510       2.51370430
Al      31.47457164       6.95929794       5.27040620       2.91078072      -1.64638687      -0.22779831      -0.00017278       0.00026705      -0.00050637       2.51410294
Al      29.06862384       0.02743819       5.75610357       0.68752442       2.58689181       0.51558889      -0.00065109      -0.00011125       0.00010141       2.53846145
Al      31.47203469       4.18602668       5.75410390      -1.30362930       0.15818381       1.54043431       0.00016716       0.00035209       0.00009955       2.53743863
Al      31.46828096       1.41382455       7.42634845       2.57292103       1.62846726       1.19225077      -0.00013367       0.00059843      -0.00074027       2.52574682
Al      29.06525728       5.57837082       7.40461730       3.34154924       0.01527130       0.04994740       0.00093844       0.00059429       0.00050731       2.52380085
Al      29.06424747       2.80248925       7.93973130       1.82451315      -2.34742813      -1.20118297       0.00033854      -0.00092899      -0.00037044       2.52385139
Al      31.46335249       6.97028709       7.91795225      -0.18991506      -3.51381602       4.38035067      -0.00039259      -0.00050816      -0.00089786       2.52343988
Al      29.05868670       0.02064541       9.60813261      -0.85152920      -1.80355046       0.29551550      -0.00049134      -0.00019652      -0.00047718       2.53761435
Al      31.46429360       4.19971164       9.60528710       0.97321971      -1.29818986       0.19946695       0.00027053      -0.00013094      -0.00001621       2.53727984
Al      31.45962946       1.41587375      10.07173012       0.15621461       0.20093182      -0.57612945      -0.00004832       0.00003349       0.00056547       2.51008844
Al      29.05497646       5.58759922      10.05600858      -0.51628297       1.73539531      -0.22220089      -0.00029642       0.00145898       0.00053866       2.51639128
Al      29.05774465       2.80200956      11.96122045       0.85417396       2.18381534      -2.66809477       0.00020776       0.00100508       0.00085788       2.49998164
Al      31.44755118       6.99277242      11.95248392       0.57364798       1.24676534       0.50894917       0.00003666       0.00108133       0.00048688       2.50762963
Al      29.05648075       0.01381202      12.23246020       0.71704781       1.02725985      -0.81543629       0.00031280       0.00021774       0.00095943       2.44911575
Al      31.45859803       4.20562638      12.22864249      -0.98256998       3.24046449       0.87593117      -0.00029297      -0.00002986       0.00017370       2.44943666
Al      31.46256630       1.41167913      13.19100641       1.48904640      -1.35600707       0.03367722      -0.00030088       0.00011550       0.00027564       2.43266726
Al      29.06256350       5.59175680      13.23033706       0.26481341      -1.07588969      -2.68377000       0.00042362      -0.00012450       0.00045909       2.42487454
O       30.66630370       0.13872067       2.26546583      -1.87294484      -0.85448794      -1.95273725       0.00020436       0.00019500       0.00081660      -1.58177006
O       33.06978523       4.28334552       2.26360012      -1.40725193      -0.59579692       1.03459542      -0.00085612       0.00004758      -0.00005510      -1.58253539
O       30.78090353       2.75840533       2.26101556       0.75699946      -1.73756064      -1.56073752      -0.00028057       0.00045920       0.00040192      -1.58195961
O       33.18406036       6.90582550       2.24359758      -1.50077931       0.73444883       1.22105939      -0.00090882       0.00001731      -0.00048127      -1.58221602
O       32.99968244       1.35050919       2.27118403      -0.21641636      -1.62028957       0.80580706       0.00127813       0.00038694       0.00054717      -1.58236992
O       30.60016640       5.49681822       2.25006271       0.21310000      -2.14984232      -0.94448348       0.00131476       0.00013251      -0.00161827      -1.58274984
O       32.38355361       0.02949344       4.42969981      -0.48159852       0.59279193      -2.46243616       0.00045661       0.00012583      -0.00114996      -1.72209108
O       29.98080201       4.18452894       4.41542747      -0.06603019      -0.83501577      -1.22595486       0.00024115      -0.00039011      -0.00021966      -1.72212243
O       29.81738540       1.32685789       4.42115325      -1.97646227      -0.83242410      -0.50983320       0.00083776       0.00059423      -0.00027149      -1.72249460
O       32.22215799       5.47984442       4.41347663       0.49642967      -0.15140970       0.30245419       0.00040969       0.00080841      -0.00046010      -1.72224569
O       32.22319435       2.89671474       4.42824006      -1.23745176      -0.62287533      -0.26418411      -0.00002417       0.00093646      -0.00091970      -1.72142279
O       29.82199516       7.05118508       4.39430361       0.96056052      -2.05243747      -0.35360607      -0.00008329       0.00055808       0.00059999      -1.72154570
O       33.14176080       1.52878442       6.61182754      -0.40835119       1.06028167      -0.19901829      -0.00101390       0.00041560       0.00080822      -1.68376744
O       30.73839412       5.68992578       6.58792625       2.16313386       0.73775402      -0.61871473       0.00029159       0.00044444       0.00019321      -1.68534005
O       30.53756280       2.80956878       6.60448105       0.58542726       0.44134695       0.19011019       0.00048983       0.00060669       0.00034153      -1.68369293
O       32.94046003       6.97451473       6.59071689       0.61751489       1.70830215       0.26681220       0.00007439       0.00074210      -0.00056569      -1.68450987
O       33.13102634       4.07833020       6.60788755       0.40517748      -1.09718920      -0.95161674      -0.00056596      -0.00045631       0.00031510      -1.68369043
O       30.72634228       8.23876191       6.56860453       2.47563600       0.08824728       0.13415890      -0.00094139      -0.00066955      -0.00060546      -1.68510258
O       29.99180821       1.41179911       8.76747289       0.09281755      -0.94201089      -0.59943957      -0.00031272      -0.00008243       0.00039088      -1.68432367
O       32.39498701       5.58915455       8.76155727       1.85811269      -0.12499296      -0.45685569      -0.00006645       0.00054003      -0.00004636      -1.68445277
O       32.19712118       2.69843974       8.77087545       0.50309917       0.77855475       0.49570723      -0.00080396       0.00005050       0.00027771      -1.68436360
O       29.79054423       6.85855715       8.73616021       0.07745140      -1.05094644      -0.74403525      -0.00060925      -0.00041935       0.00095862      -1.68240905
O       32.20429027       0.14361376       8.76978411       0.35993607      -0.21178632       0.08863103       0.00115616      -0.00041088      -0.00049047      -1.68406653
O       29.79954350       4.31305287       8.75938304       0.58464569       1.48060730       0.25070408      -0.00000848       0.00040738      -0.00063616      -1.68573427
O       30.71433307       2.90628150      10.94344948       2.29239667      -0.98588672      -0.09166359       0.00038533       0.00023878       0.00078471      -1.72304237
O       33.11238272       7.10148509      10.93609253      -1.20962987       2.94870122      -1.48293899       0.00029286       0.00077078      -0.00158330      -1.72572935
O       33.10685357       1.32143272      10.95744495      -0.43637329      -1.22031173       0.30115522       0.00078715       0.00057514      -0.00012397      -1.72661591
O       30.70429888       5.50691767      10.93796978      -0.04096523      -1.38153300      -0.48913914       0.00085696       0.00045463      -0.00065036      -1.72272253
O       30.55022551       0.03011747      10.94830677      -1.91063006       0.81607641      -1.28024877      -0.00108018      -0.00031136       0.00073790      -1.72382963
O       32.95410707       4.21655820      10.94946768       1.70416436       0.22583310       0.32156019       0.00070336       0.00054603      -0.00050051      -1.72348225
O       32.33661898       2.87530687      13.09820959      -0.58719173       0.26130575      -0.49541627      -0.00087519       0.00042637       0.00099978      -1.57947814
O       29.92666277       7.05440988      13.09069765      -1.31186469      -0.13328780       1.52531183      -0.00074620       0.00052326       0.00038528      -1.57880437
O       29.76039203       1.45229380      13.09458266       0.51091762      -1.42592847       0.29114184      -0.00004972      -0.00206641       0.00000725      -1.57862675
O       32.15317153       5.64759554      13.09155925      -0.13646343      -2.12665139      -0.75294729       0.00091695      -0.00057415       0.00029441      -1.58135939
O       29.86834362       4.09979989      13.09675657      -1.54730402      -1.36655132       1.10618820      -0.00023809      -0.00071316      -0.00023226      -1.58234906
O       32.22922708       8.30942560      13.08601705      -1.84000436      -0.38951060      -0.23540744      -0.00077586       0.00031564      -0.00041629      -1.58592486
Al      29.08402412      11.09951891       2.06911062       1.09403324       0.96313414      -0.75955954       0.00007736      -0.00012455      -0.00013855       2.42943287
Al      31.48315550      15.26769613       2.04573745      -1.32339214       1.11977044       0.07216556       0.00060808      -0.00016182      -0.00040660       2.43212414
Al      29.08072999       8.33592147       3.08637572      -0.57726060       0.94455010      -2.17928505       0.00076460      -0.00008284       0.00033868       2.44965744
Al      31.48313971      12.49843919       3.05047711       0.95424753      -0.42939868       1.91424149      -0.00053851      -0.00081376      -0.00051351       2.45037889
Al      31.48181474       9.72459338       3.34851026      -0.42360475       0.33600319      -0.80705332       0.00041946      -0.00004168      -0.00071923       2.50208211
Al      29.07907352      13.88893929       3.29447068       2.49681290       0.69770381      -2.00487326      -0.00041594      -0.00106003       0.00045990       2.50187874
Al      29.07529703      11.12503500       5.21296847      -1.57686337       0.46664315      -1.09397351      -0.00053862       0.00021155       0.00025417       2.51344204
Al      31.47766426      15.28839902       5.18232915      -1.49481808      -1.87572832       4.36459894      -0.00054467       0.00187821       0.00018184       2.51328206
Al      29.07465800       8.34263238       5.70463903      -0.65736158      -1.98206155       1.47676616       0.00049486       0.00077574       0.00100781       2.53466630
Al      31.47488229      12.51351749       5.67383331       2.37737944       0.30245335       0.29960999      -0.00023566       0.00025905      -0.00009568       2.53560376
Al      31.46524279       9.74491721       7.37343515       1.18951784       1.43245949       0.38773896       0.00006177       0.00034152       0.00026103       2.52480054
Al      29.07043853      13.91869102       7.32000996      -0.85848744      -1.15667227      -0.87580299       0.00004528       0.00034598       0.00004031       2.52097893
Al      29.06575226      11.14356837       7.86035836       0.23020705       0.64351200      -0.35392474       0.00139948       0.00008076       0.00082943       2.52085972
Al      31.47624361      15.30618001       7.82521839       0.60472479       2.46423273      -1.45568690       0.00042446      -0.00044952       0.00051064       2.52250719
Al      29.05432211       8.34102831       9.57329131      -0.63303664      -0.40197835      -0.87346827      -0.00044419      -0.00097503      -0.00110406       2.54620957
Al      31.45666308      12.54180236       9.49658676      -0.34575964       2.21232353      -3.76559282      -0.00002457       0.00043916      -0.00042324       2.53626728
Al      31.43465849       9.77271709      10.02744860      -2.80967683      -2.09438590      -0.92141686       0.00081926       0.00017349       0.00060387       2.51795745
Al      29.05043939      13.94771542       9.98148068       1.32955097       2.17089765      -0.52939759      -0.00079149      -0.00046059       0.00010258       2.52472472
Al      29.04837559      11.22365628      11.92183818      -1.01974050      -0.02761560       2.75845850      -0.00023072       0.00047280      -0.00099199       2.50811243
Al      31.47102785      15.35775714      11.60007025       0.22656991       4.29976026       0.02415452      -0.00015529      -0.00001324      -0.00016530       2.50557637
Al      29.05577749       8.37928368      12.23230027      -0.43532830       1.59976043       0.05409030      -0.00050800       0.00014770       0.00017271       2.44876313
Al      31.43017486      12.57537155      12.10960174      -1.00057691       1.18638856       0.48644082       0.00007006      -0.00207147       0.00037116       2.45758057
Al      31.44695587       9.82453477      13.16552998       0.54082474       1.07162820       1.20810601      -0.00070024       0.00019012       0.00025601       2.42612791
Al      29.16972735      13.97802508      13.50987379       2.45016076       1.62189580      -0.43711173       0.00036052       0.00034562       0.00043777       2.39939451
O       30.67037274       8.43031441       2.22056859      -1.86160120      -1.54599673      -2.32395893      -0.00059122       0.00029686       0.00067446      -1.58185124
O       33.07225312      12.59183896       2.18384206       2.49903211       0.65247029       2.71215439       0.00132717      -0.00091310      -0.00082748      -1.57971895
O       30.78143776      11.05978140       2.19512785       0.93054558      -0.51346255       0.41453376       0.00034680       0.00213460      -0.00051222      -1.58106613
O       33.18210385      15.22626714       2.15935247      -1.08590043       0.77938853      -0.37557184       0.00069298       0.00088604      -0.00016127      -1.57851434
O       33.00521879       9.65165821       2.22096800       0.92804195       1.27081689       0.26224154      -0.00034815      -0.00013634       0.00082080      -1.58188200
O       30.60240145      13.81264363       2.16662114      -0.49988834      -1.23562198      -0.37138962       0.00018158       0.00032920      -0.00145842      -1.57969511
O       32.38343741       8.33962916       4.39022253       1.45454071       0.26447749       2.00103542      -0.00069079      -0.00102986       0.00014806      -1.72221327
O       29.98478604      12.49880790       4.33397953       0.03677553      -0.35046444      -2.31094535       0.00029386      -0.00048375       0.00140496      -1.72270262
O       29.82173250       9.63528661       4.36334986       1.04105068       1.13414220      -1.12982838      -0.00069845      -0.00087945       0.00125108      -1.72247803
O       32.22386143      13.79690266       4.32791325       0.92153444      -0.05238269      -0.64678291      -0.00019500      -0.00064756       0.00054509      -1.72262478
O       32.22639529      11.21035726       4.35754337       1.53660243      -1.81673294       0.53314734      -0.00062400       0.00069289       0.00030259      -1.72284079
O       29.82921751      15.37372591       4.29995183       0.10463715      -0.51847967       1.44691789      -0.00075396      -0.00020697      -0.00131221      -1.72429693
O       33.13821083       9.85138740       6.55877249      -1.66226355      -1.86225466       0.86837579      -0.00073723       0.00072355       0.00136246      -1.68499207
O       30.74074274      14.01424655       6.50067465       0.23173337      -0.53592801       0.21228771       0.00013730      -0.00039204      -0.00026896      -1.68522191
O       30.53955240      11.13015077       6.53617241       0.38907275       1.43703987      -0.48364015       0.00026034      -0.00009513      -0.00039207      -1.68423402
O       32.94365274      15.29558242       6.48990905      -0.40465358       1.66524450       0.09127024       0.00003294       0.00039887      -0.00120443      -1.68421948
O       33.13474016      12.39862723       6.52942583       0.61231351      -0.20901730      -1.49816971       0.00043793      -0.00061378       0.00011169      -1.68603373
O       30.73439656      16.56443412       6.47439571      -0.07483122       2.28674656       1.72219067       0.00042048      -0.00005182      -0.00027566      -1.68489075
O       29.95820257       9.75077663       8.73276670       0.87148810       1.46344445      -0.09382254       0.00055476       0.00046885       0.00020532      -1.68357420
O       32.40163963      13.90149192       8.65904522      -0.33297297       0.25092186       0.11447465       0.00099196      -0.00073369       0.00151510      -1.67619205
O       32.18407808      11.02799875       8.70404489       0.97085439      -1.74946635      -0.00682050      -0.00014091      -0.00004465      -0.00083489      -1.68071866
O       29.80010262      15.20010725       8.64959178       0.08742851       1.66479773      -0.89350484       0.00082751       0.00077045       0.00031629      -1.67836642
O       32.17947804       8.48580151       8.73900373      -1.18851484      -1.93702003       0.60595435       0.00094697       0.00003470      -0.00029256      -1.68517101
O       29.79509173      12.64753822       8.67152457      -2.58395338       1.24184351      -1.86954889      -0.00039481       0.00019161       0.00066401      -1.67839539
O       30.69667812      11.26047591      10.87600247       0.39601530      -1.69301338      -0.64753399      -0.00078364      -0.00018490       0.00095944      -1.72484112
O       33.11568087      15.40893227      10.78682027       1.49500880      -0.21566234       1.42408774      -0.00028110      -0.00014640      -0.00069449      -1.70537841
O       33.07163929       9.68340789      10.92278826      -0.29582471       0.17352598       1.19545072       0.00018136       0.00012160       0.00097907      -1.73230529
O       30.72713193      13.84631890      10.80062904      -0.23113339      -0.02837728       0.78592785       0.00019710       0.00098413       0.00009078      -1.70680404
O       30.50638004       8.39648175      10.91510542       0.63727717      -0.54294398       1.82969061       0.00053587       0.00063908      -0.00020135      -1.72341120
O       32.93980190      12.56499975      10.90838783       0.43687616       1.54535002       0.47961747       0.00085757       0.00132353      -0.00085006      -1.69525599
O       32.30653390      11.29864041      13.07469143      -0.79559731       0.54008103       0.93112189      -0.00041922       0.00007379       0.00025527      -1.57814276
O       30.04309899      15.45737958      12.96358804       0.23549564       1.51794652      -0.28367799       0.00134289      -0.00086198      -0.00047355      -1.56773007
O       29.74877334       9.85104414      13.03872877       1.77115460      -1.86059202       0.86915420       0.00011493      -0.00020147      -0.00043117      -1.57577276
O       32.08203829      14.07303716      13.01331746       0.05783213       1.30800320       0.15900141      -0.00023497       0.00018771       0.00040501      -1.57659376
O       29.86053123      12.50241480      12.97213518      -1.60262791       1.49935358       0.15261388      -0.00048453       0.00008024      -0.00042108      -1.62915027
O       32.27968055      16.53696479      12.97243817       0.77634861       1.05973503       0.04811250      -0.00032988       0.00058476      -0.00089133      -1.57052982
Al      29.07905723      19.43654811       2.01211802      -2.06305299       1.27968505       1.52468755       0.00055323      -0.00030910      -0.00004567       2.43315911
Al      31.48680393      23.60994053       2.02266332       1.81388534      -0.10801837      -1.72286985      -0.00043237      -0.00055921      -0.00062818       2.43312526
Al      29.07783931      16.66289081       3.00039398      -1.46135204       0.38789236       1.82827709      -0.00030622       0.00049782      -0.00042539       2.45024610
Al      31.48068488      20.83270466       2.98849488      -2.79562900      -0.06423543       0.68649642      -0.00020110      -0.00006518      -0.00106565       2.44958687
Al      31.48192983      18.05529297       3.26705600       2.51579734      -2.03590231      -1.03955818       0.00039499       0.00076605       0.00040102       2.50122452
Al      29.07683400      22.22357315       3.23534065      -4.09525173      -0.55337515      -0.82836516      -0.00078375       0.00013891      -0.00119223       2.49948454
Al      29.07372558      19.45207193       5.14318371       1.75492217      -1.25539278       2.03165037       0.00062646      -0.00073688      -0.00024020       2.51220322
Al      31.47419892      23.61883456       5.15956253      -1.55795025       2.10062516      -0.33292933       0.00217230      -0.00056114       0.00028565       2.51238179
Al      29.07382681      16.68139754       5.62504648       4.31698900      -2.67469222       3.67667860       0.00087035      -0.00074921      -0.00010588       2.53898335
Al      31.48045290      20.84450479       5.61285488       0.76094928       1.48120662       1.33675368      -0.00031775      -0.00078827       0.00020247       2.53986502
Al      31.47294018      18.07837187       7.29399487      -1.52778886      -0.37893101      -0.12367058       0.00048631      -0.00067578      -0.00059761       2.52129364
Al      29.06337312      22.24031770       7.21133913      -0.65961952       0.81608854      -1.25809129       0.00074194      -0.00066148      -0.00057724       2.54032922
Al      29.07060373      19.47004369       7.79002116       1.40768649       1.00388720      -0.16758683       0.00064993       0.00023492       0.00108102       2.52557611
Al      31.46946637      23.63796530       7.81384103       1.58952307      -1.30884486      -0.91377333      -0.00008191      -0.00010385      -0.00016481       2.52949643
Al      29.07211568      16.72369998       9.45396957      -0.11621831      -1.26539813       1.63368516      -0.00120166       0.00028663       0.00013028       2.53174305
Al      31.46688867      20.83843836       9.49220275       0.27922554       0.59059570       1.84577924      -0.00076994      -0.00021594      -0.00065667       2.54290509
Al      31.48809950      18.11356642       9.95242508      -0.95521318      -1.10918980      -0.84050280       0.00042369       0.00131826       0.00095858       2.53440309
Al      29.05176468      22.25052531       9.80159710      -1.38655724      -0.10155574       0.40030962      -0.00119656      -0.00184467      -0.00049813       2.51965976
Al      29.07585391      19.48059652      11.74694718      -0.13209636       0.93471737       0.57227330       0.00069376      -0.00054907      -0.00014784       2.52651215
Al      31.46183770      23.70925693      11.86213074       0.03761140      -2.24649485       1.87310968       0.00159347      -0.00113350       0.00020416       2.52040863
Al      29.04566226      16.76717830      12.07918749       0.03390172      -1.51079893       1.15707241      -0.00072780      -0.00047420      -0.00039894       2.48631048
Al      31.48359437      20.85834450      12.15050527      -1.33238168      -2.42540299      -3.16771982      -0.00147283      -0.00119311       0.00084972       2.50167179
Al      31.45313123      18.07275590      13.44176387      -1.44899109       1.46710855       1.48737384       0.00169060      -0.00126513      -0.00088708       2.42139888
Al      29.05768597      22.28766067      12.41829398       1.32383078      -2.20387933      -0.69932881       0.00050104       0.00060142       0.00004379       2.55354118
O       30.66879795      16.75985774       2.13603545       2.35379956       0.12646403      -0.48589927       0.00019246      -0.00043919       0.00007713      -1.57829559
O       33.07523010      20.93495655       2.13164394       1.37408226      -0.50378727      -0.32488929      -0.00017417       0.00129555       0.00065228      -1.57764053
O       30.77905960      19.39767212       2.12551688       0.25126261       0.08960269       2.37952548       0.00040207      -0.00068298       0.00014870      -1.57788336
O       33.18651497      23.57353269       2.13999481      -0.52429117      -0.86063678      -0.91580134       0.00042235       0.00044604      -0.00062924      -1.57803309
O       33.00488854      17.98466857       2.13855520      -0.11214457      -0.86046595       0.57513466      -0.00019182      -0.00004726      -0.00021849      -1.57745540
[truncated: 303,616 more chars]
