# Supplementary material for: Inside the Microreactor: In Situ Real‐Time Observation of Vapor–Liquid–Solid Growth of Monolayer TMDCs
Source: Adv Sci (Weinh). 2025 Dec 12;13(11):e16784. doi: 10.1002/advs.202516784 (PMC12931242; doi:10.1002/advs.202516784)
Supplement: Supplementary file 10 — Supplemental Movie 9 [file ADVS-13-e16784-s001.zip › MD_structures/g_Na2WO4_Al2O3_large_S_md_last.xyz]

4064
Lattice="48.050270080999994 0.0 0.0 0.0 49.9353046416 0.0 0.0 0.0 56.2325057983" Properties=species:S:1:pos:R:3:momenta:R:3:forces:R:3:charge:R:1 energy=-24614.078086260073 stress="-0.01000112911861423 -0.00019664361345269848 -0.00023135041857247907 -0.00019664361345269848 -0.009739533075470196 3.5561253202434484e-05 -0.00023135041857247907 3.5561253202434484e-05 0.0030553779448525475" free_energy=-24614.078086260073 pbc="T T T"
Al      -0.04164279       2.99626389       2.86199290      -0.39711996      -1.97155262       0.18450275      -4.28095323       2.64271331      -0.16227161       2.48302197
Al       2.22364797       7.34438504       2.36072942       0.84199536      -0.09110499       1.97352162      -0.03915228      -3.75188095      -0.04237628       2.43717003
Al      -0.30375723       0.14449684       3.15689321      -1.57290551      -1.68445051       0.91736645       2.16491958      -2.98411017      -0.51643504       2.42905879
Al       2.30909394       4.45383526       3.46513961       2.23557731      -0.55983879      -0.62020655       1.00847309      -2.42835370      -1.34246986       2.40760159
Al       2.11810139       1.38099104       3.52041772      -0.53251548      -2.60254670      -0.44440553       1.32968154       1.99121332      -0.46787333       2.48442864
Al      -0.06635711       5.83516540       3.49166696      -1.12241621       0.77546589      -0.53741639      -1.56797651      -2.54747854       2.69152980       2.42713213
Al      -0.04054770       3.08747121       5.56234682       1.92348883       1.31979457      -1.78493287       0.01107710      -0.50523088      -0.53723466       2.49970174
Al       2.31163447       7.06317288       5.47299193      -0.27923258       1.17743392      -0.61017236       1.50841581       1.76760899       2.11156586       2.50013661
Al      -0.18366364       0.23943082       5.83924338      -2.17099254       0.34733623      -0.34898449       0.87098921       1.09062917      -0.04681300       2.54633069
Al       2.38825874       4.45488750       5.99090362       0.05044890      -0.33074766      -0.94419532       1.07741080      -1.35021367       1.09539914       2.55040956
Al       2.41924553       1.57546639       7.49989533      -0.62918448      -0.14914925       2.17267610      -0.64742400       0.73815532      -0.20284238       2.51943541
Al      -0.12681501       5.90683205       7.68840665      -1.00161068       0.98691586      -1.88919828       1.48256669      -1.51200137       0.20221952       2.50679255
Al      -0.03567439       3.14347322       8.08281607      -0.93416544      -0.93408777      -2.97471355      -1.29375775      -2.77718885       0.54038382       2.49630284
Al       2.37780868       7.26836240       8.28761374       0.54761036      -0.77738474      -0.97199879      -0.03892461      -1.23628091      -0.91737867       2.50498462
Al      -0.03683519       0.25388510       9.68332212      -0.71194992       1.62205919      -1.10970316      -1.21428717      -0.67774191       0.21609977       2.54554987
Al       2.12204148       4.21031165       9.90125770      -0.50064739       0.18056133       1.79647811       3.47830654       2.68776950      -0.55470024       2.51699185
Al       2.27361445       1.60617918      10.10756896      -1.28571096       3.05972699       1.93143892       0.61929428      -0.36732168       0.61789411       2.49305797
Al      -0.04778408       5.73454940      10.42323176       0.94069306       0.86372223       0.60355352      -0.79250890      -0.06611240       0.01552429       2.53478527
Al      -0.26125183       2.91497581      12.30411389       1.50373941      -2.05939341       1.09808182      -0.07798180       2.17715873       0.27523590       2.46866798
Al       2.30258652       7.16393993      12.34068598      -0.06485150      -2.91732223       0.63886365      -0.18878628      -2.28194522      -0.07633918       2.46524405
Al      -0.26903386       0.12184384      12.42040069       1.54551752       2.66734126      -0.49164276      -0.58380789       1.25087345      -0.11303907       2.45515227
Al       2.34777149       4.25236203      12.61211127       0.80513660       0.77760934       0.37474432      -1.19838598       1.42620622       0.83561882       2.46145582
Al       2.14169464       1.55468812      12.85366566      -2.82984046      -0.40079713       0.33703483       1.22018119       2.45499541       1.00552747       2.47417331
Al      -0.35793113       5.72474887      13.49217231      -0.99821654      -1.41657359       2.07302022       1.28202890      -1.58479625       0.08267069       2.45600867
O        1.36300426       0.17120788       2.38090203       0.79852014      -0.58498565      -0.10325383      -0.06598473       1.12603810       0.34225503      -1.57391453
O        3.94909163       4.44684316       2.72249169      -0.92197228       1.08820785       0.12184851      -0.66787801      -0.05724864      -0.71601996      -1.53543162
O        1.52552949       2.92205805       2.57277192       0.47435519       1.78210778       0.08444080       4.37942736       0.27412514       0.07372066      -1.50909054
O        3.89010872       7.07079295       2.39641054       1.10229860      -0.09044932       0.01761900       0.77816194       1.01949304       0.97457585      -1.57371831
O        3.67321954       1.53438112       2.48957686       1.73543247       0.75194646       1.82896338       1.16750155      -0.85590395       0.63009348      -1.56280816
O        1.42858497       5.74511926       2.66067881      -1.89203037      -0.11492564       0.37948665       2.01530663       2.74592527      -2.76391156      -1.55799985
O        3.20888227       0.03321362       4.56066715      -0.05408843       1.21163097       0.51762238       0.45387299       2.44172567      -0.20643187      -1.73301458
O        0.79122617       4.39524638       4.52018079       0.08763980       1.28229725      -0.98134917      -0.61906710      -0.35843163       1.67725472      -1.74333286
O        0.65957621       1.54518730       4.73609752       1.30358376       1.02197813       0.14378507       0.08839426      -0.20208376      -1.58793794      -1.73256338
O        3.06930841       5.69426066       4.69552504       0.67350052       0.56496584      -1.00181851       0.60632726      -0.41121295       0.00665057      -1.71606779
O        3.11398496       3.15723055       4.77020045      -0.14011457       0.12051695      -0.97179299      -0.07500248      -0.35253828      -0.35004642      -1.73509240
O        0.74249178       7.26755522       4.82925694       1.04707331       0.16315339      -0.00600017      -2.36456494       0.56022191      -2.36249923      -1.68860233
O        4.11849089       1.70547461       6.75282181      -1.23879636       1.21902591       0.77222296      -1.16795147      -2.27008393       1.09335109      -1.67480159
O        1.74953778       5.93148395       6.82736994      -0.10479245       0.70073803       0.82480082      -2.02581550       0.54689903       1.55615711      -1.67190707
O        1.41926545       3.09636002       6.78573121      -0.59457594      -0.88794965      -0.64263214       0.11869807      -0.87392778       0.19893845      -1.66406608
O        3.89612740       7.27747017       6.87049731      -0.34898730       0.70684201      -0.35492753      -0.91934459      -0.99139237       1.30039298      -1.66710687
O        4.03028334       4.18240392       7.01470581       0.48592502       0.49896119      -0.25153356       0.30872006       1.36148765      -0.36974801      -1.67163551
O        1.48955165       8.59904828       6.81777532      -0.52647895       0.25439996      -0.97351864       3.72829648      -0.20385584       3.32350060      -1.65917563
O        0.76273021       1.74260294       8.96256354       0.31088189       0.58662905       0.83357858       0.80270425      -1.72544658      -0.39248853      -1.68250132
O        3.15347596       5.75763872       9.10369166       2.08512877      -0.95513588      -1.45602929       0.93792903       0.43745320      -0.52207813      -1.66382623
O        3.01933728       2.80289577       8.90623887       2.80747660      -0.96338307      -0.98994957       0.78751896       0.36510350       0.46321400      -1.68061864
O        0.61565528       7.06129030       9.12793870       0.55430130       0.61881062      -0.76137244       0.85476357       0.87637737      -0.95965014      -1.67521584
O        3.27750612       0.32061784       8.82703711      -0.29220224       0.14002320       2.85211927      -3.19867613       0.32964851       0.91700810      -1.67720258
O        0.69476121       4.43533522       8.92704343      -0.21767685      -0.93141972       0.50311036      -0.33201013       2.45311751       1.22873094      -1.66759503
O        1.64728467       3.05433292      11.10564089      -1.10361692      -0.01225334      -0.14412923      -1.43842022      -1.54936491       2.67049711      -1.72884548
O        3.88736260       7.23409002      11.31722050       0.13518457      -1.01440147      -0.54116579       0.65480909      -0.02330297      -0.83318619      -1.70994413
O        3.69954224       1.45933131      11.37569494      -0.38009454       1.07491408      -1.60093377       0.60179786      -0.23263823      -0.37753965      -1.75178516
O        1.54727936       5.63477982      11.24235780      -0.94108885       2.44960589      -0.95066837       0.64026418      -0.40480864      -0.10465319      -1.70170200
O        1.29646264       0.31273500      11.03524901      -0.60721915       0.22700779       0.41305097       0.47136230      -0.96579679       0.78617952      -1.75093317
O        3.83824496       4.28324662      11.15467314       2.56149381      -2.66431681       0.59630838       0.12085266       0.41936918       1.29264110      -1.69893730
O        3.19686188       2.98618190      13.60422785       1.33538377       1.50815995       0.44937895      -0.87663222      -0.86361436      -3.04032436      -1.51319587
O        0.67335847       7.07642288      13.24501708      -3.11039123       0.65726402      -0.19276329      -0.62512687       0.29518184       0.82625299      -1.60777545
O        0.47870760       1.72473943      13.34968682       1.27172590       0.13762753      -1.35424559       0.71833478      -2.56337911      -0.93050650      -1.54937589
O        2.84616103       5.74340312      13.67659053      -0.90475245       0.04724855      -0.94316435      -1.38239726       0.01734424      -1.68363849      -1.56237900
O        0.67205526       4.31789951      13.44629374       0.55430177       0.51208514      -2.40589580      -0.83686361      -0.68813223      -1.01026383      -1.56504524
O        2.95711408       8.45055579      13.42232424      -0.74105391       0.07431282       0.78188394       1.85741323       0.08207766       0.35432832      -1.54700327
Al      -0.06432456      11.38834797       2.15615061       1.66715861      -2.89876775      -0.23733631      -1.32762000       1.02152557      -0.68563860       2.40507746
Al       2.09330538      15.41177728       1.91086220      -2.38323822      -1.31906162      -0.22185997       0.80837080       0.73833706       0.97700500       2.38338566
Al      -0.06960250       8.59406434       3.37872116       1.17360995      -1.55691988      -0.27059693      -1.09125631       0.40167539       1.65977220       2.43227744
Al       2.13322017      12.84655509       3.40603312       0.30243771      -1.95134228      -3.91213526       2.16873834      -2.95456567      -3.74684316       2.40383720
Al       2.20374541       9.95592047       3.71671361       0.54993334      -1.18052259       0.06148158       1.42356647       0.85819105      -0.80917850       2.45911574
Al      -0.16633965      14.11877797       3.58019322      -0.10759468       1.93555729       1.61252998       0.01255604       0.88755418      -0.33334104       2.47066188
Al      -0.17357307      11.47703827       5.44613077      -0.23683947      -0.55595804      -0.47323657      -0.68238612      -2.49016510      -0.91549078       2.56018090
Al       2.43300711      15.52120896       5.56548142       0.86244774      -0.00956236       0.44814398      -0.85837812       0.26184052      -1.93481375       2.46513963
Al      -0.02005947       8.71579364       6.19283906      -1.31106240       0.04372193      -0.29091073      -2.99524285      -1.73283778      -3.84433629       2.51615381
Al       2.18522510      12.54740200       5.85780530      -2.33397266       0.14963842       0.69557744       2.66520398       2.72863802       1.27484076       2.49363756
Al       2.35511999      10.04427619       7.56736823      -3.29179983       1.31419702      -1.10880536       1.85751122      -1.61150648       0.80485483       2.53653955
Al      -0.00492189      14.11542235       7.51198092       1.78466593       0.35952727      -0.70070607      -0.00258773       1.74352465       0.48233751       2.52525449
Al      -0.01779013      11.33627026       8.20257364      -0.84763046      -0.09595034      -2.27879469      -1.29110343      -0.26188016       0.95810236       2.51912975
Al       2.25988217      15.59548867       8.24666490      -1.36298326      -0.39852153      -2.62451292       2.73194756       0.87275452      -0.61341157       2.50986958
Al      -0.04428160       8.61675014       9.96516491       0.54073216       0.67799468      -0.22443299      -0.40677901      -1.22658021       0.20893498       2.51120400
Al       2.29106247      12.85251520       9.74410138       0.25148001      -1.44667541      -0.11833645       2.19744331      -0.03122420       1.89126110       2.53516126
Al       2.33706720      10.08130028      10.20099776      -1.13220854      -0.06630087      -0.38417045       2.49863066      -2.22397854       1.17561210       2.48345041
Al      -0.09450723      14.13435037      10.19720297      -2.20634163      -2.41198074       0.19208086       0.15946587       1.82230258       2.30055673       2.50128198
Al      -0.13560471      11.24262644      12.15016613      -1.13302691       1.61616146      -0.62498053      -0.84538118      -0.45104734       1.47688781       2.51425004
Al       2.34350145      15.64493576      12.38900952       0.30001397      -1.86005402      -0.87140532       0.25834078      -1.79015072      -0.21435315       2.44087744
Al      -0.25291709       8.39384494      12.56336383       1.21607160      -0.44958197       2.42194110      -0.29773223       0.17231090      -0.58135159       2.44134068
Al       2.36132655      12.75214427      12.53161963       0.09902393      -0.10702389       1.88296688      -0.75867598       0.91866626       1.15678928       2.42741227
Al       2.06372475       9.81592937      12.96327469      -1.99645335       0.27501602      -0.79206196       2.22159737      -0.05054893      -0.79452597       2.46073556
Al      -0.22636155      14.00809998      12.93003555       3.54235255       0.52960255       0.16203967      -0.59478429       0.77838657      -0.14389672       2.49240136
O        1.44821761       8.78801841       2.54104058      -0.53142695      -1.40224623       0.56890518       0.64427428      -0.57356405      -0.68165716      -1.59873652
O        3.93004256      12.73530714       2.40904318      -1.06816481      -0.65500748       1.18086306      -0.25503458      -0.86080790       0.25828652      -1.55567205
O        1.52226787      11.29211023       2.46477666       0.46346746       0.94315009      -0.80864467       3.18929394       0.89611857       1.10544662      -1.56208920
O        3.79405099      15.75141700       2.12021434       0.08439659       1.24448650      -2.08617276       0.59052852      -2.90818046       1.08274529      -1.56743526
O        3.77837430       9.78633850       2.60566457       1.52402974      -0.15760646       0.54613554       0.71134079       2.76517777      -1.08505823      -1.61959112
O        1.21671743      13.93210012       2.31140189       0.48929661      -0.98708347      -0.31295428       2.47514679       2.20118517      -0.12336411      -1.56906521
O        3.29883105       8.48093299       4.88134759       0.69387431       2.06700501       0.51141483      -1.38673116       1.01484979      -3.03657953      -1.67869520
O        0.70814202      12.82172113       4.57423778      -1.10436135       1.80299161       0.18041048       0.47818088      -0.98583433       1.56882534      -1.71679902
O        0.64170010       9.85245532       4.61492041      -0.01599347      -0.88575816      -1.80093493      -0.97620380       1.18759701       2.27969576      -1.70174360
O        2.96174966      13.99478110       4.46909374      -0.15153209      -1.06570558       0.22905213       0.95462163       1.74161574       1.10492926      -1.70201933
O        2.88109325      11.42909157       4.60790278       0.35337535      -0.79107770       0.72739242       1.21602532       0.32388852       1.32061173      -1.69567490
O        0.53255396      15.64207101       4.67692135      -0.67761452       0.16972405       1.36329676       1.49985353      -0.26653635      -0.23037685      -1.71296740
O        4.06002355      10.28333139       6.88251069      -0.78273304       0.69999002      -0.22501128      -1.67162871      -2.25343857      -0.60550185      -1.67075706
O        1.75555205      14.20306797       6.72667406       0.46651254      -0.62328831       1.20879394      -2.45710829      -0.03730190       1.43340372      -1.66625440
O        1.33726845      11.31596503       6.81517848      -0.54012243       1.51306424      -2.18305591      -0.85632171       0.73520407       0.67430745      -1.68634522
O        3.79176495      15.62503763       6.78703618      -0.61447906       1.62642165       0.93885920       0.13472018      -0.11403256      -0.09802107      -1.68243897
O        3.92758735      12.66791813       6.99421162      -0.46112266       0.45879841       0.59098857       0.31284405       0.28784510      -1.84251762      -1.63043356
O        1.71201508      16.84188412       6.82729225      -0.84443373       0.07751674       0.24123704      -1.97210540      -0.93381013      -0.57060936      -1.67759478
O        0.87987476       9.94295285       9.20477864      -1.04515239      -1.22064753       0.02456931      -0.76957916       1.55581182      -2.79104123      -1.67161584
O        3.31201001      14.17171083       9.11381181      -0.96290613       0.80148700      -1.27928385      -0.14014798       0.75419443      -2.13043822      -1.66242826
O        3.09167607      11.30720825       9.08530342       0.44223355      -0.74096415      -0.52179253      -0.53485898       0.61931000      -1.06854962      -1.66646838
O        0.71781212      15.51717763       9.05349959       0.34296137      -1.28664124      -0.30877491      -0.60846603      -1.36503487      -0.30207088      -1.66889143
O        3.14415992       8.78792487       8.92982581      -1.85589940      -0.14280649      -1.26539741      -0.45056540       0.14864798       0.39185694      -1.68148804
O        0.63787174      12.98930308       9.00098919       1.07122239       0.48726827      -0.73799765       0.45510137      -1.51879217      -1.40641090      -1.67673051
O        1.61103543      11.32825633      11.23781068      -0.09409690       1.52734218       2.81381571      -0.99292550       1.62503792       1.22097948      -1.77670479
O        3.94817065      15.50682992      11.19697326       1.92626542       0.18228840      -0.64810237       1.19050079       0.17608559       0.12764654      -1.73315263
O        4.01422745       9.79311367      11.13114719       1.79226798       0.67458799       1.62852921      -0.78363744       1.05263229       0.58493549      -1.73047042
O        1.55023684      14.11937692      11.27452882      -3.35325412       1.51747640       2.47494284      -0.96796936      -1.93953249      -1.13202951      -1.75358355
O        1.51907303       8.55091279      11.38406810       2.40449497       0.10151542       0.50541386      -1.58750431       1.62057638      -1.66330301      -1.72783267
O        4.02153916      12.84022176      11.20849595      -0.66000455      -1.14803846      -0.16797102      -0.92377406      -0.59932906       0.37536141      -1.73005736
O        3.06418175      11.22175490      13.34785312       0.04884664       0.69298077      -0.60534540      -0.16180123       0.97823808      -0.65628096      -1.59349287
O        0.67377993      15.43801310      13.32548988       1.23553779      -0.77170567      -0.35639671       1.61805072       1.04435016       1.30096207      -1.54641569
O        0.42789104       9.83198093      13.37609960       0.71177556       0.02453906       1.11999017       0.01602090       1.90247416       0.49301821      -1.61007082
O        3.15830184      14.12462369      13.37441728       0.29706361       0.02424872       0.16852497       0.19782492       1.08819376      -0.99404444      -1.53322732
O        0.68775150      12.68673897      13.56189775       1.55739862      -0.85636235       0.35518423       0.73038373      -1.15591732      -2.25509923      -1.56498921
O        3.20278148      17.03614415      13.18540406      -1.74975043      -0.11691835      -0.30383765      -0.41357200      -0.89089779       1.47380497      -1.58900964
Al      -0.23039794      19.62515247       2.16146741      -0.99798322      -2.01828023       2.09962143      -0.97989879      -0.30965032       0.49806108       2.41928458
Al       2.39086854      23.67707820       2.18004742       1.64586347      -0.73861118       0.24931521      -1.28656060      -0.45917034      -0.02025052       2.42922974
Al      -0.22324284      16.79418821       3.29874079      -0.81373888      -1.00758892      -0.25881232       0.40359834       2.13520955      -0.17240027       2.43465209
Al       2.15829671      20.96697972       3.14126066      -0.62903341       0.01722072       3.98676352       1.60568043      -0.18064675       0.67055620       2.46165419
Al       2.07787515      18.08906023       3.43645365      -3.64693232      -0.02263430      -0.22978642       0.73750551       3.06232911      -0.42132068       2.48278022
Al      -0.02504579      22.50086643       3.59304006       2.41870475       0.04308805      -0.96068490      -0.19041402      -0.14145139      -0.58510933       2.51767230
Al      -0.26747801      19.64369333       5.45592429       0.00559383      -0.48350361      -2.40007283       1.18245995       0.48450889       0.69322038       2.53063798
Al       2.42515991      23.87668606       5.44636199      -0.89104608       2.82784540      -0.18113209      -0.27967690       0.41033336      -0.74672396       2.46787620
Al      -0.00576581      16.89977666       5.95796871       0.54571485      -1.50931694       0.48101164      -0.15979111       0.93023189       0.38197644       2.51660562
Al       2.18233438      21.00319831       5.84428475      -1.99571188      -0.35058615      -1.62699633       1.77494946       0.75291459       0.81329095       2.51290822
Al       2.28675551      18.40353749       7.64840993       0.04428648      -0.31250108      -0.47029051       0.60406605       0.26450228      -0.84182671       2.51912689
Al      -0.20814435      22.42546654       7.66631068       0.64541127       1.27915143      -1.64601798       2.37763596       0.48003693      -2.40562200       2.47744489
Al      -0.15673286      19.63208036       8.26332798       2.11779051       3.35823923      -2.84865900       2.50379168       0.68678367      -2.15671950       2.54075313
Al       2.23032088      23.64426393       8.08031142      -2.28674222      -0.07746619       1.03869536       0.49943545       2.10876166       0.35940904       2.51405954
Al      -0.08434336      16.94098234       9.76456145       1.75237881       1.34331082       3.13017616      -0.55402765       1.41617140       0.52977240       2.54461575
Al       2.33238032      21.16117824       9.87397972      -1.80838326       0.63691688       2.35840056      -0.52854900      -1.36947751      -0.18141440       2.54017258
Al       2.31686233      18.36621845      10.25904003      -1.50453695      -1.36625508      -1.68388251      -0.02069195      -0.06956703      -1.92904807       2.50004435
Al      -0.20646641      22.43977046      10.30384727      -0.89521422       4.63093345      -3.00200970       0.59107191       0.95848962       0.95063781       2.52765226
Al      -0.01312859      19.69918542      12.30992096       1.30004458       0.93205648      -2.26864854      -0.71013780       0.79660076      -2.01821820       2.49346304
Al       2.16526045      23.89997998      12.30304750      -0.12659208       0.56545746      -0.96620303       0.54951829      -0.57422836      -0.67279823       2.49238992
Al      -0.17217442      16.75559478      12.53795095       0.43140421       4.92015267      -0.34127711       2.67335756       2.79160347      -1.49830905       2.42760181
Al       2.42615739      21.26348389      12.55657073      -0.83793481      -2.48181962      -0.53229549      -1.61857228       1.09821800      -0.16868457       2.45246315
Al       2.32012625      18.44617216      12.68932831      -1.34956203       1.49004059      -0.01791926       1.93478227       0.63174994      -0.72007557       2.46683145
Al      -0.06267494      22.50980815      13.99677374       0.16210422       1.54689843      -0.68496695       2.73503887      -0.57136953       1.32579510       2.33058929
O        1.46792220      17.01660939       2.12779954       1.12732572       0.80542891       0.36528143      -2.38659605      -1.87988921       1.13701924      -1.57448447
O        3.75952135      21.20220791       2.22457536       0.17554233      -1.37784691      -0.05095865       0.23365167      -2.11452191       0.97121487      -1.58952510
O        1.44911841      19.53551340       2.35469368      -0.78106960      -2.21108750      -0.05634707      -0.13223612       0.23154672       0.24015246      -1.60485303
O        4.04981313      23.71780779       2.13676909       1.87883786       1.41473502      -2.33772916       0.85354049       0.30396552       0.69102046      -1.54595232
O        3.68954224      18.29084381       2.44407085       2.50571280      -1.16621098      -0.51887957      -0.40037795      -1.45095269      -0.08552115      -1.58999765
O        1.34576253      22.23563754       2.17889475      -0.17501039      -3.00029907       0.11658223       0.61670336       1.95045837       1.26889306      -1.57820976
O        3.12697827      16.99578382       4.33080342       0.52005211      -0.30994962      -0.47975425      -1.62315209      -3.22709515       4.99163752      -1.68322861
O        0.84458995      21.19345865       4.63369560      -0.80830044       0.10737778      -0.43474252      -1.66139935      -0.65880581      -1.10615372      -1.70877957
O        0.48860093      18.16866655       4.60385532       0.15662032       0.87951486      -0.08939639       0.77698250      -0.88966522      -0.64467008      -1.71864724
O        3.15267821      22.37159987       4.53059141      -1.28730324       1.13533404       1.22152803      -1.13917536      -0.55162179      -0.56943622      -1.70529783
O        2.82623381      19.60607807       4.58065124       1.53143844       2.56918889       0.33092797       0.17330420       1.42099465      -0.75173604      -1.71086717
O        0.79649363      24.04380998       4.57894029      -0.79034906      -1.45562600      -0.66375300      -1.36363953      -0.92215867      -2.59186425      -1.69839597
O        3.94165600      18.38777743       6.79820171       1.32394610       0.62915882      -2.17157313       0.35306262      -0.91722337      -1.22595069      -1.67106414
O        1.64131097      22.66610002       6.69154046      -0.07452952      -0.28123855      -1.68144666      -1.58738122      -2.08163636       0.99544516      -1.67256510
O        1.32119565      19.77511625       6.84627509      -0.25945082       0.37178143       1.08348055      -0.34730512      -1.07973108      -0.85657153      -1.67635000
O        3.81336809      23.87421687       6.76439699      -2.03357200      -1.23881816      -0.85141156       0.11907607       0.09379737      -1.08770469      -1.67146301
O        4.03122936      20.76334765       6.64292660      -1.57239309      -0.56512912      -1.42210631      -0.99224537       3.05818767       0.72375514      -1.65342104
O        1.54928430      25.12482271       6.61632999      -0.18171109      -0.06315891      -1.13489305       0.55596296       0.72556751       0.53984005      -1.65357494
O        0.91143912      18.32434581       8.98195384       2.46344528       0.18726400       2.47445285      -0.68657905      -0.94857970      -0.32676849      -1.68835127
O        3.29114269      22.38449956       8.90212569      -0.98745189      -2.37071724      -0.03128231      -0.36979587       0.52541369       0.28849909      -1.68005705
O        3.01727201      19.60243297       8.87301875       0.52420681       1.16973123      -0.81703975      -0.09678861       1.25542245       1.62374969      -1.66388988
O        0.59629444      23.79252279       9.06642808      -0.29373697       0.82595126      -1.44845300       1.90111244      -1.73560056      -1.25177111      -1.67517734
O        3.15346887      17.15978878       8.98415727      -0.74098355      -0.33386181      -1.57945204      -4.08808121      -1.98790929      -1.53171524      -1.65753913
O        0.71364074      21.07993896       8.92843980       1.15428118       1.04415953       0.57198446      -0.22499794       2.19373731       1.02897058      -1.67974961
O        1.51937553      19.65824054      11.26907531       0.92377586      -0.89932694      -0.81376986       0.92493088       0.71475255       0.29081048      -1.74766612
O        4.02828543      24.01417579      11.00785922       1.92875289      -0.23613896      -1.17523653      -1.02834561      -0.38595838      -0.14969868      -1.66909897
O        3.86852715      18.31921564      11.13286298      -0.16473892       2.35939746       0.71924002      -0.12715186      -0.09090568       1.75898790      -1.73181057
O        1.43811888      22.33164276      11.32190391       1.08609198       0.82497076       0.06266479       0.99422860       0.87327284      -1.56409980      -1.71139395
O        1.37398553      17.08483510      11.26826874       0.54381355       0.60388610       0.08347244       1.85148300      -2.15599929      -0.10376592      -1.73598993
O        3.64425459      20.97969539      11.23902252       1.46333894       1.04853172      -1.67638443       1.48546099       2.37622533      -2.28653792      -1.69853020
O        3.29451843      19.98768905      13.33494426       0.22968020      -0.14233551      -1.09433416      -1.56294449      -3.19256921       1.96697799      -1.56108284
O        0.63412061      23.99855834      13.49253904      -0.54676077      -2.66970467      -0.87930358       1.05667795      -0.07366646       0.40609817      -1.60752559
O        0.70371812      18.37480582      13.24593277      -0.77356560      -0.11603783       0.97522744      -0.97266839      -1.10077255       2.57133082      -1.56400454
O        3.10046212      22.72417546      13.37096328       0.93520074      -0.00281910       1.00902869      -0.06634348      -1.18858492       0.16707848      -1.63397801
O        0.80617522      21.12102086      13.39745369      -1.16774752      -0.71588156       1.68202683      -0.34890806      -1.29416441       0.30096933      -1.61166143
O        2.98185447      25.16050925      13.27737019      -0.95533348      -0.56280656      -0.06581358       1.51337614       1.39371267       0.07741798      -1.58189440
Al      -0.09806599      27.93973347       2.44772627      -1.21472196       1.15910630      -0.76396907       0.72567265       0.28792773      -0.01028669       2.42613339
Al       2.17781050      32.15119574       1.90688844      -2.18698309       4.48789290       0.64970847      -2.03984594      -1.54782295       1.05918221       2.43639255
Al       0.14763653      25.20850646       2.84277105      -0.76582667       3.63265317       1.71134641      -4.15779335       1.94803894       2.94751729       2.44079709
Al       2.29338192      29.45540187       3.24234281       0.84708773       0.68276800       2.37826625       1.80282368      -1.21245011      -1.44480061       2.41698527
Al       2.43786966      26.61334251       3.03873634      -1.11092624      -2.80048252      -0.13471443      -0.33959470       2.25297827       2.59985735       2.49939942
Al      -0.07995720      30.68483898       3.31379902       2.93695948      -0.50335626       1.98874417      -0.38660942       1.70328626       0.51904019       2.46805358
Al       0.02032785      27.96727139       5.45054484       1.21440301       1.43883166      -1.41840826      -1.77075417       0.24092569      -1.37752984       2.48597121
Al       2.32616270      32.03811687       5.37599820       0.38411156       1.15664884      -3.06637083      -1.02777066       0.45337696      -0.80994399       2.52353358
Al      -0.18542626      25.27202707       5.70268480      -1.02125169      -0.87960884      -0.88312912       0.94831137      -0.64803012       0.48195608       2.53724241
Al       2.23105269      29.29030378       5.77459032      -0.92878416      -2.24979272       1.76938573       2.22553114       0.72274204       0.37503380       2.52010369
Al       2.49273184      26.51430709       7.41614291       0.98309246      -1.00482149      -0.19781564      -2.34802004       0.01884645      -0.41922234       2.52430439
Al      -0.00620604      30.69467336       7.51980509       0.52933280      -0.71170205       0.89596086      -1.55389452       1.26711184      -0.53975940       2.55500078
Al      -0.01322528      27.98462615       8.15608110      -0.47200222      -0.34421299      -2.35394537      -0.41167405      -0.56630519      -0.64663061       2.53884363
Al       2.25794734      32.20072075       8.17592817       0.54642192       0.52612957       1.84832108      -0.32576712      -0.87626531      -0.88664960       2.55260515
Al      -0.00375821      25.21085512       9.94270174       1.46711923       0.56849056       0.51944892      -2.61177221       0.98854723      -0.19603526       2.52381110
Al       2.38838705      29.26857837      10.04908113       0.53249011      -1.87652778       0.79031801       1.28553181      -0.01545695       1.25475135       2.51406455
Al       2.33744546      26.57694473      10.02539910      -0.21409702       1.17220732      -1.56723998      -0.24318628      -0.24361797       0.18458434       2.48327279
Al       0.01210420      30.72139819      10.10847794      -0.50424015      -0.30601070      -0.61343092      -1.04213155       0.05510059      -0.25056779       2.47980642
Al      -0.01586902      27.99489133      12.13340371       2.44894769      -0.44802549       0.14929788      -0.71598087      -0.77650395      -0.63037613       2.48531461
Al       2.59181261      31.90876212      12.06097611       0.79421323      -2.13633806       0.39920911       0.42437033       1.83703560       0.73060052       2.53491807
Al      -0.09982485      25.35136844      12.55877844      -0.06627795       0.14311020      -0.39072802      -2.22385933       0.73857707       0.69882913       2.45775700
Al       2.37824982      29.34227862      14.03107064       3.03503730      -1.15761187       3.13422729       0.43988730      -1.40598987      -0.37003661       2.42475128
Al       2.47934314      26.75468953      12.62516493      -2.08054576      -2.31338828       0.47429952      -2.23400241      -0.09082160      -0.24072346       2.45471716
Al       0.01947977      30.63407511      12.60020791       2.03637602      -2.12963665      -0.48937789      -1.27582581      -2.47956813      -0.09695898       2.46998191
O        1.63647467      25.30974289       2.18485462       0.68348610       1.45097795      -0.71206577       2.58131124      -2.36361813      -2.29577787      -1.59808779
O        3.94940293      29.31790915       2.16522439      -1.07179923       1.26302401       1.74042216      -0.63825088      -0.10954451       0.58859896      -1.59684539
O        1.59985498      28.07562226       2.19066743      -0.97589226       0.66892123      -2.13397983       0.98533169      -1.31208908      -0.10041463      -1.56259584
O        3.76012320      31.83119118       2.29588162      -0.05148269       0.00749413      -0.57981813       2.29155555       2.22294578      -0.59658602      -1.60146916
O        3.94377111      26.40477099       2.06808683      -1.39122956       0.82452511      -0.04115806      -0.34457556       0.57323980      -0.40332764      -1.60630608
O        1.31113541      30.58852547       2.26837138       2.18003698       0.72751959      -1.33137780       2.20371894       2.30477154      -0.96757047      -1.57323813
O        3.34300497      25.24355117       4.36665606       1.07560988       0.98338725      -0.23627364      -1.52629583      -0.81978259      -0.05384806      -1.69733381
O        0.88435316      29.29361016       4.43976457      -0.52110430       2.43456707      -0.92719447      -1.76881289       0.84549793       0.10674726      -1.72844970
O        0.46831474      26.68614181       4.06920959      -0.57767830      -1.53105070      -0.08341545       1.04860394      -0.54345655       2.25807858      -1.76294589
O        3.09871574      30.70212999       4.46171339      -0.02342653       1.07143687      -0.10272680      -0.42075890      -2.56133160      -0.34228543      -1.66557682
O        2.94221273      28.02171657       4.45646230      -0.07612010       0.79146328      -0.73846428       1.27675873      -0.15408861      -0.81679432      -1.69022965
O        0.66274354      32.23898774       4.54368944      -0.21839638       0.40675702      -0.39276410      -0.18084374      -1.07721001      -0.70738733      -1.67300677
O        4.01514697      26.69983184       6.51036062       1.77605532       1.49257924      -0.13594995      -0.46079999      -0.96287380       1.74962526      -1.68490469
O        1.56685431      30.82223989       6.65007303       0.51895023       1.33906874       2.13367341       0.62393705      -0.01484672       0.73353189      -1.68778837
O        1.36267763      27.96214046       6.65251026      -1.84167964      -0.95800211       0.31164333       1.91977970      -0.38147268       1.26179507      -1.68077779
O        3.78357651      32.26577867       6.51344556      -0.69934418      -0.59416012       0.61819874       0.88084355      -2.27596379       2.94419741      -1.66538692
O        3.96910295      29.23670692       6.62331578       0.84131182      -0.04903080       0.89298977      -0.18003615       0.64298130       0.79013634      -1.66872489
O        1.63176071      33.37407814       6.75764342       1.08504310       1.68671778      -1.64486796      -0.83994621      -0.05211250       0.43364241      -1.68713737
O        0.79154308      26.51623554       8.85804533      -0.65036920      -0.56139545       1.15283882       1.33860939      -0.28916517       1.10853507      -1.67369962
O        3.10656182      30.71225297       8.95444803      -0.07354941      -2.23541042       1.77833741       1.81371501       1.70479994      -0.77766323      -1.66073990
O        3.08905021      27.84670468       8.89466457      -0.17228226      -1.47783213      -0.00778993       0.53912802      -1.11005538      -0.74085763      -1.68546009
O        0.65990652      31.94974626       8.93382553       2.28845086       1.18434990      -0.92271425       0.09484106       0.49515031      -0.51611391      -1.69046986
O        3.05391077      25.17058330       8.90087989       1.28881671      -0.42540773      -0.86447091      -0.43736870       2.12093983      -0.17889378      -1.68634415
O        0.84086601      29.31492725       9.13102548       1.07159950      -1.83035428      -2.09245775      -1.99633666       1.18807664      -1.81751772      -1.67878664
O        1.62395402      27.80737149      11.12197910       2.51843190      -0.47296951      -1.62227929       0.73409497       0.33365181       0.05104435      -1.71747482
O        4.15598583      32.29237930      11.12467056      -1.08524669      -0.40692812      -1.02173803      -1.56242878      -1.02751610      -0.19121039      -1.70081723
O        4.01353442      26.64652458      11.28277413      -1.69931575      -1.28816010       0.46946526      -2.56623303      -0.99634047      -1.06374688      -1.71701515
O        1.44104368      30.77499151      11.31737970      -0.40141065      -0.41124362       1.19879196       0.13221236      -0.12835757      -1.68332630      -1.69752467
O        1.30149390      25.31593760      11.36648904      -0.71981642      -0.78982630       1.08850687       1.83523604      -1.05861609      -2.06802744      -1.76399672
O        3.88590692      29.39706125      11.19542513      -0.32673913      -0.93816112       1.06775436      -0.46163705       1.58850327      -1.94189860      -1.63174236
O        3.35732330      27.91393658      13.53601302       0.89826081       0.28302469       0.86504882       0.27159068       1.26521708      -0.52803452      -1.59166646
O        0.47953151      31.95309961      13.49809835       0.58155752       0.69099821      -1.75329596       0.83797897       2.23750021       0.34504781      -1.55198097
O        0.64067738      26.83509074      13.31816164       0.24160694      -3.66611174      -0.51519018       1.68254984      -2.67006847       0.52285366      -1.53719282
O        3.11385795      30.83942367      13.45099322       1.89330201      -0.07690061       1.61996200       0.13041172      -0.91104879       0.29096349      -1.61415124
O        0.90456780      29.13309957      13.17974928      -0.93815289       2.38770929       0.34694499      -1.75646822       2.70037606       0.73983960      -1.63886869
O        3.17620327      33.27719431      13.28739775       0.62455893       0.42975023       0.21331083      -0.60312109       1.28281318       0.21661636      -1.57244813
Al      -0.22261642      36.21738610       2.35846955       1.52251143       0.80276861      -1.61781227      -0.66152447      -0.47154356       0.06087310       2.41763043
Al       2.22639325      40.28726233       2.51893864      -0.30442932      -0.95224189       0.69968486      -2.26471664      -3.31679060      -0.81771700       2.47061276
Al      -0.16970483      33.51640923       3.06585971       1.79408160       0.10119063      -0.47092206       0.89491499      -2.15688484       0.49315970       2.42529988
Al       2.30032579      37.45801702       3.00105837      -0.08756038      -1.44641820       0.51850895      -0.43424714       1.17595453       2.15840030       2.46196651
Al       2.15010262      34.74970187       3.46877897       1.06083727       1.37767115       0.37876060       0.04198158      -0.72864866      -0.63352339       2.50771928
Al      -0.13906589      38.87644104       3.44261634      -2.20695826       3.43307231      -0.57718604      -1.07523887       0.02791376       0.53729176       2.49679565
Al      -0.10547370      36.21053628       5.51011234      -2.73687053       0.99841033       0.63788379       0.82762366       0.61277478      -3.62201619       2.47627568
Al       2.43183346      40.41835312       5.32261516      -2.04339112       1.19957137       1.43135602      -1.56686841      -2.37452802       1.59798793       2.47443724
Al      -0.15640715      33.39247548       5.84999997      -1.10271913       0.75054320       0.01541516       1.66685817       0.05408040      -1.51419518       2.51545382
Al       2.40158938      37.50645105       5.71818197       2.45227736       1.68107573       0.23588444      -1.14570916       0.63414109       0.52929055       2.51329541
Al       2.45875482      34.80896237       7.47809052       0.31336640       3.13481117       1.33856932       0.15591590      -0.02818935      -0.27270053       2.54922152
Al       0.01863421      39.16150799       7.41574934      -1.45342911       3.41523622      -0.17560376       0.97438953      -3.98673683       1.30328852       2.51203322
Al       0.08574992      36.22664926       8.07961787      -2.22947313       0.38086016       1.99920386      -0.83478876       0.40433124       1.52804652       2.52769518
Al       2.36802548      40.39111437       7.91435022      -1.49954446      -0.81334349       0.29626997      -0.03890938       1.44309878       1.81157972       2.48738027
Al      -0.03011156      33.54324008       9.95923468       2.21020095       1.78568489       0.84817972      -0.77156561      -0.97299385       0.55757430       2.52639723
Al       2.24509987      37.77443328       9.86419547       1.44224013       0.81772836       0.64096251       0.82394367      -1.03863060       0.96688487       2.51243806
Al       2.35357233      35.00030729      10.16281399       1.47894450       1.49666381       2.02511976       0.13764265      -1.50966576       0.66918789       2.53212738
Al      -0.15549118      39.07481342      10.14847095      -1.42376130       0.18312506       2.55728687       0.42939016      -1.35958752       0.09834298       2.49903917
Al      -0.06272582      36.22720765      12.39457869       1.09640694       0.14961529      -0.40614776       0.16098722      -1.89073461      -0.91352936       2.48133993
Al       2.36690542      40.56109359      12.20138601      -0.88552506       2.69885800      -2.91598047      -1.69323127      -1.52649546      -0.99448341       2.46407437
Al      -0.09548736      33.39565006      12.65452721      -1.17230797       1.33187041      -3.81529995      -0.44103873       1.74103420       0.33305756       2.44848084
Al       2.45069916      37.63386246      12.52765927       0.25002296      -0.62112940       0.02248283      -1.64917252      -0.72104940      -1.39579125       2.42725182
Al       2.31750060      34.83728835      13.02398358       1.38097018       1.06470644       0.25265271      -0.27239548      -2.87997409      -1.32447244       2.43113256
Al       0.17480663      39.08557917      13.15373077      -0.05646755      -1.98441276      -1.38288664       1.62888975      -1.51083831      -0.46676490       2.41286755
O        1.35135507      33.62913156       2.10484450      -0.51558915      -3.47366061      -0.73149158       1.09090850      -0.11419016       0.56604731      -1.55319023
O        3.86289336      37.70374192       2.29259326       1.25103724      -1.28153642      -2.40143248      -0.20071695      -0.64428500       0.00311295      -1.56837499
O        1.46246717      36.17121460       2.32032022      -0.86413102       0.09268904      -2.31741073       0.47605374      -1.60510375      -0.78952557      -1.57915246
O        3.82138189      40.32894156       2.50064341      -0.15069265       0.74214391      -0.53229761       2.67674058      -0.17216506      -0.44689233      -1.58085525
O        3.68662771      34.71867613       2.09989848       4.11094814      -0.59851172      -1.45796146      -0.61557845      -0.10996827       0.68203064      -1.57564116
O        1.33006468      38.79825927       2.42401400       1.60158623      -1.59634904      -0.55375810       0.65102481       1.90568032      -1.12275151      -1.58342922
O        3.05416501      33.26290571       4.30372203       1.95432451      -1.37760869      -1.59626126       1.82715301       3.09736941      -0.79818431      -1.71070266
O        0.75735776      37.44428746       4.45829198      -1.53442969      -3.13798271      -1.07357727       0.41083091       0.88781502       0.35688576      -1.72514868
O        0.55870849      34.67606265       4.42814937      -0.89104145      -0.39897769       0.66000871       0.62107599       1.25045650       0.50855671      -1.70602655
O        3.07750997      38.75655607       4.50912201      -0.64212154      -0.32477701      -1.15402816      -0.29736930       1.13094180      -0.16066365      -1.73205602
O        2.95891209      36.09479336       4.52121247      -2.31894335      -0.17365880       0.52997764       1.07374539       1.44284228      -0.27912092      -1.71792746
O        0.63198608      40.33780505       4.47976572      -0.34697749       1.55410091      -0.50951435       1.07830075       1.04444777       0.03704153      -1.74087763
O        4.19002695      34.82839367       6.60479103      -0.10450508      -0.27955642      -1.13680248      -1.72659230       1.49252206       0.48104993      -1.67687261
O        1.64656389      39.20564550       6.55065604       0.79728081      -1.43400039       0.19499103      -0.13764337      -1.28750678       0.79916191      -1.67156518
O        1.42848683      36.15754355       6.72813299      -1.39511477      -1.10157433      -0.78753763       0.87275467       1.16787518       0.15671898      -1.68095469
O        3.82995687      40.51108087       6.64898291      -0.63563341       0.05419679       1.92018251       0.12099566      -1.72575835       0.47423628      -1.68503296
O        4.02771618      37.53034691       6.67714322      -0.85985847      -0.62305621       2.64506698      -1.24422967      -0.64827820      -1.12522685      -1.67475355
O        1.68080036      41.70506494       6.82041829      -0.33855058      -0.98292603      -0.32082381      -2.23315043       0.28816138      -2.67437118      -1.65107214
O        0.77506179      34.79937390       9.08386974       0.01987315      -0.57726244       1.08758217       1.57216597       1.38152630      -2.43608533      -1.68376720
O        3.24318128      39.03338247       8.81115829      -0.22609355      -2.00069533      -0.09322587      -1.59239496       0.21790978      -0.89325871      -1.69022989
O        3.05923415      36.16962980       8.90683055       2.43918772      -1.68769940      -1.77659031       0.33160010      -0.34533842      -1.38712236      -1.69382501
O        0.63676522      40.30428096       8.68858508       0.50012049      -0.43215727      -1.04075008       0.46655311       0.15405018       2.48570459      -1.66839647
O        3.14353582      33.58374842       8.97201372       1.60298889       0.11236396       0.05974868      -2.48833541       0.46127165      -2.05485049      -1.69719326
O        0.67635943      37.74732973       9.03811542       0.70234885       0.80219172      -0.35664531      -0.43151822      -0.31347090      -2.32118780      -1.67839170
O        1.52721460      36.17094649      11.07836089       0.86425448       0.96936484       0.85845877      -0.27656837       3.54114736       2.30905369      -1.68604743
O        3.97951049      40.36237601      11.14878447       0.68432948       1.95165491       1.55920350       0.63238649       1.51228290      -0.09361293      -1.73834264
O        3.85321765      34.82526954      11.18487945      -0.81796082      -0.34585273      -0.24640992       2.20186109      -0.24696469       0.30042944      -1.71663439
O        1.26993324      39.01076494      11.18126615      -0.10049350       0.87525210       0.22245220       2.15918859      -0.05770530       1.03501404      -1.74819052
O        1.56378332      33.69012098      11.32673278      -0.58052607       0.02603947      -1.68769969      -1.47971981      -2.11990412       0.08625133      -1.75380051
O        3.72688914      37.82615092      11.10391732      -1.23052353       1.89517827      -0.27927521      -0.20169550      -0.06369288      -0.85816089      -1.74385667
O        3.21156067      36.23642282      13.17886549       2.50554049      -1.34923444       0.29369002       1.99971472       0.79519381       1.38594777      -1.56451440
O        0.81712485      40.62638824      13.43340557      -0.33534643      -0.94492403      -2.39424845       0.78339084      -0.94979068      -0.73774376      -1.54900062
O        0.71754900      34.92164951      13.65665827      -1.30392601       2.62677982       1.55087930      -1.25525247      -1.57503346      -1.90487361      -1.51672149
O        3.04034535      39.10066632      13.19579687      -0.21753165       0.74948430       1.27336013       0.63643347       1.03059527       0.79638368      -1.54685283
O        0.81315423      37.45101379      13.30584107       0.11502783      -1.75228353       0.00164017       0.82976240       2.12103319       0.47403690      -1.55120540
O        3.09672391      41.73861379      13.24286388       0.84064212       1.27246827       1.56672964       2.59633913       0.34200150       0.00048221      -1.55085933
Al      -0.31830393      44.49780738       2.08100058       1.83478068      -1.34589494      -1.15776830      -1.42965226       0.21313882       0.92011635       2.38644719
Al       2.19743679      48.66320055       2.41224267       2.13187021      -0.01223800      -0.10796407      -0.22305053       1.35953151      -0.50242529       2.43768167
Al      -0.14683325      41.67967446       3.17566347      -0.36187961      -2.19060545      -1.59051273      -0.34947817       0.31867541       0.64793333       2.46681714
Al       2.21095612      45.75545472       3.08008990      -0.38394989      -2.80789566      -0.50643928      -0.40090051       0.31747686       0.93896675       2.48339272
Al       2.24940208      43.00893579       3.40861620      -2.77965165       3.83755858       1.78512034       0.74560420       1.45108746       1.14884927       2.52538610
Al      -0.13190188      47.24311066       3.42913923      -2.30920957      -2.07261886       1.49406721      -0.09802406       1.54730980       0.46157460       2.49266624
Al       0.04977349      44.38462982       5.42759349       2.27528864      -2.01442842       0.22161560      -2.22855156       3.59651719       0.30326962       2.50442767
Al       2.18293639      48.83802684       5.37239893      -0.21392152      -1.74165558      -0.48331461      -0.78295980      -1.83097547       1.85162371       2.47314596
Al      -0.11017353      41.65435122       5.85432031       0.40214218      -0.22496167       1.34019068       1.24420249       0.10723291       2.35347986       2.48346615
Al       2.35307447      46.09741146       5.77729936       1.16557817      -0.22424851       2.36670350      -1.11169656      -0.82640815       0.53895509       2.50556016
Al       2.20643912      43.26389960       7.57856136       0.70431551      -1.22193080      -0.48840955       1.44771151      -0.45108400       0.82923429       2.48344898
Al      -0.10091587      47.34507698       7.40631144      -0.53709257       0.52966825      -2.20175718       0.94018195       0.74929810       1.90386655       2.51803827
Al      -0.24051373      44.54255935       8.04451503       0.38698136      -0.46599609      -0.48414916       0.79361888      -0.12835952       1.22722834       2.50530982
Al       2.28914417      48.72066623       8.19078295       0.36227414       0.03933595       1.79779223       1.19688863       0.37632624      -1.67211107       2.51354098
Al      -0.15063468      41.73677429       9.75890861      -0.24209053       1.25363346      -1.54254430       0.20496500       0.21200310       0.16850461       2.53719711
Al       2.19507153      45.91467169       9.95719208      -0.74148661      -1.32241442       1.73226309       0.24855867       1.21076688      -1.85306762       2.53813100
Al       2.24135244      43.19948128      10.26410818      -0.51849431       1.31360961      -2.79633077      -0.57975608      -1.15950343      -2.08034113       2.49565196
Al      -0.10450759      47.34759828      10.31428300      -1.37136309       3.30978833      -1.17314069      -1.82434986       0.10047733      -1.35913323       2.52592421
Al       0.06989918      44.55578511      12.30291584      -1.17425284      -0.38266276      -0.27547419      -4.05121919      -0.28430854       1.08333644       2.46080494
Al       2.13819251      48.58244446      12.28170667      -0.28729935       0.67921832      -1.33215395       0.61089654       3.09886923       0.36807779       2.51307273
Al      -0.18844462      41.74630664      12.51729836      -0.08218978       0.20051013       0.77930423       1.35102662       0.61269939      -1.46051030       2.41861391
Al       2.31735880      46.05736292      12.49229973      -2.37615217      -2.26163445       0.27725816      -0.89119277      -2.26373799       1.73217928       2.41927004
Al       2.28575859      43.20195215      13.30889007      -0.23670853       0.62698737       0.60178835      -1.07035610      -0.15393766       0.13379849       2.42928648
Al      -0.16624717      47.30016729      13.76455148      -0.84603256      -0.92355256       0.66040759      -0.48420223      -1.49849053      -1.44046306       2.41597509
O        1.50004694      41.73488657       2.41801417      -0.00453635      -0.28237372      -1.67806232      -1.78434559       2.06223403      -0.38233982      -1.60853505
O        3.79472379      45.98606394       2.27945657       1.06225104      -0.18476891      -0.80120587      -0.14996300      -0.20558234       0.32723788      -1.55766940
O        1.35340298      44.31014277       2.33751010       0.87742183       1.24007847       1.06372903       1.55432386       0.93506729       0.03048948      -1.60545313
O        3.83929715      48.61521225       2.49035795      -0.78992083       0.80872471       0.61766420       2.75237641       1.35737419      -0.29241918      -1.58150029
O        3.92842982      43.01350963       2.36803605       2.26658136      -1.15239368       0.05305860      -2.68641244       2.53267423      -0.28220880      -1.56361830
O        1.42584355      47.23358536       2.40277270       0.13369894       0.03429218      -0.73339136      -1.32982513      -2.83623253      -0.28914981      -1.59807324
O        3.24178246      41.75079220       4.64221706       0.36072786      -1.04236393       0.53328862      -0.33128249       2.04962223      -2.62122422      -1.70479167
O        0.74521813      45.90020083       4.51005233      -1.44274607      -1.58846575      -3.54269841       0.63945183      -0.00610361      -0.53331899      -1.71506643
O        0.58460386      43.08787685       4.54328834      -1.97359313       1.43467187      -0.05431753       2.53063714      -3.59517889      -2.00988662      -1.68453515
O        3.04570709      47.31240901       4.65237202       1.43126436      -0.42436072       0.57632830       0.10588611       0.37153686      -1.24560142      -1.71703088
O        3.09385356      44.71327156       4.58794059      -0.23686034      -1.87230708       1.29034895      -1.16130949      -0.51640898      -1.77411674      -1.69865906
O        0.50418779      48.76691373       4.40278609       0.75574068       0.13177399      -0.19130176       2.25087252       0.30339903       1.24104201      -1.71456027
O        4.10377248      43.31821646       6.74382957      -0.58758819       0.26418292       1.08537173      -2.07411754       1.39999119       1.19425282      -1.67216063
O        1.54586953      47.54674323       6.66609747      -0.02381845      -0.83749161      -0.14046591      -0.08151521      -0.99252214       0.14234812      -1.69412518
O        1.40660612      44.69510820       6.68623331       1.98634996      -0.95461540      -1.48158914      -0.59954789      -1.42948992       0.89076560      -1.68459702
O        3.77992215      48.73307045       6.86692038       0.10619031       2.16167005      -1.17894633      -0.22612677       0.18267751      -1.09028942      -1.67334020
O        3.91742138      45.95583189       6.71688700      -0.82050214       2.49979858      -1.08844711       1.17632025      -1.51902310       0.60960137      -1.68975258
O        1.47667547      50.04146964       6.73563072      -0.18234617       0.52389026       2.14569391       1.30774906       0.57158251       0.22725779      -1.67283630
O        0.76840287      43.17459358       9.03092802       0.19753418       0.98828155       0.55749340      -0.88176562       1.64264023      -2.41559520      -1.67476106
O        3.16015386      47.41509660       9.09138432      -1.83203968       0.30160003      -0.23590006      -0.48687540      -1.04029352      -0.12004292      -1.67731535
O        2.96875963      44.60073915       9.02308961      -0.80188555       0.13940956       0.99353195       0.25970587      -0.91224524      -0.97235877      -1.67560399
O        0.62522163      48.59070548       8.80637699       1.15555805      -0.92112627      -1.69485984      -0.11960343       0.93053121       2.12417617      -1.68003988
O        2.97195648      42.03606170       8.93163633       0.82116575      -0.85997595      -1.05943092       1.55282054      -1.01752460      -0.55561487      -1.64292896
O        0.49784425      46.01974960       8.96174363      -0.92070126      -0.78590839      -2.49028519       1.87898540      -0.06582433       1.10177425      -1.67795789
O        1.49423047      44.37700345      11.36226916      -0.88175582       0.96820616       1.70759897       1.52475799       3.29857099      -1.26151930      -1.74765658
O        3.81389996      48.79730902      11.21672528       0.77519515      -0.23720952       1.47464543       0.29714024       0.81874981       0.14236715      -1.72389174
O        3.76148223      43.11923584      11.07457888      -0.79978597      -1.48835514       0.34474710       3.99970652      -0.27143131       1.55474407      -1.70459306
O        1.32143983      47.26765010      11.35911819       0.87580876       1.96379981       0.43289179       2.14181141      -1.86094327      -1.67646134      -1.72512794
O        1.37607642      41.84452953      11.00279110      -0.82488604       0.90325753      -0.50757673      -1.12716229      -2.41144803       1.96743549      -1.68935287
O        3.64690246      46.04935730      11.25681607      -1.00919634      -1.67254003       0.65832916       0.68897102       0.01920219       0.07475485      -1.74260545
O        3.11845486      44.65323266      13.41606679      -0.92070945       1.32204179      -1.70037713       1.60509420       1.14179372      -0.66765517      -1.58851779
O        0.57115377      48.69861200      13.20704362      -0.51676485      -1.16867852       0.15609921       0.44890943       0.59079129       1.30980741      -1.60572493
O        0.55761406      43.10076239      13.39149978      -0.93632763      -2.23209420       0.66591370       0.24163646       1.70999094      -0.10136190      -1.55714011
O        2.92274626      47.42720992      13.47246980      -0.03551998      -1.70242473       0.11069886      -2.73466814      -0.17584088      -0.19898112      -1.60682428
O        0.82264608      45.83539096      13.46873300      -1.92308319       0.09484049       1.20417628      -2.16030053       0.82680930       0.36247214      -1.57990336
O        2.74602312      50.01489948      13.42487461      -0.87155150       1.43963984      -0.29722556       1.96294233      -1.54550026      -0.97377332      -1.53866649
Al       4.69346364       2.90189574       2.87504027       0.18856858       1.41982845      -0.91681108      -0.59236290       0.07271668      -0.16262554       2.42795849
Al       7.00394302       7.15932696       2.33539254       0.78968150      -0.07849788       1.47528174       1.11304288       1.17815278      -0.35887718       2.42839241
Al       4.74791321       0.20460372       3.21968030      -0.97527516       1.15171615       0.76421136      -1.66729102       0.41589012      -0.12038087       2.45357871
Al       7.11971507       4.30176338       3.31656834       1.56493079      -3.18182357       0.89348207      -2.40072683       0.92053926      -0.72459982       2.41607332
Al       7.21181204       1.68426255       3.28430540      -4.61833583       1.93052385      -0.00912076      -1.55236133      -0.90867223       0.79877823       2.49114561
Al       4.70358062       5.81089032       3.69064626       2.01878467      -1.73148080      -0.73590947      -0.38799885      -1.25999854       0.22778677       2.47884321
Al       4.71245988       2.89266930       5.63983765       0.10047565      -0.49509188      -0.04940702       1.00615842       2.61053254      -1.09187980       2.47854638
Al       7.10303160       7.02806289       5.57885881       0.78660956      -0.22967255       0.02374096       0.81348483       0.89291903      -2.73745512       2.51939154
Al       4.70880871       0.11827181       5.95983054      -1.77913969      -0.71296457      -1.86244512      -0.09507855      -0.28417445       0.62397381       2.56024551
Al       7.15062499       4.32334401       5.79568200      -3.80604386       2.13016427      -0.20935373      -0.96133946      -0.29306389       1.15176227       2.50926089
Al       7.15641501       1.49575539       7.77497175       0.52356885       0.05980869      -1.80474558       0.15978534       2.23925558      -2.04326714       2.49909902
Al       4.64836873       5.82708997       7.85072403       1.97304824      -0.89506891      -0.58950559      -0.50125919      -0.99243794      -2.63671479       2.50025463
Al       4.86494298       3.01814897       8.32650142       3.42944281       1.00327706      -0.24625704      -1.53300430       0.63913167      -0.70410817       2.53187466
Al       7.02408683       7.10647934       8.01877662      -0.48691644      -0.81179759       1.78117105       1.86456998      -1.20024514       3.59359374       2.49009991
Al       4.68788811       0.14476334       9.96955262      -0.33349933       2.45866500      -1.01279475      -0.41609723       1.51084165      -0.13854628       2.54751730
Al       7.15782830       4.39524899       9.98636610       0.86363522      -0.12504754      -1.21993103       0.00441096       1.18838990       0.45284501       2.50027394
Al       7.09190278       1.50122551      10.44023368       1.64982346       0.17696014      -1.34702808      -0.26738019       1.54545563       0.64590171       2.54285860
Al       4.67718420       5.84983362      10.33699765       2.17408055       1.69003149      -0.01615479      -0.54995572      -1.33756451       2.77625249       2.49610543
Al       4.83791679       3.06126671      12.24619196      -3.12481977       2.84371360      -1.92323041      -2.68368929      -0.75761156       0.71959782       2.48671484
Al       7.15920442       7.21026149      12.21776505       0.98447506      -2.51296413       0.54912186      -1.64143038      -2.31516083       1.41985406       2.46126413
Al       4.44744090       0.12406591      12.67909395       0.86633720       1.00976877       0.38797528       0.13439479      -0.60519681      -0.01879530       2.45124698
Al       7.04971638       4.29394191      12.74024241      -0.93535829      -0.75262267       1.74558715      -0.61285182       1.83213317      -1.22614341       2.46368265
Al       7.02804839       1.42272022      13.59025108      -0.39170838       1.20525326       0.89949738       2.36708403       0.94648516      -0.45959054       2.43065357
Al       4.47373885       5.70673248      13.70381118       1.25066096      -0.35838035      -2.06144891       3.34531096       2.42679070      -0.19210258       2.42253113
O        6.28414625       0.34388995       2.28860158      -1.72047768       0.88914275      -1.56796819       0.46851425      -1.73380881       0.84106473      -1.56096184
O        8.59416555       4.30282546       2.35909921       0.87735077       0.80994811      -0.64768094       0.62212449       2.68777110      -0.43928474      -1.60921705
O        6.35027824       3.00571572       2.34454366      -0.77152812      -0.96393183      -0.57890229      -0.21164230      -0.08869234       0.17492600      -1.52429903
O        8.73109962       7.14148780       2.22590646      -1.57585802      -1.55084816       1.63430530      -0.81589242      -2.08747215      -0.07143959      -1.54099250
O        8.66054919       1.51255412       2.23534519       0.30659972       1.85020520       0.58990405      -0.05936333      -1.22556888       0.20987594      -1.58749914
O        6.09310471       5.80004662       2.56871510      -0.90522130      -1.88971547       2.15162613       1.45992602      -1.42384606      -1.04147559      -1.54837906
O        8.13906012       0.33121199       4.66015914      -0.16757146       1.49569297       0.93707580      -1.37264848       0.45096321      -2.98301840      -1.66328156
O        5.66468594       4.51703770       4.70850973      -0.98329216       1.38067757      -0.42099956      -0.02048982      -2.26562785      -0.39088292      -1.68551719
O        5.52976429       1.70286912       4.45734017       1.31192205      -0.53552132      -0.70459001      -1.35202998      -1.04870033      -0.80189967      -1.73390985
O        7.83494109       5.65007623       4.50348617       0.58349770      -0.11958261       1.45446037       1.04179604      -0.33578036      -0.01399378      -1.71030736
O        7.94133698       2.89529463       4.38729474       1.41248171       0.46024784      -0.30576708       0.27100592       2.54115593       1.48901705      -1.70211458
O        5.53214692       7.16778878       4.69212591       0.01674287       0.82409290      -1.13649614      -0.83552360       2.08562091      -1.23638812      -1.70709395
O        8.88227575       1.66948613       6.65904121       2.40670195       0.22743004      -1.03423461      -2.14593544       1.03353816       3.93332574      -1.64963520
O        6.34517101       5.91719030       6.73235055       1.47357781      -0.15160401      -0.51076827       0.17526734      -1.17753938       2.20143071      -1.65919983
O        6.29382987       2.94307985       6.66517359       3.12214255      -0.36117632       0.62006260       0.32016766      -0.40074558       2.55184410      -1.67260218
O        8.62141653       7.07367787       6.85716839      -0.13578936      -2.22188650       0.90377381      -0.38462867       1.90138146      -2.25286757      -1.66788685
O        8.83167522       4.28521183       6.50115269       0.27722386       3.07607312      -0.97809871      -2.13716360      -0.76501462       1.34464728      -1.67786491
O        6.31049169       8.41217443       7.04090317       1.97982322       2.39607066      -0.88575712       0.44252043       0.61241776      -2.08556061      -1.69905591
O        5.61046056       1.62916458       9.28104188       1.22891560       0.19016884      -0.36523949       0.56738156       0.22168587      -1.90649217      -1.68205273
O        8.12308716       5.80704143       8.95404347       0.69160746      -0.72021604      -1.15616268      -0.62729213      -1.95793498       0.13136232      -1.66706073
O        7.79937859       2.92055191       9.03014889       0.61018881       0.19774323      -0.26487030       0.85293436      -1.72108749      -0.98627827      -1.67581010
O        5.36930471       7.04718522       9.10136059      -0.18159321      -0.12908936       0.06989172       1.15148258       0.89883628      -0.37373460      -1.68629909
O        7.79060997       0.18370879       9.09655352      -0.82579328      -0.42533130      -0.48666126      -0.55914458       1.81641741      -0.44199791      -1.68775821
O        5.55551560       4.53267299       9.14945506       0.49392453       0.59683423      -0.85615669      -1.00659816      -0.29737872      -1.58173663      -1.68133688
O        6.51174503       3.08824484      11.33396745       0.11381739      -1.32413282       0.28544899      -1.18793875      -0.51856551      -0.15244257      -1.72229660
O        8.91644532       7.04065533      11.26064705      -0.73312880      -0.37483906      -2.11328720      -0.05691561      -0.10788986       0.98138674      -1.74932086
O        8.87355734       1.45884039      11.08856687      -0.47197303      -0.98866186       0.50784683      -1.57491730       0.08757884       1.12948473      -1.71788621
O        6.33443646       5.63313369      11.28407121       1.13604974      -0.49383183      -0.05276506       0.78766951       0.44997038      -0.74165923      -1.68940771
O        6.09968509       0.23497589      11.24978946      -0.94717346       0.56356400       0.13962153       0.15293593      -1.57319624      -0.14003349      -1.71900439
O        8.71454307       4.29025236      11.23787901       0.93487985       0.88743140       2.46575318       0.42905848       1.39886847      -0.10315400      -1.73143315
O        8.01170022       2.94637634      13.30706424      -2.41877278      -0.64956801      -0.67849688      -1.48873836      -2.15714747       2.26082439      -1.60288894
O        5.44592115       7.16462616      13.35124235       0.11270543      -0.80523418      -1.19420696       0.48647804      -1.14421288       0.65340243      -1.56417894
O        5.40550644       1.50334993      13.28877706       1.41543712       0.17757313      -0.18146519      -1.00915282       1.19417758       0.76771765      -1.60016680
O        7.68631064       5.78892096      13.40779295       0.00748969       0.13911772      -1.32159003       2.27334914       0.15717198      -0.20412397      -1.54766083
O        5.47650534       4.36998369      13.55140421       0.44680647       1.78910487       0.32751633       0.42938603      -2.57632483      -0.73028768      -1.61114156
O        8.06784351       8.44133685      13.33124523      -0.34794511       3.12930344      -0.50396993       0.31747412      -0.10769810      -1.16965817      -1.56912565
Al       4.89998913      11.18972245       2.24533297       0.06746058       2.18758848      -0.16359669      -2.91790670       1.34156541       0.92992664       2.43821478
Al       7.08496072      15.42701538       2.48108330      -3.29319094      -0.53728984      -2.45791954       0.96509538       1.23045078      -0.34512792       2.44599319
Al       4.67718222       8.47941694       3.24196848      -0.06555436      -1.81885386       1.22606495      -0.18845114      -1.25545394       1.63588558       2.47737098
Al       7.05512593      12.83627466       3.19503366       2.52321547      -3.39771319       0.67091265       0.40702621      -1.40345302       0.81254620       2.44275212
Al       7.00776801       9.83603952       3.62086984       0.20268438      -0.43158176      -0.98974336       2.21382273       1.32002918       0.18442568       2.47734666
Al       4.63894832      14.15557310       3.44082761      -0.56707811      -0.15360362      -0.06135262      -0.75852031      -0.82184888       0.18085966       2.46243334
Al       4.76498132      11.38562810       5.52619466       0.06827812       2.38938102      -0.79388809      -1.17687401      -0.18167692      -0.15413219       2.47950101
Al       7.06297715      15.52462521       5.64584169      -0.11914533      -2.49346809      -0.43896540      -1.12543437      -1.58036928      -1.25673837       2.49363470
Al       4.78475185       8.65743378       5.92310681      -1.57662860       0.91993878      -0.42119349      -1.61720693      -2.99565707       2.74893138       2.46552300
Al       7.09087612      12.68108817       5.97309011      -0.93952638       0.66856493      -0.04387804      -1.01324631      -0.22275446      -0.21115857       2.51950169
Al       7.00292693       9.92176107       7.74655513      -0.16156116       1.88624182      -0.96058016       2.47182785      -0.43062527      -2.93043771       2.54547954
Al       4.65720869      14.28017221       7.57078788       0.89510922       0.34306183      -2.39300052      -0.94650710      -1.56362264      -0.83149075       2.53182507
Al       4.88620991      11.38515022       8.14818054      -1.62018786      -0.71824884      -1.13164244      -2.68666137       0.70138329       0.55979030       2.44209647
Al       7.07068329      15.37756522       8.31117989      -4.80064709      -0.49500636      -1.29869613       1.20139753       1.91740804      -0.24416966       2.54194498
Al       4.82949791       8.68341309       9.86736939      -0.58096403      -1.81125886      -0.94532318      -1.88407147      -0.96201410       0.68532233       2.54508018
Al       7.29412390      12.46636364       9.98607383       0.30854250       0.11937398       1.67544453      -1.55365315       1.48208916       0.53252941       2.54528928
Al       7.29525602       9.69308267      10.19837199      -1.27054480      -1.32205117      -0.49279898      -2.20959038       1.15473936       0.80605493       2.48672152
Al       5.08554534      14.18267633      10.14610905      -0.90864692       0.00040022      -1.07119119      -2.40092037      -2.30095186       2.20605970       2.45105314
Al       4.60500356      11.42742244      12.34932435      -2.42059426      -1.56398368       0.37492295       2.96205046      -1.92799646       0.60884931       2.42957425
Al       7.26097188      15.63998273      12.47350997      -0.71755001      -2.05793000       0.85217238       0.43421657      -0.53967190      -0.80985208       2.48232937
Al       4.67628299       8.54094341      12.60265696       2.20917881      -1.44987332       0.07854868      -0.75389852       0.68885166       0.74074867       2.44829178
Al       7.16823394      12.65818492      12.63451628      -0.79152047       0.61881228       1.13661927       0.71372786       1.48371320       0.91527970       2.43650246
Al       7.28990641       9.90715781      12.71768956       2.69253715      -2.19231964      -1.45848856      -2.35580776       0.19700212       1.68441577       2.49758124
Al       4.88224732      14.20791678      12.72060309      -2.40858655      -2.32562826       0.09343891      -2.01255103      -0.38181849       0.77051064       2.43782830
O        6.21671963       8.74085229       2.31939775      -2.67728549      -0.35350544      -0.01522629      -0.29819769      -0.99715624       0.97372624      -1.63347900
O        8.65795282      12.67119634       2.32064578       0.72556601      -0.31361600      -0.78658123       0.75761951       0.57566943       2.71397661      -1.55814183
O        6.61460066      11.30982583       2.42100428       0.75739551      -0.66245899       0.10175761      -2.70887812      -1.36258748      -0.06049762      -1.56739473
O        8.81618246      15.43608500       2.62883330      -0.72247880       1.67354241      -1.03961216      -2.11624068      -2.38512870      -1.60896492      -1.60601079
O        8.60032574       9.83016095       2.48031205       0.13886502      -1.51423813      -0.04014646      -0.79549138      -2.44913238       0.46274441      -1.55788434
O        6.07074202      14.06090483       2.26810683       1.49302200      -2.20091608       0.26277404       1.09593622       0.13179034       0.78579186      -1.60138261
O        8.02725164       8.42868741       4.50859758       0.23048232       0.20474501       1.88926472      -1.15867727      -0.14829017       1.71545976      -1.73286891
O        5.59175690      12.61915918       4.52282222       0.21522514      -1.21459479      -0.71092742      -0.85776838       0.33354367       0.28191899      -1.74119544
O        5.37458166       9.75392467       4.75950007       1.32123705       2.12709417       1.45281816       2.32559390       2.20571288      -2.92145665      -1.72643781
O        7.59554872      13.95065267       4.67641659       0.30972027      -1.89631659       0.94166744       2.14808628       0.36257735      -1.40995986      -1.72209358
O        7.73139111      11.30754363       4.81283296      -1.04520092      -1.24366792       2.53032757       0.88702421       0.17746479      -1.01388165      -1.69845355
O        5.38091088      15.52464001       4.73641312       0.55680384       0.73907826      -0.46751802      -1.11962903      -0.01102427      -1.88358646      -1.69017875
O        8.72670548       9.84195357       6.91782015       0.73231906      -1.16572613      -0.58111984      -0.72163782       1.23818094       0.41482099      -1.67842758
O        6.28521573      14.15967563       6.79901347      -1.67036152       0.57445556       1.59496827       0.31674685       0.54003988       1.34208234      -1.68136954
O        6.14261852      11.23932457       6.85668831       0.30920002       0.77733671       0.28419613       1.62181118       1.32839112      -1.22681148      -1.67614341
O        8.48540539      15.30974378       6.89963768      -2.65640567       1.04349846       0.69402571      -0.58088542       0.52892906       0.46072724      -1.69279826
O        8.60537248      12.46531226       6.97151482      -0.34603740       1.73322057      -0.36018506       0.85979376       0.88950969      -0.44673880      -1.67882717
O        6.35065549      16.81133348       6.71785509      -0.19056951      -0.05338247       0.78378833       0.46818209      -0.46558665       1.67528161      -1.68282175
O        5.78343900       9.98743493       8.97675771       1.12122736      -0.16043964       1.13295193      -1.23004582      -1.30757519       2.19490484      -1.69154537
O        8.02635106      14.08995626       9.26280019       0.06699716       0.65137077       0.53742416      -0.50026986      -0.08852259      -1.78929200      -1.67443657
O        7.95802095      11.09962487       9.18453631      -0.62049095      -0.40466215       0.47810814       0.34870775      -2.18967605      -1.89600569      -1.67303145
O        5.36925729      15.44492880       8.93908199       1.64903128      -0.33988901      -0.60885230       1.13169709      -1.04583415      -0.79849857      -1.66846108
O        7.93564790       8.37399762       9.17932827       0.74807044       0.80538706       0.06889014      -1.33628207       1.32542043      -1.48793244      -1.68397713
O        5.82099018      12.61670512       8.96036145      -0.98794516      -0.83930547      -1.28147503      -1.23825161       3.21999802       1.99435424      -1.65974653
O        6.37519390      11.28445050      11.37793263       0.03309639       0.81076221      -0.25702073       2.02562132       0.10987142      -1.34375393      -1.73225641
O        8.64435807      15.66315536      11.18792105       1.55951010       1.22873766      -0.78766501       1.33636920       0.76038005       0.75724850      -1.66988158
O        8.78639840       9.73612049      11.15127184      -0.53780834       0.31464127      -0.07720871       0.63889883       0.13278192       1.08754043      -1.75831616
O        6.43224497      14.06152846      11.44568301      -1.39565339      -0.76836821      -1.40594254      -1.41005540       0.29308326      -1.88945290      -1.74176705
O        6.23316520       8.61155852      11.30601251       1.06946582      -0.15324017      -0.10531500       1.36203176      -0.54137858      -1.57269970      -1.76087201
O        8.58036235      12.66802609      11.23761319      -0.56207907      -0.07523120       1.37037743       1.24373518      -0.06541417       0.75867545      -1.70787048
O        8.10282811      11.29587181      13.38998216      -0.20812775      -0.87154976      -0.59391179       0.01186036       0.75504974      -1.28978416      -1.58915281
O        5.68699493      15.61891009      13.35742600       0.32379581       2.04873716      -2.60628629      -0.55516271       0.42289704       0.71748920      -1.56086397
O        5.62665562       9.91879255      13.34167580       0.93190022       0.11343388      -0.25351722      -1.58424174       0.51506902      -0.24424423      -1.51379454
O        7.95268675      14.27111786      13.44484423      -0.72229503       1.20639707       0.08795882       1.38608825      -2.11074305       1.30414851      -1.61178589
O        5.56740115      12.75002774      13.37067321      -0.82791990       0.31581252      -0.06093785      -0.74723681      -1.40706431       0.53148736      -1.54125822
O        8.02878288      16.89614003      13.54629591      -0.24507765       0.23353495       1.89399677       0.29086870      -1.10563002      -1.32815866      -1.62892032
Al       4.56124078      19.61097947       2.12053062       1.34368238       0.17509474       0.78476606       2.71064458       3.10378718      -0.48827011       2.42431879
Al       7.08623561      23.64862787       2.15878688       3.61570576       0.97158146      -0.13733017       1.45408384       1.69487261      -0.03950123       2.43717909
Al       4.49395747      16.93331602       3.33612064       1.32993658      -1.12044055      -0.23992614       3.09097969       0.19760656      -3.34842304       2.43261456
Al       7.05446848      20.79523839       3.02380040      -0.07847467       0.05814442       1.10014544      -0.04098007       2.18018715       0.89281474       2.45331216
Al       7.09738894      18.09307117       3.81966702      -1.33196611       1.64447218       1.12059327       0.39928489       1.30065368      -1.66347753       2.50552416
Al       4.72815142      22.30181750       3.49263011       1.82549023       2.56637718       0.44144933      -0.31578663       0.05312464      -0.65106774       2.50342751
Al       4.48975219      19.60784391       5.28890659       0.37699166       1.26892001      -0.82978042       0.71202986       0.19139559       1.01491385       2.51724219
Al       7.13864669      23.76801018       5.24855738       0.56517097       0.24699179       1.66597502       0.06526889       0.55755054       0.45171839       2.51896000
Al       4.80856471      16.96541139       5.86808276       1.61763138       0.56723042       0.02724993      -1.14020931       0.20632978       1.78908684       2.53457880
Al       7.03314145      20.93476533       5.86307071       0.38623655      -0.95317807      -1.49827736      -0.72691554       0.44708011      -0.52387742       2.52702904
Al       7.00918786      18.27398080       7.79719821      -0.68388522       2.56287761      -0.40032043      -0.20198557      -0.40741927      -0.53016561       2.48142695
Al       4.82581862      22.57073677       7.56020605      -2.75581920      -0.37217220       0.05152758       0.27950561      -0.55177599      -0.40576162       2.50847936
Al       4.65215617      19.67759943       8.08120832       0.68773763       1.99080514      -0.00919760       1.18510966      -0.26170856      -0.23006355       2.46603775
Al       7.28667202      23.91730064       7.97321972      -2.06808375      -1.36283289      -0.15874308      -1.53166099      -0.13428190       1.17275779       2.52157950
Al       4.53791199      16.82546840       9.84011081      -1.27952314      -0.16356576       1.97883728       3.19435231       1.50832263       2.95154991       2.54074478
Al       7.04008923      21.10618102       9.87097593       1.00687374       0.86950673      -0.25250941       0.49983221      -0.22353573       0.35820430       2.51148629
Al       6.89277321      18.37682079      10.44194160      -1.41516264       0.67735879       0.23064793       0.78029468      -0.59833668      -0.67913351       2.51899290
Al       4.73482814      22.48624414      10.21619691      -2.20450171      -2.31004936      -2.85361115      -0.61912314       1.10420579       1.72398492       2.52866912
Al       4.77129879      19.93908692      12.31904911       2.16807160      -2.59106214      -2.71665604       1.45629808      -1.49498229      -0.53152631       2.49533439
Al       7.28760418      23.91132638      12.12754528      -1.35949555      -0.56201640       0.32064044      -2.25229266      -1.45275201       0.79738408       2.51364040
Al       4.92505175      17.00391871      12.56558856       0.13547718       0.63058166       0.35659046      -1.58815137       0.72461601      -0.60485316       2.43893361
Al       7.12565141      21.14436220      12.49955773       3.14005082       0.02093235       2.44381861       1.58492170      -0.87098803       0.30151824       2.50241542
Al       7.04343625      18.18182879      14.21060064      -0.98882740      -3.26156937      -0.42378355       1.33819543       1.95372304      -0.65817819       2.33195925
Al       4.80379722      22.54296385      13.92808527      -0.64733125       0.85406382       1.36176670      -1.21409196      -0.42390159      -0.05800892       2.47152853
O        6.31661087      16.90853641       2.69011315       1.32928435      -0.24787201      -0.62726958      -1.81173721      -0.51471473      -0.38221260      -1.58341765
O        8.60456029      21.10540118       2.15769114       0.97549846      -1.33780844       1.10025581      -0.06641634      -0.95376913       0.28427130      -1.54567182
O        6.32366038      19.49907084       2.22105576      -1.52414482      -2.07242630       0.98157054      -2.49986934      -1.28961857      -0.87317756      -1.52887297
O        8.79657211      23.78834292       2.18646329      -0.46731615       2.10456790       0.90398315       0.11504078      -0.98391665       1.05415972      -1.53180015
O        8.51477509      18.18815596       2.58988319      -0.88426114       1.89648346       1.19390012       2.59683574       0.44731528       0.25603994      -1.55502903
O        6.16554698      22.25329218       2.25255905       2.60107344       0.83024619       0.95573599      -0.32759111      -1.01942064       0.63576078      -1.59764850
O        8.06952010      16.75078019       4.67542197       0.84602020       0.73556309       2.43189753      -1.06819773      -0.43070243       0.67742335      -1.71058750
O        5.61207898      20.79874354       4.41126091       1.79747583       2.53846044       0.79887669      -2.05173882       1.97859924       0.21941046      -1.70942664
O        5.42145701      18.15133383       4.62447797       1.24830273      -0.35474519      -1.30525785      -0.84384191      -0.11578915       0.04441631      -1.71960795
O        7.80621374      22.36440568       4.39607192      -0.65080830      -0.92039655       0.48082408       0.61023687      -1.39188757      -0.22559029      -1.73754930
O        7.58215308      19.74658848       4.55872896       0.93889846      -0.31306055      -1.14130911       3.55977703      -1.32916318       0.14464755      -1.68510723
O        5.37236820      23.78180347       4.44471591       0.31163089       0.92191467      -0.68885099       1.50018492       0.50999535       0.20675870      -1.70675731
O        8.58257176      18.21056206       6.73538430      -2.54465812       0.78494976      -1.13976623       1.25596756       1.40702754       0.22345525      -1.67517519
O        6.48525260      22.70077140       6.65820282       0.94239709      -0.61586849      -1.30692446      -1.23324846      -2.81118042      -0.05536864      -1.67008078
O        6.20932204      19.67609268       6.92770498       0.44221383       0.00956360       0.28127062      -0.36058117       0.14589779      -0.31112724      -1.68206239
O        8.55198085      23.83061215       6.67198307       1.06324248       0.12280257       0.23342948       1.37365295       0.29985578      -0.33865216      -1.67674732
O        8.71883109      20.82049365       6.68078000      -0.94089068      -1.37018015       3.50019699      -0.25692224      -0.07408529      -0.75737974      -1.68472016
O        6.39273888      25.19453480       6.46135315      -0.05085484       1.00524678      -0.25559824       1.57891094      -1.06275463       1.36865637      -1.68779767
O        5.50131547      18.21916391       9.07492061       2.87817458      -0.34994616      -0.34495478       0.02656660       1.62539401      -1.32854064      -1.66601455
O        8.11236982      22.55393019       8.89119337       0.64859726      -0.76947393      -2.09477278      -1.06800244      -1.58245342       0.49831539      -1.66695321
O        7.67679649      19.57927272       9.06417158       2.22953276       1.69059565       0.91116328       0.95804437       0.21144310      -1.71200119      -1.66352308
O        5.55725157      23.92146007       8.67328884      -0.53865794       0.68909682       1.58366929      -0.56498399      -0.79792131       1.03376964      -1.67807031
O        7.61650746      17.05773810       9.09532621      -0.15082081      -0.74729270      -0.98108565       1.63621607      -2.03344301      -1.07805455      -1.65400827
O        5.51499373      21.39117627       9.02562214       2.91124852       1.80021620       0.38912869      -1.35112256      -1.51557925      -2.33363673      -1.67113698
O        6.29587120      19.88728513      11.21453253      -0.93995528       0.18334591      -0.34924230      -1.40863381      -0.37471806       0.22825408      -1.69174314
O        8.86175775      23.90026238      11.23920233      -0.30635292      -2.36568637      -0.11667691      -0.51624459      -0.92682518      -0.28725177      -1.70923233
O        8.66314482      18.28456981      11.09530601       0.16932629       0.63752822       2.32156619      -0.28595253      -1.31757703       0.62896079      -1.68199086
O        6.22575405      22.35324300      11.22884291       0.73162836      -1.06539274       0.85409825       1.99831602       1.04465726      -0.61515919      -1.68798804
O        6.04910826      16.91501518      11.13055730       0.51700054      -0.85950055      -0.44176536       0.57507236      -0.13699978       1.30610787      -1.69028378
O        8.42936769      20.97036789      11.07808801      -0.78948270      -1.52624680       2.32145234       1.68817057       1.55329259       0.06950136      -1.66814518
O        7.85026230      19.62330008      13.38914699       1.29928796      -0.69878694      -0.58122710       0.04794841       0.57312200      -0.71059548      -1.60638297
O        5.55112357      23.90722323      13.27112772      -0.03585506       0.10773262       0.88266568       1.93461946       1.09451353       0.19843915      -1.63118911
O        5.44053096      18.44345809      13.45219595      -0.77208232       0.52488326       0.12297913      -0.16732138       0.18550257      -0.11285772      -1.59196305
O        8.03719566      22.46673897      13.29554051       0.86900509       1.00205269      -0.79476448      -0.37133116       1.87559945      -0.05811536      -1.64823699
O        5.67930113      21.15520319      13.43249836      -0.45524320      -0.74968724      -1.13264894      -2.16175461      -0.96167920       0.28971928      -1.61526191
O        8.04008371      25.24189121      13.50123479       0.21597409       0.82024580      -0.05730328       0.24708611      -3.32306929      -1.34471457      -1.62230504
Al       4.72667933      27.85701276       1.68419351      -0.61268579       0.23228914      -0.32720666       0.50265314       1.35671842       1.23088801       2.41509557
Al       7.15201303      32.24800105       2.39824276       1.01891217       2.94947188      -1.49409362      -0.26775387      -0.48720318      -1.09318194       2.49627709
Al       4.71102372      25.12340946       3.08308557       2.46094061       1.83840023       0.19571201       1.15877527      -0.12664794       0.16343078       2.46088696
Al       7.02501481      29.29528503       2.96166430       0.85264859      -2.29523256      -2.38523310       0.41929902       0.67190861       0.27761748       2.46059561
Al       7.22458544      26.45393963       3.52214970       0.32745695       0.19513392       0.39423887      -0.30789292       0.21994981      -1.20736745       2.50041246
Al       4.79157221      30.63376344       3.22339481      -0.96294251       0.66925108       1.26152135      -1.63873237       0.20458624       0.81209171       2.50475264
Al       4.64891950      27.85399201       5.21547753      -0.97138188       0.44528240       1.58330707      -0.02179837       1.29136731       0.16770467       2.52316165
Al       7.36195211      32.07758926       5.21020189      -1.75211948       1.31551650       0.71429764      -1.23828442      -0.72747941       2.31216182       2.50083447
Al       4.82367927      25.13681338       5.68747594      -0.40251344      -1.96741167      -2.48187020      -1.65061361       0.50485926       0.22876130       2.50597644
Al       6.92943627      29.37943950       5.84185983      -3.89367747       0.60721162      -0.83833864       0.56924723      -1.42543217      -1.11659784       2.55975175
Al       7.08250457      26.48448375       7.49986641       0.26260149      -1.97418959       2.73514092       0.71269354       2.43270076       0.05901757       2.52115774
Al       4.49111510      30.86421349       7.52614135      -2.21253218       0.39496079      -4.74966462       1.21924096      -2.31330684      -0.93159319       2.45191026
Al       4.77540829      27.98294957       8.01677998       0.34702549       1.48182387      -0.15811579      -0.29451342       0.70600541      -1.19439302       2.53584385
Al       7.09137812      32.18969408       8.12328360      -1.86181265      -0.59875484       2.34755183       0.76934123      -1.69135216      -0.96622197       2.52807260
Al       4.74418548      25.29085025       9.61105310       0.61847522      -1.15879526      -1.98961735       1.54905439      -1.15333133       0.95880001       2.53635502
Al       7.00936706      29.45356367       9.71877116      -3.85137548       1.88268986       1.42244011       0.94587229      -1.99498428      -0.17801152       2.52933455
Al       7.22385010      26.56230910      10.31148356       1.74613586      -0.14864774       1.78489778      -0.43105608       0.59849153      -0.84883835       2.55254459
Al       4.82636347      30.87167167      10.24674578      -0.90238576      -0.53518124      -1.32867210      -0.82715802      -2.53960056       1.56143457       2.50608230
Al       4.80087985      28.28577879      12.25967335       2.14595518       2.31421914      -1.32494251      -2.66876171      -4.15918592      -2.69127408       2.50526261
Al       7.01843960      32.22122985      12.30757666      -1.57028673       1.45445264      -3.36431742       0.13486181      -0.99986331      -0.15908394       2.50543499
Al       4.74705877      25.17703949      12.29634581      -0.32500660       3.35116419      -1.54509727      -0.15954541       0.33582506       0.19198880       2.46634197
Al       7.13705078      29.23739585      12.46114821       0.30314410       1.48292890       0.65297178       0.01698061       1.06708339      -0.24940115       2.45950937
Al       7.07227144      26.54872776      13.75697098       0.80232711      -0.95383651      -0.90562023       0.78278014       0.74643647       1.51655558       2.46301031
Al       4.76817924      30.66950563      14.09211394      -1.34526799       0.17173995       0.61451526       1.11167845       2.32295274       1.64957002       2.40786600
O        6.40678982      25.26100203       2.37712609      -2.14839461       0.96499488      -2.26733160      -0.84381825      -1.17643506      -0.10628993      -1.61077321
O        8.65464054      29.43080154       2.18607120       0.90120296      -0.46068814       0.75839774       0.69922197      -0.69094024       0.23860634      -1.56351829
O        6.39617984      28.00829285       1.92898687      -0.64530721       1.86437789       0.47813635       0.02837743      -0.88726753       0.48408231      -1.56745160
O        8.87896442      32.10560198       2.09931947       0.35828462       0.75323149      -2.02944715      -1.18948159      -0.25474289       0.97207739      -1.55273569
O        8.76588489      26.38741605       2.20583198       0.12640766      -3.86750299      -0.62175703      -0.55091112       1.23663052       1.54198517      -1.53533530
O        6.24510604      30.82671275       2.13190903       0.74123926       0.03012072      -0.55766400      -0.13253478      -1.34188126       0.73888278      -1.55861735
O        8.15190506      25.17221294       4.44877224       0.47091096       0.15234649      -1.88937159      -0.98994920      -0.12711838       0.85068341      -1.72615790
O        5.54710175      29.33100380       4.38739740      -1.23699658      -0.21109883       0.66136876       0.99200501      -0.54395620      -0.14213550      -1.70919609
O        5.44341616      26.40700039       4.43898584       1.04665453      -0.59057070      -0.08488262       1.26974941       0.66435911      -1.54181791      -1.69280779
O        7.77649193      30.61116521       4.26840234      -1.14537646      -0.22785925       0.27089494       1.13329382       0.86988879      -0.42269878      -1.73849380
O        7.84761775      28.01947719       4.35764435      -0.09154538      -1.03315082      -0.62559269       0.11931456      -0.22447845      -0.50763404      -1.75097656
O        5.51530055      32.14978331       4.43215928      -1.00723841       0.32454057       2.12478983       0.84651657       1.05060374      -1.02423362      -1.73940217
O        8.71719710      26.77758280       6.71982478      -1.72057710       0.43055747      -0.37296337       0.68415590      -0.69632978      -0.46690117      -1.68078625
O        6.55070357      30.87276956       6.63000191      -1.27067988      -0.26782431      -0.23343810      -2.30144391       1.48501004       1.64717727      -1.65182924
O        6.15466653      27.86603333       6.61291174       1.77547036       2.21977312       0.75142470       0.20614602       1.63848593      -0.09331785      -1.66994786
O        8.71877431      32.27387273       6.53898482      -1.57347134      -0.46355854       0.43727246      -0.17026401      -0.99290071       0.06984143      -1.67287147
O        8.64799049      29.44609393       6.46501602      -0.95099057      -1.79785851       1.57501076       0.53911046      -1.81753980      -0.06227517      -1.68034148
O        6.40053922      33.28267277       6.71315874      -1.16280827      -0.46929744      -2.30099538       0.79060957       1.27349644      -1.04449051      -1.68730450
O        5.76577538      26.67041480       8.80673769       0.44425488       2.07868484      -1.93983717      -1.77305496      -0.91113340       0.45966378      -1.68670893
O        8.07275106      30.70950016       8.91414985       1.09125921      -0.01954882       0.75410634      -0.92595751       0.90655505      -0.85566611      -1.67818689
O        7.94692272      27.91608460       8.89997797      -0.20065965      -0.34263119      -0.60427533      -1.93353914       0.78857309       1.34826611      -1.66281986
O        5.57982780      32.10540463       9.12585306      -1.61491159       0.41572378      -0.13420736      -0.86561831      -1.35090696      -2.53386023      -1.68715036
O        7.90375793      25.33724025       9.05782383      -0.05441306       0.43379196       2.42795753      -0.02920507      -1.12692998      -2.29247184      -1.68509305
O        5.38886725      29.44020429       8.88167056      -0.05052821       1.59634449       1.93029576       0.47469776       1.85647716      -0.05494066      -1.67479920
O        6.31155449      27.86195987      11.16066700      -0.37158748       1.82062489      -1.25166444       1.58471334       3.12358607       0.42174283      -1.70419621
O        8.84957841      32.27036095      11.04705535      -1.68604313       0.55288226       0.46425652      -0.80054465      -0.77223870       1.79031575      -1.75764263
O        8.80065386      26.39572222      11.14529012      -1.65422567      -0.14649233      -1.83744235       0.94609565       1.04301215       1.75329941      -1.67385113
O        6.41675136      30.49250668      11.17598880       0.56693540       0.22395195      -0.79521509       0.20788449       0.86630779      -0.95895168      -1.71215439
O        6.14624994      25.26108371      10.98522908      -0.91459746       0.76779310       0.00935165       1.10439739      -1.15895304       1.20348087      -1.68285668
O        8.77493873      29.47656422      11.21976403      -0.31024671      -0.10144224       0.85964999      -0.37148072      -0.46879131       1.61568477      -1.75329065
O        8.02342655      27.91776262      13.38235809       0.56681209       0.78396940      -0.71342859       0.47889184       1.70164614      -0.44339374      -1.60200644
O        5.60712628      32.18082485      13.41152054      -0.86169423       1.09109556      -0.95471560      -0.55271353      -0.88500502      -0.08829790      -1.62743664
O        5.52053945      26.53043126      13.26594903      -1.93127307      -1.23837838       0.76675529      -2.22139518       0.61702019       0.35363480      -1.59338629
O        7.72355599      30.73165062      13.43888025      -0.76958673      -0.92329866       0.06345355       2.34238103      -0.17255633      -1.72918304      -1.60530889
O        5.56425315      29.29291411      13.32116085       2.47906176       0.20692913      -0.60283010       1.34712265       1.17937845       2.14008240      -1.61546910
O        7.97949485      33.42159837      13.31163977      -0.49099696      -0.56486721       0.68997227      -2.77693450       2.06167302       1.81425311      -1.58966839
Al       4.58436102      36.14698617       2.19190284       1.27877375       0.61120408       0.35983757      -1.25958657       0.38147295      -0.75612373       2.45407748
Al       7.07284504      40.51958815       2.21255067       2.17805408      -3.05469618      -0.98704789      -1.94876180      -4.29918225      -0.23671832       2.44110489
Al       4.54511408      33.48006544       3.06036238       0.59317513      -0.96212238       0.75365303      -0.21960593      -1.92702063      -0.72724412       2.43524885
Al       6.91141615      37.73342680       2.98741643       2.06511319       1.66073067      -1.72429006       1.32371710      -0.08779367      -0.27388301       2.43154168
Al       7.02753304      34.92531784       3.14508233      -0.84107292       0.24879465       1.78244795      -1.68472687       0.97417319       1.02256473       2.46756649
Al       4.64223158      38.99136523       3.53887936      -2.77687770      -0.73212202       1.19979395       0.61082417       0.09400536      -1.06279139       2.47448349
Al       4.70659361      36.10100390       5.23196911      -1.63855091      -0.03864677       1.70915950       0.26124552       1.64927699       1.72098582       2.51213074
Al       7.15110492      40.44324874       5.22372901      -0.21389141      -0.91532220      -1.70579930      -0.44900619       1.01473637       0.64931404       2.47509861
Al       4.92955393      33.37376973       5.64836236       0.96969643       0.74725963       1.13885119      -1.47982272       0.05651771       0.84855909       2.56672096
Al       7.09766201      37.59878693       5.57603662      -0.08761832       4.39710552       1.79494349       0.17560785       0.40314328       1.36379268       2.52769756
Al       7.25337139      34.77723503       7.33840048       3.14417992      -0.91722895      -0.99631109      -0.90289024       1.73032446       1.40920948       2.48230076
Al       4.83342750      39.10196440       7.33279226      -2.27065878      -3.88171425      -0.41269921      -0.89064098      -1.13810855      -0.72698736       2.55039215
Al       4.66992267      36.28161761       7.94668345       1.22854775      -0.62591498      -0.25931631       2.03113155      -0.51721712       0.37776906       2.49148822
Al       7.04717872      40.44695221       7.78562506      -0.68550353       1.90097127      -0.69537408       1.58479307      -0.87824454       2.03551728       2.49083662
Al       4.65938713      33.54203161       9.74080308      -1.55926174       1.40065349       1.75071931       3.02669371       1.26746304       2.92600451       2.52811885
Al       7.04741975      37.71843707       9.69380395      -2.66641545       0.98296411      -1.45574388       0.87945689       0.03746733      -1.85785236       2.52337813
Al       7.17018878      34.95510931      10.13921146      -0.39298328      -0.72415808       0.50715297      -0.69069353      -1.27286657       0.50519800       2.49151015
Al       4.64626397      39.12605066       9.82153559       1.34890489      -1.76202926      -0.89558094       0.75201472      -0.71337098       3.44238233       2.48943758
Al       4.90242337      36.16344007      12.43448564       2.31243470       2.39493948      -1.28755096      -2.82188487      -1.96172477      -2.56500792       2.49175000
Al       7.13011135      40.37772060      12.11780443       0.62100210       1.77993341      -0.46354859      -1.27057832       1.34584106      -2.50551693       2.52285647
Al       4.84228411      33.57398257      12.53883575      -3.31521730       1.81423864      -1.22240547      -1.59878525      -2.80027526      -1.12726979       2.45965981
Al       7.00164872      37.57319383      12.24307092      -0.69580836      -1.62159010       1.80992800       0.69316845       0.79307708      -1.12741293       2.47848034
Al       7.20213234      35.02144261      14.02726677      -1.44651335       0.64188168      -2.73627737       1.77872913      -1.45695535      -1.09588701       2.45139122
Al       4.74117689      39.04941257      12.68686508      -0.78941746      -0.04695171      -0.13612120      -2.42540109       1.87050344      -1.38743776       2.48186922
O        6.15637754      33.66189346       2.13643950       0.48213661      -1.13674163      -2.30434128      -0.07716381      -1.20458833       0.77010533      -1.57687604
O        8.54860797      37.79086272       2.32548072       1.51372719      -0.82933057       1.57372602       2.17918420      -1.00401276      -0.03289844      -1.54426801
O        6.20947293      36.30422535       2.19161574       0.12394363       2.24425390      -0.30791841       2.31522219      -0.29520154      -0.14721929      -1.57015240
O        8.71244654      40.50698460       2.26242895       1.79559923      -0.98345052      -0.82760039       1.43841985      -0.43377057      -0.83077699      -1.58887386
O        8.40013795      34.86569982       2.13529454      -1.14251410       1.71517120      -0.52616190       3.02577382      -0.49436631      -0.47799953      -1.53840566
O        6.01300175      39.04604974       2.23837837       1.31434849       0.89846851      -0.11920744       1.51279441       1.16615432      -0.53258862      -1.53616023
O        8.05980783      33.45581913       4.23128902       1.18077330      -3.45993950       0.30582766      -1.49077557       0.09497910       0.80463168      -1.75663996
O        5.58123248      37.59055180       4.40126225      -1.27180279      -1.40160408      -0.61294090      -0.18322845      -0.16152470       0.05678874      -1.71749961
O        5.32625957      34.85309399       4.18409352      -1.79134983      -0.16827684       0.85325074       0.98380967      -1.76287623       0.74430000      -1.76263142
O        7.73007835      39.13013251       4.30945651      -1.03438622       1.31821775       1.65591345       1.96907364      -2.79214351      -0.92477389      -1.71372557
O        7.86913934      36.34061475       4.34443119       0.29686404       1.15278971      -0.38449977       0.31036844       0.03191220       0.49315254      -1.75340462
O        5.49245674      40.43786797       4.37630114       0.21857285      -0.31429996      -1.07222036      -0.82796966       1.07453514       0.54042361      -1.72521520
O        9.02267498      34.95208452       6.54458625      -1.20738382       0.71504485      -0.40485988      -1.65062285      -0.17704336       0.08410182      -1.68749475
O        6.40551985      39.13830124       6.44845312       0.99038219       0.43353051      -0.97932323      -0.14618723      -0.08401474       1.28755080      -1.67493749
O        6.22185513      36.30742980       6.57675119      -0.85931315      -0.17944272       0.27033398       0.18589211      -1.81827266      -0.42210961      -1.66597688
O        8.65554831      40.47620786       6.53817301       1.30293011       0.73953313      -1.01922054      -0.51094390       0.81099107      -0.63666713      -1.66206253
O        8.69866831      37.57492290       6.62841486       0.53819664      -0.45187745       0.81872705       0.51693600      -1.10409977      -2.60162829      -1.67353034
O        6.34083781      41.52391271       6.51515408       1.36673199      -0.78862544       0.14271702       0.94531664       2.78765331       1.55894648      -1.67446911
O        5.74362249      34.80457046       8.85702720       1.04186126      -0.38398629       0.14312986      -1.06754903       1.20830915      -0.44753004      -1.66531003
O        7.95421635      39.10618555       8.70732356       0.08565575      -1.11843644      -0.66666344      -0.39950124       0.15685804      -0.00150120      -1.68243670
O        7.95790819      36.21110983       8.66539673       0.02859901       2.12104059      -1.21188568      -2.54114526      -0.73234874       1.84833853      -1.65388322
O        5.37989251      40.49040874       8.76623007      -0.29603586       0.84357133      -1.57571470       0.43188854      -1.73108403      -0.71204991      -1.67835832
O        7.89707298      33.55492027       8.93508598      -2.38212884       1.35362113       0.91251507      -0.06844520       1.12337304      -1.24609674      -1.68286502
O        5.48810430      37.77132749       8.66624756       0.06950195       1.33750971      -0.38095404      -0.14818631       1.05740581       1.06052715      -1.67801726
O        6.22652219      36.23664739      11.09989719       2.20628533       1.65762925       1.27035940       0.68109033       1.95885468      -1.80489824      -1.67884564
O        8.81069167      40.61836562      10.98432663       0.11164255      -0.82940297       0.54268043      -0.88676765      -1.56791422      -0.08729543      -1.75130153
O        8.90429225      34.88101720      10.81237160      -0.87721691       0.14637560       0.43470756      -0.72944887       0.45333852       2.87678549      -1.66129005
O        6.14904853      38.90439182      10.90104526       0.46055830       0.31732772       0.82889531       0.88393105       0.58328783       1.54050424      -1.77794290
O        6.24131287      33.59322229      11.25973096       0.03024713       1.35167452       0.10368802       0.51331793      -0.05640310      -0.84238799      -1.68910050
O        8.53619489      37.94480955      10.90322701      -0.41672870      -0.95025788      -0.43206489      -0.12117675      -1.17311436       0.58713333      -1.75289869
O        7.83855650      36.17243186      12.76914652      -1.27760448      -2.18978852       0.44443053       1.47835283      -0.43747949       3.24566839      -1.65134716
O        5.66908584      40.45804839      13.23434013      -0.95126201       0.74395909       0.85842856      -0.66338145      -0.59881491      -0.58545195      -1.56131995
O        5.51673864      34.82179194      13.48446787       0.29981214      -0.16429568      -0.72526195       1.16859952       2.63440466       1.78895545      -1.57595098
O        7.77975572      39.05506143      13.02936684       1.26968837      -0.70104099      -1.20196584      -0.47586033      -1.10085092       1.54424979      -1.60455942
O        5.44714334      37.60846425      13.14470724      -0.57600191      -1.14718853      -0.00537550       2.24504217      -0.09246414       1.78203071      -1.55903256
O        7.75197222      41.78512345      12.93487700       0.12797167      -0.58350401       0.74754814       1.06742282       1.65326231       1.57171123      -1.65900350
Al       4.73813076      44.55685727       2.36682227       3.17010626      -0.01537994      -1.35492230      -1.21433507      -0.60260491       0.12307902       2.44846034
Al       6.96860430      48.62501909       2.47749564      -0.38376332       2.22044819      -0.73492409       4.02847747       4.56158922      -0.70042756       2.46002126
Al       4.70014878      41.72584449       3.14973118      -1.71315481      -0.72956479      -0.74646023       0.82502207      -1.42303401       1.92561798       2.42923212
Al       6.99319306      45.95096459       3.04922573      -1.77806689      -0.70814869       0.27197067       1.20977014      -0.00300271       1.30073560       2.45858240
Al       7.11543895      43.26159371       3.70041498      -1.09891435       2.14914960       2.29534705      -1.21147474      -0.95387199      -0.52763511       2.47610688
Al       4.52465467      47.37594511       3.57783987      -1.27108169      -0.87638655      -0.12184774       0.90019511      -1.24754351      -0.34070771       2.49981356
Al       4.72022237      44.59606979       5.42460174      -0.14082541      -0.74970268      -1.91599262      -0.62540286      -0.58526730       0.94788804       2.49839568
Al       7.19665337      48.98092017       5.38525490       0.75401870      -0.31723873       2.13887829      -0.25181191      -2.00159847       2.00140672       2.47468734
Al       4.72251612      41.89016213       5.86926822      -0.80175700       2.36254147       1.30576093      -0.39972968      -0.46465480      -0.65035161       2.53617716
Al       7.03775169      45.97078361       5.77202238       0.05497994      -0.49239616       1.73200845       0.85779505       1.32063575       1.36316309       2.51399446
Al       7.17053667      43.11572736       7.45307518       0.20124899       2.24085190      -1.81226967      -2.32317060       0.47804273       1.65050200       2.48196554
Al       4.71484505      47.28212335       7.61329246      -1.16860986       0.24007975       0.34052176      -0.15326319       2.19099462      -1.03108220       2.52289724
Al       4.65164381      44.66587451       8.15610501      -0.73599109      -0.76288475       0.28868593       0.26048643      -1.86181684      -0.66064023       2.51913905
Al       7.05684430      48.73203894       8.22490941       0.45135813       0.78049903      -0.09089959      -2.29297587       1.54955406      -3.64361389       2.51104474
Al       4.79737499      41.93595098       9.78416062      -1.13288515       0.75886066      -1.00616411      -2.96063174       0.68979756      -3.23709777       2.51531219
Al       7.01737468      45.91497975       9.81113331      -0.26747977      -1.80140751       2.25952731      -0.45138379      -0.06263701       1.20466932       2.52633381
Al       7.17720746      43.10959818      10.40330221      -1.13180070       0.92494148      -0.67854146      -0.15729343       2.46678134      -2.19833748       2.51398516
Al       4.68521377      47.56373605      10.20996429      -1.38036186       0.76235275       1.58990681      -0.50061065      -2.67143748       0.89730917       2.49292946
Al       4.72666916      44.50783503      12.22808142       0.88987500       1.84811189       2.77503108      -1.54452510       1.16361437      -0.45557965       2.46083689
Al       7.00426523      48.60500327      12.22021905      -2.16288570       1.80017396       0.26085122      -0.49124146       1.37875923       1.41057291       2.45466542
Al       4.86121537      41.78509436      12.29339800       2.87009040      -0.79548678       1.47159533      -2.35028074       0.16716955       1.92021897       2.45704937
Al       7.19959211      45.86079249      12.64257464       1.35130947      -2.36100669      -1.14802218      -0.62021620       1.01844647      -1.68667005       2.45291877
Al       7.17921273      43.33377046      13.79459604      -0.83611089       2.12330898       1.07430608      -1.30219307      -1.88936841      -1.01954571       2.42596889
Al       4.50830164      47.13466921      13.34797241      -0.42391381      -1.99080272       0.64851785       4.88458355      -0.07427237       0.35002454       2.47180367
O        6.20665896      41.87222678       2.32263094      -1.33427527      -0.80617298      -0.61236575       0.25338818       2.82334206       0.04080496      -1.55707633
O        8.63893132      46.05826479       2.43393638       2.03592874      -0.93671791      -1.03520226       0.96499850      -1.34906977      -0.46378585      -1.53972101
O        6.41058354      44.45530795       2.37695086      -1.08984942      -0.31603378      -0.72056146       0.07109141      -0.04302007      -0.48659120      -1.54984033
O        8.77318424      48.54767030       2.34736413      -0.34087977      -0.48519680       0.03413869      -2.15142453       2.05591467       0.76455195      -1.54067671
O        8.52812447      43.25454176       2.59645166      -0.44654872       0.53833553      -1.53874409       0.03130387       1.43630189      -2.80945810      -1.57061243
O        6.10494224      47.29964497       2.40101361      -0.23752459       0.55583301      -0.67887085      -2.85373010      -2.67548444      -0.69612424      -1.57519078
O        8.06603008      41.89197708       4.59721136       0.66218260      -0.87929314      -0.72088071      -0.88549476       0.61164481      -0.69848664      -1.68409503
O        5.53504040      45.81909727       4.32413554      -1.55563266      -0.36687481       1.62641676      -0.04640706       1.18070751       1.50640265      -1.77228379
O        5.38540848      43.08116652       4.61045785      -0.15150881      -1.71786708      -1.12936536       1.26503006       0.24206076      -1.26987476      -1.71391404
O        7.76286218      47.33434692       4.47184943      -3.34760406       0.01872490      -0.91781190      -0.43906523      -0.09119299       0.89857658      -1.74564803
O        7.77778392      44.67596590       4.65231616      -1.41843844       0.22599644      -0.17226870       0.98172072       0.41207826       0.49712526      -1.71912742
O        5.51232884      48.92096481       4.55728365      -0.27058183      -1.07660603      -0.63552228       0.00404743       0.40088522      -0.41020004      -1.75340629
O        8.85249247      43.27322920       6.87266188       0.93914570       1.23789038       1.09463868       1.22294019       0.49008595      -1.83660692      -1.69769919
O        6.36202921      47.58561077       6.68080234      -0.54111375       1.50475072      -0.59615733      -0.32027997      -1.20277178       0.45188263      -1.67212522
O        6.22925283      44.61158318       6.78934498       0.27709803       0.57973759      -0.03341919      -0.49665865       0.84249775      -1.19686858      -1.68384492
O        8.56818910      48.92929228       6.74984800      -0.47437724       0.10876381      -0.76723802       0.77055819      -1.76143440       1.34622410      -1.68287206
O        8.64970132      45.89782218       6.93267516       1.83031563      -2.33936811      -3.06684159       0.53028335       0.37251309      -1.84738685      -1.67008913
O        6.42874024      50.13724767       6.84480876       0.96271079      -0.62577442      -0.22739566      -1.35990273      -1.23164675      -0.70368711      -1.67488682
O        5.74921294      43.27069984       8.81223901       1.06648225       1.38845184      -1.70788571      -1.29271485      -0.59041850       1.29288545      -1.66130579
O        7.84873481      47.45739943       8.94760702      -0.68728264      -1.80006436       0.05032686       2.72571611      -2.97244450       1.78520938      -1.67842221
O        7.87214325      44.46453361       8.99128794      -0.97148977       0.41506661      -0.82257437      -1.18739746       0.11404947       0.96557552      -1.65606046
O        5.31049956      48.68914437       8.84736932      -0.03242839      -2.13715887       0.02335834       1.37056124      -0.01758629       1.82754616      -1.67167532
O        7.83500318      41.86795202       8.70836528      -0.30592881      -0.29353673      -1.08934887       0.68644944       0.54486944       1.39845816      -1.66188645
O        5.33786371      46.12065575       8.98184243       1.17237814       0.72538904       2.57548054       0.72768720       0.40415881      -0.18853743      -1.69407642
O        6.16784074      44.78300613      11.17453970       1.49317608      -1.51102190       1.41158340       2.70769391      -1.04904378      -1.78696565      -1.67703152
O        8.83465978      48.77859689      11.36189735       0.57638033      -1.43992705      -1.67102108      -0.58528355      -1.11537423      -1.74511862      -1.75716484
O        8.90437511      43.16123185      10.99799858       0.93342224       1.56744725       0.37783093      -1.07703632      -0.24141540      -0.22986812      -1.68380988
O        6.31665365      47.37187357      11.12249958       1.83318847      -0.61898140       0.33040395      -0.69653136      -0.83354808      -1.13903255      -1.72121298
O        6.10588819      41.81094234      10.93164584       1.36523921      -0.54650969       0.03718843       1.10737044      -0.73645251       1.37284526      -1.70635688
O        8.60841804      45.92491909      11.14154771      -0.75013871       0.18647835       2.14666000      -0.32140688       0.89285678      -0.33376807      -1.74367344
O        8.16563648      44.61150235      13.27225762       2.28714544       0.59327085      -1.91805891      -0.21837544      -0.23242865      -1.37987624      -1.59811866
O        5.38771416      48.61676791      13.37923505      -0.49990017      -2.39874147       0.45580184       0.06845921       1.17525286      -0.59482623      -1.55533767
O        5.46333217      43.22459523      13.11772908      -0.27668311      -1.65398442      -0.98343208       1.64881873      -1.12047115       1.67358182      -1.60590601
O        7.75169519      47.37336371      13.36777435       1.41579599      -0.46656669       0.16295243       1.61780472      -0.17380182      -0.89455967      -1.55263925
O        5.58968780      45.75282143      13.35426818      -0.33340577       1.42942756      -1.14570190      -1.80305373       0.80834102       0.55455452      -1.59887075
O        7.87280960      49.91846879      13.31436035      -1.20152110      -0.89860704       2.91870298       0.41270354       0.59184636      -0.06872966      -1.56650329
Al       9.51542092       2.95274908       2.11310837      -1.31942521      -2.25993506       0.27035970       1.37397781      -1.05137802      -0.33535194       2.42132139
Al      11.98798473       7.11104583       2.29317820      -0.96924101      -0.30599017      -1.80354886      -0.19395529      -1.45554264       0.60204306       2.43446589
Al       9.40514621       0.15206049       3.20797862      -0.86972650      -2.78868541       1.37289041       0.95073102      -0.59401509      -0.16185695       2.46272302
Al      11.92170028       4.28900639       3.22197154       1.93417106       1.46636262       1.33381874       1.42710453      -0.57071956      -0.83845195       2.43171263
Al      11.94784640       1.56479384       3.46154070      -0.58679881      -0.69102183      -0.11349899      -0.86822386       0.22386115      -0.93829959       2.50653434
Al       9.39692695       5.57842928       3.40606356      -0.91138371      -0.48452149      -0.65727754       2.02016041       1.44945187       0.26023397       2.51940989
Al       9.56963238       2.96073419       5.46970931       0.74473272      -0.54366683      -1.22129026      -1.44989212      -1.30545720      -1.85529398       2.45688415
Al      11.74269255       7.01162724       5.54887526       0.39094901      -1.64234670      -1.26493678       2.65199714      -0.67152789      -3.16291815       2.48032784
Al       9.66429965       0.28763775       5.88576278       0.86524481      -0.29862644       0.91820775      -1.29440291      -0.83182078      -0.44695897       2.48809671
Al      11.82923392       4.24444621       5.99641254      -3.09109233       1.07394697       0.67270790       1.85350799      -0.24505259      -2.65368511       2.53704500
Al      11.78198257       1.59612413       7.66242085      -1.51067386      -0.45912832      -2.01941775       1.11962424      -0.39608040      -1.21907677       2.51964927
Al       9.45586409       5.61791513       7.38315509      -0.73823302      -1.25955606      -1.92920402       0.70187602       0.62973823       2.81296072       2.51429486
Al       9.49425890       2.88246175       8.25347670      -0.23910722      -0.65926514      -0.11391599      -1.39049796       1.24995933      -2.42369274       2.52805018
Al      11.94399849       7.15090691       8.13206423      -0.13479501       1.28745709      -0.33815386       0.28921072       0.19616147       0.83419094       2.54803109
Al       9.35390009       0.25327383       9.87111798      -1.84200026       2.10719793       1.16666168       3.25375576      -1.55033407       0.22294154       2.54611874
Al      11.96742489       4.55980372       9.82162441      -0.29412410       0.73339044       2.90464432       1.59655363      -2.30140556      -1.53720916       2.51518893
Al      11.85055131       1.43682884      10.21808323      -1.12561108       1.00275552      -0.50599790       0.47376270       2.07519851       0.38823139       2.52152801
Al       9.62917274       5.57631059      10.20557222      -2.70664316      -0.06897108      -0.56996268      -1.49812977       1.99083863      -1.41292252       2.47114038
Al       9.52327763       2.88677517      12.39526452      -0.72042019       0.24032512       1.55235426       0.10748327      -0.42374753      -1.03841171       2.43626523
Al      12.00684719       7.09190516      12.09074397       0.31941565      -1.81923242      -2.01845068       1.08003614       0.00310253       1.89050457       2.49212265
Al       9.62027330       0.03382330      12.53141449      -0.68291908       0.73849127      -1.33643174      -1.35576108       1.64697510       1.49423886       2.42376399
Al      12.06165457       4.31852190      12.69221108       2.23521274      -1.73562445      -0.92948975      -0.90871684       1.67873360      -0.95281714       2.46153593
Al      11.72567096       1.62239936      12.90072866      -0.59182505       4.44135709      -0.50266344       3.94310844      -0.36758900      -0.63305321       2.42598987
Al       9.36320071       5.70896278      12.87011966       2.25183458       1.39870391       0.65481019       0.55589808      -0.34881736       0.56277851       2.47017288
O       11.00470045       0.20741456       2.37946663      -0.02028498      -0.95215292       0.05407673      -0.13270773       1.38947062       0.22402945      -1.59651589
O       13.58770878       4.26119431       2.12507192      -0.19434117      -0.85303572       0.56151822      -0.99688605       0.80390494       2.03573112      -1.51139426
O       11.20271900       2.85219116       2.17834171      -0.67462195      -0.62715350      -0.50622309       0.29337817       0.32401361       1.68295923      -1.56693101
O       13.69558884       7.01066879       2.49760597      -0.71281866       2.30932621       1.73393295      -1.27493563       1.63586164      -1.07266220      -1.57454777
O       13.53563039       1.35515248       2.21336491       0.31323003       0.70282351      -0.32678174      -1.39034274       4.40077306      -0.92473781      -1.52886569
O       11.13007788       5.54931040       2.26785409       1.95690387       0.04975485       0.26081257      -1.13724916       1.83150237       0.48254009      -1.57723129
O       12.70768417       0.10433602       4.32565999       1.36903228      -1.09539602      -0.94563962       0.13609514      -0.84984570       1.31334585      -1.74980688
O       10.41217860       4.29161849       4.61482303       0.93133309      -2.08722176       0.17280983       0.31084660       0.72706948      -2.49537335      -1.70284712
O       10.43032699       1.48577927       4.68827805      -0.59830568       0.31647471       0.44330900      -0.15364244      -0.07538513      -1.74167132      -1.69712603
O       12.66961461       5.51442415       4.65166915      -1.07780363      -0.85243677       0.38916011      -0.79175398       0.51001324      -1.38663593      -1.68197608
O       12.71512848       3.09457047       4.39596953      -3.01223928      -0.38500780      -1.27106047      -0.57915733      -1.56672420       0.80851265      -1.72706640
O       10.21381385       7.18262893       4.33769760       1.24946552       1.41982835       0.31054811       0.89224566      -1.15028199       3.20879925      -1.72515333
O       13.32578012       1.58285537       6.70605615       0.21259855      -1.66313465       0.04004929       1.77921926       1.06712495      -0.08112034      -1.68187451
O       11.16247117       5.64648425       6.70851246       1.25308392      -2.42261475       1.49112503      -1.58701293       3.82120147       1.77100417      -1.67054403
O       10.84828991       2.94214118       6.71314275      -2.07194874      -2.69372484       1.59321006       2.39589248      -0.56203255       2.36661404      -1.67072332
O       13.39680260       6.88451388       6.60811102      -0.17750641      -1.41248087      -0.21637201      -0.83305862       3.04728704       0.93002603      -1.67711878
O       13.47200567       4.22612718       6.82208958      -1.59603765       0.82437905      -0.31371811       0.45588519      -1.15679322      -0.44390418      -1.68816698
O       11.26988918       8.43406367       6.60214819      -2.06641732      -1.93350831      -1.08864922      -1.05931770      -0.50472161       1.34842009      -1.67406058
O       10.43573849       1.64931989       8.95106399       0.72385169      -0.09276048       0.14341113      -0.45076411      -2.97213885       1.38346330      -1.68677866
O       12.93619785       5.84058452       8.93258043       0.55946980       0.12828902      -1.29301860      -1.66657217      -1.09681531       0.00385598      -1.69424856
O       12.55801148       2.83986551       8.94085342       0.42415851      -0.53944144       1.68376698      -0.71857418       0.26987967       0.55075488      -1.67504418
O       10.39639779       6.98351923       9.08430387      -1.77478723       0.01984552      -0.84407253      -0.35935680      -0.05942777      -0.86592578      -1.67387104
O       12.56160158       0.23621873       9.02330043      -0.28219230       1.61375991       1.32547814       0.28258593      -0.16982873      -0.38984012      -1.66584313
O       10.23983291       4.34284438       8.86695063       0.73442676       0.01605061       0.94207708       1.10571783       1.72244683       1.78305821      -1.68432140
O       11.14294825       2.72532114      11.49750487      -0.21151558      -0.63819481       2.57579088       0.86190554       0.25138283      -0.74856462      -1.71687853
O       13.57030450       7.22157404      11.18416672      -0.84265688      -0.08999491       1.00269938       0.41968861       0.15559765       0.04431419      -1.69588375
O       13.46031533       1.55854797      11.13301397       1.21443362      -2.29944921      -1.61344310       0.84245547      -1.45105755       0.24355455      -1.74461961
O       11.26457798       5.56115153      11.14178146       0.11572312       1.01929067      -0.35674559      -0.47210011      -0.09512567       0.58796334      -1.74677253
O       11.07089179       0.22287856      11.24733152      -0.85390243      -0.38181791      -1.38980795      -0.75364904      -1.41359020       1.24707498      -1.75647783
O       13.40547623       4.27499712      11.01406458       2.60344344      -0.11462392      -2.36419256      -0.59154045       0.85944447       1.33616876      -1.70627522
O       12.94192527       3.01842317      13.38827180       0.62070630       0.09801763      -0.57834238      -1.46694505      -1.62791560      -0.62505269      -1.57911181
O       10.52248709       6.95444608      13.33407603      -0.20218296      -2.49775943      -0.71899295      -0.43915537       1.34304963      -0.69678951      -1.58346939
O       10.24204871       1.40872204      13.63438264       1.30922687      -0.44568301      -0.47832789      -2.07305427       0.62968656      -0.89821846      -1.53935969
O       12.74321993       5.72332205      13.69610363      -0.57184294      -0.36977634       0.46146444      -1.63617948      -1.30683195      -1.10630394      -1.57834351
O       10.35093615       4.25282695      13.23201778       0.30884743      -1.61786734      -2.80986793      -0.38891423       0.74459096       1.07091045      -1.59203982
O       12.75810655       8.37783756      13.60035977      -1.68625491      -0.64299881      -0.97353509      -0.91281293       2.05738495      -1.15062745      -1.56557739
Al       9.57892517      11.12575963       2.65666795      -1.07245295      -1.27319646       2.05274104      -0.38333202       3.10969153      -0.81862873       2.43995094
Al      11.95962912      15.18407512       1.99141192      -2.30535391       1.61249682      -0.97822993       1.36710349       1.68187698       1.15454672       2.41550803
Al       9.44095421       8.34993834       3.25213599       0.78032894      -3.15084722       0.99336034      -0.08604717       1.86352823      -1.21015555       2.42544293
Al      11.89326828      12.62494184       3.23479174       1.81045503       2.27088135       0.03996064       0.56681556       0.56507821      -0.42942092       2.46247506
Al      11.79573735       9.86017064       3.69618548      -0.88044730      -0.32927443      -0.34357985       2.15128645      -0.54833949      -0.82606853       2.48780179
Al       9.51064198      14.00557816       3.59579671       0.14461164      -0.56306784      -0.78417162      -0.11192530       0.21009374      -1.28880096       2.48278713
Al       9.36267332      11.37736456       5.61571953       0.28239426       0.97068546       3.36007765       0.98701561      -0.67409009      -0.02543875       2.49869585
Al      11.80806275      15.44589528       5.61001098      -0.18667251       0.75978629       2.07496973       0.11229865       1.80989267      -2.42613926       2.46712494
Al       9.51515319       8.57051847       5.93152559       1.14469944       0.80003263       0.65570044      -0.43487033      -0.55516764      -0.40213852       2.55052567
Al      11.83983188      12.86506296       5.91301627       0.10255894      -0.69058724      -0.33775548       0.25273194      -2.60986063       0.12098369       2.52459598
Al      12.01755356      10.06584682       7.56255300      -2.26463104      -0.28547293      -1.43557907      -0.26023599      -2.06027788       0.83218839       2.51151276
Al       9.40018834      14.08088302       7.84858746      -2.41996984      -2.20580017       0.59602830       1.58772428      -1.56011515      -0.34442846       2.46692920
Al       9.47482765      11.04325591       8.23844009      -0.95142573      -0.67759571      -1.23362990       0.87439618       2.71408547      -1.22343694       2.50272155
Al      11.90543641      15.44927978       8.29844435      -2.21157604       0.27604148      -1.54872519      -0.57956149       0.09391676      -0.97392677       2.56161761
Al       9.57838258       8.57750060       9.87237722       0.25983950      -2.71706080      -1.77994540       1.16289687      -4.10037079      -0.11121498       2.54004741
Al      11.73886536      12.91679275       9.75512596      -1.30800477      -0.20776290      -0.40568343       1.20223006      -3.07544011       2.75919648       2.49415255
Al      11.90484883       9.91509730      10.30459831       0.99747069      -0.53472118      -0.37263644       1.07205342       0.31013350       0.49040691       2.51119733
Al       9.44503424      14.15261622      10.51268917       2.88444242       0.40447860      -1.99203004       0.84489576       1.48567697       0.53271583       2.55111217
Al       9.66010915      11.43201842      12.19381666      -1.35083384      -1.84169673       0.64963737      -0.74391101      -0.25255025       1.25124303       2.51425433
Al      12.07164150      15.33724328      12.37798685       1.36037304      -1.02805633       0.02458769      -0.03767838       0.74730461      -0.74808346       2.51833487
Al       9.73399498       8.43797545      12.51095671       1.83260208       0.06925050       3.50019272      -0.17407607       0.13848277       0.89986668       2.47008729
Al      11.89018904      12.67563390      12.62379739      -2.65227615       0.42638761      -1.66827206       0.25835903       2.46319160      -1.12632822       2.48526311
Al      11.89511991      10.00846226      13.92357349       2.21482437      -0.39092588      -0.56520634       0.71175018      -0.67698965       2.61642157       2.31931043
Al       9.64707280      14.13297299      14.30548136      -2.63487892      -3.12488745       1.28393878      -0.21671658      -0.01903540      -1.89399089       2.30211782
O       11.11478691       8.56035349       2.51052005      -0.75621939      -1.35294123       1.22468029      -0.02561382       0.91948167      -0.20919645      -1.60129499
O       13.47258463      12.83076093       2.28864493      -0.10160511      -1.69581602       2.07252656      -0.49406699      -1.20403726       0.67100074      -1.60805261
O       11.26925093      11.24346453       2.35847937      -0.10396498       1.37675006      -0.16831120      -0.72214350      -1.40401803       0.99742519      -1.58309150
O       13.71413945      15.23656144       2.38377952      -0.23126160       0.21275552      -0.03343372      -2.60285753       0.46607170      -0.50803476      -1.57575715
O       13.48496674       9.96955156       2.58438059       0.05934601       1.06318363       0.53516733      -1.93157658      -2.72224871      -0.33129508      -1.60891914
O       10.95640065      13.85243269       2.19580877       2.25826733      -1.66632987      -1.46723614       0.03788215      -0.17703136       1.39463585      -1.57517791
O       12.93110338       8.28121260       4.59759683       1.63416747       1.70681082      -0.93672767      -1.45281415       1.95126232      -0.42669654      -1.70466399
O       10.41114234      12.68466214       4.56667802       0.48784026      -1.18500211       0.33475384      -1.01301993      -0.93478503       0.49261725      -1.73474145
O       10.14098770       9.97440149       4.61319378      -0.71124679      -1.11066266      -1.27073440       0.34602590      -0.69514730      -0.19730010      -1.76167357
O       12.64054229      13.79862199       4.52218684       0.71373125       0.39551327      -0.91991728      -0.21906234       0.85588670       0.48471024      -1.71817815
O       12.69319233      11.19703284       4.61159271       0.46971457       0.34045316       1.76993739      -1.51710655       1.29844769       0.45639738      -1.72172093
O       10.17676659      15.38015200       4.67072075       1.34885637       0.70402799      -0.34774278       0.61866302       1.15632924      -0.19191323      -1.71301436
O       13.71828566       9.95144145       6.90466106       0.97391128       0.10706370      -0.40179718      -1.24483600       0.37990366      -0.82112995      -1.66804302
O       11.10531793      14.24540170       6.69513479       0.82385487      -0.99452886       0.94278580      -0.84824435      -2.03016527       2.50378022      -1.66579330
O       10.88952954      11.26791951       6.87777005      -0.26339975      -0.78946236      -0.91120044       0.01357487       1.03108195      -1.51492530      -1.68023753
O       13.28416050      15.54069148       6.70039860      -0.02520494       0.80854049      -1.03827897       0.44303990      -1.24814322       1.15461194      -1.69669139
O       13.46766286      12.66978025       6.84373493      -0.58070534      -0.90458265      -0.74300522       0.58565558      -0.89790801      -0.33311032      -1.68936908
O       11.00436528      16.58486718       6.86021931       1.36924300      -0.30149635       1.27369500       0.17929965       2.04478783      -0.24429120      -1.66850781
O       10.43523197       9.75029586       8.90087461      -1.37553635      -0.20631613       0.15740419       0.87300155       0.37522019       1.33687463      -1.67106402
O       12.78276144      14.03899735       9.04842825      -0.11891520       0.36211613      -1.96958652       1.17393762       1.93337697      -2.71175868      -1.64872277
O       12.55330733      11.13649659       9.00751952       0.89789968      -0.57895504      -0.29429909       1.12477615       0.75592939      -0.88182320      -1.67210627
O       10.28654759      15.29560032       9.03192161       0.67439634       2.66928404       1.84189184      -1.80307910      -0.43229940       0.54764074      -1.67609131
O       12.62141536       8.56163420       9.05009116       0.02183473      -1.08785562       1.56537132       1.30309457       1.45774133      -0.62073264      -1.65741408
O       10.19313488      12.66820112       8.94984957       2.55546003       0.59371930      -1.70013801      -0.79955686       0.85988597       0.23208692      -1.67648149
O       11.20680398      11.47533637      11.27132287       3.15847389      -0.43038379       0.00409880      -0.18063106      -0.29029187      -2.08847678      -1.69289196
O       13.51119013      15.52975697      11.19292449      -1.42498765      -1.12652792      -0.98861930       1.30279670      -0.18889306       0.01871182      -1.70411217
O       13.63100791       9.84674698      11.26979430      -0.48934356      -0.13911330      -0.97450348      -1.15277449      -0.66354780      -1.33621330      -1.69634330
O       11.22331307      14.06996109      11.22773607       1.12104229      -0.87937808      -0.42995230      -0.81111053      -1.68111381      -0.25420252      -1.68362761
O       11.22265021       8.44270233      11.23181581       0.59822476      -1.12103535       1.21735877      -2.63193953       1.38051445      -0.63032641      -1.70506978
O       13.49425235      12.60467706      10.91363617      -0.35881353       0.70422052      -1.52765814      -0.77951892       0.07449350       1.74149146      -1.67828155
O       12.73537797      11.42345007      13.34636544       0.23548170      -0.23901828       0.38794174       2.23156906      -1.73736453      -0.77404038      -1.59515905
O       10.51951169      15.46326201      13.28284189      -0.63934628      -1.23640213       0.38397883      -1.21016812      -1.03466211       1.50262954      -1.63713610
O       10.35304464      10.01801057      13.13155910       0.45421236      -1.47880158       0.23384485      -0.59754643      -1.20425787       0.32899285      -1.61657715
O       12.75694301      14.02080095      13.54977514       0.63886696       1.14480375       0.20648688      -0.28117197       0.27568568      -1.01023163      -1.63560569
O       10.40545925      12.60215846      13.51806575      -1.70121381      -0.49839011       2.62619042      -2.11671595       1.16194293       0.72133178      -1.60649860
O       12.85012177      16.58626076      13.47771202      -0.67226924      -1.17795356       1.26967570       0.56397541       2.44632586      -0.23696509      -1.63286674
Al       9.57663534      19.68850419       2.44043066      -1.01286583       1.83982976      -0.14187996      -1.04375746      -1.43294940      -0.53750031       2.41554403
Al      11.97052379      23.61836931       2.38998090      -1.55214372      -1.01669184       0.82613526       2.35732763       1.22952795      -0.31638191       2.38381958
Al       9.64160649      16.75992966       3.32694097      -0.36663356      -1.99105038       1.06204167      -1.81943518       1.48778923       0.40027250       2.44121718
Al      11.88167776      21.06311433       3.18194899       0.67258194      -2.30844181       0.82809132      -0.22983404      -1.54072944      -0.35116709       2.38394499
Al      11.83771605      18.07971037       3.41178032       1.10866567       1.88245910       2.87446784       0.79631673       1.33623402      -0.21420152       2.47020650
Al       9.49270421      22.21852788       3.34562511       1.06147029      -2.17162661       0.66082184      -2.11750324       3.72680125      -0.91762443       2.45068932
Al       9.58187451      19.51885292       5.29813784       1.69863725      -1.08001834       2.47226578      -2.07988486       0.83331455       1.55223169       2.53559089
Al      11.85185122      23.73822744       5.38946216       2.75980027       0.77629408      -0.82465346      -0.35464092       0.03694082       0.40303842       2.51181674
Al       9.31920724      16.66890614       6.00765057       1.65644362       3.16471970      -1.03882287       1.94155483       1.41869414       0.63011428       2.55113339
Al      12.03332811      20.83690349       6.10616071       1.68232212       0.58419274      -0.57699126      -0.38363302      -0.23635629      -0.93016773       2.53353310
Al      11.77153747      18.21028483       7.59150099      -2.54474006       0.21937513       2.47624357      -0.59163002      -2.57631353      -0.44101342       2.46704006
Al       9.33285796      22.30511770       7.44965212       0.98742840       0.22081437      -0.15359734       2.86360244       1.76061981       0.39888238       2.50638556
Al       9.31970133      19.66920816       7.99309842      -2.41377054      -1.08920428       0.08490675       0.61941510      -1.48361479       1.93887507       2.52494025
Al      11.93587696      23.71322992       8.27836501       0.11476025      -0.18248442      -0.85938370      -0.44113189       2.63440238      -2.17335704       2.55629325
Al       9.41084752      17.09807576       9.91567346      -0.01194361       2.60178589      -0.93198219       0.02045311      -0.71311715      -0.11791554       2.48978448
Al      11.81770088      21.02613063       9.74544936       0.12181318       1.98431047      -0.76479681      -0.26601244      -1.55667216       2.32527972       2.50216866
Al      12.08858846      18.18585907      10.19594545       1.24674386       0.77340565      -0.58801699      -2.75780970       0.39097219       1.98592855       2.52411628
Al       9.46121253      22.34475435      10.19742483       0.05603973       0.92210678       3.00736264       1.09539899      -0.41517607       1.31449686       2.53331780
Al       9.25554358      19.58503501      12.15950371      -2.95468680      -0.50893481       4.25152503       1.64745717       0.33167785       1.57964470       2.52274466
Al      11.86586212      23.77367519      12.28777920      -1.79099655      -0.68587096       1.31673452      -0.46366555      -3.52561155      -2.35580834       2.48902154
Al       9.65971584      16.79947676      12.52823256       2.52057748      -0.93962082       0.64222099      -0.73622879       0.16247268      -0.70163760       2.49470472
Al      11.79519286      20.86210490      12.55492868      -2.61335101       1.46196983       1.14837983      -0.76047613       0.53587323      -1.44189867       2.45401335
Al      11.90957902      18.18355303      13.85089335       0.84080522       1.40665516       2.97135423       0.33490357      -0.72486730       0.80480934       2.46935701
Al       9.74096354      22.40835314      14.04071368       0.71948003      -0.14018436      -1.47466411      -1.83105568       1.19518578      -2.96194006       2.45130825
O       11.09175602      16.68247314       2.32220461      -1.17240611       0.74237343      -0.57196498       0.88295568       0.09417259       0.15286583      -1.59108460
O       13.37586971      21.15448267       2.31657561      -0.89871961      -0.60465541       0.65832078       3.38166415      -1.91831286      -0.19026629      -1.53646994
O       11.27810416      19.45601696       2.28586779      -0.55347832       0.11000864       0.56821011      -0.80973595       0.13169604       0.06347916      -1.53081369
O       13.71413632      23.75443107       2.03534014      -0.15405600       0.87119275       2.27782195      -1.08130990      -0.05802453       1.62955595      -1.51727033
O       13.34899276      18.10340965       2.44033984       0.23781247      -1.11333194      -0.70917951       1.52806635       1.49142844      -0.81896842      -1.54613853
O       10.94229939      22.31369672       2.22521794       1.08830995       0.84085524       1.72882717      -0.59342780      -1.64934887       0.07690551      -1.54044974
O       12.69705371      16.90403653       4.54702746      -0.06104438       1.86970149      -0.20015065       0.35416051      -1.62768076       0.92231794      -1.69776571
O       10.20820187      20.76535384       4.08523497      -1.64879213      -0.99990820      -0.49901350      -0.04558863      -0.86892091       2.04554505      -1.74527824
O       10.23268460      18.09209390       4.56025734       2.20226847      -0.62168381      -0.22363736       1.12411689      -1.47889868      -0.78325593      -1.69706786
O       12.58211566      22.52860881       4.17044317      -1.29895808      -1.36922534       0.19832056       0.00736184      -0.64658795       0.93964476      -1.72753620
O       12.66128466      19.70422461       4.47119908      -1.52542992       0.81007177      -0.00690876      -0.92041165       1.16470259       1.20661161      -1.73980820
O       10.23548371      23.85368130       4.48808220       0.67258173      -1.41395069       0.04102280       0.26133884      -0.31517670       0.02134592      -1.68511915
O       13.48942449      18.43312321       6.65051525       0.85465874      -0.97884910       1.96346820      -1.29398803      -2.26847362       0.54378268      -1.68219149
O       11.09812271      22.26462005       6.41551141       0.79993055       0.08667029      -1.21729974      -0.44656599       1.21986417       1.06353928      -1.65290248
O       10.96349071      19.56405570       6.80625936      -0.80231294      -0.22368963      -0.26411050      -1.31764112       0.90117458      -2.66869060      -1.68577945
O       13.28959146      23.79036726       6.73583515       0.27145975      -0.12330800       1.55892660      -0.26393475      -0.94447894       0.61180649      -1.70057261
O       13.69875751      20.92123738       6.69192616       1.24012119      -1.10885126      -1.82844562      -1.97901177       0.91023951       1.14026265      -1.67209303
O       11.12133224      25.10923103       6.72947676       0.06538531      -2.01866564      -0.57209240       0.20249654      -0.71629520       0.23267590      -1.67053485
O       10.20679793      18.32072309       8.87454537       0.06879738      -0.10920178      -0.53691867       0.99852909      -0.94300221      -0.50315808      -1.66010404
O       12.73915397      22.39833011       9.02374280      -2.61875409      -0.30382017       0.17687459       1.67995951      -1.51279544      -1.42375323      -1.68188488
O       12.48195071      19.28758244       8.78157278      -0.67908998      -0.30032097       0.56907998       2.45939509       3.83127718       1.58183104      -1.66753936
O       10.29425795      23.60062082       8.80518992       1.15674181       0.71599995       1.01288443      -1.45116862       0.70844303       1.76329299      -1.64863396
O       12.68276707      16.93990080       8.83254161       0.43513603      -1.91231968      -0.61024433      -0.29163646       0.36497005       1.31325504      -1.66740167
O       10.25536677      21.13676363       8.80298703       2.25845449       0.46246215       0.86727232      -1.29241219      -0.17338480      -0.00972850      -1.68539917
O       11.09976156      19.70834690      11.02270579      -0.36674376      -2.27533789       1.16873886       0.97677949       0.46897075       0.62937703      -1.65389156
O       13.46748256      23.87367076      10.93463316       0.83440188      -1.12771511      -0.37998636       0.92889979      -0.19286672       1.43956616      -1.65254498
O       13.63263013      18.13192914      11.14995921       0.15017889       1.81672708       0.64064870       0.45304343      -0.96447675      -0.75899765      -1.70307529
O       11.05189332      22.25926819      11.25497720      -0.41416445      -0.29029518       0.50320761       0.27895454      -0.14344026      -0.96555063      -1.68096495
O       11.10200980      16.91170145      11.09092803       0.37157464       0.65397843      -1.06107419      -1.49879626      -0.20466460       0.16747057      -1.67191184
O       13.49498345      20.88446032      10.92916414      -0.74688750       0.02437720      -0.34251343      -0.85196987       1.03536565      -0.03740737      -1.69536030
O       12.90496749      19.55501115      13.20770116      -0.24081592       1.20168232       0.48476208      -1.47385280       0.42849266       0.32216498      -1.65272641
O       10.59189265      23.95283272      13.57929773       1.48922439      -0.22829804       1.42018166      -1.21554485      -0.96288983      -0.30370895      -1.60442472
O       10.25229272      18.20046918      13.34080325      -0.74989948       0.43485854       3.18127921       0.10447360       1.45105371      -0.70670344      -1.63648498
O       12.63504636      22.33262263      13.31371618      -1.20677245      -0.33292818      -1.54894704      -0.07643131      -0.42029594      -0.74689178      -1.64842796
O       10.17284440      20.90303926      13.45105810       0.77330460       0.60976208       1.74616480       2.38028277      -2.68781989      -2.11847193      -1.62812555
O       12.67675097      25.01577341      13.13307370      -1.50065449      -0.51391603      -1.06822060      -2.15742144       1.67358011       3.51958820      -1.59764504
Al       9.51544911      27.93365706       2.41693977       1.85762210      -0.33310197       2.46861435      -0.20887644      -0.81084841      -0.77329496       2.46707296
Al      11.86324342      32.09864651       2.24465829       0.68081620       1.37413044       0.66508391      -3.26511094       0.97662534       0.11691332       2.46189547
Al       9.64065782      25.10019007       3.20814179       2.78158277       0.04361219      -0.63235709      -0.45482477      -0.05254815      -1.71890047       2.45047688
Al      11.92378539      29.31693753       3.15654974      -1.22613930      -0.26934251       0.03943084      -0.74720700      -0.21420698       0.02686167       2.43970656
Al      12.06330298      26.51286543       3.50168529       2.59552799      -1.01043548      -0.63299409      -2.85017368      -0.20351705       1.10539741       2.49608517
Al       9.48521338      30.67794068       3.26334118       1.93297620      -0.71595555      -0.59043944      -0.91827677       0.07782950       0.41264322       2.46914697
Al       9.46096920      28.03304230       5.33302695       2.30523544       0.55846266      -1.39018771       0.26130446      -0.27012429       1.23044882       2.48717475
Al      12.06288096      32.13856326       5.31976094      -1.36061146      -0.89783080      -0.28055670      -1.30786253       0.01062098      -1.43053598       2.51947546
Al       9.50673759      25.25663467       5.80773567       0.54780280      -0.44407690      -0.41113578       0.65045363       0.06966243       0.70969119       2.53531289
Al      11.87943390      29.36249431       5.84468492      -1.08790882      -1.51319150      -0.28940444       0.80574708      -1.24032686      -0.21489877       2.56913471
Al      11.96485210      26.49162394       7.68427509       1.58678806       0.22061330      -3.85592849      -0.48893689       0.86491218      -3.07196144       2.48179555
Al       9.50308616      30.68241093       7.36627770       1.56658747      -1.10604057      -0.00772705      -1.73138571       1.39897302       1.34245039       2.53151298
Al       9.54755905      27.96815371       8.18101450      -2.36120731      -0.70391061       2.14767499       0.14898272      -1.37912366      -1.24724617       2.55342555
Al      11.94818512      32.04155344       7.96615136      -0.73388444      -2.15887004      -0.93867251      -1.05024790       1.69193060       1.16708705       2.50173068
Al       9.53211353      25.03363959       9.99944172       1.24282654      -0.24571154      -1.71246292       0.18280480       1.61517575      -1.45483672       2.48879671
Al      11.92889882      29.24769071       9.84545786       1.76791043       0.02492143       0.09287311      -0.21631632       1.56653521       0.13974867       2.51055503
Al      11.83133426      26.42736569      10.24671736       1.99913399      -0.65709139      -1.54677616      -0.41179013       0.56024766       1.43411652       2.53815770
Al       9.51713222      30.80643253      10.09916800       0.99975870       1.91522142      -3.55751567       0.91191824       0.11613904      -0.84704571       2.49991989
Al       9.62169022      27.98982764      12.21361218      -0.06373632      -0.57315770      -2.16891842       0.04368915      -1.48225194      -0.53130066       2.49556804
Al      11.90643220      32.44936739      12.24346347      -3.32317891      -0.65751172       1.62348347      -1.52304004      -2.32972952      -1.40729863       2.49051309
Al       9.61544516      25.12061571      12.74478114      -1.92806097      -1.92583948      -1.55817552       0.13029075       1.14169006      -1.94157901       2.51889110
Al      12.03684377      29.41568279      12.56682142       0.89251927       1.02274119       2.54275520      -1.92131600       0.86103571      -1.04131966       2.47592139
Al      12.03700442      26.47097333      13.85069246      -0.11463488       0.84323326      -0.90337126      -0.35684386      -0.24636118       0.96441143       2.46189690
Al       9.45249241      30.74045231      12.69984336       3.14134899       0.08762425       1.96810143       0.14488253       0.65028304       0.50051059       2.48423791
O       11.26446101      25.19619656       2.37285784       1.03223745       1.01921447      -1.07329987      -0.30511090      -0.26475641       0.85088724      -1.54161859
O       13.49164312      29.57995304       2.26123073      -1.32435505       1.19212285      -1.39599462      -0.02857361      -1.77602701      -0.61482147      -1.56010735
O       11.23358774      27.76591932       2.38017843      -0.16154058      -3.43376593      -0.88624202       0.85449788       1.68384240      -0.16252655      -1.58554971
O       13.48802121      32.16622750       2.30759995      -0.71838273       0.39903647       0.41466897       2.24197670      -2.01970291      -1.32704495      -1.57324529
O       13.51940337      26.45213650       2.53712814      -1.42086889       1.21826352      -1.70128470       0.58309527       3.89288243      -2.09380312      -1.62728274
O       10.95556740      30.66089566       2.28247695       1.34552983       1.84978143      -1.26408930       1.59096595      -0.51944798      -0.84556404      -1.55530417
O       12.86594533      25.08459440       4.58849901       0.19779508       0.30383687      -0.79912724      -0.40693333       0.70160557      -1.36427921      -1.69330096
O       10.44187565      29.32040953       4.34405613       1.34656651      -0.17068471       1.72056667      -1.18517775       0.13882530       0.63106812      -1.74505627
O       10.35277561      26.47623546       4.55512576       0.08090432      -0.20364858      -0.40696462      -0.70609515       0.46329256      -0.29870346      -1.70588911
O       12.58710891      30.70754826       4.32743998       1.90963116      -0.51255753       3.02396210       0.55609990       0.51682850       0.82620042      -1.75197446
O       12.69646850      28.20390003       4.52889400      -2.72587584      -0.12388342       0.03622909      -0.11248578      -1.59828845      -1.43675027      -1.72870278
O       10.38308818      32.28641275       4.44569554       0.06694823       0.68486833       1.83216462      -0.14713948      -0.27542561      -0.63093340      -1.73758912
O       13.63685110      26.68023637       6.60061549      -0.54083570      -1.41596594      -1.38932026      -1.83209193      -0.45085143       1.80424972      -1.65599179
O       11.10136040      30.74031200       6.72153968       0.46891279       0.55989231       1.84998961       2.32510195       1.71232706      -0.78354554      -1.68173313
O       10.88029624      28.08784772       6.71284610       0.86187686       0.35092054       0.92461800       0.08649627      -1.12748734       0.51561385      -1.66943645
O       13.31547965      32.01562356       6.58564554      -0.28650058      -0.17667722      -1.84991862       1.17131980       0.71091611       0.78178203      -1.68909729
O       13.58360802      29.20620997       6.56235041      -2.78516729      -0.10735475      -1.24080362      -0.71060659       1.61953078       1.70958866      -1.65594184
O       11.29188893      33.43557732       6.56471104      -1.61732439      -0.79574146      -0.92274540       0.36610149      -0.82089864      -0.23923080      -1.68786585
O       10.34830825      26.54260001       9.07078601       0.44121458       0.71979215       0.10303412       1.99189514      -0.15897506      -0.88502678      -1.67668712
O       12.93024909      30.89806937       8.94274255       1.05211181      -1.15136128      -0.62109628      -1.55956629      -1.52018609      -0.22801848      -1.65886176
O       12.66057753      28.01140174       8.80942727      -0.62954268      -2.13762208       0.05632223      -0.82850215      -2.23859246       0.12901173      -1.68661880
O       10.19362229      32.10330820       8.84856953       0.06117199      -0.16153198      -0.07474520       1.54356790      -1.42606467      -0.96757884      -1.67611003
O       12.65084261      25.29956734       8.90635615      -0.15014585      -0.22312605      -1.50145450      -0.05134693       0.32021359       0.01609262      -1.69669890
O       10.22239048      29.46283502       8.88081783       0.38939237      -0.07947802      -1.85931431       1.22669746       1.06096351       0.97671598      -1.68076146
O       11.23704435      28.04918742      11.09164744      -1.05713758       0.02087259      -0.90620120      -0.65009810      -0.19887295       0.90441627      -1.69948232
O       13.58466681      32.43594590      11.06389064       0.10729667       0.23224451      -0.33468482      -1.40877144       0.59803635       0.82451148      -1.67772031
O       13.50344592      26.38012938      10.99603307      -0.43254252       0.92674643      -0.28543214      -0.29905899       2.46279216       1.20749695      -1.67480385
O       11.09406087      30.74489800      11.28179313       1.09121231      -1.22406642      -0.61424198      -0.80495073      -0.11834333      -0.34102917      -1.75388169
O       11.06505485      25.03044453      11.20404066      -1.65011401       0.39400195      -1.15569140      -1.20333278       1.25665380      -0.92305225      -1.70723140
O       13.34458644      29.42848385      11.10039978      -0.25396600      -0.23291349      -1.02092300       0.19977627      -0.16402055       0.59452350      -1.67604363
O       12.73360658      28.00208398      13.42914355      -0.68055000      -1.34693739      -2.15919681      -0.51801818       1.40247511      -0.70313336      -1.63248956
O       10.16307974      32.29685754      13.33772479      -2.98310291       1.44169639      -0.00016107       1.89415332      -1.07948104      -0.82793589      -1.56824028
O       10.27841526      26.64829073      13.39718770      -0.85275719      -1.02240937      -1.08539295       1.67752975       0.41242004       0.60378503      -1.59978354
O       12.61804517      30.93643180      13.29037965      -0.52909680       0.25672205      -1.88205443       1.16330194       0.31596136       1.39331810      -1.60318744
O       10.34809490      29.35489467      13.43517132      -0.91382899      -0.05846596       0.34683407      -0.02483842      -0.11889080      -0.64326853      -1.55748296
O       12.57281485      33.60981513      13.44416790       0.03869416       0.41574541       1.25961199       0.45797584       0.94476646      -0.43607455      -1.60455251
Al       9.53061045      36.13782228       2.54713231      -1.34906925      -0.05114181       1.48629912      -2.09714136       2.84919584      -0.20239475       2.41797853
Al      11.83781047      40.61033170       1.70842239       0.67137606       2.36417613       0.04831285       0.32058815      -0.35019526       1.52473118       2.42235231
Al       9.37704585      33.52437345       3.03637761       0.44812173      -2.65097451       1.02223865       1.41749981       0.32723466      -1.39939384       2.40825152
Al      11.99891705      37.77748521       2.85070494      -2.28091640       0.06593295       1.53269181      -3.47850631      -0.63073901      -0.07451301       2.44295669
Al      11.86640388      34.85394193       3.34225289       2.06964707       0.82720490      -0.25904225       1.70202205       1.83316582      -1.09758877       2.42595053
Al       9.52045575      39.13899209       3.25595843      -0.15504270      -0.42566342      -1.02414550      -0.48802044      -1.21955483      -0.73449292       2.44596004
Al       9.55639855      36.28740805       5.38481360       2.71434331      -4.27599109       2.35321614      -0.36726093       1.43126447      -1.89931228       2.48455501
Al      11.78279225      40.44522872       5.07908737       3.16252840       1.29271369       1.39881273       1.55935672      -1.50345443       0.90477836       2.52535772
Al       9.79501076      33.47775666       5.64584022       0.50861785       0.86393774      -0.53470968      -2.14350602       0.06962878       1.27742054       2.59859276
Al      12.13088395      37.68365488       5.49392077       2.03078012      -1.94247409       1.03387894      -1.58819140       0.71681633       0.63343610       2.51749659
Al      12.07121760      34.86493468       7.29709528      -1.91105152      -2.73715008       2.61271573      -2.31777023       1.10428786       2.41735026       2.50593972
Al       9.52861006      39.09821015       7.16937897      -3.42485424       1.17752844      -0.60074168       0.30952832      -1.58899461       0.78068276       2.55710101
Al       9.54157094      36.16126825       7.95667059       0.46547932      -0.93237804       1.23760204       0.95701073       1.70967172       0.49195660       2.54462814
Al      11.91398271      40.57998281       7.93350374      -0.32056184       0.42907797      -2.13407525       1.98562498      -3.06097295      -0.06742162       2.50905204
Al       9.56507825      33.56284783       9.75307672       0.55918716      -1.54280795      -1.14388521       0.41295456      -0.40118097      -0.86441109       2.51458549
Al      11.98388898      37.55339732       9.46352804      -2.78401535       0.45080112      -1.94188039       0.18642054       2.96236036      -0.49192201       2.51824903
Al      11.93135714      34.92812133      10.14546743      -1.31970576       0.68031278      -0.76261769      -0.47727212       0.17123326      -1.09632861       2.53308535
Al       9.48191440      39.10604071       9.75041265       0.58174656      -0.99799058       0.50733421      -0.11942389      -0.33964206       1.71126927       2.48701262
Al       9.57204763      36.26249219      12.18316048      -0.87737446       1.65215796       0.16114085      -1.27572763      -0.17816888      -2.78834806       2.50373268
Al      11.88401806      40.48383151      12.16413428       0.22688215       1.00265437      -0.62886539      -1.27153837      -0.05252923      -1.13659342       2.48958683
Al       9.37564079      33.59846941      12.40389986       1.98871013      -2.13834152      -0.65093205       2.16163765       0.67873342      -1.43561520       2.48895001
Al      11.87404258      37.76297786      12.09347045       3.37056457       1.12312875      -1.71154285       0.44344579       0.23256242       0.14495798       2.46296620
Al      11.87236547      35.21703830      13.90424743      -0.01896064      -1.04292406       0.25455078       2.39613145       0.41376045      -3.11757153       2.39632988
Al       9.41116577      39.13587474      12.57282340       2.04837925      -1.31798491       2.26126548       3.23677185       0.69055385      -1.47636595       2.48600316
O       11.00370782      33.64669854       2.35028061      -1.66433221       2.35284656       0.35367418       1.24224830      -1.88937759      -1.56521585      -1.55222726
O       13.51767426      37.97105636       2.09352354       0.77225462      -0.29380917       0.74502767       1.02031423      -1.46614295      -0.81028979      -1.59669781
O       11.13990761      36.25979415       2.10697138       1.28922563      -1.64057286      -0.38161624       2.17387092       0.68360953      -0.05970954      -1.47806394
O       13.52846733      40.45947657       2.26721444       0.13553755       1.77843681       0.92627149      -1.92540020       1.59160215      -2.20884392      -1.60828614
O       13.35472690      35.00103530       2.26835809       0.71060150      -1.44411931      -0.40099464       1.81310861      -1.84447271      -0.48752295      -1.53769732
O       11.03955798      39.06644807       1.86869150       0.48196558      -1.47693296       1.56153282       0.04044972       0.80194624       1.27143672      -1.54836190
O       12.91420091      33.59873253       4.30752394       1.17369222      -0.96999587       1.33731302      -0.67015414      -1.32872049       1.71686963      -1.69858217
O       10.65381442      37.64036227       4.16755093       0.91285640      -0.41548490      -0.58458949      -1.96631545       1.64975344       0.28914782      -1.69447219
O       10.22195155      35.04856511       4.10180659       1.46877306       0.76948122       1.97213373      -1.46334578      -0.94302043       1.92454074      -1.74708486
O       12.82828019      39.07157412       4.35163798       1.14968733       0.74556060       1.21696137      -1.40549204      -0.24988845      -0.35144934      -1.71585429
O       12.94300496      36.51126957       4.24163708       0.57430806      -0.03455104      -1.22126521       0.34885787      -0.13213528      -0.26119273      -1.74439979
O       10.23008507      40.76107730       4.19664498      -1.20429878       0.68105379       1.92582031       1.31354078      -3.32561857       1.50274777      -1.72660673
O       13.55767401      34.97466399       6.54428883      -0.47939461       0.80946004       0.43251226       2.71503200       0.58921088      -1.08026059      -1.65351367
O       11.15341358      39.06651234       6.43956363      -0.43899779       1.94011913       1.10957771       0.88174469       1.18620711      -1.29520546      -1.67839682
O       11.11960300      36.29093093       6.22811983       0.30892501      -0.72719695       0.27403471       0.85196025      -0.86069719       2.79317889      -1.69163477
O       13.36746565      40.54281965       6.62284422       0.20062726      -0.24516793      -0.57473746       0.78502849      -0.17669648      -0.50181555      -1.66187322
O       13.64846517      37.69927334       6.51464287      -1.58200044       0.71554997      -1.24940398       0.51080616      -1.88871223      -0.13111942      -1.69079268
O       11.29545693      41.59898970       6.48973840       1.67567688       1.62481533      -1.75647495      -0.29635605       2.70788403       1.74897860      -1.68141520
O       10.46522343      34.86639084       8.81281464       2.55820064       0.14217428       0.47310344       0.59243392       1.46991195      -1.54468427      -1.67044783
O       12.90581078      39.07930807       8.75802885       0.97199168       0.78719118      -2.90549594      -1.64616733       0.13164784      -0.87367031      -1.61951900
O       12.73674137      36.20595708       8.61245896      -1.25254392       1.15954129       0.07605522      -0.33592543       0.12033963       0.64757169      -1.68033600
O       10.19491919      40.42402761       8.56428062       1.61196769      -0.96294244      -1.32716586       0.41100634       0.18757169       1.58882820      -1.68058562
O       12.64060942      33.79511354       8.82568667       1.12596673       0.47169563      -0.61223992       1.46449741      -1.51736558      -0.51028750      -1.65335667
O       10.18889514      37.87256032       8.58265903      -1.28213089      -1.65049635      -0.04352865       1.74279254      -1.01249482       0.93035349      -1.66732442
O       11.12137817      36.53573888      10.79963775      -0.63329209       1.75687708      -0.84960055       0.85954956      -0.53105622       0.65627743      -1.71146154
O       13.50100447      40.60359927      10.78910893      -0.64746571      -0.40738242      -1.13792120       0.54969067      -1.46392982       3.23477019      -1.64091074
O       13.61926981      34.90313631      11.05575930      -0.44399317      -1.32936404      -0.95429421      -2.20451235       1.19870557      -1.45882487      -1.70065856
O       10.96481539      39.13762137      11.09594203       1.24064947       0.04705105       1.75786253      -0.14823316      -0.09339838       0.07367202      -1.75453591
O       11.06017567      33.62234542      10.93816618       0.44792371      -0.43453255      -2.59526708      -0.09601100      -1.13449726       2.80696294      -1.69329357
O       13.43016039      37.79649337      10.88291710      -0.22418076       0.15212073      -0.15726847      -0.57591535       0.00977592      -0.41806149      -1.69445455
O       12.88525231      36.61855739      13.02831349       0.21772413       0.67762744      -0.07501169      -3.17409755      -2.83242633       1.59016796      -1.62692487
O       10.25537892      40.63882349      13.34119540       1.68380407      -2.39469905      -0.03177751      -0.82641202      -3.27686195      -1.06582876      -1.54599547
O       10.25105118      35.06392780      13.27470391       1.11797914       2.19359541      -0.40812708      -0.54661387      -1.13201573      -0.51464211      -1.65717745
O       12.54886245      39.07369099      13.22441619      -0.29394601       0.55490894      -2.23870327      -0.01891064       0.85457090      -1.44196855      -1.60324311
O       10.22696696      37.64969759      13.04056906      -2.07197355       0.15690207       0.35567823       0.53646654       0.48957270       0.84909625      -1.58717203
O       12.57476822      41.65138505      13.32817632      -0.15403089       0.52790351       1.51585664       1.16969727       1.13317125       0.39385929      -1.60372543
Al       9.60731035      44.57726567       2.36323709       0.28373212      -0.99365845      -1.70349408      -1.61326813       1.25958300       0.32572765       2.49688125
Al      11.91948417      48.76370946       2.15885138      -0.80069710      -1.57566442      -1.44295117      -0.13309603      -0.40947507      -0.59288417       2.43554020
Al       9.38579472      41.89322336       3.11289459      -0.92791752       0.18056143      -2.73499370       1.54524226      -0.88941689       0.35759246       2.38142204
Al      11.95694362      46.04242824       2.97180022       1.43684066       1.93048042       1.75862598       1.18192270       2.34520431       2.41478518       2.44546604
Al      11.94115003      43.29700936       3.36641186      -1.24653171      -3.58428922       0.73595647      -0.06717237      -0.83833714       0.15853577       2.48225069
Al       9.44329104      47.35839039       3.62552412      -1.59892307       2.14974263       1.23952483       0.32446512      -0.59865645      -1.25574496       2.47340965
Al       9.53556204      44.51686621       5.36095777      -0.37325408       1.53297901      -2.32658913      -0.49750570       1.87463007      -0.42510968       2.52079105
Al      11.81400359      48.79266455       5.37688400       1.96530441      -1.57460414       1.13534834       0.19091883      -0.91839650      -0.87696185       2.50260830
Al       9.74004638      41.97333339       5.91173977       1.98297675       3.04701428       0.86694156      -4.28170084      -2.01237932      -2.34852901       2.53270960
Al      11.96844173      45.91120710       5.82711587      -0.43625059      -1.47093649      -1.04128995      -0.62182303       1.15492428      -1.25168890       2.51347351
Al      11.76582169      43.29514074       7.62892703       0.88523504       1.50978592       1.31107942       3.13981169       0.49656123      -0.58765351       2.49416184
Al       9.41520534      47.47467661       7.61923205      -1.78918358      -0.57578927       1.12086876       0.38020794      -0.66082458      -2.00124259       2.48171687
Al       9.34829588      44.63052910       8.10152191       0.59499361       1.56902001       1.95671863       2.13319048       1.21236274       0.47647540       2.52448750
Al      11.88540575      48.62033052       7.99670268       1.38406398      -1.01462057       1.19986862       0.28236032       0.87668917       1.28702336       2.49506426
Al       9.55910673      41.80110732       9.65454328       2.08776569      -1.60797123      -1.44596844      -0.09385925       0.67155114       0.22589198       2.52429605
Al      11.93624777      46.03004362      10.02961763      -1.82748588      -0.06653238       0.50961967      -1.20916614       0.31703391      -1.57811869       2.54405451
Al      11.95334290      43.28484897      10.27291753      -2.52435167       0.72120426      -0.20286569      -0.13230248      -0.92596316       0.45007084       2.49989367
Al       9.39577312      47.27455196      10.09521612      -2.92875530       0.95225464      -1.94930256       0.99503848       0.50073568       2.36100744       2.48643684
Al       9.70557701      44.45299141      12.05507833       2.55551884      -0.27319833      -1.38053747      -2.49456700       1.78725494       1.72053400       2.52419209
Al      12.01550418      48.70813081      12.41697834      -0.51437213      -0.96088273      -0.57072586      -1.09109133      -1.18838322       0.27307688       2.46930933
Al       9.49003957      41.88116047      12.30963507      -0.67146413       0.30788012      -1.69993370      -0.26219265      -0.14689209       0.69986092       2.42978382
Al      11.82588679      45.81352762      12.66683292       0.01069579      -0.11279731       1.07549823       1.08886888       1.37097079       0.11575201       2.47539949
Al      11.83225919      43.12861814      13.96294334      -1.87413891       0.10147340      -0.88257075      -0.38829234       0.55907311       0.41832546       2.38693213
Al       9.51584416      47.43642512      12.86461344      -1.89825323       0.92733629       0.27568542      -2.01951293      -4.14157604      -0.63345251       2.45152974
O       10.94502595      42.07980666       2.03283466      -0.70206695       0.62886071       2.29261790       0.80767022      -0.29476974       0.22159243      -1.57662523
O       13.64234377      46.06900702       2.23373934      -0.47552304      -0.15793748      -0.19329208      -2.91139892       3.14270972       0.76770657      -1.54719234
O       11.31218729      44.66050968       2.35062947       1.28088203      -0.61685030      -0.55702838      -1.84081894      -2.58163742      -2.36226122      -1.58500171
O       13.62132921      48.66668877       2.01125771      -0.41984320      -0.54930782       0.81158079       0.09061933       0.23513291       2.29158594      -1.55398893
O       13.47267972      43.20389437       2.30363872      -0.40801491      -0.21855038      -0.51750655      -2.07253377      -1.70415700      -0.49688231      -1.57312715
O       10.98455805      47.33274685       2.27730166       0.09100402       1.43435851       0.43487186       0.36826218      -0.06901018       0.46060194      -1.57850897
O       12.73320970      41.85953786       4.33993092      -0.61642563      -0.02328481       0.23236295       0.69739647       0.27406765       0.58416978      -1.72084582
O       10.39670960      45.89089686       4.42008825      -0.41434060      -2.64523143       1.68196782      -0.77881160       0.36851154       0.76388781      -1.74054646
O       10.18410852      43.12108643       4.28690662      -0.27145022       1.76713122       1.01486549       1.61495999       1.75759852       2.71949357      -1.71972835
O       12.57900096      47.33148324       4.56189463      -1.82049518      -2.14682784       0.29655594       1.06812322      -0.30025984      -2.29984152      -1.70863986
O       12.69879941      44.75094036       4.43615810       0.45606226      -1.95371771      -0.72725579      -0.26708471       0.03097275       0.09891265      -1.72572696
O       10.02676376      48.86631039       4.58193217      -0.58517239      -1.38310974      -0.31796432       2.70249901      -0.77530612       0.36272428      -1.69965422
O       13.48696996      43.56773291       6.67658216      -0.59410502       0.47995793       0.26828948      -0.94265383      -2.77340473       1.61138431      -1.67536592
O       11.26368731      47.43761127       6.57025966      -2.13352509       0.97047982      -0.91982476      -2.06949615       0.43003643       2.63943281      -1.64471567
O       10.95632531      44.55826352       6.57529514      -1.00478513      -0.36469144      -0.25745701      -0.37000250      -0.29937562       0.83310018      -1.70612192
O       13.44437502      48.71580231       6.73836869      -0.81626859       0.16082311      -2.37972439      -1.46948437       1.60576562      -0.57154821      -1.68111074
O       13.64066362      46.03337356       6.62878700       0.50358444       0.13039417       0.38034674      -1.41785452       0.14230299       1.67151491      -1.68548298
O       11.26626956      49.92906205       6.81023496       1.23147752       0.41183748      -0.95469966      -1.34078960       0.48778197      -0.49280176      -1.68670928
O       10.61726217      43.30264985       9.01035555      -2.15301554       0.98889808       0.46670265      -4.03449309      -0.57474587      -1.46040415      -1.68552804
O       12.77531209      47.33114508       9.02012486       1.38477610       0.07736087      -1.58260712       0.17853990       0.79206698      -1.07208906      -1.67823958
O       12.51082127      44.64653469       8.93881922       1.01740844       0.32605315      -1.44169956       2.09511497      -0.71954413      -0.50891233      -1.65747154
O       10.22215448      48.64424535       9.01271294      -0.93741563       0.74545414      -0.26889538      -0.80386218       0.06543461      -0.75161663      -1.67327440
O       12.58050441      41.94423287       8.91401841       0.65387874       0.04193055       0.45341549      -0.62818108       1.15507406      -2.17221666      -1.68285358
O       10.25334891      46.11868241       8.93863414      -1.02903504       0.44687650      -1.72859943      -0.64170530       0.13992317      -0.23399692      -1.66590190
O       11.29835782      44.79412688      11.21593881      -0.26347583      -0.67021417      -0.04491406      -1.40151938      -1.74204944      -0.44252794      -1.72241271
O       13.47248941      48.53934101      11.28025034       0.89691933       0.23678494       0.61946345       0.18967743       1.42663218       0.54566134      -1.77190864
O       13.55769647      42.96449179      10.95394480      -1.69603390      -0.60715619       2.13856441       0.39634192       2.22007124       2.90532447      -1.67011166
O       10.93767724      47.27153259      11.33001306      -0.36455689      -0.06830973       1.18254235       0.90194385      -0.12810969      -0.37823677      -1.77036965
O       10.92768608      41.86925226      11.15957126      -0.32834675      -0.39618154       0.46395042       1.51313398       0.32937058      -1.45161560      -1.69156218
O       13.43579155      45.94621519      11.15095608      -0.06279690       1.97024355      -0.06578156       0.60588095       0.70336354       0.81819439      -1.75653315
O       12.74787174      44.44050855      13.25915655      -0.45236229       0.32207583      -0.87880204       0.30180104       0.07786071       0.11316977      -1.64833248
O       10.41147048      48.65331555      13.47138604       0.34820261       0.89168075      -1.29135673       2.10688908       2.71242721       0.49013847      -1.55018389
O       10.15831534      43.20056655      13.35492374      -2.02713286       1.94214197       1.01051377       0.36748068      -0.10002929      -0.74092834      -1.60220635
O       12.74836879      47.16193591      13.47086479       1.49387972      -0.48265187      -1.90639374      -1.37160931       1.15297937      -0.83394766      -1.57585716
O       10.25957122      45.88441069      13.44054688      -0.22731344      -0.05942129      -1.86819193       0.06889757       0.22017658      -0.64460370      -1.56722546
O       12.74609923      50.07928620      13.34294513       2.82566573      -1.59699023      -0.06551785      -0.54673697       0.94351548      -0.62432288      -1.58699882
Al      14.55670925       2.87279203       2.39705139       0.63570256      -1.24954378      -2.85937116      -3.24859471      -0.63454754      -0.56460164       2.43298078
Al      16.76163695       6.98729574       2.36839264       1.63763744       0.48448095      -1.72652310      -3.62402096       0.76889499      -0.23127600       2.44712973
Al      14.18636860       0.15049921       3.10485336       2.88307168      -2.57433537      -0.64654598       2.70864705      -2.06741664       1.58659829       2.40215707
Al      16.73850110       4.37358043       3.45203356       0.33231105      -1.56473694      -0.79059580       0.54377875      -0.53618845      -0.84398867       2.41933966
Al      16.87965833       1.57808852       3.63457533       0.23564959      -1.59359598       0.87492703      -1.17563227       0.43191888      -0.91714416       2.48729134
Al      14.23898892       5.71638873       3.61669543      -0.50157187       1.19418911      -3.06564056       0.58566274      -0.78835944       0.17559649       2.44355822
Al      14.22120926       2.93594184       5.47664969      -1.31207334      -0.88737422      -0.30172358       0.55051073      -0.08176969      -0.75061374       2.49946952
Al      16.71525861       7.14376026       5.40699342       2.00371698      -0.58420070       0.96572732       0.66215710      -0.93147755       1.10933996       2.52674556
Al      14.24642183       0.14997560       5.81968480       0.75805630      -2.33761266       0.95382024       0.35366529       1.36603182       0.31187757       2.53049517
Al      16.68507874       4.32214596       5.97385233       2.62243028      -2.09077447      -2.08702984       0.88299176      -0.95798919       0.78837868       2.57507491
Al      16.66675502       1.58952620       7.59457599      -2.15892714       1.29376995      -2.55227011      -0.42934404       1.07359264       0.68201324       2.52103209
Al      14.36750993       5.77850668       7.48412696      -0.97223440       0.90268195       0.10307779       1.62005982      -2.31815690       2.09317495       2.51141548
Al      14.14567410       2.94872638       8.09859463       0.04867454      -0.20142224       1.26783169       2.08314916       0.97383046       0.57754362       2.50488544
Al      16.71871655       7.20248690       8.05010240      -2.00155266       0.47009522       1.35138903       1.14543924      -2.25139975       2.40006197       2.49481320
Al      14.26327105       0.31007974       9.80220732      -0.06176125       0.86968182       0.21233804       0.18782724       0.01729049      -0.44296979       2.54442215
Al      16.72229153       4.32283855       9.78689730       0.55668216       1.75774979       1.21895001      -0.93851014       0.97694747      -1.50450148       2.56152391
Al      16.59945467       1.57872913      10.25983382      -2.98107996       2.05888720       1.58395047       1.16256300      -0.26068709      -0.10544173       2.51986885
Al      14.27161155       5.84430228      10.24064421      -1.06109240       0.78653983      -2.43472959       1.84650130      -1.16045892      -0.09130268       2.49821997
Al      14.40749736       3.02269929      12.01041784      -2.05441150       1.07416242      -3.06124907      -1.67724041      -0.54068845       1.50683212       2.53452349
Al      16.52337033       7.09603079      12.35268352       1.29964522       1.61561521      -0.36298643      -1.30210936       2.19636359      -1.23428627       2.49533153
Al      14.35375682       0.27682690      12.44805749      -0.72858699       1.98096252      -1.25152628      -0.70713381      -1.18695260      -0.15259724       2.43191719
Al      16.68970514       4.39839349      12.31063594       3.30925996       2.90117301       1.57913639       0.11576479      -0.83208217       1.55266719       2.46202564
Al      16.56250566       1.57963119      13.92667568       0.84048461      -2.01389333       1.03672715       2.14576005       1.33788520      -0.51721370       2.40763354
Al      14.39519618       5.52438027      14.03583802       3.07695925      -0.26718235      -0.94463738       1.25884120       1.53473943       0.28009506       2.39961147
O       15.94981150       0.40692361       2.56010639       0.88022034      -0.32097227      -1.80114748       0.09194339      -0.16549821      -0.50151041      -1.61415315
O       18.45535901       4.27881223       2.66471196       0.26508262      -1.89704165       0.05078957      -1.26778351       2.13868137       0.34194755      -1.62733424
O       16.20571277       2.95326332       2.55955129       0.98764420       1.39492748       0.12733267       0.55822882      -0.91250885      -0.65295020      -1.57538760
O       18.39129235       7.15995545       2.42338761      -0.90584910       2.32461152      -0.18882183       1.62872885      -2.84070545       0.40809778      -1.61214173
O       18.30746243       1.55855501       2.28162439       0.13418173       1.50554630       0.04372010      -0.02600290      -1.77881753       1.58649072      -1.58459425
O       15.74943624       5.57430865       2.59138142      -2.21716771       2.13047313       2.12435469       2.52282611       1.29753976      -1.81243551      -1.55458701
O       17.79005498       0.14348048       4.64103132      -0.41836715       0.32179866      -0.47927465      -1.24823030       0.52789204      -1.19155657      -1.73546839
O       15.16662313       4.28107533       4.51550979      -1.51530188      -0.26888818       0.59542277       0.00355240      -0.42778922       2.04904590      -1.71962929
O       14.83297574       1.41700581       4.54354454      -1.18034723      -0.49504223       0.63380011       0.90249304       1.85931242       0.51616119      -1.71866977
O       17.46503616       5.67982647       4.60753828       0.70430439      -0.26542860       1.34950077       0.93954237      -0.96629362      -0.43797528      -1.73635340
O       17.36178598       2.93248204       4.73352243       1.10003787      -0.97754980      -0.86334322       1.83445446       1.14331579       1.16399258      -1.71113205
O       15.16069253       7.09820317       4.58495896      -0.40951279      -0.48468676      -0.69744009      -0.67454423       0.79821575       0.24100359      -1.71738875
O       18.38895863       1.73228388       6.99016740      -1.95066312       0.25837174      -1.27795753       0.32312092      -0.62113634      -1.45757205      -1.68747914
O       16.20142960       5.75487075       6.82126370       1.96607732       0.48020403      -1.39891953      -3.05975640       1.96129706      -0.28316866      -1.66739810
O       15.72335452       3.02820375       6.87718288      -0.54706432      -0.75274019      -1.34985153      -0.75446276      -0.98067683      -1.28513012      -1.68055201
O       18.23373122       7.09954390       6.93492351      -1.40523198      -0.98544291      -1.73615403       0.57744366       0.58241784      -1.11076606      -1.68838632
O       18.39143481       4.20613031       6.90489930      -0.79618117      -0.41796890       1.52902749       0.30891945      -0.38435809      -0.97276351      -1.66993070
O       16.11382873       8.32290432       6.76908661       1.57102948       0.65563427       1.77668902      -1.69628388       1.45916216       0.77633757      -1.68214917
O       15.16902212       1.58465413       8.90112919       0.39751788      -0.11499675      -0.81758859      -0.84236662       0.59916541      -0.21314783      -1.67672920
O       17.59990562       5.66110362       8.92768980      -0.04063047       0.77385560      -0.06685746       0.52478521       0.94495042       1.38618870      -1.66749823
O       17.40242619       2.82365575       9.04625551      -1.55093536       0.15769896      -0.62465843       0.56237024      -0.25502622      -0.33752296      -1.67915905
O       15.05025613       6.97181997       8.89934378      -0.57330871      -0.22309868      -0.56116129       0.53266012       1.88020795       0.51964405      -1.67499232
O       17.25126397       0.32577610       8.93122147       0.38849422      -1.02010890       0.67553823       2.24092489      -0.02948600       0.56631506      -1.66144383
O       15.06149231       4.45838220       8.90312336      -1.06620163       0.86396741      -0.70167297      -0.73670410      -0.01380422       0.44510511      -1.66435969
O       15.88989139       2.99805963      11.10160246      -0.03816357       1.47279463      -1.15875266       1.20249523       1.20929368      -0.75885838      -1.69960082
O       18.30822432       7.29671803      11.42625919       1.11452561      -0.59067080      -1.04033340      -1.07662228      -1.09500540      -1.94771742      -1.69762206
O       18.43110928       1.47881402      11.10437814      -2.22219852       0.32931749       2.61697668      -0.63409728       0.35526555      -0.18627423      -1.67927992
O       15.91097029       5.59928904      11.24973689      -0.01480350      -2.75122322      -0.51351985      -0.17761840       0.93342385      -1.57874538      -1.70335865
O       15.70116889       0.22541589      11.07308412      -1.21498640      -0.79229496       1.20317130      -0.74541354      -0.43544006       0.70432619      -1.69357419
O       18.29696770       4.34820556      11.05989035       0.41640365      -0.53673652       0.39916870      -2.23460227      -0.95306015       1.22800340      -1.68359077
O       17.48140027       2.92518804      13.04784779       0.21281639      -0.53218876      -2.63483136      -1.39231796       0.54603067       1.77432308      -1.65341353
O       14.94896061       7.08629198      13.51831464       2.23598490       0.86852234       0.51893658       2.09216470       1.71419528      -0.89004110      -1.60453415
O       14.99150873       1.55208794      13.35413851      -1.33938899       1.10245098      -0.80656145      -0.79778749       1.79564126      -0.07864656      -1.56312990
O       17.31810104       5.94025929      13.29577878      -0.59453322      -2.29294508       0.53275751       1.28693284      -3.63717121       1.67034557      -1.63402212
O       15.13966071       4.19074105      13.28694287      -0.16756335       0.58538828      -0.47863027       0.75555665      -0.51086546      -0.43267391      -1.61636126
O       17.39467276       8.47298688      13.62394359      -1.19589956      -0.17693613       0.79954259      -0.78106925       0.59806380       0.39232661      -1.60572052
Al      14.25888277      11.32039347       2.17808330       0.70832875      -0.10756811       0.14470772       3.59991503       2.12207038      -0.75507119       2.42499804
Al      16.64800903      15.38713601       2.38651833       0.22132449       2.79526364      -0.42808058       0.56799280      -0.43448904      -0.77194412       2.43994379
Al      14.42148203       8.64315354       3.18655004      -2.48833185      -0.20244241      -0.40352580      -0.06385507      -2.31652399       1.30748016       2.45852757
Al      16.78472360      12.56495737       3.20433769      -0.20282536       2.17631191       0.78438471       0.69753284      -1.75034883       1.36815021       2.42714357
Al      16.93369220       9.81060597       3.58327575       0.62687708      -0.05605377      -1.38231568      -1.93893392       0.50914538      -0.86276310       2.53411841
Al      14.33064732      13.84250158       3.59881193       0.55007401      -0.70313788      -0.21215436       0.31414735       1.85137747      -0.48162039       2.48186088
Al      14.20590677      11.21042314       5.50214892       2.90064595       1.71810849      -0.70898232       1.95563626      -1.00303892      -0.58107625       2.52874780
Al      16.70352613      15.36178482       5.32540222      -1.54920645      -0.55349092       1.78647319      -1.38384803       0.92481281       2.01963510       2.48955989
Al      14.34309916       8.40428985       5.83330982       1.69698018      -0.49308309       1.02538749       0.05386510      -0.33886870      -0.16581624       2.48567247
Al      16.56513628      12.62862968       5.99791298      -1.33606440       2.14018377       2.44991909       2.20069759      -0.52894857      -0.76673191       2.53769398
Al      16.72988473       9.96375234       7.54005417       0.95913907       2.45754245       2.24725929      -0.75942784      -0.51785205       0.91052065       2.54314685
Al      14.29283820      14.21820982       7.52736480      -2.91562525      -0.91609070       2.30564674       0.30343802       0.04728183       0.87900074       2.52839446
Al      14.29992705      11.47171803       8.13355045       0.34606235       1.85189384      -2.42566174       0.00980676      -1.30541758       0.95851710       2.52036691
Al      16.78584071      15.47572929       8.33974395       0.05094949       0.43610819      -2.89538059      -1.75522779      -0.68485745      -2.29876902       2.51721787
Al      14.38068104       8.64622398       9.91749505       1.18030823      -2.84594793      -0.92517513      -1.36458210      -2.11759395      -0.01538261       2.50654888
Al      16.69828459      12.64739910       9.84846339      -0.96732901       0.04643589      -1.32353127       0.97422345       0.85039605       2.03449648       2.52874374
Al      16.68020219       9.85298534      10.27852997      -3.38934949       0.03593391       2.32336029       1.99407265       1.19823055       2.25773513       2.49247909
Al      14.42929890      14.01810367      10.41409846      -0.08830761      -1.19615294       2.47114650      -1.03257377       1.22977165      -0.28406608       2.53144622
Al      14.14375880      11.38582828      12.06663528      -1.99797337      -0.99438783       1.74422093       1.68640318       0.38580073       1.26160258       2.55423903
Al      16.80311205      15.42161794      12.27040714      -1.25785871       0.53423368      -1.03342345      -1.05480953       0.19806597       0.07452605       2.50484467
Al      14.29848647       8.75042206      12.69142207       0.55986450      -0.58209842       0.95167729      -0.67563271      -3.49251779      -0.50788417       2.48847699
Al      16.51385522      12.56375451      12.54630211       0.64874053      -0.61401122      -2.98960129       4.53062996       0.43577014      -0.93282243       2.44910860
Al      16.52717194      10.00867285      14.12605684      -1.13647048      -0.33810997      -2.44521172       1.52645472      -0.73473566      -2.30537942       2.41818714
Al      14.42179650      14.18760959      14.10417790      -0.47981767       0.03154602       0.05133157       0.62061739       0.07521189      -1.93781398       2.39074159
O       15.92983611       8.54710873       2.25920583      -1.06749890       0.48406412       0.43321713       0.54007797      -0.50721525       1.13472183      -1.56655347
O       18.34023164      12.57296318       2.38571793      -2.09259460       1.75253688       1.29257285      -0.79644079       2.72428046       0.89092703      -1.59542632
O       16.04358679      11.31471688       2.20997461      -0.35080274      -2.03510985       0.83588866      -1.66789873      -1.98795422       0.75310536      -1.56585062
O       18.42092173      15.35890522       2.26249376      -0.27454628       0.43410765       0.21380012      -1.81262397       0.44546088       0.70477269      -1.53406096
O       18.21794681       9.62270036       2.17531034      -0.49793454      -0.31913846      -1.27037471       1.11111751       1.49226360       2.02325614      -1.55611849
O       15.91601271      13.77657075       2.45665305       0.40910931       0.30894994      -0.36759037      -2.04859782       4.03981013      -0.86785443      -1.58580935
O       17.51882623       8.60544743       4.77360581       0.59930237      -2.25701829      -0.12152678       1.80022366      -1.78701663      -1.05194048      -1.69909894
O       15.23382218      12.49283153       4.58852064      -2.38646265       0.64531257       0.74754824      -0.70153056       0.87725644       0.26450148      -1.73290038
O       15.20089989       9.70279296       4.68071515      -1.20344868       0.84432694       1.72153737      -1.60835057       0.22976357      -0.82701288      -1.66886032
O       17.48163255      13.99033959       4.35311324      -1.98139699       0.80138128      -0.50878948      -1.02343579      -0.03777068       2.63731559      -1.74981213
O       17.44674296      11.25717982       4.69748015       0.00810211      -1.00839887       0.74477624       0.73927294       1.28236370      -1.21684836      -1.69064188
O       14.86112472      15.45509426       4.64647816       1.99327880       1.38083885      -1.19679850       1.49667819      -0.30001202      -1.09282357      -1.68137944
O       18.39918777      10.11560491       6.82403628      -1.64885441      -0.56825844      -1.17089813       0.14325136      -2.15284963       0.79852914      -1.67760038
O       15.98163488      14.23000898       6.66064501       1.93688823      -0.70584473       1.82203115      -0.45099885      -0.97738620       0.96214549      -1.67504609
O       15.70735706      11.26850114       6.78191103       0.73032774      -0.33900152      -0.23446959      -0.14130650       0.38159319       0.90685318      -1.68470323
O       18.12998748      15.59936707       7.00345364       0.15701526       1.78576654      -2.01640691       1.34832633      -1.07936808      -2.28356233      -1.66530526
O       18.27690054      12.53405300       6.89103294       0.10016807      -1.55992180       1.10340339       0.10204708       1.18075294      -0.79717097      -1.65530670
O       15.92912272      16.69706781       6.76571037      -0.80513972      -0.15118123      -0.09762457      -0.67578917      -0.04165965      -0.35565902      -1.66424620
O       15.36183408       9.86815027       9.00657854       1.49997879      -1.02908364       0.47472159      -1.32087708       0.46368587      -0.65875524      -1.67817283
O       17.73263663      14.14498385       9.12542551       0.08282434      -0.48620048      -1.55981950      -1.64146816      -1.64068569      -0.58007540      -1.67848825
O       17.38259815      11.21889413       9.12818032      -1.97571162       2.13160384      -3.15203666       1.90909011      -1.73050420      -2.49573325      -1.66588032
O       14.82264216      15.40212225       9.00087538       1.53056838       1.91117064       1.14035098       3.46980278      -3.01934337      -1.97273283      -1.66316462
O       17.57734288       8.56890095       9.15049723      -1.20388693       0.03379568       0.08039906      -2.78207381       0.82811330      -1.77777115      -1.67444611
O       15.19317084      12.88814592       8.87860582      -0.75947372       0.42775960       0.33971714      -1.00814530       0.19970355      -0.01042764      -1.67710984
O       16.02502933      11.41305468      11.24112974       1.34403234      -0.45635065      -0.24846551      -1.49984049      -0.76281481      -1.01949304      -1.67621219
O       18.36445489      15.42613414      11.23999796      -1.08255247       1.83774722       1.81113147       1.25689086       0.55120732       0.97972388      -1.75608003
O       18.46758737       9.88434986      11.28995226       0.37613032      -1.22322476      -1.52490153      -1.08200445      -1.61964202       0.58957824      -1.66838300
O       16.06132328      13.93120995      11.28766490       1.46102092      -0.37093753      -0.82909433      -0.85368721       0.08689020      -2.12619386      -1.69034636
O       15.81003055       8.59546452      11.36957544      -0.66529471      -0.66152516       0.33159980      -0.54246016      -0.74938792      -0.65359612      -1.71055555
O       18.34843736      12.50891720      11.34894420      -1.88759126      -1.87504590       0.39497473       0.25594037       2.48246336      -0.66231931      -1.72369719
O       17.48358861      11.31986481      13.51341647       0.10043882       1.29694894      -0.64512045       0.45245007      -0.43379161       0.29658169      -1.60453713
O       15.44196788      15.56312225      13.39237723      -0.19664993      -2.32240729       0.95770720      -3.86077629      -0.39455499       1.06093803      -1.58714402
O       14.93793390      10.13019818      13.45784059       0.50435265      -0.43123599      -0.09223905       0.45950946       0.30786848       0.61097268      -1.63077354
O       17.43482530      13.98531924      13.34705587       1.14201438       0.28461704       1.21825061       0.43099303       0.75336993      -0.07980665      -1.58730626
O       15.08401692      12.68942219      13.36257304      -0.52755521       0.29515638      -0.89856397      -2.90694518       0.13674244       1.70193369      -1.63212037
O       17.45492132      16.81574342      13.44882914      -0.10761593      -0.66743765       2.65714029       2.38900488      -0.72309570      -1.91306252      -1.59442806
Al      14.34605376      19.63434147       2.53521342       0.03846279       1.59049248       0.23532797      -4.39996512      -0.61169157      -0.66183927       2.48061967
Al      16.70187978      23.70319544       2.00190140       2.05341054       0.72321873       3.84579228      -2.52829028       1.24796294      -0.08123676       2.41193938
Al      14.21921953      16.77062657       3.17385859      -0.81275636       1.90150705       1.02592609       0.59912963      -0.48213691       0.57665845       2.42038178
Al      16.69278204      20.83006652       3.11528102       0.04712895      -3.57381648       3.48546982       1.46374430       2.75556065      -0.33913208       2.49133682
Al      16.74072116      18.22306165       3.52157046      -0.39466190      -1.67307198      -3.32152128      -1.15351143      -1.32991120      -0.67898627       2.52349591
Al      14.44292644      22.24509633       3.51363429       0.53946643       0.57422534       0.93242833      -2.38198973       2.57698507      -2.29165157       2.48830009
Al      14.20512405      19.49166398       5.42824784       1.19672088       3.02737025      -0.06417718       0.50318699       0.34822754      -1.87275116       2.45972300
Al      16.66439551      23.66099683       5.34533276       0.77414113      -0.82839166       0.78086366       0.61207370       0.95176141      -0.54103273       2.49822330
Al      14.19368950      16.84033623       5.80469186       0.20762902       1.37705517      -0.77777281       1.33604071       0.12001444       0.25651053       2.51026392
Al      16.53825857      20.93785361       5.76757566       1.86958474       0.03806261       0.18543498       0.69915195       0.28809349       0.82415350       2.52434802
Al      16.51221057      18.19205533       7.58520956       0.81959141       2.01563253       1.83743653       0.62842162       0.11194369      -1.31158344       2.51362967
Al      14.24366864      22.51003090       7.59270860      -1.97060619      -0.17930077      -0.49158556       1.86025100      -0.98824466      -0.34392068       2.53286242
Al      14.23497909      19.54028593       8.07139777      -0.15897400       1.82357255      -1.22262241       0.16222496       0.92629636      -0.17767969       2.48954654
Al      16.71628075      23.86205832       7.93148263      -0.29690056      -1.92573754       0.74101515      -0.12131498      -1.99474648       0.70639792       2.49735022
Al      14.31045549      16.74014221       9.89192364       1.61846284      -1.16313249       2.81355383      -1.17466808       1.97802022       0.82932941       2.51012969
Al      16.69029911      21.06173174       9.65384589      -3.34028005      -0.15110250       0.84668384       1.89643701      -1.01477127       0.96742056       2.48070574
Al      16.64160890      18.18665697      10.33066922      -0.05416466       1.38801765       1.62381623       0.27873653      -0.35818529      -0.30059525       2.54972792
Al      14.36583445      22.35682607      10.25124979       2.05603772       0.99051412      -0.80372554      -1.23016032       0.81102222      -0.18948458       2.54977632
Al      14.35079680      19.67270267      11.95644043       0.61233981       0.31338543       0.39958837      -0.36217044       0.02745481       0.88368158       2.59041905
Al      16.74083266      23.84537233      11.97928930      -1.14336223       1.17341815       3.43586567      -1.91646144       1.89152594       0.05593746       2.52194500
Al      14.39665093      16.97199442      12.51900907      -1.24756570       1.14346711      -2.72095939      -0.11985075      -2.63667719      -0.02730730       2.48407722
Al      16.76016420      21.19439150      12.33502855      -0.55517185       1.76526684      -0.20833780       0.07030607      -1.66721031      -0.82910877       2.49956822
Al      16.72337323      18.34718367      13.69674849      -1.68697065       2.63968962       0.65548755       2.92921959       0.67348745       1.39876173       2.47471762
Al      14.34837105      22.33772057      13.77713512       0.72130721       1.68298496      -0.59755574      -1.38373355      -0.28031731      -0.25496947       2.42063951
O       15.74469149      16.87964013       2.26466217      -1.42603627       0.11430821       0.86734859       1.94803804      -0.69410091       0.40714276      -1.53145850
O       18.19956152      21.14444214       1.98378655      -0.31354589       2.40795695      -0.15418047      -0.13882237      -1.48459729       2.20597697      -1.56009400
O       15.97799125      19.50190617       2.26179958      -0.67998054      -3.05302129       0.02362839       1.30731087      -0.74591887       0.36883057      -1.58350527
O       18.31303553      23.75068924       2.30817642      -0.98091326       0.63785574      -1.01475143       1.22417516      -0.61252571       0.06269096      -1.62555599
O       18.31301721      18.17941153       2.36820530      -1.11048001      -3.18545277      -0.48197921      -2.33787702      -0.86961429       0.54352687      -1.60395014
O       15.89868705      22.24949666       2.24272010       0.35900999      -0.37711309       1.51016439      -1.21216746      -1.06587614       0.99974526      -1.59128046
O       17.41954111      16.74754019       4.47382611       0.09385723       2.59024394      -1.12144995       1.99404653       0.32863853      -0.72803132      -1.73407698
O       15.03246947      20.88361058       4.47525231       0.93859016       0.99209618       0.42523787       1.20367909      -1.00317737      -0.66620975      -1.74719942
O       15.12794135      18.04522124       4.43029526      -2.14357584       2.49885379      -0.23844771      -2.02895816       0.80918088       1.00257570      -1.69979215
O       17.26815020      22.15171526       4.47083609       1.84948187      -0.42048896      -1.09392475       0.72194310      -0.11209468      -0.60591188      -1.71933329
O       17.41496783      19.62996799       4.56086987       0.89511258       0.48148995       0.01650356      -0.43263768       0.46224218      -1.39034201      -1.71866262
O       14.99280454      23.68806798       4.51761893       0.67313608       1.33522089      -1.58335887       0.50067175       0.93111678      -0.56081196      -1.70171952
O       18.24523634      18.43068969       6.69899910      -0.28461283       0.78294802      -2.12015894      -1.41932187      -1.20581614       1.77997272      -1.67447138
O       15.94266392      22.49613534       6.67187239       0.73118862      -0.38185481       0.35815634      -0.24684339      -0.54666423       0.27222751      -1.67765999
O       15.55246553      19.56796292       6.56260410      -1.42293771      -1.79605441      -3.07568494       3.56862631      -0.50092564       2.34007678      -1.66110122
O       18.15306407      23.68799144       6.66113757      -1.43506251      -0.29552624       1.00500510      -0.54833748       1.01581204      -0.24224691      -1.67994559
O       18.24415590      20.81697524       6.76735975       0.23676622      -0.01091236      -1.42912031      -0.20151794       0.87037688       0.03408599      -1.67154694
O       15.85240818      24.99734508       6.61422471       1.89369049       0.28919518      -0.12808166       1.96712599      -0.25539675       1.65426972      -1.67771423
O       15.10055992      18.10571433       8.77337348      -1.41244701      -1.71481443      -1.37339384       0.33119014      -0.01326247       1.73426750      -1.67442453
O       17.89328115      22.62431318       8.89591660       1.19277551      -0.26610698      -0.56844188      -4.33265771      -2.41163623      -0.83066307      -1.65650141
O       17.27576051      19.27516328       8.90348829       0.70195073      -1.73342701       0.43875342       0.67502839       2.38135004      -0.36869899      -1.68821120
O       15.04552978      23.60656429       8.90791470       0.50740773       0.50116458      -0.18665205       0.04111817       1.59398669      -0.77017297      -1.66557741
O       17.53178994      16.79984819       9.08201952       2.35569339      -0.19791030      -0.97221896      -1.30283906       2.52644336       0.79470641      -1.66979754
O       15.17022597      21.18008323       8.84340272       1.42757576      -0.62636694       0.22241218      -2.62670306      -1.22652105      -1.28688923      -1.65726745
O       15.86740923      19.65725616      10.97925226       0.50850226      -0.44745524       0.30052407       0.83861176       1.20052807       0.34863170      -1.68204045
O       18.45421052      23.93455522      11.08996126       1.24819762       0.64760538       0.59910836      -1.58229854       0.70504107       0.49117154      -1.73452711
O       18.21348642      18.14017003      11.22630022      -0.87239804      -1.04348469       0.65011195       1.33306036      -0.58241176       0.00564112      -1.71127832
O       16.06700168      22.41698408      10.88361290       1.71878365       1.12889684       1.33580224       0.98181118      -1.01897447       2.05795155      -1.68620181
O       15.83943147      16.71928503      11.20130124      -0.48716164       0.98705616      -0.06096829      -0.70690175       1.32830461      -1.17505371      -1.68636239
O       18.24708628      20.80736093      10.98484299       0.04536018       0.86001303      -1.29124604      -1.72870255       3.25072588      -0.72660094      -1.68820488
O       17.65648248      19.93429111      13.22861629      -0.15627109      -1.58437354       1.46694592      -2.10606120      -2.12328221       0.58376320      -1.61496484
O       15.02495903      23.81750903      13.14952821       0.78892787      -0.52769101      -0.95658750       1.25763769      -0.02989218       0.18196872      -1.64512491
O       15.07883333      18.41191137      13.29358257      -0.71813659      -0.08459721      -1.21672235      -0.00374750      -0.73873109      -0.30966373      -1.60717511
O       17.34068274      22.64678397      13.21008123      -1.25414934       0.31175074       0.33025871       0.63793521      -0.44334771      -0.62866009      -1.61747539
O       15.23981478      20.92166193      13.20008783      -0.30537195      -0.54696412      -1.81718600      -1.28140226       1.00452092      -0.11681535      -1.62505090
O       17.40012116      25.23465499      13.20996697      -1.39438845      -0.13030786       0.47680822       0.70707769      -1.41074385      -0.89796540      -1.62711751
Al      14.25418727      28.02463098       2.13373652       0.68563295       1.02057553      -1.53480253       0.37335072      -0.84297658       0.63892210       2.42969036
Al      16.91561297      32.07614786       2.15771532      -0.94694241      -0.52015305      -1.16681474      -1.63323154      -0.22592083       0.44282575       2.46591043
Al      14.28393824      25.06609890       3.14199693      -0.02388487       1.25264798       1.31130637       0.91278212      -2.57719022       0.25981017       2.46748567
Al      16.79978247      29.33869244       3.17832185      -1.59938394      -1.61243097       1.22224420      -1.04424680      -0.48136384      -0.02865702       2.44628048
Al      16.52072292      26.48963872       3.34043572      -0.07822595      -0.65727086      -0.23438944       2.03016824      -0.12365846       1.05918617       2.50408602
Al      14.27960144      30.77116012       3.45025029       0.19791118       2.98259665      -0.55970795       1.09268485      -0.45973142       0.52501425       2.49369836
Al      14.37401468      27.95073781       5.26249381       0.09844349      -1.48360377       0.14703460      -0.12105408      -0.18670741       1.88840816       2.47934866
Al      16.74366895      32.28249925       5.19564765      -0.56158999      -2.18257144       1.27928616       1.04157909      -0.28188826       1.15663449       2.54940319
Al      14.28540104      25.10512189       5.76573178       3.57790525       0.31901798       0.80460906      -1.02152702       0.55770734       0.86126604       2.51431823
Al      16.79808520      29.61635069       5.87738529       0.02913856       2.26234994      -1.96752055      -1.64607229      -2.09940051       0.24344534       2.48007774
Al      16.54858346      26.49652210       7.51319011       0.93372566       0.50549883       0.59893815       0.30018263       1.34280629      -2.50885888       2.53664827
Al      14.33166910      30.59873269       7.63671278       0.00531698       2.13814744       0.87309743      -1.44833431       1.25356890      -2.20730350       2.47318816
Al      14.24968558      28.03251736       8.03263513      -0.34162854      -0.01368360       2.02570248       1.08093423      -1.58421207      -2.31595514       2.51503015
Al      16.53952691      32.33445736       7.82763136      -0.91855101      -1.31338933      -0.28570063       1.92254894      -1.57193056       2.30377858       2.48205614
Al      14.32027358      25.27551567       9.86883823       1.13804055       1.37949949       0.70131062       0.50909491      -2.00685012      -2.41971913       2.48253322
Al      16.77746089      29.60825305       9.89207238      -0.14128483       0.36728730      -0.54927860      -1.16514340      -0.33158424      -1.61691764       2.48448300
Al      16.74957765      26.72467889      10.12028370      -0.52573510       0.18570634       2.01755613      -1.36575871      -0.82343053       1.66768817       2.51576495
Al      14.31840785      31.14026022      10.12141603      -2.12071486      -0.50568625       0.51515171      -0.44701079      -1.79310008       1.49937093       2.53127456
Al      14.15542742      28.08601339      12.12504734       0.44082041       1.14180870      -0.17325056       1.22479890      -1.53503623      -0.33030799       2.50876284
Al      16.64703859      32.31548146      12.19866148      -1.53497695       0.91778811       1.92232940       0.95041591      -0.64052741       0.09390429       2.49862862
Al      14.06868543      25.11701357      12.32831814       1.47581754       0.99096423      -0.68411607       5.15898722       0.68005450      -1.55726911       2.44319272
Al      16.48273256      29.48298057      12.44000892      -0.11083061       1.26773074      -1.14805495       2.44283521       0.38228358       1.36343850       2.49430752
Al      16.48360097      26.61775531      13.64311161      -1.10423499      -2.36491962      -0.46963005      -0.31810844       1.53589253      -0.20202118       2.42928386
Al      14.34145790      30.86898175      13.91054091      -0.15466307      -0.70760489      -2.35453787      -1.16349401      -0.21997265      -0.10962789       2.45182753
O       15.83142721      25.22959183       2.18130046       2.51403223       1.68480065      -1.35916390       0.70821914      -1.00411263       0.65987918      -1.58433020
O       18.33095340      29.49435496       2.19310038       0.18014017       1.10968704       0.59793634       0.64914610      -1.94450726       0.71593338      -1.57611036
O       15.98281683      27.84352702       2.25212579       0.19523672      -0.38298174       1.28122700      -1.19096950       1.60034264       0.29107106      -1.57685840
O       18.57274476      31.97989027       2.39141528      -0.71060250      -2.37596057      -0.24941543       0.00756235       0.36558348      -1.02621240      -1.58430517
O       18.12471710      26.44322907       2.20470175      -0.93310285       1.89552164      -0.78689882       0.18264296       1.02749378      -0.16353526      -1.58291566
O       15.83512917      30.69909394       2.35379466      -0.08069109       1.02492168       0.36814082       1.02233800       0.72995327      -0.40547400      -1.57979178
O       17.60831605      25.13406077       4.47883555       0.37242418       0.04869112       1.21470565      -1.53466466       0.34371023      -0.24506589      -1.70584714
O       15.18216646      29.40672066       4.48955206       1.51106407       0.25025665      -0.31759617       0.87942780       0.00106645      -1.06411392      -1.72120786
O       15.12101765      26.29299335       4.62669373       0.29198771      -0.30618302      -1.10620228       0.23733997       1.39194890      -2.81741618      -1.68905365
O       17.44609195      30.76388063       4.56142732       0.56683986       0.57341445       0.88362631       0.78678912      -1.54889774      -1.14790415      -1.71548998
O       17.52602514      28.12827593       4.36940814       1.28093181       0.67986787      -0.24792522      -0.60900827       0.23206815       0.29523501      -1.72647858
O       15.14360702      32.18238112       4.53245202       2.63416932       0.23536966       0.22195964      -2.48057431       0.77812286      -1.11356613      -1.70733869
O       18.31835921      26.67666327       6.63061669      -0.36719615       0.29857948      -1.21699710      -0.26623375       0.94683846       1.59022815      -1.69182551
O       15.84793341      30.96380362       6.84367778      -1.82433459      -1.30149178       3.44028680       2.85831790      -0.68805588      -2.99190707      -1.65378976
O       15.68505173      27.97288645       6.59031187       0.82785720       0.03891631       1.08104612       2.55060796       0.30679779       0.99439035      -1.63689375
O       18.19137392      32.22424738       6.48155137       1.12500873       1.71827195       0.17122452      -0.81739814       0.02562501       1.64225118      -1.68590736
O       18.47339323      29.23094296       6.64975862      -1.46811968      -0.84683532      -0.66866996      -2.35297456       1.32855892       0.21008666      -1.67268884
O       15.94654358      33.55021202       6.59630768       1.86714917      -0.29609679      -1.45772522       1.33439240      -0.78868297       0.19098711      -1.67595506
O       15.26388410      26.56779434       8.80312613       1.24436849      -0.25856309       0.62082044      -0.80196755       0.09068399       1.30382980      -1.68187559
O       17.62986633      30.99809777       8.87772980       1.50781452       1.03436985      -1.15624548      -0.21389152      -1.46087964      -0.41641422      -1.66634727
O       17.34911974      27.95894957       8.94294413      -0.59675500       1.69333254      -0.92313733       1.20184906       0.55225756      -0.37801977      -1.66793275
O       15.02751004      32.09066887       8.76747011       0.30418782       0.39427102       1.47503812      -0.07679915       1.91761045       1.06613558      -1.66371202
O       17.49420197      25.31409208       8.70885707      -0.54789130      -0.04264443       0.38834114       0.17278929       0.97594042       1.17295128      -1.68394375
O       15.01653629      29.44027955       8.73115654       0.08666320       0.35969278       0.33076620       1.69696411       0.51789556       3.26547241      -1.65965235
O       15.93419018      28.22492338      11.19484345       0.15872767      -0.95360180       0.37811036      -0.46891822      -0.41144389      -1.26281241      -1.68974030
O       18.48203145      32.27485971      11.01399559       1.64751090      -1.45310159       0.02154350      -2.18846165       2.02778901       1.52131130      -1.65751898
O       18.36087252      26.49621213      11.02046326       0.26157587       0.85149842      -0.80912000      -0.70993054       0.17465578      -1.71594527      -1.69762588
O       15.86650098      30.91590344      11.05553227      -0.40879550       0.47302468      -0.71266332       1.20805775      -1.66469454       0.39299884      -1.68629539
O       15.72789601      25.26206704      11.05327058      -0.94302189      -0.44614990       1.83111624       1.42486268       0.15973237       0.01734612      -1.68369615
O       18.27098728      29.52704989      11.21881725       0.01863520      -2.48449540       0.24495636      -1.34178251      -0.17896452      -1.86866643      -1.69563735
O       17.53834132      28.07774044      13.20152817       0.15803583       0.92636331       1.39568015      -2.35776431      -0.02261689       0.49015474      -1.60930490
O       15.03798183      32.25744920      13.27484944      -1.22024382      -1.01162170      -1.45610354       1.23769450       1.72710203      -0.72972757      -1.63851058
O       14.63939401      26.64911259      13.34360223       0.03601640       0.30418668      -1.68119071       3.15661119      -0.46802928      -0.80988889      -1.59458792
O       17.34236222      30.91868203      13.38066093       1.17924570       0.48588999      -1.94665070      -1.18078253      -0.49592737      -1.74215279      -1.64408243
O       14.94120581      29.32477008      13.35328817       1.22522115      -0.83118238      -1.02105050       0.41042747       0.10108342      -0.43330291      -1.61780620
O       17.54635903      33.62328645      13.36404951      -0.29405526      -0.94380396       0.89052325      -0.73554366      -1.23998402      -0.58067185      -1.60912502
Al      14.26181510      36.44898107       2.42070217      -2.21721826       0.21856313      -0.20683469       1.18196878      -1.33266667      -0.06675525       2.44113207
Al      16.52911294      40.47869540       2.15074134       0.62523394      -0.23482795       0.37020765      -2.61553840       1.08471484       0.87732493       2.40140676
Al      14.29876201      33.46018618       2.97167764       0.80266744       0.39801079       0.77500351       0.88629887       3.88975296       1.68777887       2.45141053
Al      16.71269223      37.79866750       3.06616381      -2.22688445      -1.42288747       2.09345788      -0.10616658      -0.42864968      -0.34409896       2.41223931
Al      16.65813331      34.90213019       3.34752871       3.19853540       3.10309795       0.04137924       1.27357589       1.11703463       0.45836064       2.47875166
Al      14.29443510      39.14980705       3.17957574      -0.09720457       3.55627536      -0.99646237       1.56800560       0.60296976       1.42759255       2.48521876
Al      14.47459310      36.38066740       5.35396931      -1.43829009      -0.82934764      -2.38163864      -1.48099299      -0.85114797      -1.60897600       2.48261762
Al      16.87674275      40.37423217       5.35039469       0.25790316      -0.59575528      -2.08306458      -1.65270558      -0.08289528      -1.25864307       2.51196837
Al      14.31843237      33.45709084       5.80678319       2.38454975       0.86846509      -1.47952293      -0.17346005       1.18448394      -1.28427118       2.52464771
Al      16.81346037      37.48226801       5.66365824      -0.02448839       1.04900064      -2.94008654       0.99748727       3.02162164       1.36178762       2.51085234
Al      16.79374604      34.95232409       7.43719095      -1.02677887       0.46011082      -2.53775873       0.49980572       1.18311869       1.10785080       2.52090144
Al      14.40066179      39.09375019       7.34477333      -1.17786226       2.11342840       1.59783491      -0.90699196       1.75539791       0.33208400       2.52356076
Al      14.41073208      36.43992507       7.97320513      -0.94202143       2.39259036       0.83329996       0.26175095      -0.41748490      -0.12243550       2.52944160
Al      16.71424299      40.46704203       8.05232111      -0.65931470       1.56663254       0.33052498      -0.02585736       0.09920695      -0.95986787       2.53782964
Al      14.42034522      33.90324220       9.79025395      -3.45685053      -1.49368012      -0.55841817      -1.50163135      -2.77582372      -1.96732136       2.51835084
Al      16.72965842      37.58760386       9.72956584      -1.46889571      -0.75680729       0.57841079       0.39564108       1.89443087      -0.01541699       2.54719377
Al      16.84235709      34.83281451      10.24904242      -2.38276400      -0.60331113      -1.39043113      -0.07879330       2.13438578      -0.31261615       2.54483271
Al      14.57273828      39.19136876      10.10226765       2.05489997      -0.27287674      -2.01150274      -3.10896060      -0.76738101       0.46724025       2.49142432
Al      14.24830902      36.44339764      11.88526017       0.08731355       0.94332646       0.14200972       1.56777026      -0.82220661       0.79455594       2.52666831
Al      16.74780458      40.39977723      12.10968860      -0.84808299      -1.91279260      -0.94459273      -0.22978552       0.70406877       0.20567965       2.49388218
Al      14.16317299      33.64960462      12.30248274       0.90575417       0.30410916      -0.43195997       1.62109040      -0.09848989       2.60015196       2.47474694
Al      16.61709189      37.79702036      12.40608316       0.22734744       1.71486841      -3.30427176       4.06217321      -1.73192322      -0.84341961       2.45385551
Al      16.61054977      35.02712256      13.76078900      -1.06775883      -0.76404970      -1.64118231      -2.47120165      -0.50970070      -0.42063308       2.46219444
Al      14.25485409      39.02814834      13.63432216      -0.83173015      -1.16411492       3.87222431      -0.94755515      -2.98941870       1.46175205       2.43871284
O       16.02938746      33.56350063       2.38469837      -2.35602854       0.68987233      -1.34365045      -1.77569444      -1.62124184      -1.19263807      -1.59951532
O       18.20189981      37.73129191       2.24123002       0.29061201       1.16161747       0.71421880       2.30909789      -0.21469970      -1.59155800      -1.57675195
O       16.04694413      36.29137540       2.25490480       1.22816061      -0.57575118      -0.04735518      -1.83116820      -0.56501164       0.67073640      -1.55401695
O       18.13015787      40.43750181       2.21828002       0.82425388      -2.27865067      -1.34270074       4.77675647       0.17694042      -0.82384082      -1.54931676
O       18.24392074      34.65342565       2.07931179      -0.46842558       0.05195064      -2.14454429       0.43567603       1.82187572       0.95395878      -1.58053553
O       15.85200983      38.95504438       1.97438205      -2.21705868      -1.65380987       1.63596558      -1.40414820      -0.30880023       0.67716483      -1.52307618
O       17.74197721      33.48238225       4.33386366       0.87653095      -0.99637330      -3.09068894      -0.09676508       1.28366969       0.50914827      -1.73163915
O       15.53517366      37.78253950       4.40911295       0.40394692      -0.06117278      -0.78112293      -4.04416728      -1.68370141      -0.12962965      -1.70130682
O       15.13372139      34.87255196       4.53347604      -0.54791634       0.54598424       2.90454216       0.74293170      -0.47204697      -1.83127622      -1.68857217
O       17.54255162      39.01929481       4.28021615      -0.42661521       1.30372905       2.02778774       0.31906544      -0.15662496       0.97546838      -1.67423856
O       17.62157250      36.45244199       4.37644033      -0.38810151      -1.56346452       1.52366599      -1.39031871      -1.94413903      -0.43477641      -1.73240697
O       15.22288342      40.48932006       4.13216906      -0.13210104       0.16166267      -1.48018908      -1.41910473       0.50979910       0.79315346      -1.69329560
O       18.46565103      35.11387688       6.56172956       0.23152787       0.48938986      -0.46145964      -1.20293223      -0.11592903       0.32369068      -1.68700254
O       16.01968856      39.17962321       6.45596285       1.45534996      -0.48082107      -1.61943881       0.44321381      -0.56477640       1.35200756      -1.69022381
O       15.73648992      36.24796577       6.60446418       2.08335235      -0.06436654       1.29831740       1.91185399       1.13716652       0.35807678      -1.68774843
O       18.26979684      40.47289162       6.65156558       0.49353759      -0.96308775       0.01633310      -0.39232867       0.74101323      -0.02160249      -1.67977965
O       18.51223897      37.55868646       6.62837666       0.72014411       0.75720089       0.81498805      -1.53973599       1.88416524      -0.76870879      -1.67317522
O       15.91260031      41.66397493       6.52655521      -0.10411826      -0.68400955      -1.40674697       0.14973408       1.37038803       1.04725266      -1.66989720
O       15.36320717      34.94412009       8.71073342       0.81733109       0.12204478      -1.68227480      -0.59973247       0.74555346       0.61135776      -1.68023896
O       17.52089085      39.04502300       8.86664144      -0.95412335      -0.22465536      -2.37711126       2.35443855       1.78240685       0.08580274      -1.66930711
O       17.43310964      36.42810444       8.67299578       0.63811155       1.21555086       0.90225701       0.44572729      -2.60569464      -0.24835889      -1.67578554
O       15.05951497      40.37781160       8.80680439      -2.13865400       0.33446179      -0.96840056       0.80916878       1.71455824      -0.02189921      -1.67419350
O       17.63331923      33.82951719       8.87888758       2.25736982       0.49718746      -0.63142709      -2.11622797      -0.54139646      -1.40748890      -1.67527890
O       15.14142668      38.00761409       8.69001714       0.51835450       1.20980853      -0.33315974       0.09040343      -2.19250702       0.68416023      -1.67836201
O       15.83462585      36.51921466      10.83635188       1.49482103      -1.21053689       0.44931797       0.71827981      -1.45673586       0.59120268      -1.70848191
O       18.51546263      40.57343826      11.25917205       1.08186004      -1.98962515      -0.45854520      -0.46089206      -0.54648719      -1.96052091      -1.71302402
O       18.36929546      34.97765726      11.15536111      -1.01886862       0.06126402      -0.61019252       0.16391864      -1.11638629      -0.24007376      -1.68643808
O       16.09441258      39.02734082      11.17228036      -0.48894069       2.12786115      -0.23558902      -1.16514350       0.29721756      -2.31356230      -1.69658577
O       15.76441501      33.69395716      11.08248425      -0.54826571      -1.12063463       1.02230932       0.90767787      -1.19838684      -0.28443652      -1.69740570
O       18.16882226      37.65664312      11.11636156      -0.90847925       0.54367634       1.34735097      -0.38940100       1.80851517      -0.34383775      -1.69186389
O       17.51558934      36.32965188      13.28505910      -0.59936733      -1.92818253      -1.31768044       0.87835747       3.29052217      -1.86644371      -1.61446249
O       15.03691091      40.36206581      13.10756999       0.90698936       1.21686538       0.65069704       1.63350325       2.72132016      -0.57561425      -1.61395502
O       14.95084081      35.00651317      13.10840999      -2.01300541       0.82030262       0.99217182       0.59484810       0.26565858       0.28553038      -1.62310445
O       17.36863940      39.15889559      13.41071737       0.58019090      -0.35931247      -0.72043242       1.44930498      -0.22885611      -0.03568598      -1.61852539
O       15.13094844      37.55736645      13.06748019       0.38590468       0.95844099      -1.32195295      -2.64950442       1.10187802       2.26364025      -1.58352673
O       17.51498238      41.67205906      13.19751397       0.77230894       1.31453362       2.39066562       0.91799531      -0.42341259       1.83100610      -1.57373738
Al      14.28926520      44.60877172       2.48315045       0.89433360      -0.83947241       1.42072050       1.78445946      -0.82304913       1.00375585       2.40826344
Al      16.82646478      48.94196032       2.33252889      -0.39230890       1.80716336       3.42640108      -0.11167145      -2.87488413      -0.43704589       2.45436335
Al      14.25200148      41.84724767       3.14963513       0.26631407       0.63785403       1.36060953       1.67229078      -0.08272821      -0.72408445       2.40881562
Al      16.69869745      45.97861893       2.97080078      -0.14336653       1.76201517       0.74430508       1.41112104       2.53772892       2.21914426       2.45438528
Al      16.71810162      43.35841901       3.33354324      -0.12919505      -2.31405374      -1.75270695      -2.25352356      -1.68231865       1.41806048       2.48481107
Al      14.21929117      47.37254581       3.54311501      -0.50151189       0.38607084       1.77376202       1.47437165       0.01519277      -0.80749859       2.49141955
Al      14.24435286      44.72160875       5.56878479       0.05291800      -0.70441977      -1.84378256       1.15714163      -0.69196019      -2.52832712       2.46463227
Al      16.59887387      48.76360636       5.35867116      -1.33572471      -1.87033257       0.09400469       1.96602050      -0.64153838       0.84494897       2.50591803
Al      14.14218333      41.91629516       5.65986089       1.67181551       0.90879785       1.25917070       1.54766091       0.17856505       1.71334613       2.51469707
Al      16.60224146      45.91626224       5.81149633       1.82120809      -3.05397843      -2.07135618       1.84296058       0.88799206      -0.77051080       2.51884604
Al      16.63918980      43.15904068       7.41346975       0.13655160       0.73383187      -0.92183419       0.18085661       1.02425846      -0.25943321       2.50193357
Al      14.26275983      47.47344703       7.58561380      -0.82100956       0.43962138      -2.54505194       1.63655286      -1.70062217      -0.08117017       2.53428340
Al      14.30154352      44.66680432       8.19512063      -2.76670472      -1.82921203      -1.01516390      -0.56679048      -0.67757169      -0.22808647       2.51749086
Al      16.60696559      48.81931159       8.06557636       2.38436824      -2.17651667      -1.72403751       0.16834851       0.20767190      -0.52226236       2.51986718
Al      14.20406039      41.85536813       9.70213619       1.31274515       1.50833805      -0.40821087       1.35643415       0.02984958      -0.59288799       2.50237441
Al      16.68109071      46.22815835       9.79034792      -0.86072571      -0.66534044       2.10214065      -0.36161888      -3.71219524       0.91334057       2.54630995
Al      16.81366302      43.27943745      10.06418901      -1.35825116       0.72246608      -0.55438063      -2.21817666       1.13709690       0.71733499       2.47795558
Al      14.22799905      47.37452475      10.19054873      -0.93925782       1.02049109      -1.66795125       0.83875408      -0.37180755      -1.05920762       2.49885201
Al      14.31328819      44.58489692      12.29466991      -1.13463847       0.82928510       0.44215316       0.66855955      -0.28460347       0.25730388       2.47154689
Al      16.65314197      48.69631567      12.37559272       1.58942566       1.46972418      -0.06654598       0.44946349       1.29837217      -0.66587612       2.48104215
Al      14.15057172      41.76481485      12.46612967      -1.28944904       1.21538995      -0.72193274       0.87649654       1.25564524      -0.85981529       2.48463345
Al      16.78345596      45.91528895      12.62108148      -1.11983044       0.94394765      -1.11204355      -2.25948079      -0.98096108      -0.67218540       2.44197178
Al      16.62237738      43.01972473      12.72058638      -0.79347452       1.45067903      -1.20892947      -0.87934795       3.10848088      -0.25571034       2.47074580
Al      14.33541604      47.30271626      12.70596792       0.66713489       1.17198266       0.62021919      -0.95868156       2.05491882       0.64439112       2.44343829
O       15.86732986      42.04758608       2.29603886       0.27145486       0.16463694       1.74972150      -0.89205425       0.55186995      -0.79176733      -1.56408155
O       18.40868695      46.10669054       2.19763180       3.33919555      -0.37150764      -0.05018405      -2.19908211       1.27390666       0.56062374      -1.58379269
O       15.94199200      44.67550024       2.21777639       1.86733034       1.12562833      -0.54499937       0.63962963      -1.35025318      -0.76031908      -1.54926205
O       18.57080049      48.74504755       2.28410806      -1.28912139       0.23419303      -0.36028698      -2.59802227       0.68631968       0.21221901      -1.58338141
O       18.10376617      43.27963552       2.25756960       0.08074598       0.04362188      -0.99718142       0.36909898      -1.31664456      -0.73968899      -1.59462523
O       15.84148211      47.45308015       2.44907520      -2.67418851       2.43058935       0.31427113       0.73095735       1.07570371      -0.49050121      -1.57028377
O       17.47672487      41.68959128       4.31687126      -1.06484427      -2.96941914      -0.33747328       2.11723785       2.49254498       0.19779825      -1.69547045
O       15.12115087      45.94635567       4.50959848      -0.05756054       0.63886775       0.58478042       0.56141496       1.16224642      -0.15319952      -1.72214270
O       14.97024109      43.32694123       4.48883568       0.11079205      -1.02194573      -0.91679458      -0.31445242      -1.49627804      -0.16139097      -1.71101451
O       17.46691906      47.26859050       4.41431254      -0.61068465       0.51052361      -1.36341624      -0.13724488       0.69353163       0.28895386      -1.71313131
O       17.35544975      44.69132242       4.42061385      -0.52766840       1.24033087       0.71636519       0.98970472       0.07793197      -0.07665380      -1.72375774
O       15.02542153      48.97905335       4.51708012       1.90756278      -1.37372572      -1.17381892      -0.91989060      -2.22769119      -0.47731920      -1.70512187
O       18.44016320      43.28075937       6.60728323      -2.56686106       0.26745521      -1.62242412      -0.81776521      -0.13965493       0.45618338      -1.67081141
O       15.96767956      47.58843034       6.76904335      -1.56901719      -0.80129345       1.09906704      -0.86685736      -1.08431740      -0.60935503      -1.67233682
O       15.69760867      44.73565476       6.85573220       0.45645796      -0.24400319      -0.17752083       0.57995485      -1.48860594      -0.93892694      -1.67879725
O       18.07501044      48.70742031       6.71362438      -0.79461501      -0.41030148       0.98168812       0.12300182       2.06959903      -0.51779525      -1.65558648
O       18.31479889      45.72893207       6.54850231       1.04125371       1.30999808      -0.09731834       0.38803877       1.10013161       1.25238713      -1.65102220
O       16.01622860      50.14427173       6.62767318       0.92972878      -0.00959617      -0.55178930      -1.11588436      -0.88275712       0.15221155      -1.68203509
O       15.23296637      43.30012675       9.02227021      -1.17965800      -0.85509959       0.42016207      -1.32348602      -0.67725252      -1.57749881      -1.67322624
O       17.53785153      47.48570301       8.96949976      -0.41847556       2.62509623       0.24969654       0.63700643       0.66205632       0.17807941      -1.69264114
O       17.33444433      44.57526272       8.86068168       0.51250668      -2.63763004      -0.82387514       1.37328592       1.16601068       0.07464674      -1.63947713
O       14.96998523      48.82298297       8.94431366      -0.07362292       0.33870076       0.16356612      -0.45430376      -2.71275595      -0.18304934      -1.66826618
O       17.36374200      42.15070806       8.80138390       0.32226158      -0.13118705       0.46946761       1.87879464      -3.64964872      -0.39377310      -1.65862489
O       15.05350832      46.13181732       8.92531846      -0.00913090       0.44050893       1.14213938      -0.40859743       1.93639429       0.88311103      -1.67585027
O       15.96476005      44.67092286      11.25957408      -1.75062954       1.96589550      -1.95198601       0.28407797      -0.83162636       0.05828676      -1.74881625
O       18.35995709      48.99801846      11.17661902       1.66949677       0.37985695       0.92059310      -0.57947653      -2.62175588      -0.68693941      -1.70559824
O       18.30634139      43.21149825      11.05919757      -0.81848353      -1.23171640      -0.55547297       1.44592358      -0.52416654       0.87941190      -1.76700878
O       15.83443664      47.20116736      11.33471246       1.18212301      -0.37960122       0.73570980       0.22389207       1.18881375      -2.08660131      -1.75702143
O       15.96026605      41.87670195      11.18412009      -0.80645125      -0.04459820       1.84623001       0.00708065       0.60512499       0.32997977      -1.74152744
O       18.17592043      45.99156204      11.20520249      -1.46621217       1.15240143      -1.56884213      -0.44871097       0.88184412      -0.64658225      -1.73886609
O       17.50897179      44.53453171      13.41553968       0.09188039      -4.14707235       0.24382459      -0.00486010      -0.98482102      -1.65093482      -1.58929729
O       15.10869179      48.81181824      13.22442578      -0.61572020      -0.32720632      -0.02188262      -0.35995986      -0.64554298       0.51708672      -1.57453120
O       14.99730140      43.23316618      13.39744866      -0.44404310       0.67477798      -0.39258648      -0.33676380      -1.44648710      -1.54447319      -1.54797959
O       17.40764434      47.36220388      13.39097808      -0.76929786      -1.71933609      -0.35412332       2.06758590       0.35919662       0.50866560      -1.57648265
O       15.10851876      46.02926374      13.40671150       0.39759866      -1.54585896      -1.05666478       1.08911072      -3.56714714       0.00309864      -1.52875757
O       17.34868970      50.04398372      13.39551313      -1.31294962       0.80973474       0.32827668       1.19331821       0.58236118      -0.31300983      -1.59060526
Al      19.24118884       2.93819881       2.07583105      -1.17706786      -2.57766482       2.44375913      -0.88303793      -0.59203052       0.62967573       2.42609167
Al      21.63403386       7.07290500       2.67719039       1.75991951       1.05396631       1.10753010       0.39292336      -0.97355925       0.49437896       2.47719526
Al      19.17380404       0.12825715       3.34603897       0.57827812      -0.78394608      -0.32932864       2.35425599       1.21167572      -0.95697604       2.44565582
Al      21.56520097       4.29166192       3.36003466       0.60753727      -3.99519038      -0.67465084       0.75780601       1.84774676       2.27169993       2.45934725
Al      21.52805887       1.61942408       3.58611281       0.56652813      -2.16174842       0.59441460       1.37177783      -2.05352159       0.63256680       2.50306606
Al      19.22547191       5.73219517       3.62285884       2.68759354      -0.34648029       1.11264035      -1.48421911      -1.43049137       1.02634527       2.50515819
Al      19.11051147       2.94495364       5.57621559      -2.40347774      -0.60314644       0.14239042       1.41043951       1.13326212       0.59831329       2.48282957
Al      21.42136401       7.19244868       5.58331581       1.41180246      -1.32642148       0.76591251       2.38903139      -0.33986964       0.21352438       2.49093819
Al      19.08463477       0.30458547       6.07757497       1.11307723      -2.42585009       0.69735810       0.32264413      -1.03857120      -0.27867442       2.54604220
Al      21.65748308       4.38594433       6.11004540      -0.87896161      -2.37799447      -0.80791827      -0.96010198      -1.30799241      -0.44492695       2.51936221
Al      21.51581025       1.63886863       7.75074196      -0.85461751      -1.33197259      -2.11322355       2.19153444      -2.75319626      -0.85478501       2.49624586
Al      19.19081655       5.73256981       7.74942307      -0.79197857      -0.96305936       2.26132157      -2.32400916      -0.49679251       0.78090777       2.51305819
Al      19.12568202       3.00954684       8.32955069      -0.01075971      -2.46031435       1.23688631      -0.83718872       0.29333862      -1.63786629       2.53540039
Al      21.52129820       7.11338692       8.44546958       5.03941733       0.84208577       0.02432836      -0.71795261      -0.62367799      -1.56112933       2.53117442
Al      19.04514499       0.24693616       9.83024822       0.83136699      -2.07967964      -0.64899637      -0.29249651      -0.45706220      -0.59827728       2.51957393
Al      21.48106415       4.50925907       9.95244885      -1.61466763      -0.69871816      -1.86753600       1.40263686      -0.84705120      -0.16701965       2.54443550
Al      21.40184866       1.62037344      10.31333931      -2.26918321      -2.52081889       0.16635618       2.18302556      -1.02259069       0.25394055       2.50098634
Al      19.05119007       5.83182270      10.60181435      -1.84409859      -2.20557204       1.17110203       0.81491309       1.50672400      -1.96671141       2.55078411
Al      19.01542204       3.02187113      12.19946154      -1.66496444      -0.54808214       1.27482650       0.82147786      -0.65061119      -0.37292021       2.48702216
Al      21.67074219       7.05888510      12.27840153       1.88108573      -0.92656350       2.05428752      -1.22662527       0.94994370      -0.70934011       2.51341939
Al      18.98267538       0.25558043      12.43353876      -0.95541486       0.19463618      -0.00497564      -0.50658701       1.21295470       1.61066660       2.45905042
Al      21.66610349       4.46576249      12.67394351       1.17499178       1.48389554       1.74832227      -1.40360229       0.24419077       0.16761981       2.48125935
Al      21.30304586       1.82934303      13.01690647       0.89807334       0.08698488       0.45876293       3.29973963       0.30212697       0.56707299       2.46619248
Al      18.96398980       5.57694760      13.87620230      -1.05540307       0.77713035      -0.28626886       0.19357255       1.60860196       0.02606671       2.44034505
O       20.68992057       0.30519808       2.21999388      -0.79484250       0.87870024      -0.36179091       0.75749802       0.20346287       1.73960651      -1.56899381
O       23.18029215       4.50363112       2.49782585       0.48662042       0.49308469      -0.14377358      -2.67906541       2.86823000       0.26882103      -1.60114610
O       20.84436450       2.93508586       2.54424306      -2.73744775       0.76409705       1.61598811       0.70923621      -0.37213688      -0.52208951      -1.65850508
O       23.30035057       7.25671137       2.47686385      -1.73147042       0.72797522      -0.95449697      -0.90792510      -3.54564529      -1.13057022      -1.56492734
O       23.14395914       1.56397763       2.33309520      -0.35948976       0.57929338      -0.63696948      -1.55057699      -0.30404244       0.89163438      -1.57492781
O       20.59564620       5.59684980       2.53180468      -0.10993054      -1.74894753       0.12330609       1.94205999       1.42204146      -0.98839044      -1.57882380
O       22.51434224       0.14063151       4.65915433       1.27437607      -2.61023771       0.50446716      -0.94671689       1.45924774      -0.90386733      -1.66520250
O       20.19961943       4.51699647       4.87599733      -1.20519494      -1.39042548       1.03438714      -1.26319906      -1.79455735      -1.17115275      -1.66713881
O       19.94604077       1.35265958       4.70273029      -1.98181546      -2.10195155      -1.33063093      -0.94296056       2.02556776      -0.76466329      -1.70013142
O       22.36284485       5.73735969       4.44641526      -0.62799618      -1.28055814       0.17309596      -1.18106890       0.91150114       1.61361159      -1.74284434
O       22.36749674       3.10409760       4.77452495       0.75649259      -0.88824660      -0.92876009      -0.40827390       0.36384687      -1.79637932      -1.69910610
O       19.81229285       7.16153812       4.66761355      -1.67184784      -1.71640287       2.34140774       0.47234154       0.18825315       0.21645168      -1.72081614
O       23.24793390       1.77061416       6.79979967       0.53480581       0.22768346      -1.92488269       0.18146422      -0.24213891       0.79130946      -1.66232252
O       20.79024296       5.83756492       7.01632081      -1.96554188       0.07840690      -0.55059324       2.07327477       0.78243544      -1.67592228      -1.67929482
O       20.71349255       2.81923052       6.86321303       0.83511748       1.26928364       2.42232446      -2.08218488       3.24313312      -1.26517055      -1.65460980
O       23.07862816       7.15027235       6.81425798       1.66402570       0.48433240      -2.22274341      -0.62375107       0.57599215      -1.45930228      -1.67775047
O       23.32830697       4.30147856       6.91104612       0.35781660       0.21143898      -1.09950457      -1.04702066       0.84962878      -1.27594364      -1.68542600
O       20.79816046       8.36649800       6.94400009       2.57683150       0.56415150       0.70380490      -0.64789068       0.63683402      -0.95573224      -1.68360007
O       20.06843978       1.65205113       9.06620363      -0.29768579       1.69090198       0.81324755      -0.50645973      -1.27629659       0.42084537      -1.69152713
O       22.56804903       5.68420535       8.94356296      -0.59910353       1.36637691       0.99020538      -1.33734419       0.70011304       0.95755496      -1.66952455
O       22.28741360       2.84697660       9.08866929      -1.45624583       0.16200414       1.50182575      -0.38845924       0.46776245       0.06629762      -1.67244196
O       19.71098047       7.03748598       9.10369634      -1.47151400      -1.30876517      -0.12933046       1.77971380      -0.33854179       0.62041614      -1.67802119
O       22.27767480       0.24325836       8.95815091      -1.02861296      -1.68659840      -0.77812305       0.04405107       1.15084314       1.32538028      -1.67095113
O       19.93983158       4.47734554       8.97615461       0.91854203      -1.77037342      -0.58271840       0.23169639      -0.25637803       1.31167892      -1.66972423
O       20.86138799       2.99771489      11.35437752      -0.25024521      -2.30517878       0.42559649      -0.75766679      -0.19068534       0.41909884      -1.74903905
O       23.07117551       7.13303452      11.03529095      -1.29628943      -0.43154210      -1.52387061      -0.14215406       2.16671718       1.76013808      -1.68251216
O       23.07076020       1.61753165      11.27041817      -0.06233999       0.53126610      -1.11151724       1.15841802      -1.38411299      -0.03119319      -1.73245788
O       20.79153349       5.72125246      11.26675672       1.85298872      -1.17279536       0.29134128       0.12234162      -1.18687639      -0.74938769      -1.70469654
O       20.70344263       0.08819464      11.25746075       0.65189533      -0.49195546      -1.61948820      -1.15085854       1.71771840      -0.48216594      -1.71615803
O       22.99395363       4.48766006      11.29019263      -1.67977548       0.00473873       0.74542552      -0.00484788      -1.00931113       0.07771487      -1.70547152
O       22.53756076       3.07816379      13.52240489       0.31716304       0.52824290       1.27013204      -3.43722376       0.05655104      -0.35622967      -1.54028404
O       19.96798972       6.99947098      13.35485960      -1.03431388       0.29651847       2.61225277      -0.87778346       0.77180376       1.62724765      -1.58642459
O       19.70495067       1.75124798      13.42191098      -0.60802513      -2.18977128       0.66010808      -1.99021024      -1.40114564      -0.81943802      -1.54198349
O       22.34096280       5.83757277      13.62625511       0.21463347      -2.23566769       0.37923960      -0.23193413       0.16775964      -0.35561792      -1.59873748
O       19.80313940       4.30763795      13.19314718      -0.81111278      -0.76953081       0.06668980       2.26973548      -0.75064355       0.02486488      -1.63075030
O       22.43409715       8.43633717      13.14765807      -1.20925186       0.20509611       1.61692044      -0.92648639       1.35527746       1.23508045      -1.59022415
Al      19.07505953      11.16688902       2.10846024      -0.39829899       1.24364298      -3.47787504       0.24513250      -3.14891807      -0.91877082       2.39239693
Al      21.42233270      15.38834431       2.52764938       1.05730892       0.57200970       0.10830038      -1.23584709       0.47214519      -0.06893163       2.42964482
Al      19.23708581       8.36200001       3.29923480      -0.50643808       0.91303537      -2.71588672      -0.54089091       2.71314419      -0.27341566       2.47119832
Al      21.40726568      12.69815655       3.21962412      -1.34264899       4.28356356       3.53632069       0.96672114      -1.06562080      -0.91878961       2.40681386
Al      21.59483837       9.92272509       3.48329838       1.74640465      -1.05270948      -0.87414289       0.99534593      -0.89935824      -0.99227023       2.48962855
Al      19.09383855      13.98472337       3.62121259       0.38583491      -0.46710938       0.81880602       0.51666417       0.50227187      -2.67129411       2.47299552
Al      19.23048978      11.17657516       5.47111882      -0.57918786      -0.98826360      -1.57222190      -2.21142865       0.50895866      -0.57701627       2.49248075
Al      21.34205784      15.47918000       5.51430148       1.45938673       0.19793518       0.36114040       1.76691835      -0.10538538      -0.17917248       2.50704360
Al      19.10997578       8.42606623       6.13672771       1.82428734      -0.93416472       0.50459917      -0.45259289       1.05096251      -1.19291140       2.55804586
Al      21.37500684      12.69875086       5.92888087      -0.52668391      -0.53994521      -0.16529863       1.92606313       0.80380188      -0.19745876       2.54336739
Al      21.58451982       9.94963756       7.69079993       2.56076422      -1.59382912       0.77544645       0.16776876      -1.62622548      -1.58894788       2.52820420
Al      19.09065849      14.10928644       7.73420241      -1.96524627       1.82742212      -1.13204118       0.38882219      -0.36480235      -0.78552064       2.47050786
Al      19.12679381      11.17626697       8.20565330      -1.49674675       1.98826343       1.04773589      -0.77873102       1.56623166       0.57821415       2.51426744
Al      21.65844804      15.53680405       8.15615727       0.89819136      -0.62568809       2.09529972      -1.65267122      -1.18339589       0.33188361       2.52135777
Al      19.06661037       8.53174004      10.02223051       0.28814122       1.99318911       1.90964730       2.13497348       0.48866236       0.73226040       2.52572823
Al      21.55365011      12.67646331       9.79355516      -2.54205374      -1.76580920      -0.55589444       0.18153879      -0.46956290       0.34887746       2.55922341
Al      21.61253968       9.73736052      10.19912287      -1.71073527       0.35408066       1.39252668      -0.65106721       0.38435822       2.47588569       2.47033501
Al      19.15834078      13.98068647      10.30649497       0.14971767       0.94986593       1.45490115       0.06768059      -0.52352617       0.17442418       2.48431993
Al      19.11643287      11.12477417      12.57907817      -1.93958850       0.12171922      -1.07526721      -1.13412863       1.44436368      -1.52255332       2.49328542
Al      21.59559464      15.66963899      12.24554931      -0.39207325      -0.56473946       0.37802507       0.37012237      -2.60209642      -0.52081792       2.52304888
Al      18.86637791       8.46372143      12.62058964       0.50153838       1.57983836      -0.56071604       3.08214101       0.51435514       1.22210227       2.43322468
Al      21.45731485      12.72336159      12.54533339       0.12925349       1.48295792       0.47755963       2.27110058      -0.60917829       1.42316239       2.43757105
Al      21.54284972       9.97623743      12.83829386       0.62213022       0.28722312      -0.22492944      -0.09689087      -1.96050326      -1.45096425       2.44594693
Al      19.09581131      14.08583001      12.93748605      -4.01085576       2.44843302       1.38221315       1.19428867      -1.27894936      -0.41410897       2.55561471
O       20.80948246       8.54645989       2.47904764      -0.09140985      -0.49104090      -0.72167900      -0.57240263       0.07870956      -0.08098566      -1.57065117
O       22.92351106      12.92721034       2.33544890      -0.92788030       1.87203906      -0.22539356       1.86963017      -1.38547081       1.12210811      -1.54003775
O       20.73595582      11.23175444       2.27744743       0.44536303       0.05906161       0.15438112       1.52440926      -0.47015468       1.70203795      -1.58007681
O       23.05877720      15.52941884       2.51283239       0.11603906       2.76414331       1.38580325       1.96513055      -1.79342830      -0.51868850      -1.56742561
O       23.12297723       9.98747472       2.08057146      -0.55673805       1.17500206       0.32164251       0.79581324       0.53994260       2.13532903      -1.50588000
O       20.51363428      13.98022340       2.45315520      -0.32510838      -1.40619368       2.68754975      -0.26626157      -0.50003549      -1.28874110      -1.53490400
O       22.49110309       8.45296471       4.49110842      -1.27746497       0.57676986       0.17231987      -1.43000148      -0.13367142       1.65749544      -1.68953860
O       20.06222431      12.66436660       4.49169306       1.05920434      -0.59381649       0.17224224      -0.85843543      -2.35454176       2.98157297      -1.70776653
O       19.69985440       9.60925025       4.54146770      -1.21691972       1.34973341      -1.26300843       1.90606823       2.47842283       1.51321010      -1.73277557
O       22.12424691      13.94871209       4.54554775      -0.81469666      -0.50148674      -0.94361010       0.82437997       0.99202098       1.09633404      -1.73075616
O       22.41351570      11.24614070       4.52726793       1.33033994       0.09925857       0.09828769      -1.63382848       0.36916787      -0.82728451      -1.71527076
O       19.95162280      15.41726615       4.38989765       1.75580371       0.16136789      -0.06145845      -1.22516975       1.29548097       1.99391227      -1.74453402
O       23.26294854       9.94852406       6.80193560       0.12324589      -0.04800689       2.80396702       0.04729312       1.41729856       0.04993842      -1.67110968
O       20.75791553      14.15527123       6.87835944      -1.33070347      -0.93896261      -0.64788257       0.17895230       0.21622664      -1.38415644      -1.67396963
O       20.56963813      11.30848392       6.87901647       1.29726503       0.78288724       0.52712486       0.46648974      -0.35472702      -1.70039299      -1.66913378
O       23.02852880      15.60498082       6.80572215      -0.19579098       0.87845534      -0.38897483      -1.13674167      -2.36161287      -0.02751206      -1.68086720
O       23.14416166      12.65081957       6.57863423      -1.42102913      -0.29538009      -0.25423795       0.54587763      -0.64283140       2.56798498      -1.67417777
O       20.76916689      16.66805679       6.93379495      -0.87301372      -1.11676689       1.28352093      -0.84979609       0.86021456      -1.64196709      -1.70059693
O       20.09956381       9.90208504       9.08151081       0.46183602      -2.51403092       0.34173150      -0.80701367      -0.58636304      -0.64465052      -1.68332243
O       22.56038043      14.05030209       8.93972942      -1.16577421      -0.79690436      -0.86197825      -1.20906218      -0.35831708      -0.34944233      -1.67637336
O       22.18438342      11.06247035       9.01134812      -0.50959531      -0.46431985       0.32159064       1.70318848       2.43120000      -0.61155602      -1.66862917
O       19.95904143      15.24354379       9.03798498      -0.03604477       1.20138641       0.13488821      -0.27271546       0.67350824       1.11789394      -1.65623331
O       22.32788198       8.60932168       8.96745165      -0.65014079      -0.14951582       1.30504259       0.18387279      -0.11550862      -0.19904674      -1.66879284
O       19.83490443      12.74380893       8.91319109       0.73884390       0.68613899       0.72798301       1.21872696      -0.11723037       2.08902606      -1.67464089
O       20.89487838      11.16152530      11.44262632       0.57733507       0.50518213      -1.96907025      -0.40927056      -0.33815914      -1.01316978      -1.73076034
O       23.26278468      15.48518654      11.16490970       0.65172071       2.12827047      -1.03204460      -1.74562468       1.08703704      -0.29758442      -1.68357766
O       23.28992226       9.66168880      11.09136300      -0.64877401       0.22339764       0.36149688      -1.32203339       1.55278498       0.07215605      -1.74235523
O       20.72559037      13.86447912      11.42257452      -1.42056761       0.50759205      -1.68090944      -1.24456987       1.70928539      -2.45985882      -1.77591121
O       20.60011206       8.43871320      11.24423611      -2.64657329       0.89793242       1.89613347       0.81333300       0.92864601      -0.11288906      -1.72409332
O       22.92190581      12.71739099      11.08453084      -0.73973920       0.45132621       2.48345475       0.98723158      -0.18030645       0.99450559      -1.69240439
O       22.37007142      11.33256768      13.33005741      -0.91616003      -2.03043389       0.42739558       2.26121548       2.46906436       0.92197632      -1.58985043
O       20.06693674      15.54947582      13.25348350       1.83331364      -0.79105220      -2.15873118      -1.42735943       0.15281667      -0.24774265      -1.60959005
O       20.00067316       9.84707826      13.59854220       0.05696408      -0.79558500      -2.23479636      -2.02564247      -0.80638214      -0.12160167      -1.56800020
O       22.30442995      14.21306282      13.57652999      -0.30694559       0.73613434      -0.50377368      -1.47851676      -1.20004350      -1.76660284      -1.60105944
O       19.90675793      12.56208811      13.48318738      -0.96542555       1.31604333       1.95024820      -0.03714319       0.84273206       0.54489254      -1.56179798
O       22.24602760      16.76895793      13.43323218      -0.31387195      -0.92807086       1.87372406       1.84242136       2.15869614      -0.52618648      -1.65364563
Al      19.05363979      19.64227099       2.29336856      -0.54925296       2.09655108       0.00224283       1.85161025       2.60055409      -0.63173360       2.42046809
Al      21.44652092      23.72540422       1.91362248      -2.70772897       0.11713520      -0.49287180      -1.66291975       0.14370114       1.66607029       2.41882396
Al      18.99616740      16.80919138       3.17756758       0.45599887      -1.01593137       1.93412850       2.06119543      -1.72702125       0.75736055       2.45883894
Al      21.47076283      21.06458555       3.28358726      -0.70316172       0.33363588      -1.81158996      -1.02079956      -1.05136896      -1.64677434       2.43464541
Al      21.34465534      18.38926656       3.63817729       0.24444846      -0.68720639      -0.82810454       1.52571807      -2.92185062      -1.22658231       2.48619628
Al      18.97772975      22.34303185       3.31696830       1.90148925      -0.75352551      -0.75169187       0.46578418       0.51723179       0.75506985       2.51103663
Al      19.06884527      19.59247259       5.56962763       2.37968582       0.74122374       0.37621445      -0.71063645       1.43319847      -2.98012072       2.46189690
Al      21.41423058      23.77298897       5.35797965      -2.42957142      -0.13024133      -0.71160651      -1.25617676       1.00705914      -0.55995239       2.48227978
Al      19.08205495      16.98896689       6.14681400      -1.06539459       1.39888084      -0.68907023       0.43939823      -1.12783486      -0.25962112       2.56754708
Al      21.51786045      21.06406614       5.86820160      -0.32697201      -1.33810186       3.32348457      -2.26674300      -1.85224097      -0.03964751       2.51396513
Al      21.50672235      18.34475828       7.70585312      -0.34101104       2.07853904       0.50661491      -2.07782714      -0.83709809       0.73083164       2.49776840
Al      19.15101480      22.30788287       7.40427480       1.36348235       1.18672648       1.13555469      -1.25017754       0.79626419       1.77068377       2.51958656
Al      18.92790011      19.64745048       8.11457344       0.53259660      -2.23271719      -2.71063387       1.09639385      -1.03404318       0.85135095       2.52679229
Al      21.51937869      23.87530670       8.11146830       0.53798252      -1.26481002      -1.32049637      -1.08698465       0.80558259      -0.22750900       2.52835989
Al      19.06913857      16.89951417       9.94897592       1.52869563       0.59097951      -1.30548303       1.15195469      -0.29679905      -1.98350565       2.50615072
Al      21.44161697      21.06856150       9.77138706      -0.18325280       1.95086631      -2.10234716      -0.49110618      -0.46207191      -0.08643228       2.53910089
Al      21.46235393      18.38275575      10.47324730       0.78606963      -0.14748266       2.05026440       1.90872112       0.59792514      -1.75918726       2.51700950
Al      19.03966938      22.50675037      10.23612244      -0.90858346      -3.48386157       1.10749171       1.98987882      -2.24324230      -0.39548512       2.51935124
Al      19.10001978      19.67051137      12.13953189      -0.73028858       1.75290968      -2.14964153       0.48346356       0.06567962       0.28716230       2.54001832
Al      21.51119793      23.98447649      12.35310985      -0.77027624      -1.07370325       1.10039354      -0.05129846       0.22312451      -1.97848766       2.50765538
Al      19.13510882      16.94301785      12.46703331       1.82503092       0.62049088      -1.09047290      -0.79392257       0.93862518       2.54535100       2.49966240
Al      21.54958095      21.13452837      12.36157215       1.23398529       0.53223985       0.24866745      -0.67189467      -0.20590494       1.38794163       2.47240114
Al      21.55825668      18.32928038      14.07695943       0.66361335       2.36291837       2.42354194      -0.65660006       0.95201949      -2.89601644       2.44470406
Al      19.04563974      22.66240494      13.53806456       2.36942732      -2.04384705      -1.14543901       0.15910400      -2.34301972       1.78163965       2.44903255
O       20.70077778      16.90270746       2.51500076       1.53732265       2.09470875       0.23166953      -1.10148080       2.14139745       0.11525178      -1.55206811
O       23.09852464      21.10929380       2.38709763      -1.83985163      -0.53001319      -2.18282702      -1.73859163       0.88048963       0.06062213      -1.63198447
O       20.78186336      19.60147289       2.40340356      -0.54489543      -0.76533601       0.49278169      -0.79554130      -0.02986076      -0.07105531      -1.57706678
O       23.10257707      23.71086957       2.32948270      -0.33733159       1.41913241      -0.85464806      -0.50752151      -0.29884762      -0.34133338      -1.60662055
O       23.10577047      18.31987265       2.40306443      -0.62726498       0.37568159       0.44378670      -1.07347871      -2.20685945       0.87432981      -1.56783652
O       20.52370867      22.23463119       2.21400264      -1.52179659      -0.06033795      -2.22849442       1.38601721       1.64052142      -0.01909332      -1.57017410
O       22.45697573      16.97947002       4.52207324       1.64028440       1.87999645      -0.01355099      -0.52661322      -0.96562036       2.19788884      -1.68421495
O       19.77071287      21.03586252       4.38833164      -1.82880060       1.34668718       0.31825834      -0.07241559      -1.04696172       0.30792063      -1.70512581
O       19.82147333      18.12485005       4.78248954       1.87912444       0.59976216       0.08607268      -0.72867723      -1.59594334      -1.96802579      -1.69492018
O       22.01316344      22.18579667       4.54729959      -0.74191615       1.78403110       0.83693154       2.18894567       2.95045058      -0.52590360      -1.71148908
O       22.04150065      19.75916805       4.58131555       1.47865184       1.45393346       2.10618712       1.71249747       0.01539857       0.74570041      -1.69467962
O       19.64636208      23.89280348       4.63347381      -0.71612026       2.46678591       0.25971989       1.84979389      -0.15281765      -1.77755812      -1.67376685
O       23.05300336      18.36927797       6.85736487       0.13794601       1.03063783      -0.97592907       2.00153357      -0.05831985      -1.73653855      -1.67994535
O       20.71206861      22.45056753       6.62897488      -1.44724613      -2.20931071      -0.41706069       0.91409461       0.13096930       0.77019875      -1.67433548
O       20.48878434      19.50287418       6.59490129      -0.62530902       2.13616005      -0.53002103       1.79042212       1.78735620       2.67762385      -1.66407990
O       22.86990587      23.88576132       6.68017341       2.17060908      -0.04611710       0.43648265       0.97565421      -1.03503057       0.34084460      -1.68495083
O       23.03685150      20.93773616       6.69132721       1.00330805      -2.16572415       0.01048599       1.73838002      -0.27709102       1.13906730      -1.68339932
O       20.74470171      24.92026836       6.72710590       0.47207596      -0.70148639       0.44640728      -0.83280660       2.22190992      -0.11731686      -1.66837132
O       19.92424351      18.27595362       8.91538367      -0.67731108      -2.70885289      -1.44850292       0.34721506       0.21377455       0.36524108      -1.67676938
O       22.45814777      22.38920407       8.97819244       0.72896455       0.46076775      -1.19553397      -0.60133704       0.96642688      -2.02461412      -1.68547678
O       22.23974677      19.52786911       8.97818051      -0.11851109       1.71840047      -0.47282179       0.06871362       0.34451047       0.37318176      -1.67715895
O       19.90312892      23.59839655       8.89741625      -1.61097224       0.01735604      -0.31334142       1.21784924       2.04321636      -0.11093784      -1.65737319
O       22.22790617      16.92045325       9.04719614      -0.09311567       2.66682434       1.29894607       0.87812291       1.63595449       0.78856498      -1.65682566
O       19.84209800      21.07689934       8.87539183       0.32918342       0.06290718       1.55594183      -0.35898733      -0.26259159      -0.97636176      -1.66789293
O       20.74237041      19.88236422      11.28000053      -2.27661002      -2.92790215       1.98965041       0.57723404      -2.05016085      -2.19721275      -1.69178963
O       23.16602310      23.96097388      11.01941104      -1.56867521      -0.19994458      -1.75325480      -0.67006671       0.12670538       1.33610484      -1.68147850
O       23.26202161      18.15542870      11.19087898      -0.81034356      -0.17461327      -2.11920300      -1.59364639       0.01093907      -0.18525410      -1.68666983
O       20.65609922      22.26237189      11.03904246      -0.41841987       0.86485025       0.65862547       1.27425605       1.26606972       1.28820367      -1.70068860
O       20.49352501      17.09892853      11.08653395      -0.33782692      -2.43899982       2.61713636       0.12348737      -2.77100386       2.30227134      -1.68442857
O       23.01353648      21.07654855      11.09060307      -1.36877649       1.43165237       2.14129510      -0.98677864       0.53879784      -0.68869779      -1.70428026
O       22.46764596      19.79376022      13.25737540      -0.21386609      -0.75489178       1.11895982      -0.95671128      -0.66659259       0.27103562      -1.65209460
O       19.93289925      24.10171833      13.26896542      -0.71290156      -1.58459790       1.20700175      -0.00574224      -1.00834922       0.98041415      -1.60779619
O       19.77118676      18.44665533      13.38729316      -1.65615200       1.28679355       0.77528684       1.00891115      -1.34691386      -1.00924350      -1.65268993
O       22.19713531      22.58700010      13.37749013      -0.34374341       0.96463718       1.84250673      -2.15098827       0.55455445      -1.95897028      -1.63807642
O       19.89898751      21.05543935      13.30702957       0.29882340       0.87235543       0.16335520      -0.25709987       2.36926937       0.75509342      -1.61468792
O       22.17101141      25.41911428      13.28641541       0.40725586      -0.05140984      -1.27976761       1.26357142      -1.73716090      -0.04177129      -1.65996933
Al      19.15711232      27.82719764       2.05753536      -0.44901191       2.49749217       1.92233015      -4.87575585       1.45793854       0.29168709       2.42934179
Al      21.46122967      32.01265400       2.41132450       1.63361005       1.88995437       1.01142035       1.53983275      -2.00046467      -0.38463706       2.44561148
Al      18.94920494      25.20625071       3.15229550      -3.05741752      -0.05731810      -0.57307660       0.71038407      -1.09868776       1.72771942       2.46014738
Al      21.46848140      29.25942045       3.11926934      -1.52451506       1.12615463       1.37096201       2.46893236      -1.77798551      -0.20490246       2.46347475
Al      21.46418868      26.57686419       3.54291668       0.85925025      -2.13370550       1.86112709      -0.49431336      -0.70294924      -0.77849565       2.51021576
Al      19.28266211      30.64054238       3.46638484       1.24430251      -1.19942424       1.29142652      -1.47612658      -0.43098448      -1.19533817       2.47292995
Al      19.10462057      28.03220781       5.32173777       0.30465869      -0.15441842      -2.56837318      -0.48024990      -0.37334745       0.99138743       2.53762817
Al      21.54576037      32.22398082       5.21657337       1.26264187      -1.09624516      -2.06068704       0.20336073       1.12992795       3.30025846       2.52393317
Al      19.06122127      25.21364800       5.88585123       0.89012589      -0.91008356       1.80916912       0.22447967      -1.33825718      -1.05961255       2.53135133
Al      21.47061873      29.62000596       5.78425607       0.11331395      -0.25851825       1.02728296      -0.64078143      -1.86864370       1.06141955       2.52456713
Al      21.57615024      26.83112020       7.54238891      -2.25580360      -1.34607699      -0.76962943      -0.57837448      -0.92186540      -0.66220856       2.48755670
Al      19.10500817      30.88189979       7.55694970       0.37429004       1.25011211       1.06494567      -1.38814243      -0.14364931      -0.30184072       2.50383687
Al      18.96456521      27.94687778       8.05112696       1.36653302       1.04229115       3.35442747       1.29854974       0.88870085      -1.04871629       2.49934411
Al      21.50764987      32.28503166       8.14802216       0.16804257      -0.35819443       0.25739589       0.24007014      -0.15631206      -1.36779384       2.51884079
Al      19.18190412      25.18249383       9.52543928       0.14551351      -0.34579794      -1.04531189       0.35104850       0.05803752       1.01605683       2.54783535
Al      21.48169085      29.41958506       9.59329656       1.18366035      -0.73902893       0.02322309      -0.04010155      -0.08654135      -0.08990759       2.55730700
Al      21.58553924      26.62968752      10.32159236       2.38311787       0.62759301       0.45971453       0.46817815      -1.20845707       0.12990189       2.53540611
Al      19.14668789      30.83252285      10.16997961       0.61085406       2.26925283       0.67947181      -1.30803915       0.66957076       0.47687620       2.53990149
Al      18.92831886      27.97078732      11.98663905       0.21302979      -0.90957998       0.02609114       0.68055463       1.45192707       0.72956156       2.51682019
Al      21.46224082      32.22804162      12.15613080       0.19211145      -1.65413177       0.30000323      -0.50651032       0.22520735      -1.02560771       2.52029681
Al      19.04686770      25.26892653      12.25787261       1.27318496       2.13236344       0.89889586       0.07401054       2.19225730       0.13583617       2.49357414
Al      21.36366238      29.45154351      12.20655548      -0.54363936       0.49925558       1.03458437       0.59338198       0.03228566       2.28820147       2.47463155
Al      21.30056750      26.84649425      13.86235698       1.96699159      -0.37776021      -2.05623570       0.06897990       1.47019336      -0.77156610       2.49339390
Al      19.09612529      30.78500478      13.76237074      -1.58625566       0.88137740       1.95768504       0.21925028       0.30304597      -0.55161975       2.47918415
O       20.48414916      25.14206574       2.27002960      -1.10215139      -0.95993307      -0.69798249       2.14056655       0.07455654      -0.08390941      -1.60637057
O       23.18494906      29.25362773       2.19974326       1.56008276      -0.01475629      -0.17158178      -1.43375869       1.89963734       1.70421020      -1.54140866
O       20.74633237      27.79252239       2.25197516       0.66921162      -0.69072057       0.75494234       3.50547241       0.23915775       0.81209370      -1.58854699
O       23.17435531      32.03462523       2.45764778      -0.37875232      -0.97460424      -1.57197489       1.02984333      -0.39934030       0.52050415      -1.57201695
O       23.01995126      26.36576093       2.17510754      -0.02008324      -0.00887432      -0.60378978      -0.76795696      -1.07015448       0.34021176      -1.56396770
O       20.74696594      30.47091183       2.14451447       1.33988977       0.37230252      -1.17510262      -0.95845699       1.10849048       0.36386328      -1.57252514
O       22.36081503      25.33953933       4.48824472       0.71848566       1.01214399       0.34948962      -0.11115072      -3.04272559       0.68318932      -1.68940711
O       20.13632811      29.25342657       4.46430393       0.16693831      -1.85290224      -2.63098299      -0.98465138       1.95399584      -1.07537860      -1.71971548
O       19.74169105      26.62812247       4.47049940       1.99394798      -0.92416493       2.57547160       1.35340214      -2.17002160      -0.85448149      -1.71103263
O       22.20596560      30.75282093       4.52329912      -0.54038747       2.41793241      -1.78741764       1.41411801      -2.02192391      -1.22124522      -1.72015893
O       22.25754947      28.01756350       4.46209114      -1.04212459       0.53108571       0.55775206      -0.00540400       0.74832842      -1.60595182      -1.71657968
O       20.07320329      32.04933316       4.25176115      -1.00430862       2.16770825      -1.17395796      -0.10198104       1.68181038      -0.22588030      -1.76305974
O       23.12619556      26.74267925       6.55589466      -1.14854428       0.47538658      -0.71979651      -0.01126102      -0.16276715       1.41647226      -1.67619395
O       20.56908325      31.03106068       6.60967577       1.10323255      -2.11853860      -0.66543293       2.97042641      -0.51391138      -0.15316160      -1.68133831
O       20.59773093      28.17883634       6.69913548      -0.83660005      -1.33319079       0.51863222       0.29320526      -1.65077527       0.22813046      -1.67737019
O       23.03802560      32.29260089       6.60675225      -0.12849187      -0.81060941       0.46221639      -0.92883794      -1.93039679       0.30994868      -1.67103267
O       23.14320769      29.22633255       6.53706419      -0.56466821       0.88805157      -1.24492292       0.45844186       2.18721915       0.74730630      -1.66509998
O       20.74675544      33.46535385       6.68792648      -0.55918325      -1.26683310       1.30837298       0.23334795       0.26220385       0.07091222      -1.68468273
O       20.20833202      26.59947357       8.82491294       0.28007944       0.59357907      -0.06870602      -2.41682252       0.96659472       0.06035380      -1.66257465
O       22.52228390      30.81994158       8.77452190      -0.57415305       0.88760626       0.08627019      -3.59228135      -0.21835472      -1.21068312      -1.66889489
O       22.49477021      28.09720476       8.73012933       0.04835004      -1.45022856       0.94948061      -5.46931864      -0.79185923       2.47515131      -1.66285884
O       19.81365694      32.16830783       8.96185065       1.31796970      -0.54069444      -1.17224792       2.20519128      -1.24384096      -2.43095045      -1.66644716
O       22.25123608      25.48279119       8.80625320      -0.68058294       0.45739931      -0.45684463       0.90643990      -1.34824115       0.86411635      -1.67950964
O       19.76520918      29.56612262       8.75824349       2.34450042       2.07037910       1.36184049       0.79144913      -0.21603413       1.60297519      -1.66792727
O       20.76453781      28.11867409      10.93534557      -0.55510398       0.32622561      -0.65957691      -0.05451073       1.22656586      -0.24354228      -1.69066989
O       23.22703329      32.26913657      11.14962631      -0.57702773       0.57939282      -1.00979314      -0.40451142       0.21523470      -0.32014215      -1.75982499
O       23.35563765      26.55467379      11.02822207      -0.87332485      -0.03314795      -1.95455467      -2.64447185      -0.07065407       0.04537192      -1.66365457
O       20.67446104      30.80814239      10.99984127       0.34778426       1.16791482      -0.90898672       2.51616424      -1.55195576       0.46611364      -1.69407666
O       20.61613506      25.25594098      11.16897850      -1.61035624       2.89175579       0.73697906       0.23983972       0.16341188      -1.39807128      -1.70035911
O       22.99293887      29.52716502      11.08039684       0.26088017       1.05957162      -0.06275747       0.35174745      -0.16323671      -0.81355750      -1.77088320
O       22.27550476      28.17406977      13.20057823      -0.01831059      -0.75596680       0.66102373       0.77589876      -0.91248891      -0.70196508      -1.63412213
O       19.87170375      32.31945772      13.19671205       0.25390110       0.52268692       0.31298311       1.32932877      -0.84064855      -0.01795998      -1.66144419
O       19.64080703      26.86089561      13.15199600      -1.75752998      -0.17542858       0.32933279       1.41126493      -2.86289449       0.82775017      -1.63176763
O       22.28960146      30.81931639      13.10794061       1.23767212      -0.98393068       0.85533070      -1.35246482       0.88309401      -0.14474974      -1.61409247
O       20.07899965      29.31755704      13.47519369      -0.13824021      -0.82090167       1.64943560      -1.52266797       0.73584536      -2.37721173      -1.60163569
O       22.26744809      33.44614807      13.32894659       0.09195786       0.11210803      -0.91340391       0.78837672       0.84430118      -0.42473587      -1.63298583
Al      19.05525337      36.25053024       2.04472030       3.60126653       0.20293103       0.34104899      -0.95292156      -0.33092147      -0.20279427       2.42079806
Al      21.40367367      40.45159397       1.99410142      -1.61717384      -0.20426940       2.26272483      -1.61685502      -1.36211185       0.37314714       2.42610049
Al      19.22714094      33.52032191       3.08756234      -0.47659013       1.88374946       0.09976436       0.38676637      -0.02542676      -0.54219845       2.43157864
Al      21.54459549      37.74032469       3.11083893       0.63820267      -2.66705006      -0.34202807      -0.93274038      -1.75310182       0.73846200       2.42169785
Al      21.60333720      34.83893199       3.27338743      -0.47646283      -0.38476293      -2.98531598      -1.30828259       2.19461160       0.90225358       2.48946071
Al      19.03372740      39.12458357       3.19224194       3.69214385       0.23577766       1.88413847       1.38346510      -0.92562771       0.93383697       2.47978425
Al      19.16074460      36.33226648       5.16755833      -2.32897806      -1.21015516      -5.13821743       3.14624710       0.68511232       1.31571203       2.51616549
Al      21.43112552      40.52044387       5.34447985      -0.78378720       0.18977129       0.95664287       2.31279500      -0.35650705      -1.59320754       2.50297785
Al      19.09849228      33.65050663       5.76329481      -3.24322033       0.36495849      -0.00615091       1.04863402      -0.74912866       0.63032533       2.56308031
Al      21.55712084      37.88277617       5.94749907       0.12438617       1.44077895      -3.54447326       1.14347625      -2.53521539      -2.97772802       2.53690529
Al      21.57489207      34.93647296       7.53631063       0.48261385       0.56538880      -0.88078380      -1.81606478       0.98991299      -0.25800603       2.49424100
Al      19.16586572      39.16841459       7.50914600      -0.24615751      -0.32615760       1.16484432       0.77784810      -0.85518513      -0.60097822       2.51063776
Al      19.07825363      36.46384137       7.97737460       2.34544569      -0.48579950      -1.25363158       2.15791421      -0.63353565       0.41999438       2.51644731
Al      21.84258466      40.42782638       8.13139171      -0.78318495       1.03082815      -0.21503291      -1.70415544       1.10766843      -1.40740281       2.49794888
Al      19.19088188      33.57337858       9.80175622      -0.93343850       0.50975159       1.36236798      -0.06187266       1.29755753       0.70993027       2.51133466
Al      21.57648792      37.70950584       9.76051736      -0.56378187      -1.61649489       1.16866198      -1.88057161      -1.31263252       1.47792394       2.52921629
Al      21.45964282      35.11596495      10.16285908      -0.21242488       0.12265675       2.29929012      -0.46945517      -1.70938909       1.57887082       2.52915168
Al      19.16866477      39.13679836      10.24462977       0.09128919       3.81538129       1.06063276      -0.26542808      -1.22868034       0.27906258       2.50411415
Al      19.01243870      36.51958133      12.21562237      -0.65893383      -0.78206753       1.46364258      -0.31153148      -2.90407643      -0.84105393       2.53069687
Al      21.60819537      40.40815057      12.22761445      -0.31346813      -0.22429152       1.79839874      -1.02175374      -2.90598816      -2.83304007       2.50908995
Al      19.14315164      33.73752590      12.43264180      -1.80859957       0.90767133      -1.17139131       0.03404484       0.34243911       0.09578561       2.49649787
Al      21.40243097      37.64366364      12.52784928       2.98756915      -1.20981807      -1.15131200      -0.37128113      -0.62192538      -1.62988798       2.48873973
Al      21.61603079      34.96831099      13.93223387       1.50724117      -1.43545870       0.73883105      -2.41810652      -3.33535621      -1.09499211       2.44087172
Al      19.17315923      39.20039813      13.74220545      -0.48795650       1.75914046       2.56955441      -1.50351560       0.46942719      -0.26426744       2.40227008
O       20.95007579      33.55013563       2.18001908      -0.16042701       1.51976859      -0.99281825      -3.12922859       1.07043580       0.62906731      -1.56333935
O       23.07910420      37.76661662       2.23169521       0.58791018       0.57184743       0.04178883       1.73723936      -1.16745664      -0.65277021      -1.57931423
O       20.71439336      36.09672446       2.02641223       0.97333167       0.02416088      -0.23533913       1.67876169       0.79283594       1.74953476      -1.55159414
O       23.05915656      40.48999996       2.05578165      -0.92200201       0.47526110       0.09426554       1.05085818      -0.39867281       0.81979490      -1.57429016
O       23.02917519      34.85593427       2.30369553       2.10065004       1.04288126       2.29262541       2.43757194       0.17794702      -1.18017153      -1.57456720
O       20.59872409      38.89260415       2.11478779      -0.55793832      -0.31840173      -2.69047902      -0.34493988       1.88951428      -0.68516720      -1.55998063
O       22.49721327      33.62039817       4.55543810      -1.94358364       0.53498435       0.16473916      -0.43214408       0.00612054      -1.90498860      -1.70269620
O       20.09247657      37.64112127       4.29380369      -0.94295884      -1.28535704      -2.17168704      -1.25599430      -0.50361163       0.26803516      -1.70446765
O       19.98211211      34.66742632       4.44256767       0.10078364       0.08863665      -0.67422292      -0.45488367       0.96758589      -0.61229584      -1.69938219
O       22.13587287      39.00422380       4.38955501      -0.51123918       0.34925391       0.33294887       2.44566358       1.35893495      -0.20136882      -1.68505776
O       22.39139603      36.58709215       4.38454263       1.93339224      -0.75305668      -0.07357316      -1.17561986      -1.60335249       0.30122931      -1.68001401
O       19.98679583      40.44990153       4.25783845       0.45926474       1.34768791       0.72790716      -1.88415263       1.23080818       0.81881654      -1.70553350
O       23.05123011      35.12440138       6.59809006      -1.27230304       0.12019672      -1.91620029       1.87106361      -0.04963510       0.13569916      -1.67946458
O       20.82888926      39.32885363       6.45121615       0.59737036      -1.24214731       1.01255667      -2.02996527      -0.86995377       4.02891361      -1.65577185
O       20.65831965      36.53745566       6.72654124      -0.96180737      -0.50663682       0.93004985       0.06635517      -1.73361513       0.22513241      -1.67260385
O       23.13680843      40.48695082       6.65616327      -0.72423242       1.08379518      -0.96632549      -0.68351182      -0.32469364       1.06382678      -1.68168759
O       23.27376795      37.72613387       6.72738623      -0.29907774       0.64340686       0.12841320      -1.07656316      -1.49167519      -1.27390483      -1.68554974
O       20.93309012      41.71635411       6.73870277      -1.59777813      -1.10251261       0.45166763      -1.11352222       1.34697476      -1.36775403      -1.66582382
O       20.04631656      35.08080238       8.84015793      -1.59674726       1.50806894       0.18470377       0.33121772      -1.30580909       0.32904113      -1.67664123
O       22.51588046      38.87225129       8.95193475      -0.37219413      -0.24634995      -2.44689244       0.85906886       3.81352425      -2.32873319      -1.66246212
O       22.28804189      36.14975522       8.90746035      -0.17437821       1.82512870      -0.61738910       0.37026001       1.44481729      -0.25402010      -1.68689287
O       20.07345114      40.25445176       8.72144664      -1.59947078       0.61841713      -2.00215416      -1.92823751       1.80831899       2.21046935      -1.65438831
O       22.43971644      33.67110227       8.86930004       1.64647800      -0.26682923       1.49478984      -2.48076305       0.41752096      -0.11135606      -1.66618693
O       19.88068635      37.86336558       9.07314612       1.08517468      -2.41051815      -0.31051505      -0.61010906      -0.37841249      -2.14835853      -1.67472351
O       20.57504207      36.41619669      11.14015901       0.03186452      -0.34847849      -1.88545125       2.37614174       1.88634380       0.44151460      -1.68123484
O       23.33105237      40.37006837      10.98151959      -1.65991844       1.23369499       0.03257042      -0.82454266       3.05535339       1.61963451      -1.68396366
O       23.13225706      34.95431787      11.05497992      -0.62112908      -0.56302877      -1.65338758       0.80004808      -0.48840915       1.29632089      -1.69725060
O       20.77527598      39.12477611      11.14059303       0.08748288       0.00410571       0.41478209       0.09828775      -1.31818184       1.27239410      -1.69138169
O       20.64312900      33.72260873      11.15349606       0.64006353      -0.48645886      -0.69575457      -0.10847751      -0.35483631      -0.93699042      -1.69553864
O       22.97694975      37.72371531      11.10657847       0.35702698       1.41463844      -0.76467725      -1.16952066      -3.03566862       0.97534592      -1.68482554
O       22.28969485      36.35260818      13.40832516      -0.60917527       1.34977037      -0.57238672       2.09770353       2.63013021      -1.18748774      -1.59956682
O       20.11222577      40.69910339      13.50960864       2.27424250       0.28760596       0.93935309       0.82507252      -1.64552205      -0.45596278      -1.60568166
O       19.85599588      35.22315267      13.40253170       0.60144920       0.85173868      -0.07970600       1.02889897      -2.17582901       0.30006949      -1.59437227
O       22.43386444      38.92152194      13.12564526       0.34623096       1.53630142       0.25045990      -0.90982291       2.30710679       1.69141529      -1.66881430
O       19.71461540      37.63475014      13.44571108       0.37912622      -2.44061990       0.64894252       2.71948638       0.98494080      -0.70750267      -1.60936403
O       22.31889351      41.67773308      13.05053860       0.02385572      -1.37802735      -1.81851515       1.90819623       2.03550847       1.33486956      -1.64992321
Al      19.07098962      44.60438740       2.13069773       1.25064141       0.43953805       0.25786068       1.27309932      -0.02395842      -0.89911789       2.40607572
Al      21.58558380      48.70726638       2.22406438       0.81122870       0.16184383       2.08861137      -0.67069958       3.43560209      -0.08040656       2.40891337
Al      18.88286085      41.88066121       3.01044705       1.61393175      -2.41200181       1.34974373       0.32341466      -1.92521012       1.24224668       2.47341251
Al      21.44394853      45.97056207       3.18599994      -1.32110541       1.92960132       1.61736505      -0.57256821      -1.09123724      -1.92843346       2.41451454
Al      21.40051127      43.04001545       3.42889530       2.26197872       0.55721459       0.80801014       0.73274834       0.57675909      -1.37942299       2.45153594
Al      19.10885796      47.39023526       3.32860621      -1.25523857       1.33688648       2.32639140       0.65456089      -0.43278202       1.15401204       2.50691819
Al      19.21187346      44.49927209       5.37946164      -0.21333739      -2.44685450       1.23572713      -1.52549808       1.39945107      -0.55966651       2.47244239
Al      21.47501460      48.65752874       5.42905605      -0.14260827      -0.81242789      -1.23422054       1.74253517       3.81164505       2.37610370       2.50300360
Al      19.25920760      41.89170751       5.72148479       0.74701025       3.92011990      -1.35075424      -1.36501572      -2.45454601       1.57000364       2.53142643
Al      21.50006010      46.14492168       5.74378688      -2.84837853       0.54776197       2.53931036      -1.66553705      -1.36067364       1.72526481       2.53846455
Al      21.53474429      43.34613142       7.45652434       1.38960248       1.86271577      -0.94268902      -0.29172795      -1.97768107       0.91741938       2.52791691
Al      19.05148579      47.60345942       7.58302553      -1.19991990      -1.13613632       0.70799932      -1.39680280      -3.74061742       0.64622478       2.47898722
Al      19.05748683      44.63693297       8.00167442       0.65665212       1.34915952       2.01567322      -0.91346943       0.64800492       0.27490924       2.51650906
Al      21.47117805      48.62502275       8.15056148       0.96051404      -0.34783288       0.76838579      -0.44615302       2.99994914      -0.77411754       2.51213813
Al      19.26932005      41.89796608       9.72602192      -1.84576294      -1.88833528       1.12008221      -0.37962339      -0.62132033       0.19907558       2.49963832
Al      21.58306293      45.91566361       9.83235225      -0.34050910      -0.67469724      -0.66082515      -2.06917206       0.78400660       0.05283486       2.51360536
Al      21.67331882      43.13735274      10.28325156      -0.36355871      -1.09514160      -1.19907986      -3.27790765       0.62756639      -0.89979338       2.52283788
Al      19.06952215      47.36923451      10.29455323      -2.22285978       0.21785977      -0.43717191       1.28950340       0.02771308       0.08055691       2.50784731
Al      19.14902726      44.62502181      12.04990507       1.09171739      -0.96980949       0.34991461      -0.48452319      -1.37745314      -0.13879144       2.50128269
Al      21.36783476      48.90872241      12.58725007      -0.06659919       2.51323363      -3.72415748       0.80534733      -1.70650520      -1.60620511       2.46520853
Al      19.19003339      41.77820215      12.54510047      -1.37025879      -0.67382936       1.14339646      -0.64253701       1.60508629      -2.26457786       2.45191646
Al      21.51465868      45.88866313      12.53089522       0.19636081      -0.15093335       2.02257280      -0.72316996       0.69001893      -1.14894831       2.42498827
Al      21.55399192      43.07128603      13.66742630      -0.69447792      -0.36002869       1.27415587      -3.09987428      -1.13655419       2.05580941       2.42347860
Al      19.16723965      47.33230411      13.47995438      -0.38506909      -1.22517322       0.22307521      -0.50774538      -0.96708329      -1.04775911       2.41373777
O       20.49826728      41.85824692       2.29201602      -0.55997325      -0.78851312       0.17483059       0.50864126       0.39373091      -1.12570566      -1.60896266
O       22.98576596      46.07956828       2.42381285      -1.48345935      -0.51183035       1.81019931       1.47180040       1.89900659      -0.30630031      -1.53485417
O       20.69868818      44.43502104       2.35249955      -0.48868758       0.24412877       1.42999667       0.32406351       1.17937105       0.15097391      -1.53083849
O       23.23861340      48.88450160       2.36721837       0.17757713       0.77209310      -1.18260698       0.41240502      -1.35725801       0.52025655      -1.56376791
O       22.80305337      43.21827061       2.18159751      -0.02088741       0.13930273       1.33178696       2.50607343      -0.25766759       1.04296806      -1.50975478
O       20.64083592      47.37326183       2.24646131       0.99471840      -2.12986840      -1.28765319      -0.66157557      -3.10933842       0.63242630      -1.57564497
O       22.47951651      41.76871747       4.44304208       0.65406481       0.45926069      -0.37343662      -0.62136671       0.91453939      -0.17244431      -1.71668386
O       20.16941233      45.84015654       4.48994102       0.57853542      -0.20476698       1.27413940      -1.33744604       1.45878347      -0.49356417      -1.70556736
O       19.76364025      42.95824894       4.42668608       1.80984896      -1.03921581      -0.17580131       0.72632626       1.96913647      -0.31774321      -1.73758948
O       22.21683093      47.39276306       4.44574667       0.37856919      -2.27464451       2.78411890       0.71774456      -2.08809803       1.32087589      -1.72959805
O       22.29261983      44.49577936       4.20379276      -0.14962427       2.11764506       0.97093865       2.12157769       1.88577894       3.39307989      -1.71159959
O       20.14960472      48.80622029       4.44901800      -0.85072353      -1.23959307      -0.27722745      -4.71580375      -0.41143416      -2.32901113      -1.72524655
O       23.24640520      43.38043603       6.69501352      -1.39298717      -0.12542832      -0.01276160      -0.53304581       0.04103293      -0.17817465      -1.68287647
O       20.55274188      47.44188639       6.80397334       2.38419126      -0.65730266       2.82757892       4.64640673      -0.25237283      -2.74003574      -1.66075802
O       20.70664513      44.55443935       6.50744038      -1.08989571      -0.41656119       1.66167545      -0.86319264       0.99889755       0.10160666      -1.68361199
O       22.88496035      48.83231507       6.93015281      -1.08118495      -1.05736876      -1.22108118       0.25095636      -1.09429684      -1.60424357      -1.66589296
O       23.03998810      46.00145405       6.73150149      -0.22933183      -1.62338064       1.24762372       0.70477619      -1.11163062      -1.44282453      -1.68078828
O       20.68127994      49.98550456       6.82241797      -0.74318141       0.84293887      -1.28678427       0.93940570       0.09113952       0.67558194      -1.66430020
O       20.01383937      43.23638099       8.80053383       2.14263656       1.25665895       0.66646078       0.18805651       0.30089918       0.28570156      -1.66457367
O       22.41975056      47.42225386       9.04255726      -0.86393969      -0.82037276       0.44406251      -0.47218887      -1.02324914      -0.13008589      -1.69388199
O       22.13355361      44.58782346       8.72444597       1.81456112      -0.22466338      -2.20802098       1.99894540      -0.19142557       1.32790870      -1.69233000
O       19.79161815      48.66936928       8.80812191      -0.98914546      -2.02251778      -0.91918501      -0.73412820       1.44429076       3.52044600      -1.67550826
O       22.27229388      42.06963936       8.94321596       2.54271073       0.78877145      -0.94498023       1.35143741      -1.24259386      -0.55743425      -1.67772627
O       19.71890968      46.19423391       8.82006283       0.25931590      -0.98256897      -0.95678673       0.63083784      -0.73919110       1.31918020      -1.66089046
O       20.78973079      44.67009231      11.03457384       1.04387748      -0.67078662      -2.25120477       0.25758754      -1.28294036       0.27656172      -1.70365405
O       23.10925229      48.65034705      11.37377320      -1.13003897       0.47456243      -1.49462662       0.14424622       0.32754017      -0.18484682      -1.73026097
O       23.27525479      43.19256301      10.95839526       0.64710192       1.31304777      -0.66520884       0.77869662      -0.77443949       0.68828011      -1.69383049
O       20.65346728      47.10125540      11.34167115      -0.22850187       0.41580744       0.77059824      -1.15742932       1.53575715      -1.81487577      -1.72311270
O       20.71218255      41.72194328      11.11414888      -0.22066089       1.29547605       0.71817163      -0.78300673       2.00406493      -0.80105182      -1.70663357
O       22.93132380      45.96713584      11.22037208       1.93726652      -0.95060733       0.07950295       1.27120256       0.05350119      -0.46122955      -1.74849343
O       22.36991782      44.48272800      13.28423438       0.42212386      -0.35207868      -0.15508351       1.24578165       0.64775773      -0.10586645      -1.64101899
O       19.78670997      48.90419384      13.44954963       0.35620196      -0.50288168      -0.37463192       0.54573744      -0.44521948       0.44649415      -1.57129359
O       19.78791132      43.28655669      13.33868410      -0.18910473       0.49345182      -0.06238292       0.94342605      -0.63389699      -1.91547074      -1.60544264
O       22.09038993      47.35248796      13.35525239       0.41277503       2.00858195       0.28328853       0.51597908       0.53013820       0.96893166      -1.55491924
O       19.90862743      45.71210687      13.30751435       1.89324564      -2.10992105       0.18050341      -0.87540831       1.85175589       1.82030205      -1.57194829
O       22.12048514      50.26723229      13.44709058       1.09958290      -0.57667572       1.52110948       1.66785994      -0.70456684      -0.10993060      -1.54851699
Al      23.83837655       3.08983227       2.22764428       1.65171832       1.15144086       0.42723219       2.67343653      -3.60719818      -0.31312136       2.45094705
Al      26.53256074       6.95958362       2.34296057      -1.19100711      -2.87668430       0.25970460      -1.11184667       1.70700841      -0.53245032       2.42844987
Al      24.02795747       0.24569224       3.32845130      -0.10736421       0.54660420       2.39692044      -1.95101343       1.15755712      -0.39334218       2.43934655
Al      26.46102769       4.35672425       3.21220049      -0.05994093       0.35274217       3.18453119      -1.07718910       1.54334164      -0.46624882       2.45609808
Al      26.27268472       1.68582587       3.36348517       2.07694244       1.46092843       0.68976534       0.70219120      -0.83125581       0.51888608       2.49586678
Al      24.00615700       5.75059781       3.61948929      -1.23028894      -1.01085000       1.80945317       1.75550765       1.40998326      -0.34041906       2.50203133
Al      24.17579344       3.03488522       5.54145474      -1.12861931      -2.41909596       0.21472774      -1.68381969       0.56939559      -0.16516690       2.51587963
Al      26.53812640       7.24675752       5.51216614       0.48510261       1.80142222      -0.89009287      -0.99318451      -1.04557757       0.00594133       2.52037024
Al      23.91760762       0.26857660       5.88613768      -1.11685704       0.77912399      -1.29147199      -0.93648942       0.83787570       1.32537583       2.51209807
Al      26.46750218       4.50610056       5.84652198      -0.17480290      -0.01220193      -0.51009760      -0.47731790      -0.79979949       0.79887966       2.54487085
Al      26.39454519       1.68679784       7.58165508       0.87684400      -0.64338605       1.92304790       0.75380444       0.59871044      -1.20306287       2.50960493
Al      24.01121621       5.91047103       7.60932895       1.69910187       1.36817858      -1.48794418       1.05059341      -1.66392674       0.84416940       2.53438139
Al      23.87703017       3.13396541       8.21137672       0.68446986       0.64132124      -0.49239497       0.54290602      -1.58623545      -0.74241008       2.50904322
Al      26.48351129       7.15499588       8.18750812      -0.62439509      -0.24598442      -0.16160207      -0.17637372      -0.69794850      -0.02370433       2.51986933
Al      23.97986759       0.37348727       9.83183453      -0.94660930      -1.71277077       0.91242154      -0.44863146      -0.19550342      -0.55108504       2.50148058
Al      26.28748614       4.28986477       9.72183592       0.87699010      -2.65493332      -0.16748858       1.73024719       1.83857911       1.09938961       2.54158735
Al      26.35714595       1.68763890      10.39816294      -0.33639014      -2.06991255      -0.82742938      -0.23318806      -1.20172022      -1.17526994       2.53760910
Al      23.92530404       5.85856648      10.40789040      -0.06065120      -0.01515607       0.90968222       1.86605340      -3.08663683      -1.45938656       2.54190898
Al      23.82432266       3.04465010      12.35040942       0.49881510       0.05609525       0.88657897       2.26641938       0.23883843      -0.46524224       2.49400043
Al      26.28579123       7.22790754      12.14979895       0.37690115       2.16220231       1.28760001       0.49706065      -0.74906123       1.87341016       2.51863265
Al      23.85363430       0.18035456      12.74952990      -1.12943217      -0.14633183      -0.70537950      -1.01027942       2.74826435      -0.89960855       2.45036483
Al      26.29709015       4.36180565      12.51662628      -0.10425508       2.54471061      -2.02690739       0.61731538       2.00396405      -0.09406229       2.46442270
Al      26.37453006       1.75748437      13.74029673      -1.52281527      -0.62782663      -1.10394446      -1.39781022      -3.53598773      -1.09923247       2.43628550
Al      24.01900497       5.87268900      14.19456247       2.49704168      -1.33190716       2.06855889       1.06627980       1.27754953      -0.79792106       2.41651511
O       25.50597369       0.20449107       2.45355323       0.69304847      -2.21919614      -0.85345432       3.23221432       0.91719528      -0.38185392      -1.55221069
O       27.92278145       4.51936041       2.15560098      -0.34705309      -0.55145993      -0.33079993       0.27270073       0.32808467       1.35628819      -1.55183876
O       25.51624585       3.05586354       2.49675475      -0.46690074      -0.26633324       1.52218399       0.50012036      -0.18693350      -1.48312839      -1.61030090
O       28.19300681       7.10527859       2.36622688      -1.79796308      -0.19458733       0.86986688       1.38562443       0.67387483       1.29024630      -1.55938041
O       27.85924941       1.60591254       2.11821604       0.12981122      -1.13013427      -1.00194315      -0.37889969      -0.68440713       1.12285419      -1.53641725
O       25.40462393       5.73106578       2.27103286       0.88039708       1.84536874       1.47018501       0.63110275      -2.45886606       1.41582209      -1.56304634
O       27.34374940       0.31205392       4.58532577      -0.36991228      -0.83189967       0.07736885      -0.57599544      -0.30225226      -1.69718449      -1.71171641
O       25.00136280       4.55368726       4.76573592       0.57941112      -0.75272113       0.46676764      -0.80915559      -1.31558367      -1.78327530      -1.69123971
O       24.69199550       1.74463900       4.43820776      -2.30475309       2.41392690      -0.86695712       0.39193827      -1.85948230       0.44870368      -1.71573293
O       27.23856237       5.76823966       4.56112787      -0.29412560      -1.86561383       2.00710216       0.86911501      -1.04179990      -0.47268833      -1.71859574
O       27.23258740       3.09743922       4.38633615       1.55715066      -2.36385511      -0.10928099      -0.82316047       0.84948036       0.39685854      -1.72908080
O       25.00981844       7.08237482       4.52266175      -0.89022081      -0.30032560      -1.83071446      -1.50598339       1.72330660       0.64519658      -1.67615902
O       28.15742324       1.75116753       6.75033103      -0.63918078       0.19976158      -0.49835020      -1.38432510      -0.81056260      -0.93504157      -1.66983223
O       25.79790963       5.90117630       6.78078178       1.04461879       1.53788964       1.45126500      -0.32377549       1.30703402       1.57254436      -1.67963636
O       25.52724807       3.08589570       6.77143051       2.47928351      -1.26220658       0.75544277       0.87283804       0.13397843      -0.26315767      -1.68430245
O       28.08035122       7.17038269       6.83714961      -0.09455105       1.62086375      -0.06622997      -1.83169675       0.62633012      -0.80084614      -1.68374956
O       28.12323939       4.17012706       6.71752625       0.96402860      -0.33851320      -0.67624694      -0.66866312       2.91954065      -0.45999225      -1.67544675
O       25.71286921       8.47088566       6.74827746       0.85457939      -1.30212985      -0.21881700       0.35781480      -0.99086390       0.53803655      -1.68696070
O       25.06140490       1.71220145       8.85207611       0.94077841       1.54502537      -0.01576615      -2.46763502      -0.57868971       2.80729082      -1.68158555
O       27.39511366       5.66082915       8.94986059       0.27177104      -0.88652805      -0.87681691      -0.60298752       0.91536367      -0.46238588      -1.67158306
O       27.21346855       2.89872432       8.92632490      -3.73712694       0.49866663       1.42829241      -1.34253087       0.23672490       1.00748890      -1.66831088
O       24.73190513       7.07142352       9.01316917       0.38903149       0.20172228       1.04706433       1.10267413      -1.12192028      -1.83429575      -1.67821610
O       27.17918778       0.42619053       8.76465172       2.09724015      -3.11776873       0.46062402      -0.52134461      -0.24489070       1.38253766      -1.68043816
O       24.68039848       4.51396347       8.99195754       0.32958360      -2.55646100      -1.06044725       0.37021510       0.02528980       0.31209733      -1.67398608
O       25.63635466       3.07423126      11.32777250       0.56161720      -0.18824510      -1.28421799      -0.65554103      -0.84623587      -0.65525148      -1.73984587
O       27.88607422       7.21717446      11.29986788      -0.29030382       0.52660624       2.66511110       2.27019262      -0.10747696      -1.88213057      -1.73619246
O       28.00507391       1.37629183      11.12442239      -2.44652473      -0.16388124      -0.95100638      -0.00565112       0.58633424       0.33848324      -1.72883427
O       25.66611178       5.62546705      11.03136626       0.30120069       0.51686132       1.38919349      -0.58576355       0.45245186       1.71710432      -1.69011474
O       25.33307761       0.08433878      11.05477660       1.50560063       0.71704128       1.14569920       0.23501172       2.26422587       0.54180696      -1.69517398
O       27.88396939       4.33276323      11.18031612      -0.31456934      -0.29671036      -0.20049389      -1.01336843      -0.60514847       1.07030721      -1.69983649
O       27.30526101       3.09874235      13.50695415       2.39032494      -1.64060258      -2.53531397      -0.88259980       0.78885208      -0.68846647      -1.57666314
O       24.82895127       7.45586279      13.51512755       0.55515952       1.40651057      -0.69077974      -0.22126173      -1.98782463      -0.58374626      -1.64061570
O       24.65274840       1.66001100      13.54581393       0.33299410      -1.01680009      -0.76018585       0.31746445      -0.52390250      -0.74860952      -1.56750774
O       27.01869352       5.86647259      13.40708330       0.92637563       0.62671639       2.11345030      -0.78598705      -0.64854302      -0.75592647      -1.54794550
O       24.75568117       4.40685582      13.48363231       0.44208503      -1.44574161       1.16386548      -0.00902284      -0.00225199      -0.34725031      -1.62230229
O       27.17640121       8.51380085      13.30315178       0.90313826      -1.15884664       1.14720047      -1.02521092       1.93742799       0.90217683      -1.57338428
Al      24.00050469      11.50761647       2.67637627      -0.59345876      -0.36567914      -0.60695060      -5.16582062      -0.13596314      -0.66401470       2.47677350
Al      26.19841791      15.28145764       2.08697024       0.73252617       0.18668747       1.35850335      -0.37811188       0.65846065       0.38291908       2.44523764
Al      24.18895216       8.62732675       2.58998494      -1.46883256       1.14558871       1.34397645       0.15565223       2.66071790       0.61906090       2.38822460
Al      26.32042184      12.49561511       3.18614635      -0.14738012      -0.83671319      -0.65942522       0.18643306       3.37405600      -0.05155362       2.47500277
Al      26.55696302       9.88119397       3.63980525       2.44530714      -2.68035490       0.21555295      -2.08959422      -0.27114018       0.58149882       2.52480388
Al      23.84406978      14.13217569       3.64444389       0.98423099      -0.29172106       2.20594279      -0.99737902      -1.26688945      -1.89603657       2.48338366
Al      24.01829265      11.28889215       5.50141014       0.22009070      -0.48502629      -2.53574868      -1.04345506      -2.62391042       1.31198922       2.46721482
Al      26.29037505      15.38951247       5.39718122       1.88895346       0.38255920       2.76990970       0.10428363      -0.18827269      -0.39788987       2.51743317
Al      24.01254475       8.34429837       5.70766382      -1.10161946       0.27010204      -0.19800917       0.26202784       1.20617734      -0.81016673       2.48631167
Al      26.39533305      12.67489500       5.80153152      -0.48476628      -3.04397154      -1.87424443       0.77749349      -0.03328384       0.99296302       2.55027747
Al      26.42177904       9.85655019       7.69390229       1.23240046       1.92146470       1.91468126      -0.55051489       1.34534070      -0.58419454       2.51223087
Al      23.95800255      14.06767657       7.61468702       0.15397094       0.79998026       2.69507984       0.06567520       0.09059272      -1.41407066       2.51115084
Al      23.91345661      11.33929999       8.13179859       0.11985536       0.08320850      -1.54771425       1.37248239      -1.31302436       0.24399346       2.49103475
Al      26.38839126      15.48895579       8.01221712      -0.24427216      -1.83309685      -0.44511693      -0.16376712      -0.68391322       0.73955958       2.52032471
Al      24.08094207       8.51211769       9.75075482      -0.09542316       0.74318703       0.14517948      -1.61869975       0.78842010       1.18589551       2.54667449
Al      26.47930285      12.62051393       9.92710414      -1.32149927      -0.22580170      -1.64276327      -1.35409171       1.08428632      -1.49799674       2.52139473
Al      26.36334798       9.98429479      10.51662201       2.83757105       1.87308675      -0.04583441      -0.18159935      -1.85609019      -1.71521366       2.57924700
Al      23.97169282      14.06440547      10.21403441      -0.61495401      -0.71721705      -0.05515685       0.41530726      -0.55528463       1.58170221       2.52787042
Al      24.01801047      11.57764599      12.31085453       0.25474153      -0.91852420       0.33279388      -0.90449779      -1.07242610      -0.11968052       2.50787807
Al      26.24865158      15.39702983      12.18332605      -0.64216770      -0.56149197       0.76286901       0.36679905       1.93602315      -0.22432067       2.54129362
Al      24.08873266       8.71594918      12.47136353      -1.04424242      -2.61590927       0.80391559      -0.64160467      -0.15251672       0.15333923       2.48592162
Al      26.47797506      12.78195301      12.48349301       3.41015539       1.87315792      -1.45189557      -1.28402680      -0.82979821       0.56044139       2.49435091
Al      26.34461654      10.14172786      14.02802851      -0.99540271      -0.09530386       1.42574778       0.06394459      -2.86589980      -1.96695128       2.40884066
Al      23.95001534      14.14512310      14.02687311       2.59326087      -1.03389595       0.34508063       1.43737535      -0.73919492       0.44762340       2.49505234
O       25.75852655       8.44790232       1.93717764      -2.89226504       0.92456843      -1.16764302       0.28421000       0.57024422       1.05780445      -1.52919877
O       27.81334779      12.70058111       2.13813370       0.62803583       0.57901479      -0.25577875      -0.61261818       1.62617773       1.37050309      -1.59171438
O       25.57768161      11.11402571       2.47388948      -0.36205578      -1.32229201      -0.06584796       3.17557528      -0.79915585      -0.30515604      -1.61678302
O       27.85503167      15.17417455       2.33924761       0.44898338      -0.06883602      -1.61718018       1.32246908       1.34295074      -0.24049743      -1.57782292
O       27.88764260       9.86330928       2.44453462      -0.38885983       1.06990789       2.61860731       1.07120351      -0.42576348       0.08840322      -1.58761871
O       25.25831621      13.89805942       2.29175462       0.82967207       0.40890025      -0.90352453       0.34416010      -1.34365839       0.66875242      -1.57967281
O       27.33030957       8.49652840       4.53971792       2.13752141       2.01162447       1.62593811       1.46448380       0.56412126       0.01317786      -1.71254158
O       24.67258010      12.49838850       4.47865261       1.35665658       0.55065299      -1.15243069       1.81703547       1.99648249      -2.22429992      -1.72423160
O       24.84947686       9.77106918       4.54748948       1.03240264      -0.18873025       0.79223745      -0.55138343      -0.17510891      -0.40258063      -1.68143797
O       26.93231969      13.91251315       4.34924500      -1.50937449       0.18727851       2.12762857       0.62097724      -1.08387660       1.39627105      -1.73460937
O       27.25380856      11.36273561       4.75929747       0.44450365      -0.20891791       2.78784776      -1.42905680       0.18068472      -3.39782527      -1.70075762
O       24.70934331      15.44657354       4.49616850       0.09248533      -1.35098837      -1.79944182      -0.95688040       0.56456186       0.93031541      -1.71428072
O       28.10638996      10.04396990       6.79456081      -0.20521703       1.01546871       0.51249258       0.52735374      -1.04925151       0.27353507      -1.67207575
O       25.56392833      14.05449158       6.66476920       0.59052519      -0.48339494      -0.51938641       0.44425367       1.35229708       0.31694726      -1.68626094
O       25.58119098      11.44252238       6.77797506       0.32455380       0.53058677       0.17772229      -2.49105223      -2.09517907       0.74209433      -1.66575110
O       27.83887684      15.36583676       6.66376546      -0.44361774      -2.44885583       2.31148392      -0.54544048      -0.21226820       0.34642029      -1.68571389
O       28.07074002      12.52274420       6.74108720      -1.48072188       0.41042157      -1.00892699       0.22058926       1.95085714       1.55395064      -1.67501354
O       25.63787438      16.69436255       6.62203600      -1.31152116       1.01190351      -0.34559295      -0.20383959      -0.11748223       0.85013798      -1.68399584
O       24.92675220       9.90058908       8.99389156       0.88039392      -1.42770162       1.30861153       0.62715132       0.72676437      -0.94916757      -1.67356181
O       27.18792688      14.14409200       9.08978850      -1.26081403       0.11054229      -1.59925530       1.32208236      -0.03462225      -1.60760758      -1.66845608
O       27.13788015      11.12574833       8.95905331       1.10390196      -0.38339493       0.43984158      -1.22783176       1.00356227       1.44093853      -1.67948949
O       24.63705791      15.39068281       8.76118799       1.06253381       0.60212531      -1.21112732       0.72754109      -0.71229657       1.29908984      -1.67334962
O       27.29710439       8.63894603       9.03583636       0.50798746      -0.68861022      -1.08691679      -3.89854703      -0.86543140      -2.39926470      -1.66582310
O       24.70366053      12.70153958       9.10140791       1.55501695      -0.78109786       0.32032391      -0.27738103       0.55278564      -1.39224625      -1.67499459
O       25.58890225      11.34650684      11.24289462       0.46673073      -0.25195083      -1.21359095       0.35755962       2.64251077      -0.07892989      -1.70089078
O       28.17896263      15.69834782      11.21137013       4.24180499      -0.80318918       1.79113555      -2.05185763      -0.98581898       0.47826347      -1.70905364
O       27.99108867       9.83397658      11.14450035       1.28839076      -1.73515321      -1.29564287       1.47299006       0.78254234       0.99408643      -1.68702126
O       25.65450303      14.09438214      11.08388374       0.33349372       0.21343659      -0.14849225      -0.25756929      -1.57899875       0.11266206      -1.67140281
O       25.40894612       8.45258875      11.06813080       1.47945904      -1.17342183      -1.04931926       0.70105966       0.51708512       1.23680855      -1.67148888
O       27.84118085      12.79350814      11.16338352       1.33545622      -0.98422119       0.13326461       0.06993318      -0.48935556      -0.46139571      -1.68160129
O       27.29437912      11.45679073      13.37894608      -0.27288609       2.06123177      -0.52184950       0.36616476      -0.08986502       0.35892087      -1.61646807
O       24.73525525      15.47688470      13.11911235      -1.25442959      -0.00207445       2.13678316      -0.20863082      -0.38785799       2.57949287      -1.65242505
O       24.67301369      10.19703772      13.32936284       1.00115788       1.64037490       0.03768322       0.90888651      -1.01367563       0.20625219      -1.61551392
O       27.03200004      14.20720731      13.36975752      -1.11720387       2.89592721       0.35839555       1.17646707       0.15612756       0.45622473      -1.64193618
O       24.84874125      12.74544618      13.39071344       1.72399074      -0.32509403      -0.73801628      -0.17146478       0.18552407      -0.74018069      -1.65172875
O       27.08123320      16.68938141      13.29172650       1.79099379      -0.46793449      -0.34167373      -0.61778565       0.90014475       1.99763890      -1.62347138
Al      23.87808885      19.69420004       1.96404161      -0.10267551       0.52979277       0.09423536       0.20773047      -0.61627640       0.35403868       2.44715691
Al      26.43127490      23.53243421       2.29808166      -2.95249908       1.55437404      -1.55194550      -1.27759004       2.49183046       0.12817250       2.42646956
Al      23.92488070      16.76966038       3.30862548      -1.24875540       1.69559340      -0.29703880      -0.05678784       3.59409492      -0.58650515       2.40929389
Al      26.27531732      20.80083225       3.07814132      -1.85956007       1.42978428      -1.09844331      -1.10325769       2.45034548       1.90102525       2.45650244
Al      26.35140245      18.13051886       3.51005740       2.12209922      -0.14493757      -0.51507389      -1.27454071      -0.71570820      -0.92858466       2.53351736
Al      23.89838861      22.38112480       3.37553772       0.32218398      -0.32816726       1.99767812      -0.27749424      -0.84363908       1.10912477       2.48443699
Al      23.71023880      19.55949163       5.48219564      -0.17529516       2.75358958      -1.00334493       1.50612746       0.30077815      -2.36918830       2.51929355
Al      26.15103509      23.84059512       5.40899009       3.43717407      -2.46624015       0.36031624       0.97947168      -1.71100662      -0.24276039       2.46981025
Al      23.86233274      16.85259688       5.93109202      -1.65200155       1.90124584       0.25946158       1.09293183       0.98875442      -1.05816705       2.54728961
Al      26.13474893      21.01925088       5.82215615      -0.30799557      -0.70934772       0.69954000      -0.11383667       0.13845834      -0.54128081       2.53945351
Al      26.34125149      18.22077266       7.54906773      -0.70609736      -0.63887837      -1.36386929      -0.54612103      -0.50015457      -0.52100965       2.51495123
Al      23.71463339      22.52259876       7.51083976       1.21900054      -1.88871339       0.61224311       1.66682119      -2.75182429       0.30364981       2.53171825
Al      24.03899186      19.53547924       8.02673711      -1.09646808      -0.76548962       1.55831321      -0.33900015       1.26328737       1.59178657       2.50846791
Al      26.19310868      23.77477728       8.21079322       1.08853689       0.51046488       2.15509103       0.84189012       1.11728875      -1.68849785       2.52220988
Al      23.94504847      16.72012184       9.89385980      -1.32911308      -0.30952391       1.71993556      -0.47351830       1.54710844      -0.62720807       2.51091337
Al      26.27235202      21.09511963       9.83323059      -2.08652076       0.23605380      -1.30178958       0.12040094      -1.34159431      -0.78027498       2.50865626
Al      26.33125244      18.14726513      10.18642605       2.61086042      -0.33070056       1.77737208       0.05421050       1.53379134       1.39341787       2.50323176
Al      23.86949854      22.41294237      10.18821434      -0.88297829      -1.88288976      -0.55713182       0.17590371       0.17615511       0.70723208       2.54056978
Al      23.87661067      19.75146898      11.93343706       0.49428414       2.26129333       1.64526428       0.70243833      -0.93805680       2.68622066       2.53530550
Al      26.41545820      23.81003526      12.10928384      -1.15886853      -0.31135124      -0.27210389      -0.66967392       0.98628386       0.17530057       2.51129389
Al      23.96517749      16.94623782      12.59494905       3.83434677       0.53712061       1.66097405      -0.14051936       0.83559092      -0.95186242       2.52812624
Al      26.21286038      21.08879958      12.39541902      -1.31330023      -0.61432781      -0.69053633       0.60606920      -0.75202921       0.94868573       2.51341629
Al      26.44102728      18.22473238      14.12534336      -0.67677520      -0.30721222      -1.05132394      -0.23922631      -0.57672531      -2.95739607       2.47355008
Al      23.84317563      22.57357197      13.79694448      -0.46442024       0.04501511       1.86654260       1.53413033      -1.61354859       1.34291893       2.48222828
O       25.50505876      16.81861308       2.39430114      -1.85818089      -0.62321771      -1.34789990      -0.17136736       0.20636911      -0.31005342      -1.57695198
O       27.96072750      20.90690832       2.58504698       1.73013468       0.22013840      -0.26276382      -1.75095443       1.87104983      -2.12728537      -1.62595356
O       25.54584248      19.67363278       2.06934458       0.73031611      -0.42943519       0.22326512       0.82051128      -1.94695410      -0.69827929      -1.57299089
O       28.10641652      23.53193727       2.16007928      -3.34476303      -0.55394870      -0.66836840      -0.21151636       1.22560691       0.73391585      -1.56997275
O       27.82123238      17.98235692       2.23111127      -0.17133651      -1.59149786      -2.19497866      -1.48592994       0.55408428       0.33324590      -1.55357480
O       25.32881085      22.29990039       2.34540166       1.97664502       0.28837328      -1.31520283       1.49252206      -1.93805057      -0.89753249      -1.58838916
O       27.20163545      16.69970652       4.42636166       0.77325782      -0.49488980      -1.42372682       0.83716768       0.46807051       1.17504754      -1.71252131
O       24.79406471      20.85085258       4.50240042       1.30859154       1.08391211       0.92001990      -0.84180732       1.02150894      -0.50975487      -1.69968677
O       24.78094097      18.07297979       4.54807720       0.55812893       0.37402475      -3.14777110      -1.76798227      -0.24170836       0.31835078      -1.67069018
O       27.03877919      22.31049318       4.50181638      -0.24025732       1.14057867      -1.06203876      -0.95046375       0.19860680      -0.29532853      -1.72757828
O       27.00253495      19.66596796       4.35024642      -2.18584802      -2.37950212       0.07643106      -0.34881059      -1.15429624       1.00292761      -1.72701585
O       24.62155117      23.77643583       4.33938567      -0.78138958       0.85608337      -0.04496623      -0.35438739       0.55234808       2.66054672      -1.71516240
O       27.92568970      18.32742688       6.68395788      -0.46844977      -1.31475515       2.01992660       0.26401449      -0.31643204      -0.64849145      -1.67963982
O       25.33995747      22.40927787       6.72399996      -0.26713298       0.64514965       0.08386719       1.68886048       2.30351523      -1.32951818      -1.66090155
O       25.32919497      19.50280836       6.53601846      -0.10438871      -0.20200256      -2.28105401      -0.09386669       0.18261697       2.33689892      -1.66994214
O       27.63591221      23.87682388       6.54646584       0.54119862       0.41664481       1.26073060       0.76778513      -1.85773566       2.37389497      -1.65313625
O       27.89644313      20.83401902       6.62945911      -0.45410617      -0.79727391      -0.08632007      -1.16810687       0.92979236       0.79980380      -1.68741226
O       25.45478654      25.12216993       6.80757604       0.20721284      -1.22707332       0.53575957       0.99888236      -1.42436815      -0.79798527      -1.68862832
O       24.90878174      18.10246606       8.83827108      -0.51222977       1.52955601       2.05198716      -0.95823062       1.09080285       0.01991226      -1.68024027
O       27.14197192      22.50800316       8.89975146       0.95755320       0.38773014      -0.85400064       1.76465573      -1.49524268       0.54774248      -1.66384602
O       27.04004415      19.43957646       8.96841399       0.11157391       0.29183203      -0.46741367      -0.32163212       1.00913253      -0.51138664      -1.68175566
O       24.55776242      23.64661054       8.91467100      -0.22370005       0.90391251      -1.55994097      -0.09011453       0.26689549      -0.81566777      -1.67652810
O       27.06889526      16.98947510       8.89328564      -0.54773763      -0.43336180      -0.44443358       1.16750665      -1.07833235       0.00311887      -1.66236222
O       24.87324515      21.16071485       8.70756543       1.06527099      -0.35941455      -1.08431603      -2.87639167      -1.34846687       0.95865988      -1.64382041
O       25.52804071      19.81143533      11.14177504       0.01140350       0.54884738      -0.20216182      -0.30563238      -0.59474019      -1.51096078      -1.67141593
O       27.98763102      24.04587499      11.14171717       0.09687401       0.61937079       0.50332507       0.09075724      -2.63060318      -1.33224413      -1.70308566
O       28.03095888      18.05114869      11.22478078       2.44306252      -0.93371427      -1.34254144      -0.91520409       1.27175516      -2.38107941      -1.68800545
O       25.42416047      22.29936512      11.07214642       1.93551906      -1.25350319       2.12263126       1.79744888       1.24969769       0.66129240      -1.70182383
O       25.39009220      16.94708098      11.09245069       1.28040866      -0.53434544      -0.78721512       0.22166091      -1.60051021       0.62280377      -1.67708015
O       27.71472250      21.05809758      11.04375208       0.40366195       0.98355729       0.04060728       0.43447464       0.35857212       0.15262967      -1.69272912
O       27.04325784      19.54050022      13.06623021       0.86639440      -0.47537541      -1.36116621      -0.15624418       0.79262630       2.13852449      -1.64114749
O       24.68674396      24.05188575      13.41849384       0.80362228      -1.91935418       2.96151146       1.02611004      -0.15295669      -1.15562081      -1.63866282
O       24.70549882      18.28210298      13.49630145       0.12069704       0.53077669      -0.40921155       0.66493093      -0.07489759       1.40110614      -1.61802971
O       27.08935655      22.52365029      13.21534690      -0.87394562      -0.00807553      -0.04452165       0.84387859      -0.76292037       0.08138461      -1.62557602
O       24.72584386      21.13852936      13.35841053       0.92585874      -1.52443370       1.04652543       0.01265678      -0.88800878      -0.76648918      -1.62010157
O       27.27795445      25.09875589      13.16601629      -1.64782255       0.38799565       1.18242303      -3.05885173       0.92172318       0.84117147      -1.60850990
Al      23.90875415      27.75993366       2.29638060      -0.83410072      -1.67121836       1.81263160       0.46514167       0.28291477      -0.34850740       2.44151640
Al      26.32605900      32.16516096       2.58117664      -0.70131912      -0.27601775       1.42888721       0.74379121      -0.48208840      -1.06403106       2.45410895
Al      23.89446805      25.08905544       3.17449165      -1.36762935      -0.89435118      -2.49891182      -0.62254190       0.09951404      -0.30825216       2.42452145
Al      26.39558296      29.24381129       3.05234155       0.87051125       0.53624877      -0.10666569       1.72480320       2.46702777       1.65613462       2.46366668
Al      26.18601536      26.49321516       3.51889708      -2.77604603       2.15103386      -0.76650801       1.65502373      -0.11051591      -0.62413123       2.48489070
Al      24.04329123      30.51568150       3.38864974      -2.04243111       1.02651387      -0.08221454      -1.32225686       2.25832344      -0.88948937       2.47244978
Al      23.83854687      28.03681060       5.37378693       2.71549926      -0.26289646       1.43919121      -0.91216273      -2.10298980      -0.72473064       2.49469852
Al      26.34970295      32.14126571       5.36379697       1.26127278       1.68550119       0.69025417       1.09597709       0.30727556       1.00780297       2.49627423
Al      23.89764141      25.21784735       5.98630869       0.11654076      -1.79228646      -0.36654636      -1.91607709       1.18203806      -2.13173495       2.56092763
Al      26.18621766      29.14035291       5.83873454      -1.03685991       0.79029450      -0.04037362       0.81658755       1.55829844      -0.17384741       2.53181028
Al      26.51061507      26.51902659       7.46797457      -1.88977750       0.69755929       0.56699933      -2.87986308      -0.42016718       2.28539497       2.50967121
Al      23.94588332      30.80697849       7.25158561      -0.86713243       0.30979404       3.39272752      -0.13265368       0.29707572       0.85049508       2.53070021
Al      23.96610689      27.93173587       8.04019053      -0.78241061       0.77026745      -1.28622356       3.41458177      -1.04078396      -1.31767467       2.50736237
Al      26.27433363      32.20699034       8.16117942       1.27996236       0.56213464       1.65207420      -0.85759562       0.75044142      -1.52652323       2.54280472
Al      23.94287350      25.15285375       9.67818372       0.74556928       0.27371583      -0.43969518      -1.97916685       0.29740652       1.88511820       2.51967382
Al      26.30982632      29.28993629       9.51410633      -0.69360313      -2.55326115       0.58508772      -1.12015673       0.79691786       1.21410135       2.53148675
Al      26.27573753      26.48469353      10.28322858      -0.19313543      -0.61025112      -0.19163085      -0.35759833       1.77243218      -1.42492203       2.53750873
Al      23.82390407      30.76657766       9.90293658      -0.74608179      -0.31834499       1.34536919       2.72199162       1.09600347       2.18258567       2.49425626
Al      23.83595126      28.10099919      12.13167618       0.90708886       0.67983220      -0.48718060      -0.15539478      -1.52567193       0.61400217       2.52912784
Al      26.38979389      32.21300177      12.11028482      -1.06464290       0.37669761       0.70561201      -1.40703055      -0.64349970       0.08303847       2.51306415
Al      23.90948195      25.17089822      12.31467918       1.09670212       0.34743860      -2.16990103      -0.45442403       2.91845659      -0.04290878       2.47758055
Al      26.28420101      29.30470197      12.12428763       0.86985959      -0.64323474       3.09616454      -1.42286654       0.73047396       2.09479799       2.46443033
Al      26.18570712      26.52997705      13.57714641       0.99199657      -0.39536056      -0.04797087       5.00958239      -0.48152371       1.66922592       2.46472859
Al      23.95893097      30.79450236      12.63164019      -0.87883710       0.24850153       0.21275874      -0.37610537       0.09698999      -0.88543694       2.52530146
O       25.59481116      25.07198379       2.44030392       0.45818019      -0.78742861      -0.47592985      -0.26618204      -0.09076438      -0.61313492      -1.57968915
O       28.01218704      29.26639245       2.19247460      -1.19021016      -0.71764925      -1.19009527      -1.10722789       0.63686995      -0.02852832      -1.58586431
O       25.59111144      27.93928588       2.45560240       0.73765703      -1.16729137       1.59124041      -0.95277218      -3.38889254      -1.42821527      -1.61753023
O       28.06216876      32.34358276       2.06366381      -0.27131512       0.22793958       0.33204410      -2.90620355      -2.97103516       0.37120060      -1.50314796
O       27.63823437      26.43848227       2.10503096      -0.92592569       1.63555917       0.60893494       2.52134432      -0.11034111       1.01480376      -1.57399905
O       25.52537980      30.59555765       2.33412842       1.08249626       0.36226956      -1.07304678      -0.91945375       0.89344081      -1.19272514      -1.55894566
O       27.16182345      25.15640282       4.56300206       0.30328589       0.07034202       0.86186863      -0.55991974       0.86900432      -1.80081680      -1.69904292
O       24.83686155      29.26326691       4.51555913       0.48440594      -0.50846590       0.91528674      -0.19274176       0.41084685       0.02065252      -1.72393250
O       24.55053723      26.36692041       4.33168249       0.23766660      -0.23897421       1.80000258       0.67770299       1.37373683       1.88862022      -1.73217905
O       27.00263897      30.77776392       4.14515674       1.07920700      -0.29696817       2.38991494       1.88426218      -0.13367739       0.71120945      -1.72583687
O       27.00185632      27.98920908       4.63871869       0.36654939       0.01503575       0.47255008       0.61925537      -0.05505938      -1.26543478      -1.68448031
O       24.78864649      32.17492569       4.47863930       0.13735065       0.68528463      -0.23454356      -0.81970316       1.12692467      -1.36129168      -1.71830642
O       28.07469455      26.56933182       6.76679425      -0.81077404       1.05616757      -0.64640105       1.46065683       1.05014221      -1.26374929      -1.67747581
O       25.67279890      30.83512266       6.58101271       0.09927408       0.04726040       0.73822812      -0.65248925      -0.77556305       0.07797941      -1.67922902
O       25.33655701      27.73732075       6.62955849      -0.75630174      -0.32741864      -1.31418947       0.42890620       1.33027013       0.73864524      -1.69282377
O       27.89343985      32.10637364       6.62294330       0.23553703       0.15158031      -0.55345834      -1.44873322       0.17811671      -0.14752120      -1.68634999
O       27.91871375      29.18077394       6.62808735      -0.21964742       1.59462729      -0.21917193      -0.35889423       0.31362028       0.31946281      -1.67773664
O       25.60424789      33.48258017       6.65269803       0.23468490       1.34134230       0.86993013      -0.24016499      -0.78853109       0.58790280      -1.67502713
O       24.78124781      26.39697182       8.89669742       1.43761449       0.91833820      -0.33439427       2.22437383       3.09186002      -2.04556775      -1.66004252
O       27.06094158      30.82617957       8.87150871       1.03940663      -0.48974970       0.20712069       1.86463445      -1.57250972       0.24148058      -1.67970550
O       27.05985274      27.83471940       8.80664314      -1.26998716      -0.25834261      -1.77602571       0.01661421      -0.25664255      -1.12782528      -1.67269266
O       24.55536115      32.13445445       8.81877840       0.48346319      -0.84714159       0.49086913       1.27701256      -0.62368135       0.14902444      -1.65626001
O       27.14965420      25.26753086       8.99198656      -0.39351089      -0.85561252      -0.11262646      -2.65975211      -0.29605681      -2.60387211      -1.66102338
O       24.61068462      29.51856338       8.67837907      -1.07280532      -3.11375739       2.55156230       1.37179480       0.04618363       0.13649603      -1.67188168
O       25.40116936      28.14625580      10.80936499       0.52606853       0.53054198       0.30252044       1.09125466       0.11111531       1.26446127      -1.67041171
O       28.18300832      32.25554598      10.97141801      -0.16327880       0.48162785       0.58916713      -2.66882503       1.10221255       0.18960887      -1.68890500
O       27.91986512      26.53547186      10.94636847       2.52174343       0.70367394       0.05757588       1.50166162       0.27831281       0.87186197      -1.69054329
O       25.44942550      30.75843514      11.07827466       0.51131012       0.53758647       0.53339840      -1.03011651      -0.38389064       0.35512934      -1.73392093
O       25.40658210      25.18764766      11.04317393       1.15115172       0.95107226      -0.08252845      -0.07822641      -1.92852418       1.52679184      -1.70288062
O       27.62370139      29.46985534      11.01910045       1.19754071       0.44225431      -0.18141114       2.68862648      -0.77011968      -2.33363633      -1.70232129
O       27.08869925      27.95649097      13.04909744       0.36786251       1.87320686       2.58795275      -0.16695080       0.52400366      -0.31074681      -1.64884269
O       24.80153227      32.18157828      13.20830403      -0.55397212       2.74345056       0.14283419       0.57902205       0.51600102       0.57637604      -1.56213605
O       24.61909984      26.73780345      13.21684876      -0.73355290       0.61623911       0.85101260      -2.87878727      -0.56168854      -1.03772604      -1.61076176
O       27.04817903      30.80503246      13.10980666       1.44961209      -0.66044979       1.02386824      -2.05855197      -0.51393743      -0.40093197      -1.60835707
O       24.64414547      29.36955038      13.37609391       1.13675682      -0.75880242      -1.19273028       1.15269653      -0.67909622      -2.40233604      -1.57430053
O       27.09802193      33.49918582      13.17664670      -0.15215887      -0.75693870      -1.09166211       0.95028506      -0.75797135      -0.44458982      -1.63355434
Al      24.03730028      36.22589184       2.00001945       1.25109805      -0.63728900      -0.13493148      -4.99781309       1.43122909       0.75915518       2.46199441
Al      26.27015665      40.38471423       2.61117125      -0.89741454       0.32603590       0.81300467      -1.64136990       3.16551545      -0.59417708       2.45697355
Al      23.96823033      33.54922056       3.20956826       1.88642730       0.93074293      -1.08830083      -0.13842911      -0.65106641      -1.22138825       2.44405961
Al      26.17111537      37.81260531       3.08102457      -1.31350563      -3.57001684      -1.13563874       0.04109926      -0.35933649       0.29420230       2.49795318
Al      26.34623534      35.05666905       3.36937263      -0.24230977      -0.09065397      -2.63541049       0.42364725      -0.73611982       1.60652164       2.51887918
Al      23.84765846      39.16998533       3.36455275      -2.35887558       1.31366406      -0.71468162      -0.97207068      -0.47749170      -0.35840654       2.49652052
Al      23.88087989      36.42236903       5.35895762       2.08461821       0.54002659       2.23274710       0.22261882      -0.17671741      -0.63404685       2.53748322
Al      26.37385351      40.54026126       5.48108029       0.56039610      -3.37367948      -1.87588881      -0.56219384       0.77673195      -1.51838494       2.49114823
Al      23.87164066      33.63050150       5.74756621      -2.06246845       2.33147276       0.27998016       1.90823674       0.80702234       1.56886225       2.53156137
Al      26.28912235      37.72398146       5.85850095      -1.25081335       0.78575260       1.71005432      -0.26600192      -0.76911605      -0.25477197       2.49571729
Al      26.37272101      34.87865355       7.67377504      -1.16574425      -0.33995376       1.13316885      -1.49859736       0.90873091      -1.48217304       2.51822877
Al      23.99559366      39.02550431       7.63276677      -0.28307956      -1.66172820      -0.92797709       1.09354549       1.82649162      -0.44300274       2.51910353
Al      23.99349420      36.22031252       8.03553698      -2.78520016      -0.61505124       1.78963544      -1.03051984       0.18220936       0.78487694       2.51332808
Al      26.42453543      40.46105471       8.04349028      -0.24961541       0.22994316      -2.90781827       0.00316907       0.12683479       0.85398481       2.52880859
Al      23.94490721      33.68742489       9.93102954      -0.87347940      -1.91617187      -0.72307203      -0.30663870      -1.95446061      -1.52290474       2.53753734
Al      26.45223076      37.82257571       9.86571283      -1.07270612       1.43070941      -0.18306657       0.78202442      -1.33586860      -2.28665544       2.45313740
Al      26.32709572      34.95116149      10.32811091      -1.65859306       0.26612144      -0.48218811      -1.62419172       2.06963125      -1.67097519       2.55381656
Al      23.96443865      38.83737014      10.27835836       1.84973231      -1.81072610      -0.59725389       1.28928127       2.15520567      -0.61539752       2.54632735
Al      23.82074475      36.30744755      12.11073318       1.08590926       1.68769306      -3.44113458       0.83483593       0.18229949       0.14967190       2.52789521
Al      26.37619220      40.53378200      12.12883577      -1.60090838       1.34195798      -1.10177608      -0.58796813      -1.38696157      -0.19394064       2.53536534
Al      23.93269647      33.56588942      12.49440556       2.07370409      -2.03289046      -1.30418963      -0.19039147      -0.22333403       0.72344400       2.52003622
Al      26.32869522      37.72189817      12.39086385       0.42775665       2.99126780      -2.11882230       0.90877713      -0.51406597      -1.13349129       2.49554920
Al      26.46575226      34.96997355      13.78917679       0.73276426       1.51472596      -1.43814662      -0.74526389       0.33379139      -1.90029457       2.44385076
Al      24.05275034      39.04162955      13.74477717       0.31919183      -1.08715128      -0.71022801       0.75892606       0.11727253       0.87344782       2.41446900
O       25.46695988      33.69423376       2.14868985      -0.35005149       1.23113017       1.48924366       0.87810800      -0.75796313       2.19044342      -1.55983102
O       27.84074171      37.86073021       2.44567026      -0.63603805      -2.39249747      -0.76302215      -0.62277213      -1.00643365      -0.44237138      -1.60753846
O       25.62447803      36.30179634       2.27232158       0.33138460       0.23091777       2.86959807       2.54312714       0.78977588      -0.21745721      -1.59007931
O       27.97573270      40.37104840       2.41749542      -0.92121597      -1.99191914       0.26346460       0.76610887       0.80740416      -0.01732184      -1.55659509
O       27.99130567      35.09447797       2.54634648      -0.02734848       0.94289611      -0.21343996      -2.17875470      -0.09539053      -1.16079369      -1.59474015
O       25.20266268      39.11792009       2.02703024      -0.88524563       0.01746015       1.24849688       2.43590786      -1.19844634       2.45166776      -1.53975940
O       27.24525351      33.62591931       4.65170913      -0.28426335       1.12783246      -0.12165710      -0.33413372      -1.20085446      -2.34827553      -1.68427455
O       24.92591447      37.76237291       4.46162656       0.34962749       0.91075734       2.03671189      -1.90946510      -0.18259443       0.44061990      -1.70208573
O       24.66736604      35.01631151       4.37796995      -1.29463247       0.28453791       0.09096764       0.01183046      -1.83637481       0.48404501      -1.71714544
O       26.82074047      39.04192605       4.67912911      -1.14314187       1.86371483      -0.68088546       2.80092498      -0.01662543      -2.73005586      -1.72007573
O       27.05997691      36.38705205       4.68952153      -0.69810568      -0.49020828       0.76491132      -0.82042057       0.63624301      -1.70293101      -1.69616580
O       24.78994657      40.70370381       4.20145872       0.13871149      -0.89374677      -0.72667710      -0.62937246      -1.40486261       0.32447995      -1.73168099
O       27.91799241      35.08519304       6.72914354       0.10038786       1.67932697      -0.72514005       0.22188618       0.18789748      -0.01705040      -1.66890991
O       25.58651404      39.45435333       6.82263299       0.80234738      -0.20059360      -0.06309844       0.69993521      -3.17766658      -1.31829066      -1.68579757
O       25.27119930      36.22880547       6.79663148      -0.08434333       0.42868013      -0.77224778       1.99023935       1.30491153      -1.43015256      -1.67959177
O       27.91764530      40.58279878       6.56379399       1.47697728       1.52930221      -0.64790537      -0.01688858      -0.54961361       0.03428622      -1.67947292
O       28.04709114      37.59424593       6.63369863       0.98525186       0.21190813       0.01058626      -1.18569616       0.12942151      -0.31103731      -1.68554831
O       25.59825534      41.87698446       6.37355193       2.36350201      -0.78769401      -1.20539393       0.29099137       1.27632599       2.59501016      -1.68531489
O       24.89696021      34.83315154       8.93464688       0.18313265       0.07828493       0.50818646      -0.05243226       1.49694328      -0.19569565      -1.67615259
O       27.51261805      39.11027157       8.67984978      -0.21091564      -0.79834232       0.88440159      -2.44236203      -0.34741428       0.79853601      -1.67532146
O       27.08780899      36.21165310       8.91561303      -0.01293498      -0.67671654       1.59936802      -0.12193823       0.75490769      -0.47753999      -1.67971444
O       24.73113577      40.52927202       8.80838570      -0.35118950       2.27429938       0.25015406      -0.13576464      -1.18276299      -0.07077915      -1.66542780
O       27.08866454      33.70824077       8.86108502       1.03523705      -0.51498792      -2.03118347      -0.50512766      -1.49713383       0.19311401      -1.68462861
O       24.65192469      37.72779474       8.90134410       1.12446762       0.40618783       0.30104704       1.36440042       1.76331166       0.30506458      -1.67458963
O       25.54964086      36.64856156      10.96528293      -0.93199776      -1.56950619      -0.59773066      -0.02676250      -1.42572425       0.40019763      -1.66601157
O       28.04804069      40.39553287      11.06559096      -0.78260954       1.43504265       0.44862645      -0.60775697       2.85289526      -1.16364556      -1.69444549
O       27.91206559      34.87989648      10.96092280      -0.53998843      -0.59093122      -0.60141235       2.23243052      -1.67082921      -0.19777545      -1.69796324
O       25.70856972      39.19227626      10.99264012       0.75824263       2.23697186      -1.98340696      -0.04326245      -1.94487057       0.45912081      -1.67809916
O       25.47775799      33.60538729      11.11641918      -0.37356511      -0.22951813       0.81201598      -1.08528497      -0.26317443       0.23639018      -1.70913053
O       28.16170349      37.72171553      10.89090900      -0.69527520       0.16723630       1.22440849      -2.78342302       0.86066064      -1.24584827      -1.68503845
O       27.16402798      36.25126217      12.79269817       0.87786099       0.13622977      -0.26871949      -0.56999363      -0.18001392       2.32730577      -1.63314259
O       24.76252024      40.65737459      13.49755040      -0.28751558       3.27361044       1.59715195       0.51423669       0.23330041      -1.96815368      -1.59153390
O       24.58719260      34.95909036      13.43031263      -1.73479118       0.48832502      -0.08982765       1.17103267       0.53557216      -0.35179653      -1.61793232
O       26.98266257      39.05239457      13.32741687       0.73951080       1.41232027      -0.21411782       0.28936877       1.30140235      -0.06437499      -1.62542629
O       24.82250137      37.46990406      13.16634874       0.59101835      -1.48289115      -0.20754751      -2.49352413       2.06587670       1.96938330      -1.63200116
O       27.17167238      41.74101175      13.27591925       0.53013353      -1.19832998       0.14392581       2.25976803      -3.72550099      -2.50697443      -1.61343896
Al      23.84775820      44.64989154       2.85203922      -1.51990882      -0.45701853       1.70150280      -3.61230316      -1.74856143      -1.26072686       2.46564937
Al      26.57141512      48.72076244       2.39773167       2.20339430       0.18720125       0.17680087      -0.50920515       1.61486593      -0.15422827       2.46824145
Al      23.85336661      41.89865342       2.80456280       0.28041104      -2.46461356       1.31263508      -0.11237333      -0.22622427      -0.18189170       2.46636629
Al      26.23714850      45.97984274       3.13464359       0.43582898       3.42157451      -0.45263110       0.10401587       3.14020405      -1.10565651       2.39558506
Al      26.25857171      43.37981499       3.45960947       1.37525208       1.46575852      -1.78365279      -0.05329050      -2.75530807      -2.30653268       2.48539019
Al      23.87897870      47.50029501       3.48175169      -1.09114106      -0.70150485       3.61297960       0.29129829       0.12434146      -1.53668306       2.48820877
Al      23.78842163      44.64547939       5.49463148       0.91467064       3.82683557       0.41202382      -0.06188911      -0.19238945      -1.35949053       2.49717331
Al      26.33755129      48.74506389       5.47206876       0.34848290      -0.13256206      -0.54602635      -1.32664192       1.10378343      -1.04252593       2.49206138
Al      23.92733177      41.93485454       5.63558267       0.27435984       0.96027680       0.10825148       0.09396603      -1.48108771       0.12493241       2.53350830
Al      26.09702541      45.91271081       5.78446755      -2.32312628      -0.37768080      -0.32529855       1.05155348       2.49854569       0.49390820       2.54814935
Al      26.38523046      43.22472067       7.45242227       1.84783319       0.20827656       0.10504035       0.09188658      -0.45611419       0.07900214       2.49896932
Al      23.77484386      47.42459356       7.59593962       0.81048793      -1.89404141       2.43872088       2.05686488       0.36535625      -0.55735378       2.50355959
Al      23.98357295      44.58163186       8.04634434      -1.70064103       2.03198138      -0.05942200      -1.42389018       1.41381479       0.54731974       2.52201414
Al      26.33018144      48.97548825       8.10633545       1.50441498       1.27614121       4.43038588      -1.16972205      -1.02871433      -0.64354596       2.53522396
Al      24.04130259      41.94373776       9.66899138      -1.34122217      -1.76513664       0.54474819       0.05239183      -2.24004589      -0.48491881       2.53198552
Al      26.39429330      46.07654987       9.67580957       1.35652934       1.70321959      -0.38149103      -1.16835567      -0.85696498       0.38986411       2.52716374
Al      26.35110033      43.28553413      10.26843493      -1.49058983       0.69063396       3.19373003       0.13565867      -0.01891541      -0.97168176       2.51795769
Al      23.88750013      47.46207177      10.14743428       0.70157833       0.50413204       2.78005638       0.22137948       0.33703185       0.68647059       2.50342107
Al      23.89119443      44.49256747      12.10228572      -2.11588525       3.20267282      -1.63934705       1.07744227       1.37283938      -0.26032505       2.52609015
Al      26.21678632      48.76530092      12.17209916       2.65853681      -0.20724324       0.73099039      -0.14321047      -0.40451795      -0.71651068       2.49739981
Al      23.84677990      41.80511245      12.21385015       0.83317934      -0.47348042       1.81775056       2.67720216      -1.68547243       0.47376462       2.48214769
Al      26.12135463      46.05406895      12.43029853       3.06690750      -1.08858468      -0.72384426       1.54960861      -1.84792245       0.13689814       2.42358088
Al      26.45217944      43.13104900      13.58456551      -1.41753262       1.22850766       1.84732126      -2.08910024       3.73128772       2.29804869       2.37847710
Al      23.76210432      47.42866375      12.71975561       0.15748354      -0.32774702      -0.28415221      -1.91439748      -2.19339768       0.01963594       2.45410371
O       25.47567897      41.97792700       2.13791619       0.25815170      -1.27216634       2.05330970       1.31097543      -0.00669439       0.93975917      -1.49765754
O       27.80523038      46.21424628       2.28279571       0.61244256      -2.24278681       2.24115032       0.96126589      -0.65274069      -0.31608851      -1.58798444
O       25.40698351      44.74913005       2.28868391      -0.57442106       0.21208829      -0.36756030       1.70862175      -1.80232782      -0.34131986      -1.53379536
O       28.31855703      48.83573138       2.36695396       0.24638397       0.19605347      -0.72933108      -2.32132544       0.93469000      -0.51295279      -1.57140303
O       27.73433883      43.37279523       2.25894662       0.33271662       0.70384627      -3.15856919       1.14225184      -0.15478918       0.22675530      -1.58390546
O       25.42275717      47.51402377       2.36559771       0.65053922      -0.80471533       1.86912850      -0.81502565      -2.04193541       0.03271204      -1.54664195
O       27.21916184      41.83598251       4.40693315      -0.17609737       0.81740388      -1.59472106       0.56271792       0.53992383      -0.62277299      -1.71602225
O       24.76698631      46.15900229       4.40901201       0.82455939      -0.80247927       0.00328294      -1.52298941      -1.94456579       2.07626039      -1.73907185
O       24.67245146      43.27039751       4.41344424       0.60458007      -0.00688631      -1.15074738      -1.64056577       1.42109758      -0.02909752      -1.75521696
O       26.94993291      47.37532092       4.31740528      -0.16039454       0.65630737       1.18078922       0.82896054       1.41845190       1.36210297      -1.74032569
O       26.76690278      44.78978321       4.45664033      -0.99901374       0.87045147       1.47199034       2.18496956       0.15009741       0.86788665      -1.70298624
O       24.65611728      49.06364596       4.66488705      -0.32575167       1.34893867      -0.67025529       0.71872029      -2.20681802      -0.74124368      -1.69359648
O       27.88219752      43.53762669       6.51366339      -1.02412120       0.19046889      -1.17794264       1.40506651      -1.12421775       0.25514675      -1.68933332
O       25.40868768      47.51996994       6.67288518      -1.74150036       0.99459548      -0.94656120       1.32243243      -0.27645783       0.13267665      -1.67180288
O       25.37222507      44.64006258       6.80419821      -1.67759226      -0.17340068       3.02990242      -1.02564532       1.07270275      -1.38694567      -1.69077158
O       27.70410141      48.87847143       6.72138703       0.70453461      -0.62900404      -0.77752119       0.74767268      -1.20519286      -0.14298989      -1.67781019
O       27.91342388      46.01982793       6.44645607       1.07500069       0.17895517       3.03315556      -0.25626619       0.81533513       2.16496764      -1.68449509
O       25.59974024      50.21806599       6.61224308       0.00353301      -0.48178466      -0.55707943       0.55043416      -1.14566234       1.83945492      -1.67815030
O       24.91529885      43.26860191       8.76991625      -0.19408440       3.12873577       0.89479019       0.98043521      -0.53356318       1.79897442      -1.66943371
O       27.28959065      47.50458020       8.91359968       1.85075174      -0.90906916      -0.58223315      -0.60114121      -1.37394022      -1.03484416      -1.67770720
O       27.18732234      44.56454020       8.73150525      -1.03991135       0.32726504      -0.32606947      -1.32066033       0.91432175       1.66338835      -1.66303110
O       24.76379714      48.71692977       9.02360238      -0.83208961       1.57209053       0.61708731      -1.37821339       0.18462717      -0.81458945      -1.67703187
O       27.22944726      41.91991048       8.74471542      -1.30171255      -0.40589199       1.26145803      -0.77760887       0.98611492       0.39196938      -1.67355180
O       24.52562432      46.20790110       8.91544725       0.46748942       1.96021324       0.63414877       1.44608958      -1.47545700      -0.18793651      -1.67031062
O       25.58171637      44.77607366      11.15288728       0.33165181       0.64161576      -0.77837053      -0.01018556      -0.98630551      -1.83011934      -1.71656895
O       27.87352250      48.68493104      10.98851027       2.28903075       1.47037620       0.62628862       0.78703200       1.12814819       1.75173539      -1.69932318
O       28.00625134      43.19481398      10.93138309      -0.93485999       0.97999630      -0.88331284       0.60818979      -0.88251972       0.91555913      -1.68372846
O       25.43329490      47.24873987      11.15964319       0.63604261       1.79658626       2.58461968       0.02404195       0.51374190       0.14028610      -1.76468635
O       25.52104465      41.82049263      11.03048114       1.24942465       0.87312771      -0.44534584      -0.52208097       0.84790356      -0.42744051      -1.68869019
O       27.75559488      46.00268861      11.14595062      -0.39594718       0.48048325      -0.84522085       0.90374679       0.84357396      -1.30731086      -1.75555563
O       27.32730633      44.67456311      13.21340243       0.71139027      -1.35297204       0.36609291      -3.74883891      -0.50984840       1.41678394      -1.58283341
O       24.62131266      48.70491407      13.30804066      -0.63720198       1.93922012       0.61232181       2.74752575       1.08239227       1.61792139      -1.54575169
O       24.77757153      43.13274241      13.00983223      -1.16845417      -0.27377399       1.13200629      -0.89457711       1.76188752       0.98466431      -1.65711069
O       26.95105353      47.37030510      13.28893790       1.71781807       0.95881568      -1.21063820       0.43142689       0.41431622      -0.07357723      -1.56322002
O       24.55282478      45.88439218      13.27470433      -0.05251685      -1.04537013      -0.47136412       0.03812841      -0.08230699      -0.21752493      -1.57244658
O       26.93047060      50.04255111      13.15331015       1.57746035      -1.01680664      -0.85169225       1.43791459       2.13905843       1.34490628      -1.62212443
Al      28.78715849       3.03887565       2.28880608       0.85227855      -1.84796795       0.74902255       0.74751512       0.49258760      -0.21153208       2.45050335
Al      31.38346449       7.11144325       2.47942609       1.72503650       1.43877520      -1.33004667      -0.34242559       2.62808552      -1.16777306       2.47312093
Al      28.80132025       0.48269245       3.23069025      -0.89581905      -0.36519564      -2.12160729      -0.18031943      -1.31053975      -1.00168644       2.41293192
Al      31.23506919       4.49490700       3.21892017       2.89401882      -1.22121770      -1.10108507      -1.35929938      -1.18321160      -1.18781277       2.40682459
Al      31.25085360       1.81134747       3.35447002       0.42475909       0.41340768       0.66755953      -1.13947233       1.03077554       0.17003353       2.49465203
Al      28.88165408       5.82012050       3.54156461      -0.40893167       0.22754454      -2.23175040      -0.92665410       0.31156170      -0.48113398       2.48433447
Al      28.80405455       3.10956950       5.34585421      -0.53944291      -0.34527799       0.25775014      -0.56318330      -0.86222434       0.59468151       2.51593065
Al      31.32860346       7.19324712       5.43782637      -1.58539210       0.89952899       0.61103374      -0.82498372      -0.25407373       1.28405334       2.50052476
Al      28.72694137       0.21102603       5.73014694       1.24139527       0.27267696       0.07152947       1.06609094       0.95960690       2.47272871       2.53257108
Al      31.23106015       4.44075125       5.80546944       1.84647222      -1.86853887      -3.26101214      -0.39261834      -0.54795873       0.59681756       2.53591323
Al      30.99654630       1.74123832       7.54685472      -0.34999353       0.61581616      -1.39835305       1.52538523      -3.45425146      -0.07384865       2.50126052
Al      28.86831426       5.74938532       7.56608507      -3.33258387       0.87412748       2.24996972      -0.54196972      -0.91030034       1.32265148       2.53005028
Al      28.77034988       3.05241969       8.00544088       2.44362719      -0.69948643       1.04415246       0.11502435      -0.66112659       1.43997936       2.50580764
Al      31.16214578       7.01552215       8.09455055       2.31044741      -2.26157058      -3.00270180       1.34284518      -0.11219087      -0.09169157       2.50563860
Al      28.70517536       0.27518718       9.66115108       3.52723077      -0.35918430       0.65637211       1.75745781      -1.09882755       0.77099793       2.54019046
Al      31.13261285       4.17976048       9.82207208       0.10236540       0.58904233      -1.36133308       0.72304040      -0.09693834       0.06486031       2.54233670
Al      31.19802778       1.42994988      10.14464662      -0.04269502      -1.09182949      -0.36597154      -0.76891466       0.49625263       1.45246620       2.49348164
Al      28.73511941       5.83166638      10.35021668       3.81533488       0.35254628       0.94122582      -1.49454884      -1.92120363      -1.04162659       2.51378989
Al      28.66023105       2.84291475      12.25943506      -2.28361740      -0.51628325       0.34034464       1.42223128       2.04282901      -0.46024383       2.48246717
Al      31.14328345       7.33628960      12.16704349      -1.19755975      -1.01418232       1.31289137      -1.09740191      -0.79513983      -0.67395938       2.48840261
Al      28.66104596       0.07352338      12.38469749      -4.04774936       2.24741284      -2.37789638       0.43672600       0.31164238       0.09530594       2.45318484
Al      31.03772196       4.39303410      12.56476029      -0.57890677       1.77204486      -0.69813832      -2.10844069      -1.49845437      -1.32581066       2.42254925
Al      31.05487471       1.56957951      13.54026631       0.92219209       1.23666099       3.05952329      -0.20499172      -1.32083808      -1.25856367       2.40087962
Al      28.70364080       5.74515012      13.20188925      -0.26380474       1.14507064       0.88494530       1.00320621       0.71464710      -1.01195088       2.42437887
O       30.51509920       0.39532502       2.63108230      -0.63461973       0.48882354      -0.60867950      -0.28767685      -1.19426264      -1.77308996      -1.62864554
O       32.80029635       4.61548121       2.42153875       0.91679952       0.51944989      -1.18171011       0.48503068      -0.05435229      -0.33202863      -1.56844306
O       30.51961402       3.07700878       2.10884336      -1.50174136       1.17242060      -0.03802662       0.04433228       0.52164320       1.13138020      -1.52840555
O       33.02551759       7.13283880       2.31860279       0.94980279      -0.62357115      -0.34094258       0.71648283      -0.96668421       0.72647276      -1.55196834
O       32.70368676       1.68117575       2.27012575       1.10558067      -0.57741394      -0.69577819       0.14436968      -0.22072351       0.49007585      -1.56057811
O       30.36348255       5.87385576       2.50308406      -0.09470445       0.28929962       0.36815965      -1.03537515      -2.92378974      -0.69970186      -1.56706846
O       32.30631398       0.17408672       4.63001898       0.89318162      -0.82014019       1.55395654      -1.20834897       1.14695184      -1.43347872      -1.67586124
O       29.72889928       4.37987248       4.37980960      -1.60919763       1.29483329       0.26499903      -0.45778681       0.93423871       1.28552538      -1.72191620
O       29.45453360       1.89471167       4.27000719       1.25556218       0.28440017       0.84136548       1.14337544      -2.43423205      -0.62149498      -1.74950802
O       31.92399690       5.70241868       4.58732239       0.75743309      -1.69515170       1.14795600       1.06342861       0.40365124      -1.01309415      -1.72839570
O       31.91946264       3.24954760       4.41098648       0.52087924       0.28563056      -0.28464676       0.84638467      -1.77783518       1.39691144      -1.71346760
O       29.66459650       7.28470616       4.62023459       1.92585488       1.43053194       1.36640354      -0.42383910      -0.00381747      -0.28490465      -1.71447003
O       32.97477587       1.68349078       6.57700884       0.22549392      -1.85123275      -1.08437849      -1.40606578      -0.35026895       2.51523178      -1.65363741
O       30.46264213       5.86615319       6.71317049      -0.82455151       0.71270609      -0.72870205       0.14383236      -0.84787682      -0.00985880      -1.68083978
O       30.17782154       2.92712466       6.63885679      -1.17187876      -0.11648948       0.93254659       1.79775285       3.27058796      -0.77139861      -1.67249966
O       32.74247871       7.04106453       6.67667747      -0.25963459       1.09440032      -3.19560379       0.13643432       0.41926511       0.60183653      -1.66821909
O       32.88209280       4.34747692       6.63730293       0.77372546       2.12055525      -1.44911066       0.13746800      -2.85782308       0.12562525      -1.67294228
O       30.60924163       8.35454628       6.80883304       0.94062267       0.86007797      -0.51977245      -0.43716398       0.87489816      -0.00708169      -1.67519677
O       29.66533378       1.68986032       8.95618807       1.04363055       0.84366610      -0.57221465       0.46603846      -0.36164734      -0.39812940      -1.67454886
O       32.09428598       5.48905054       8.80708054       1.56905331       0.27989341      -0.24175354      -0.41070462       1.40703393       1.30760417      -1.67349672
O       31.94206631       2.62326018       8.83230295       1.97767644       1.52073149       0.09393812      -0.37676505       2.67002602       0.36829123      -1.67134809
O       29.55406964       6.92194852       8.98281929      -0.48629132      -0.65442323      -0.13945383      -0.09280604       1.14162449       0.55757997      -1.68305409
O       31.85154123       0.19156657       9.06637256       1.03921160       1.39412447      -0.93481629       1.31288751      -1.10114213      -2.53701722      -1.65865052
O       29.60466299       4.46500518       9.04401105      -0.45391808      -0.61996723       0.71073993      -1.38326233      -0.68472988      -2.11000439      -1.66994989
O       30.33690455       3.04071293      11.33436248       1.58565614      -2.37230108       0.32286028       1.48677771      -0.66709363      -1.69681556      -1.72212970
O       32.59156632       7.26808345      11.01735751      -0.33767766      -1.34351953       2.33713926       1.29391815      -1.66720309       0.90664212      -1.72337747
O       32.82083622       1.51950256      11.05401561      -1.53476750       1.19158055      -0.37571786       0.15318574      -0.03066343       1.61022225      -1.70404720
O       30.09428168       5.64964300      11.40280877       0.89600226       1.10000727       0.34895002       2.64515221       0.41894264      -0.02320232      -1.77359045
O       30.32241417       0.07975645      10.97083036      -1.86041148       1.20949521       1.56112850      -1.89414524       0.21195794       2.27740580      -1.69059432
O       32.67732694       4.34660804      11.03398639       0.04455934       0.31794430      -0.64031644      -1.38531551      -1.12250526       1.99294414      -1.77225912
O       31.87704701       3.07757690      13.43468694      -0.34473431      -0.84116331      -0.64041905       1.42961575      -0.98261625      -0.18744216      -1.57951581
O       29.70654899       7.24350506      13.27923515      -1.71643524       0.22494462      -0.51871980      -1.15837454      -1.15096855       1.85118226      -1.57028627
O       29.28218664       1.56424114      13.48386433      -0.41804356       1.08519429       0.71063984       1.23283765      -1.37879350      -1.06781168      -1.58939540
O       31.78423972       5.83301189      13.17743266       3.00354930      -0.39975515       0.29247954       1.03127606       0.61792691       1.31035877      -1.59232235
O       29.49807740       4.22615089      13.45407626      -0.74192017       2.04689685       0.87927141      -0.00711478       0.46075357       0.64370254      -1.54929745
O       31.92276817       8.49197309      13.38177429      -0.81516980       0.17601625       0.81109008       1.00278646      -0.44050759       0.02538901      -1.62157261
Al      28.66832419      11.32466337       2.16165174      -2.14810143       2.49464018       0.12477769       4.29665707      -2.48347956      -0.23994320       2.40458369
Al      31.23326018      15.36946322       2.77457884       0.48762521       2.34416249      -0.48549048      -0.03778698       1.15203415      -0.57388354       2.46083331
Al      28.93240108       8.57296105       3.33660834      -0.37644140       0.96141611      -1.23698242      -0.93680561      -0.64156683      -1.12639442       2.45711493
Al      31.11038097      12.70250052       3.22434718       1.02214533      -1.09394102       0.65868694       2.46640125      -1.06892480      -0.30124850       2.42039990
Al      31.28834366       9.85199230       3.36663008       0.33192061      -1.22272414       0.53114436      -1.82622577       1.67256545       0.95236169       2.48793125
Al      28.73287242      13.96677948       3.38130476      -1.08722317      -0.26690858      -0.61930563      -0.09968577       0.24462585      -0.30109605       2.53210354
Al      28.87994786      11.48166980       5.56173990       0.54161528       1.16093838      -0.52666795       1.46057704      -2.67770794      -0.75155734       2.48219132
Al      31.06520083      15.52678787       5.42916051       1.82792502       0.42575236      -0.22046143       1.12944051       1.26089922      -0.29149284       2.48599863
Al      28.97347451       8.51605503       5.95559313      -1.47221803      -1.28157524       2.18666482      -0.08780642       1.40272294       0.02324765       2.53064060
Al      31.36618430      12.74758954       5.93687695      -3.34133536       0.74266267      -0.61922544      -1.91216945      -0.74515240      -0.61096995       2.55147600
Al      31.38641246       9.88840866       7.73916868       2.41451461      -0.27789148      -0.57330334      -1.48848858      -0.60688267      -2.06972780       2.48802733
Al      28.82770146      13.94530848       7.71399057      -0.52271471       1.02705524       0.70008930      -1.41491852       0.84689849      -1.73213095       2.48513675
Al      28.71566022      11.13043916       8.21348135       0.37076044      -1.16765430      -0.07668869       1.39973582       1.43380500      -0.94064118       2.51820588
Al      31.15584058      15.38427480       8.00188775       0.28698635      -0.16187989       0.04770900      -0.65419479       3.19286763       0.23824865       2.52290106
Al      28.78433907       8.45268698       9.78584320      -1.17247669       1.95222119       0.55643365       2.38182514       0.88606072       2.28786856       2.52549243
Al      31.23587444      12.66138630       9.66011417      -1.17007423      -1.27689104       1.44954698      -0.96048363       1.12949379      -0.28836310       2.54494572
Al      31.20753138       9.95203980      10.36512134       0.52647175      -0.30549187      -1.91198550      -1.93501372      -0.40792716      -0.41437422       2.56110048
Al      28.75184918      14.36350116      10.33808341      -0.47291427      -1.47128220       0.58862350       0.69355310      -3.87834803      -0.77125379       2.53873348
Al      28.87295734      11.40254112      11.97946664      -0.53738083      -0.02232157      -2.48224081      -1.42442980      -0.78525117       2.51481320       2.51017594
Al      31.25238134      15.44345522      11.82853195      -2.03480421       0.10291489       0.22743672       1.18490775       0.43115527      -0.12396508       2.52663326
Al      28.79388478       8.57129044      12.55973429      -0.88106640       0.00593281       0.90577229      -1.20542742       1.39670300      -0.63336796       2.48930359
Al      31.20186182      12.70467147      12.22252643       0.11163432       0.11746400       0.90026483      -0.89879786       0.84857998       1.66158684       2.48483205
Al      31.30451212      10.04313756      13.99601472      -0.98063965      -1.14864234      -0.36128719       0.03595361       0.65322092      -0.89411316       2.50529265
Al      28.63678480      13.93445695      14.07045919      -1.08793417      -1.16056632       0.31260061       0.09678064      -2.19410994      -2.15989772       2.47099543
O       30.49777412       8.58079275       2.38920902      -0.31516315      -0.22904664      -1.13392244      -0.80562419      -0.03641323       0.25541227      -1.57501614
O       32.90970513      12.70968333       2.35175058      -0.00695247       1.27544157      -0.07503493      -1.05954678       0.34700250       0.77782280      -1.51504803
O       30.49521960      11.27801550       2.33386023      -0.35983932      -0.19959113       0.74523642      -2.25127294      -0.47352013       0.14450179      -1.55559075
O       32.85079547      15.57814145       2.24204212      -0.42032321      -1.31981415       0.38727485       0.34700214      -2.02958168      -0.04292508      -1.51562250
O       32.70653081       9.71992789       2.21031621      -0.40597308      -1.33825661      -1.50327420       0.47480714       1.54304448       0.88695208      -1.55545533
O       30.38018169      13.95565924       2.28888089      -0.83510480       1.08557465      -2.23777097      -2.07874011       0.00428602       0.21044194      -1.55283475
O       32.24498907       8.45435280       4.53503123       0.41541513       1.93720034      -1.53192396      -0.79145677       0.51306879      -0.55317258      -1.72852135
O       29.77724893      12.80409604       4.62089815      -0.22566106      -0.36945648       0.26434095      -0.34998322      -1.11007881      -0.87142145      -1.72121012
O       29.62062030       9.82733758       4.55214600       0.89740605       0.76697588       2.54661086       0.04796095       0.14083630       0.29362670      -1.69733858
O       31.90619698      14.27607364       4.41244339       0.27526483       0.88849137      -0.88615330      -0.00095104      -2.05384272      -0.43847689      -1.74951243
O       32.07780595      11.40765872       4.43055430      -0.61424430       1.83402169      -1.38211057       0.17409719      -0.36956814       0.11794971      -1.74166238
O       29.42205490      15.34133770       4.43631345      -1.92028835       1.33625545       0.15808488       0.29651896       1.83107760       0.88582752      -1.72746110
O       33.03216980       9.86498927       6.76737030      -0.75325079      -0.13745963      -0.30089584      -0.83947968       1.96606310       0.51296154      -1.68006265
O       30.48059833      14.20582524       6.75547840      -0.36397831      -1.38970532      -0.96202175      -0.10340642      -0.14901211      -0.72866185      -1.67986393
O       30.48474951      11.20659517       6.67919971       0.13954709      -0.76440845       3.24141989      -0.57966383       1.06293624       0.49371724      -1.68286610
O       32.67573618      15.61728704       6.65041380      -0.86840185       1.18616703      -0.11090628      -0.89506723      -0.80317019       0.81462682      -1.68032229
O       32.93561029      12.68356428       6.69524653       0.10884680      -0.17278398       0.13981317       0.12581640      -1.19682734      -0.76059080      -1.66141093
O       30.36773178      16.87505344       6.55076923      -1.26813418       1.41279519       1.08074258       0.08178149      -1.51623403       0.20803896      -1.67730737
O       29.66876974       9.89850350       9.05444998      -0.31795509      -0.94054064       0.08937231       2.13892738      -0.03775429      -0.81722066      -1.66940093
O       32.04835906      14.10136267       8.75558970       0.33147365       0.69116445      -0.55124732       1.75381957      -1.02956744       1.01632055      -1.67668808
O       32.05184618      11.22994204       8.87365803       0.63015894       0.88652526       0.41333887      -0.59660760      -1.65799965       0.21602278      -1.66967678
O       29.42956416      15.34258424       8.82407753       0.36514967      -0.10897830      -1.90902306       0.52215457       1.17219360       1.11395932      -1.67193270
O       31.89353762       8.48455097       8.96413088       0.06993058       2.29822071       1.90529548       0.20282968       1.60877545      -0.59131703      -1.68185592
O       29.50074388      12.82908392       8.93301954      -0.49475253      -0.71417433      -0.93540448       0.37297931      -1.36849154      -0.05353673      -1.68013263
O       30.34343239      11.55898914      10.99658991      -1.04061400      -1.74497007      -0.43828371       2.34868509      -1.53404516      -1.38700047      -1.66258633
O       32.78328067      15.57100856      10.82561985       0.77901282       2.09125956      -1.61173913      -0.20855753      -0.66005734       1.05149543      -1.69803691
O       32.81687819       9.74071419      11.06340382       1.25486332       0.96514532      -0.91405125      -0.57920768       0.31576045      -0.58177354      -1.70500350
O       30.47459844      14.01431918      11.15016152      -0.94964528       1.49868171      -0.36474673      -1.06970979       1.11482370      -2.65223249      -1.67941463
O       30.22709182       8.62588270      11.13869798       0.48547452      -1.41176657       1.43853867      -0.33114609      -1.26172909      -0.11254661      -1.69620121
O       32.68727344      12.77859046      10.92950848       0.25563390       0.76218406      -0.17727237      -1.61251927      -1.73528034       0.95118760      -1.67781436
O       31.98642918      11.39893059      13.08825381       1.55049247       0.28655273       0.32999640      -0.33670845      -0.69077854      -0.13913838      -1.65178204
O       29.81490763      15.20394445      13.86925736       1.38433811      -0.92750232       0.21497815      -1.18450049       2.52696243      -0.16492412      -1.40194452
O       29.68481194       9.94351907      13.25371781      -0.97112441       1.04240395      -0.75422443      -0.30149121       1.51578307       0.84933461      -1.61968112
O       31.86506342      14.10560157      13.22052670       0.02954542       0.55629764      -0.70780969       0.85280994       1.30096511       0.19703376      -1.61166108
O       29.58551244      12.83128409      13.01614835      -1.82808885      -1.94559067      -1.02243422      -1.36670369      -1.28008608       1.83257503      -1.61999464
O       31.96286863      16.58600408      13.34725597       1.79823739      -1.59859950      -0.78078917      -0.66146127       0.69687728      -1.54295633      -1.56936431
Al      28.67347520      19.45092770       2.37070530       0.58857998       0.53658138      -2.38812633       0.09695404      -2.58680244       0.11689038       2.42063618
Al      31.00508446      23.64203687       2.20645584       0.65452131      -1.44014478      -0.24655913       2.35495244       0.08995861       0.34319604       2.44746757
Al      28.57607949      16.67844975       3.18377779       0.28502010       0.92263392       0.77122097       1.90613394       0.02345155      -1.63130963       2.40451479
Al      31.04644938      20.94951805       3.09161736      -0.19458685       0.33869298       2.67737493       0.92558907      -2.04935504       0.91457267       2.46050286
Al      31.13143205      18.21841813       3.21760061      -0.88876224       1.90452185       0.12038049      -1.77519805      -0.22979968       0.83776320       2.49831581
Al      28.64821614      22.24543904       3.46726770       2.90109366      -1.08143425      -0.18726425       1.01715869       0.98543020       1.35596961       2.48477721
Al      28.47778728      19.62671301       5.36709035      -0.55796773      -0.27696709      -0.67618984       2.66889521      -2.22574722       0.28183167       2.49596953
Al      30.91247373      23.78099971       5.43253285       1.99276070       0.58522782       0.13510682       1.34972880      -0.61939868       0.56094043       2.53222346
Al      28.71337772      16.71679970       5.71412045      -0.82509584      -2.69901929      -0.67863287       0.01238365       1.67178541       1.18291246       2.52132273
Al      30.96263591      21.04917804       5.87539088       0.52183968      -2.78636770       0.96010084       0.58868378      -1.82349139      -0.93876959       2.53738117
Al      31.30352082      18.43272476       7.39066894       1.05655895       0.98814270      -2.23229493      -1.58542689      -1.70582698       0.81551945       2.52919602
Al      28.65431820      22.30429539       7.46010785       0.25195780      -1.10490300       2.21972765       0.28465420       1.34268219       0.83033675       2.47956443
Al      28.62585745      19.59291733       8.09751967       0.24979469      -0.79534780      -1.96236048       0.79530920       0.57195569      -1.23629723       2.54464364
Al      31.11535308      23.79600429       8.17112983       3.38365761       2.00208863      -1.25130558       0.69192878      -0.24977691       0.52194382       2.54274583
Al      28.78455554      16.95270883       9.77124422       1.51092765      -3.34382482      -1.76988337      -0.94717752      -0.34493540       0.09865052       2.52936077
Al      31.09334458      21.00666378       9.84376986       1.28578223       1.63795006       0.97100141       0.22088770       0.28862318      -0.88090528       2.52450323
Al      30.91830005      18.30590467      10.16289361       2.38623556       1.18857760       0.91685825       2.81868512      -0.40611612       0.93734932       2.52731872
Al      28.66030633      22.47481869      10.28285152       0.32089915       0.55699079       0.43996085       1.20593635      -0.33802299      -0.13957102       2.54193997
Al      28.54646884      19.64132701      12.10604551       1.96602339       2.59058300      -0.17456778       1.24996395      -0.42754843       0.21901186       2.53332806
Al      31.20966064      23.77874225      12.27340768      -2.03217441       1.52784640       1.67787767      -1.06756526      -1.33895691      -0.90456140       2.52194619
Al      28.61702445      16.85088198      12.52552291      -2.11226205      -1.01712517      -0.51863449       1.01776114       1.30320457      -1.12337227       2.49949813
Al      31.01535161      20.87943079      12.44207781       0.77111252      -0.49491623      -2.07857969       0.60525270       0.69831679       1.05464175       2.46757984
Al      31.06150402      18.08539995      13.98798095       0.36233627      -0.69959735       0.23821744      -0.85727127       1.34998185      -1.16320594       2.44388270
Al      28.94762541      22.45991960      13.63364509      -0.80779817       0.87086332       1.76569740      -2.17251520      -0.29203156       0.26450494       2.44949532
O       30.22160255      16.76466882       2.41216254       1.39553326      -0.20454684      -1.10704135       0.68418568       0.13328047      -0.20347640      -1.55193937
O       32.75505377      21.03090334       2.45797010       0.71501620      -1.44279764      -0.37611277      -1.07548366       0.91433876      -0.46035504      -1.59965730
O       30.27668534      19.58840323       2.06556516       1.57463414       0.71870452       1.58415420       3.10497785      -0.07992565       0.73318842      -1.52628422
O       32.72836516      23.81184870       2.42163932      -1.96749347      -0.05098526      -0.88049270      -1.58565732      -2.08904837       0.42121513      -1.58106673
O       32.60113438      18.22605853       1.95110890      -1.18807003       1.25285198      -0.46575312      -1.26917665      -1.22505355      -0.00534628      -1.55567575
[truncated: 303,616 more chars]
