# Supplementary material for: Inside the Microreactor: In Situ Real‐Time Observation of Vapor–Liquid–Solid Growth of Monolayer TMDCs
Source: Adv Sci (Weinh). 2025 Dec 12;13(11):e16784. doi: 10.1002/advs.202516784 (PMC12931242; doi:10.1002/advs.202516784)
Supplement: Supplementary file 10 — Supplemental Movie 9 [file ADVS-13-e16784-s001.zip › MD_structures/README.md]

## Description of the snapshot xyz files

The initial structure before the structure optimization, and the initial and the last structures of simulations (1–3) are provided as Supporting Information by text data files. 

a. (1) before opt

a_Na2WO4_Al2O3_large.xyz

b. (1) MD initial (= optimized a)

b_Na2WO4_Al2O3_large_opt.xyz

c. (1) MD last ( = (2) md initial )

c_Na2WO4_Al2O3_large_md_last.xyz

d. (2) MD last

d_Na2WO4_Al2O3_large_md2_last.xyz

e. (3) c + S adsorption ( = (3) before opt )

e_Na2WO4_Al2O3_large_S_init.xyz

f. (3) MD initial (= optimized f)

f_Na2WO4_Al2O3_large_S_opt.xyz

g. (3) MD last

g_Na2WO4_Al2O3_large_S_md_last.xyz
