# Supplementary material for: Inside the Microreactor: In Situ Real‐Time Observation of Vapor–Liquid–Solid Growth of Monolayer TMDCs
Source: Adv Sci (Weinh). 2025 Dec 12;13(11):e16784. doi: 10.1002/advs.202516784 (PMC12931242; doi:10.1002/advs.202516784)
Supplement: Supplementary file 11 — Supplemental Movie 10 [file ADVS-13-e16784-s008.zip]

Archive with 4 entries (3 files):
- MD_videos/
- MD_videos/1_Na2WO4_Al2O3_large_md.mp4
- MD_videos/2_Na2WO4_Al2O3_large_md2.mp4
- MD_videos/3_Na2WO4_Al2O3_large_S_md.mp4
